# Supplementary material for: A Step-by-Step Guide for Geometric Morphometrics of Floral Symmetry
Source: Front Plant Sci. 2018 Oct 10;9:1433. doi: 10.3389/fpls.2018.01433 (PMC6191499; doi:10.3389/fpls.2018.01433)
Supplement: Supplementary file 1 [file Data_Sheet_1.ZIP]

Archive with 100 entries (89 files):
- SupplementaryInformation/
- SupplementaryInformation/CaseStudy1_BilateralSymmetry_Fedia/
- SupplementaryInformation/CaseStudy1_BilateralSymmetry_Fedia/RefRelabFedia.txt
- __MACOSX/
- __MACOSX/SupplementaryInformation/
- __MACOSX/SupplementaryInformation/CaseStudy1_BilateralSymmetry_Fedia/
- __MACOSX/SupplementaryInformation/CaseStudy1_BilateralSymmetry_Fedia/._RefRelabFedia.txt
- SupplementaryInformation/CaseStudy1_BilateralSymmetry_Fedia/FediaProjecta2b1.TPS
- __MACOSX/SupplementaryInformation/CaseStudy1_BilateralSymmetry_Fedia/._FediaProjecta2b1.TPS
- SupplementaryInformation/CaseStudy1_BilateralSymmetry_Fedia/FediaProjectCompiled.NTS
- __MACOSX/SupplementaryInformation/CaseStudy1_BilateralSymmetry_Fedia/._FediaProjectCompiled.NTS
- SupplementaryInformation/CaseStudy1_BilateralSymmetry_Fedia/.DS_Store
- __MACOSX/SupplementaryInformation/CaseStudy1_BilateralSymmetry_Fedia/._.DS_Store
- SupplementaryInformation/CaseStudy1_BilateralSymmetry_Fedia/FediaProjecta2b2.TPS
- __MACOSX/SupplementaryInformation/CaseStudy1_BilateralSymmetry_Fedia/._FediaProjecta2b2.TPS
- SupplementaryInformation/CaseStudy1_BilateralSymmetry_Fedia/RscriptBilateralSymmetryFediaProject.html
- __MACOSX/SupplementaryInformation/CaseStudy1_BilateralSymmetry_Fedia/._RscriptBilateralSymmetryFediaProject.html
- SupplementaryInformation/CaseStudy1_BilateralSymmetry_Fedia/SymmetryFunctions.R
- __MACOSX/SupplementaryInformation/CaseStudy1_BilateralSymmetry_Fedia/._SymmetryFunctions.R
- SupplementaryInformation/CaseStudy1_BilateralSymmetry_Fedia/FediaProjecta1b1.TPS
- __MACOSX/SupplementaryInformation/CaseStudy1_BilateralSymmetry_Fedia/._FediaProjecta1b1.TPS
- SupplementaryInformation/CaseStudy1_BilateralSymmetry_Fedia/FediaOutline.txt
- __MACOSX/SupplementaryInformation/CaseStudy1_BilateralSymmetry_Fedia/._FediaOutline.txt
- SupplementaryInformation/CaseStudy1_BilateralSymmetry_Fedia/FediaProjecta1b2.TPS
- __MACOSX/SupplementaryInformation/CaseStudy1_BilateralSymmetry_Fedia/._FediaProjecta1b2.TPS
- SupplementaryInformation/CaseStudy1_BilateralSymmetry_Fedia/coFed.txt
- __MACOSX/SupplementaryInformation/CaseStudy1_BilateralSymmetry_Fedia/._coFed.txt
- SupplementaryInformation/CaseStudy1_BilateralSymmetry_Fedia/FediaProjectCompiled.morphoj
- SupplementaryInformation/CaseStudy1_BilateralSymmetry_Fedia/.Rapp.history
- SupplementaryInformation/CaseStudy1_BilateralSymmetry_Fedia/CaseStudy1_FolderDescription.xlsx
- __MACOSX/SupplementaryInformation/CaseStudy1_BilateralSymmetry_Fedia/._CaseStudy1_FolderDescription.xlsx
- SupplementaryInformation/CaseStudy1_BilateralSymmetry_Fedia/FediaProjectCompiled.TPS
- __MACOSX/SupplementaryInformation/CaseStudy1_BilateralSymmetry_Fedia/._FediaProjectCompiled.TPS
- SupplementaryInformation/CaseStudy3_RotationalSymmetryOnly_Vinca/
- SupplementaryInformation/CaseStudy3_RotationalSymmetryOnly_Vinca/RotRelabVin.morphoj
- SupplementaryInformation/CaseStudy3_RotationalSymmetryOnly_Vinca/.DS_Store
- __MACOSX/SupplementaryInformation/CaseStudy3_RotationalSymmetryOnly_Vinca/
- __MACOSX/SupplementaryInformation/CaseStudy3_RotationalSymmetryOnly_Vinca/._.DS_Store
- SupplementaryInformation/CaseStudy3_RotationalSymmetryOnly_Vinca/VincaRawSimul30.txt
- __MACOSX/SupplementaryInformation/CaseStudy3_RotationalSymmetryOnly_Vinca/._VincaRawSimul30.txt
- SupplementaryInformation/CaseStudy3_RotationalSymmetryOnly_Vinca/coVin.txt
- __MACOSX/SupplementaryInformation/CaseStudy3_RotationalSymmetryOnly_Vinca/._coVin.txt
- SupplementaryInformation/CaseStudy3_RotationalSymmetryOnly_Vinca/SymmetryFunctions.R
- __MACOSX/SupplementaryInformation/CaseStudy3_RotationalSymmetryOnly_Vinca/._SymmetryFunctions.R
- SupplementaryInformation/CaseStudy3_RotationalSymmetryOnly_Vinca/RscriptRotationalSymmetryVincaProject.html
- __MACOSX/SupplementaryInformation/CaseStudy3_RotationalSymmetryOnly_Vinca/._RscriptRotationalSymmetryVincaProject.html
- SupplementaryInformation/CaseStudy3_RotationalSymmetryOnly_Vinca/CaseStudy3_FolderDescription.xlsx
- __MACOSX/SupplementaryInformation/CaseStudy3_RotationalSymmetryOnly_Vinca/._CaseStudy3_FolderDescription.xlsx
- SupplementaryInformation/CaseStudy3_RotationalSymmetryOnly_Vinca/.Rapp.history
- SupplementaryInformation/CaseStudy3_RotationalSymmetryOnly_Vinca/RotRelabVin.txt
- SupplementaryInformation/.DS_Store
- __MACOSX/SupplementaryInformation/._.DS_Store
- SupplementaryInformation/CaseStudy2_TwoPerpendicularAxesBilateralSymmetry_Erysimum/
- SupplementaryInformation/CaseStudy2_TwoPerpendicularAxesBilateralSymmetry_Erysimum/coEry.txt
- __MACOSX/SupplementaryInformation/CaseStudy2_TwoPerpendicularAxesBilateralSymmetry_Erysimum/
- __MACOSX/SupplementaryInformation/CaseStudy2_TwoPerpendicularAxesBilateralSymmetry_Erysimum/._coEry.txt
- SupplementaryInformation/CaseStudy2_TwoPerpendicularAxesBilateralSymmetry_Erysimum/.DS_Store
- __MACOSX/SupplementaryInformation/CaseStudy2_TwoPerpendicularAxesBilateralSymmetry_Erysimum/._.DS_Store
- SupplementaryInformation/CaseStudy2_TwoPerpendicularAxesBilateralSymmetry_Erysimum/ErysimumRawData.TPS
- __MACOSX/SupplementaryInformation/CaseStudy2_TwoPerpendicularAxesBilateralSymmetry_Erysimum/._ErysimumRawData.TPS
- SupplementaryInformation/CaseStudy2_TwoPerpendicularAxesBilateralSymmetry_Erysimum/SymmetryFunctions.R
- __MACOSX/SupplementaryInformation/CaseStudy2_TwoPerpendicularAxesBilateralSymmetry_Erysimum/._SymmetryFunctions.R
- SupplementaryInformation/CaseStudy2_TwoPerpendicularAxesBilateralSymmetry_Erysimum/EryRefRotRelab.txt
- __MACOSX/SupplementaryInformation/CaseStudy2_TwoPerpendicularAxesBilateralSymmetry_Erysimum/._EryRefRotRelab.txt
- SupplementaryInformation/CaseStudy2_TwoPerpendicularAxesBilateralSymmetry_Erysimum/EryRefRefRelab.txt
- __MACOSX/SupplementaryInformation/CaseStudy2_TwoPerpendicularAxesBilateralSymmetry_Erysimum/._EryRefRefRelab.txt
- SupplementaryInformation/CaseStudy2_TwoPerpendicularAxesBilateralSymmetry_Erysimum/EryRefRefRelab_RefRotRelab.morphoj
- SupplementaryInformation/CaseStudy2_TwoPerpendicularAxesBilateralSymmetry_Erysimum/RscriptDisymmetryErysimumProject.html
- __MACOSX/SupplementaryInformation/CaseStudy2_TwoPerpendicularAxesBilateralSymmetry_Erysimum/._RscriptDisymmetryErysimumProject.html
- SupplementaryInformation/CaseStudy2_TwoPerpendicularAxesBilateralSymmetry_Erysimum/coEryLR.txt
- __MACOSX/SupplementaryInformation/CaseStudy2_TwoPerpendicularAxesBilateralSymmetry_Erysimum/._coEryLR.txt
- SupplementaryInformation/CaseStudy2_TwoPerpendicularAxesBilateralSymmetry_Erysimum/.Rapp.history
- SupplementaryInformation/CaseStudy2_TwoPerpendicularAxesBilateralSymmetry_Erysimum/coEryAdAb.txt
- __MACOSX/SupplementaryInformation/CaseStudy2_TwoPerpendicularAxesBilateralSymmetry_Erysimum/._coEryAdAb.txt
- SupplementaryInformation/CaseStudy2_TwoPerpendicularAxesBilateralSymmetry_Erysimum/CaseStudy2_FolderDescription.xlsx
- __MACOSX/SupplementaryInformation/CaseStudy2_TwoPerpendicularAxesBilateralSymmetry_Erysimum/._CaseStudy2_FolderDescription.xlsx
- SupplementaryInformation/CaseStudy4_BilateralSymmetryAndRotationalSymmetry_Trillium/
- SupplementaryInformation/CaseStudy4_BilateralSymmetryAndRotationalSymmetry_Trillium/RotatedEvec.txt
- SupplementaryInformation/CaseStudy4_BilateralSymmetryAndRotationalSymmetry_Trillium/.DS_Store
- __MACOSX/SupplementaryInformation/CaseStudy4_BilateralSymmetryAndRotationalSymmetry_Trillium/
- __MACOSX/SupplementaryInformation/CaseStudy4_BilateralSymmetryAndRotationalSymmetry_Trillium/._.DS_Store
- SupplementaryInformation/CaseStudy4_BilateralSymmetryAndRotationalSymmetry_Trillium/PCscores.txt
- __MACOSX/SupplementaryInformation/CaseStudy4_BilateralSymmetryAndRotationalSymmetry_Trillium/._PCscores.txt
- SupplementaryInformation/CaseStudy4_BilateralSymmetryAndRotationalSymmetry_Trillium/SymmetryFunctions.R
- __MACOSX/SupplementaryInformation/CaseStudy4_BilateralSymmetryAndRotationalSymmetry_Trillium/._SymmetryFunctions.R
- SupplementaryInformation/CaseStudy4_BilateralSymmetryAndRotationalSymmetry_Trillium/RefRotRelabTri.txt.morphoj
- SupplementaryInformation/CaseStudy4_BilateralSymmetryAndRotationalSymmetry_Trillium/Eigenvectors.txt
- __MACOSX/SupplementaryInformation/CaseStudy4_BilateralSymmetryAndRotationalSymmetry_Trillium/._Eigenvectors.txt
- SupplementaryInformation/CaseStudy4_BilateralSymmetryAndRotationalSymmetry_Trillium/CaseStudy4_FolderDescription.xlsx
- __MACOSX/SupplementaryInformation/CaseStudy4_BilateralSymmetryAndRotationalSymmetry_Trillium/._CaseStudy4_FolderDescription.xlsx
- SupplementaryInformation/CaseStudy4_BilateralSymmetryAndRotationalSymmetry_Trillium/RefRotRelabTri.txt
- SupplementaryInformation/CaseStudy4_BilateralSymmetryAndRotationalSymmetry_Trillium/.Rapp.history
- SupplementaryInformation/CaseStudy4_BilateralSymmetryAndRotationalSymmetry_Trillium/RscriptBilateralSymmetryAndRotationalSymmetryTrilliumProject.html
- __MACOSX/SupplementaryInformation/CaseStudy4_BilateralSymmetryAndRotationalSymmetry_Trillium/._RscriptBilateralSymmetryAndRotationalSymmetryTrilliumProject.html
- SupplementaryInformation/CaseStudy4_BilateralSymmetryAndRotationalSymmetry_Trillium/coTri.txt
- __MACOSX/SupplementaryInformation/CaseStudy4_BilateralSymmetryAndRotationalSymmetry_Trillium/._coTri.txt
- SupplementaryInformation/CaseStudy4_BilateralSymmetryAndRotationalSymmetry_Trillium/TrilliumRawSimul30.txt
- __MACOSX/SupplementaryInformation/CaseStudy4_BilateralSymmetryAndRotationalSymmetry_Trillium/._TrilliumRawSimul30.txt
- SupplementaryInformation/CaseStudy4_BilateralSymmetryAndRotationalSymmetry_Trillium/Eigenvalues.txt
- __MACOSX/SupplementaryInformation/CaseStudy4_BilateralSymmetryAndRotationalSymmetry_Trillium/._Eigenvalues.txt
