# Supplementary material for: A Step-by-Step Guide for Geometric Morphometrics of Floral Symmetry
Source: Front Plant Sci. 2018 Oct 10;9:1433. doi: 10.3389/fpls.2018.01433 (PMC6191499; doi:10.3389/fpls.2018.01433)
Supplement: Supplementary file 1 [file Data_Sheet_1.ZIP › SupplementaryInformation/CaseStudy1_BilateralSymmetry_Fedia/RefRelabFedia.txt]

Fedia01a1b1_ori	7.423774	7.423774	7.67032	2.301096	9.094808	7.547047	12.628634	5.643164	9.190687	10.971297	10.82063	15.737853	7.766199	12.710816	3.848857	14.505123	7.12244	10.669963	3.725584	6.054074	8.177109	9.560506	8.601716	11.135661	7.985351	11.601359	7.697714	10.984994	5.4788	13.56003	10.053598	14.546214	9.396142	8.437352	10.711054	7.190925	8.149715	4.259767	7.382683	8.793474	5.232254	6.862197
Fedia02a1b1_ori	6.492378	7.848381	8.122321	2.903764	7.985351	7.957957	11.861602	7.505956	7.547047	10.82063	9.5879	15.546095	6.656742	12.532755	3.068128	14.998215	5.602073	10.628872	3.588614	5.547285	6.71153	9.533112	7.067652	10.984994	6.697833	11.601359	6.16365	10.848024	4.314555	13.97094	8.834565	13.888758	8.163412	8.574322	10.13578	7.903169	7.971654	4.739162	6.02668	8.368867	4.561101	6.560863
Fedia03a1b1_ori	6.916985	7.985351	7.930563	3.711887	8.341473	8.149715	11.765723	7.204622	8.382564	10.971297	9.053717	15.368034	6.930682	12.943665	3.958433	14.737972	5.903407	10.601478	4.506313	5.739043	7.163531	9.971416	7.766199	10.930206	7.067652	11.409601	6.328014	10.752145	5.040496	13.42306	8.382564	13.56003	8.423655	8.957838	10.217962	8.026442	7.930563	4.876132	6.601954	8.588019	5.643164	7.026561
Fedia04a1b1_ori	6.136256	7.177228	7.875775	2.712006	7.588138	7.026561	11.080873	5.328133	8.094927	10.13578	10.82063	14.505123	7.368986	12.3273	4.136494	15.326943	6.054074	10.259053	2.342187	4.79395	7.149834	9.135899	7.629229	10.259053	7.136137	11.190449	6.684136	10.519296	5.20486	13.984637	9.533112	12.779301	7.985351	7.766199	9.327657	6.506075	7.300501	4.314555	5.656861	7.547047	4.300858	6.341711
Fedia05a1b1_ori	4.876132	7.903169	5.328133	2.972249	6.259529	7.574441	8.957838	4.698071	7.437471	9.944022	11.354813	12.971059	7.190925	12.012269	5.34183	15.874823	5.245951	10.793236	1.451882	7.136137	5.999286	9.286566	6.875894	10.245356	6.601954	11.176752	5.697952	10.752145	5.862316	13.792879	9.779658	12.313603	6.725227	8.272988	7.862078	6.286923	5.163769	4.876132	4.698071	8.574322	3.273583	7.793593
Fedia06a1b1_ori	5.684255	7.875775	7.012864	2.396975	7.232016	7.752502	11.163055	6.314317	7.478562	10.382326	8.848262	15.217367	6.02668	12.231421	2.561339	14.505123	5.20486	10.163174	2.396975	5.684255	6.232135	9.163293	6.999167	10.40972	6.149953	11.108267	5.670558	10.368629	3.574917	13.546333	8.190806	13.861364	7.382683	8.76608	9.286566	7.190925	6.643045	3.752978	5.245951	8.368867	3.657099	7.053955
Fedia07a1b1_ori	6.43759	9.218081	8.601716	4.903526	7.67032	9.752264	11.464389	8.642807	7.423774	12.121845	8.382564	16.559673	5.821225	13.669606	2.177823	14.614699	5.108981	11.478086	4.204979	5.903407	6.766318	10.834327	6.875894	12.121845	6.122559	12.505361	5.725346	11.77942	3.479038	13.847667	7.793593	15.313246	7.94426	10.300144	9.971416	9.478324	8.026442	6.588257	5.917104	9.738567	4.752859	7.971654
Fedia08a1b1_ori	6.862197	8.944141	7.012864	4.835041	8.451049	8.683898	11.656147	7.341592	8.779777	10.930206	10.697357	14.354456	7.875775	12.765604	5.369224	14.916033	6.615651	11.23154	4.177585	7.437471	7.656623	10.012507	8.327776	11.067176	7.711411	11.77942	7.163531	11.300025	6.30062	13.450454	9.546809	13.053241	8.423655	9.670082	9.99881	8.190806	7.410077	6.191044	6.547166	9.519415	4.848738	8.368867
Fedia09a1b1_ori	5.958195	7.615532	6.752621	3.054431	7.451168	7.629229	10.848024	5.314436	7.820987	10.108386	10.327538	14.327062	6.547166	11.752026	2.985946	14.012031	5.547285	9.985113	3.218795	5.382921	6.738924	8.957838	7.190925	10.313841	6.547166	10.848024	6.054074	10.259053	4.026918	13.039544	9.149596	13.176514	8.026442	8.108624	9.327657	6.999167	6.8485	4.437828	5.396618	8.026442	4.328252	6.862197
Fedia10a1b1_ori	5.670558	10.300144	6.012983	5.75274	7.163531	9.793355	10.368629	7.752502	7.793593	12.491664	10.574084	16.29943	7.190925	14.628396	4.506313	17.53216	5.697952	12.834089	2.314793	8.848262	6.506075	11.752026	7.382683	12.628634	6.944379	13.587424	6.245832	12.916271	5.163769	16.135066	9.437233	15.039306	7.451168	10.587781	9.31396	8.711292	5.971892	6.821106	5.492497	11.135661	3.492735	9.944022
Fedia11a1b1_ori	7.492259	8.204503	7.478562	3.314674	8.875656	8.190806	11.245237	5.629467	9.478324	10.806933	11.628753	15.176276	8.49214	12.751907	5.519891	15.285852	7.341592	10.902812	4.150191	6.519772	8.259291	9.382445	9.135899	10.875418	8.505837	11.738329	7.820987	10.916509	6.423893	14.080516	10.532993	13.820273	9.423536	8.49214	10.300144	7.136137	7.793593	5.300739	7.341592	8.793474	5.711649	7.437471
Fedia12a1b1_ori	6.601954	7.39638	8.177109	2.260005	8.327776	7.437471	12.176633	6.273226	8.423655	10.259053	11.478086	14.450335	7.519653	12.039663	3.246189	14.368153	6.286923	10.259053	3.164007	5.739043	7.300501	8.90305	7.94426	10.505599	7.478562	11.354813	6.889591	10.519296	4.835041	13.14912	10.368629	13.203908	8.300382	8.396261	10.601478	6.98547	7.80729	4.122797	6.57456	8.245594	4.766556	6.862197
Fedia13a1b1_ori	5.958195	7.862078	6.02668	2.958552	7.464865	7.999048	10.724751	6.012983	7.957957	10.574084	9.957719	14.806457	6.780015	12.272512	3.232492	14.299668	5.629467	10.560387	2.068247	6.081468	6.889591	9.272869	7.368986	10.68366	6.903288	11.491783	6.328014	10.642569	4.410434	13.190211	9.081111	13.642212	7.697714	9.04002	9.368748	7.136137	6.259529	4.588495	5.780134	8.76608	3.616008	7.314198
Fedia14a1b1_ori	7.601835	8.149715	9.067414	2.903764	9.081111	8.136018	13.01215	6.821106	9.396142	10.916509	11.354813	15.409125	8.231897	12.820392	4.752859	15.258458	7.25941	10.848024	3.903645	6.02668	8.35517	9.738567	8.848262	11.026085	8.245594	11.861602	7.615532	11.053479	6.369105	13.477848	10.669963	14.039425	9.546809	8.738686	11.09457	7.423774	8.779777	4.574798	7.163531	8.752383	5.259648	7.108743
Fedia15a1b1_ori	6.218438	7.94426	7.697714	3.136613	7.684017	8.341473	11.409601	7.423774	7.725108	10.82063	9.601597	14.669487	6.273226	12.162936	2.46546	13.669606	5.355527	10.519296	3.369462	5.930801	6.738924	9.533112	6.98547	10.848024	6.369105	11.50548	5.930801	10.711054	3.931039	12.957362	8.560625	13.587424	7.752502	9.122202	9.464627	8.163412	7.505956	4.917223	5.588376	8.396261	4.314555	6.889591
Fedia16a1b1_ori	5.61577	6.916985	6.259529	1.903883	7.12244	6.875894	10.54669	4.547404	7.834684	9.533112	10.54669	12.943665	6.725227	11.341116	3.42425	14.025728	5.314436	9.72487	2.287399	5.122678	6.369105	8.437352	7.026561	9.875537	6.643045	10.423417	5.848619	9.793355	4.451525	12.765604	9.642688	12.258815	7.615532	7.629229	9.17699	6.02668	6.369105	3.629705	5.396618	7.779896	3.369462	6.02668
Fedia17a1b1_ori	5.958195	9.423536	6.012983	4.739162	7.464865	9.067414	10.478205	6.670439	8.396261	11.628753	10.943903	15.737853	7.519653	13.697	4.615889	16.518582	6.204741	11.984875	2.314793	8.642807	6.944379	10.738448	7.862078	11.930087	7.368986	12.792998	6.71153	12.135542	5.20486	15.368034	10.039901	14.559911	7.957957	9.957719	9.341354	8.012745	6.177347	6.095165	5.821225	10.149477	4.136494	9.190687
Fedia18a1b1_ori	5.300739	7.464865	5.081587	2.506551	6.697833	7.601835	10.190568	5.492497	7.12244	10.231659	9.423536	14.422941	5.917104	11.902693	2.123035	14.121607	4.972011	10.080992	1.50667	5.4788	5.971892	9.053717	6.478681	10.396023	5.985589	11.149358	5.492497	10.27275	3.068128	13.258696	8.615413	13.436757	7.382683	7.875775	8.944141	6.478681	5.451406	3.862554	5.232254	8.738686	3.520129	6.629348
Fedia19a1b1_ori	7.232016	8.368867	7.437471	3.328371	8.697595	8.437352	11.888996	6.670439	8.930444	11.217843	10.656266	15.20367	7.574441	12.765604	3.780372	14.094213	6.684136	10.943903	3.520129	6.341711	7.985351	9.820749	8.451049	11.327419	7.725108	12.039663	7.341592	11.354813	4.889829	13.450454	9.642688	13.929849	8.90305	9.286566	10.711054	7.615532	7.834684	5.177466	6.43759	8.533231	4.561101	7.067652
Fedia20a1b1_ori	7.725108	7.697714	10.382326	2.821582	9.149596	7.916866	13.217605	7.725108	8.49214	10.793236	9.628991	15.683065	6.916985	12.217724	3.177704	14.10791	6.286923	10.176871	5.793831	4.314555	7.684017	9.437233	8.040139	10.738448	7.081349	11.409601	6.670439	10.423417	4.561101	12.971059	8.848262	14.285971	9.259172	8.642807	11.258934	7.779896	9.793355	4.410434	7.108743	7.930563	6.245832	5.602073
Fedia21a1b1_ori	6.738924	6.547166	7.505956	1.835398	8.190806	6.560863	11.519177	5.437709	8.49214	9.752264	10.711054	14.409244	7.39638	11.327419	3.369462	13.669606	6.328014	9.533112	3.383159	4.38304	7.410077	8.76608	7.793593	9.793355	7.355289	10.560387	6.8485	9.902931	4.465222	12.628634	9.601597	12.998453	8.478443	7.218319	10.532993	5.958195	7.67032	3.410553	6.191044	7.053955	4.766556	5.574679
Fedia22a1b1_ori	7.629229	8.560625	9.519415	3.97213	9.067414	9.245475	12.916271	9.026323	8.272988	11.930087	7.903169	16.861007	6.355408	13.573727	2.766794	14.38185	6.191044	10.998691	4.698071	5.739043	7.793593	10.423417	7.957957	11.834208	6.958076	12.245118	6.670439	11.245237	4.204979	13.409363	7.697714	15.285852	8.752383	10.341235	10.9576	9.382445	9.122202	5.88971	7.026561	8.875656	6.136256	7.341592
Fedia23a1b1_ori	5.711649	7.67032	6.396499	2.492854	7.25941	7.67032	10.765842	6.341711	7.382683	10.669963	8.231897	15.189973	5.876013	12.751907	2.629824	13.888758	5.259648	10.286447	1.671034	5.848619	6.519772	9.519415	6.916985	10.711054	6.095165	11.382207	5.725346	10.478205	3.958433	12.751907	7.862078	13.929849	7.519653	8.574322	9.574203	7.012864	6.57456	4.533707	5.410315	8.505837	3.314674	6.834803
Fedia24a1b1_ori	5.711649	6.656742	7.478562	1.890186	7.245713	6.752621	10.574084	4.79395	7.464865	9.368748	9.218081	14.066819	5.985589	11.108267	2.150429	13.176514	5.163769	9.081111	2.60243	4.369343	6.382802	8.163412	6.971773	9.341354	6.067771	10.176871	5.670558	9.368748	3.520129	11.847905	8.245594	12.505361	7.67032	7.355289	9.245475	6.081468	7.190925	3.342068	5.4788	7.615532	3.794069	5.560982
Fedia25a1b1_ori	7.095046	8.971535	7.588138	3.766675	8.642807	8.875656	12.067057	7.355289	8.916747	11.861602	10.039901	16.354218	7.53335	14.025728	4.369343	15.299549	6.793712	11.573965	3.054431	7.505956	8.012745	10.779539	8.464746	11.971178	7.697714	12.628634	7.300501	11.875299	5.697952	14.10791	9.601597	15.107791	8.930444	9.738567	10.902812	8.122321	7.752502	5.807528	6.821106	9.834446	4.684374	8.286685
Fedia26a1b1_ori	5.4788	10.204265	3.15031	6.218438	6.807409	9.341354	8.136018	5.766437	8.820868	11.053479	13.368272	13.340878	9.149596	13.258696	8.711292	17.244523	7.067652	12.477967	1.671034	11.012388	7.25941	10.765842	8.533231	11.478086	8.478443	12.560149	7.39638	12.217724	8.368867	15.162579	11.217843	12.971059	7.574441	9.765961	7.779896	8.122321	4.273464	7.327895	5.862316	11.080873	3.533826	10.834327
Fedia27a1b1_ori	6.081468	7.67032	5.656861	2.520248	7.615532	7.642926	11.135661	5.725346	8.149715	10.779539	9.409839	15.778944	6.738924	13.190211	3.506432	15.231064	5.903407	10.724751	2.218914	5.88971	7.12244	9.916628	7.711411	10.834327	6.903288	11.669844	6.382802	10.902812	4.328252	14.135304	8.930444	14.65579	7.779896	8.519534	9.889234	6.684136	6.560863	4.396737	5.862316	8.327776	4.191282	7.163531
Fedia28a1b1_ori	6.040377	8.122321	5.34183	3.574917	7.437471	7.410077	9.848143	4.739162	8.752383	9.738567	11.765723	13.299787	8.382564	11.984875	6.533469	15.025609	6.629348	10.574084	2.410672	7.848381	7.410077	9.17699	8.396261	10.012507	7.999048	10.902812	7.204622	10.560387	6.930682	13.066938	10.601478	12.217724	7.875775	8.108624	9.026323	5.876013	5.684255	4.917223	6.30062	9.067414	3.889948	8.231897
Fedia29a1b1_ori	6.643045	8.793474	6.944379	4.38304	8.259291	8.505837	11.64245	6.752621	8.601716	11.491783	10.122083	16.107672	7.190925	13.395666	3.944736	15.299549	6.136256	11.217843	2.684612	6.766318	7.574441	10.40972	8.067533	11.628753	7.410077	12.204027	6.903288	11.354813	5.259648	13.888758	9.341354	14.65579	8.437352	9.368748	10.354932	7.738805	7.300501	5.684255	6.519772	9.642688	4.615889	8.094927
Fedia30a1b1_ori	6.725227	6.971773	9.122202	2.753097	8.231897	7.218319	12.245118	6.560863	7.834684	10.587781	8.875656	15.874823	6.177347	12.505361	2.342187	14.546214	5.656861	10.176871	3.725584	4.410434	7.012864	9.286566	7.355289	10.574084	6.464984	11.409601	6.122559	10.396023	3.739281	13.121726	8.094927	13.97094	8.259291	8.149715	10.464508	7.067652	8.533231	3.520129	6.081468	7.300501	4.917223	5.793831
Fedia01a1b2_ori	7.451168	7.437471	7.574441	2.383278	9.094808	7.574441	12.806695	5.903407	9.190687	10.984994	10.848024	15.655671	7.779896	12.656028	3.903645	14.642093	7.149834	10.68366	3.725584	6.136256	8.2182	9.560506	8.697595	11.067176	8.012745	11.697238	7.67032	10.943903	5.492497	13.56003	10.080992	14.601002	9.382445	8.464746	10.738448	7.190925	8.094927	4.232373	7.368986	8.861959	6.519772	7.547047
Fedia02a1b2_ori	6.519772	7.834684	8.314079	2.87637	7.985351	7.94426	11.875299	7.547047	7.560744	10.848024	9.505718	15.600883	6.656742	12.546452	3.040734	14.970821	5.643164	10.642569	3.629705	5.519891	6.629348	9.697476	7.108743	10.943903	6.71153	11.724632	6.177347	10.916509	4.273464	13.943546	8.820868	13.902455	8.136018	8.574322	10.067295	7.903169	7.94426	4.835041	5.999286	8.437352	4.561101	6.615651
Fedia03a1b2_ori	6.930682	7.999048	7.820987	3.752978	8.341473	8.149715	11.834208	7.478562	8.382564	10.984994	9.026323	15.409125	6.930682	12.929968	3.944736	14.710578	5.903407	10.615175	4.300858	5.793831	7.204622	9.971416	7.875775	10.943903	7.053955	11.478086	6.30062	10.752145	5.040496	13.464151	8.409958	13.573727	8.437352	8.971535	10.245356	8.026442	7.916866	4.862435	6.588257	8.642807	5.629467	6.999167
Fedia04a1b2_ori	6.149953	7.204622	7.862078	2.712006	7.588138	7.067652	11.135661	5.410315	8.108624	10.13578	11.053479	14.38185	7.368986	12.368391	4.232373	15.368034	6.081468	10.27275	2.355884	4.602192	7.136137	9.135899	7.656623	10.27275	7.204622	11.272631	6.629348	10.519296	5.218557	13.929849	9.492021	12.806695	7.94426	7.793593	9.259172	6.492378	7.25941	4.314555	5.643164	7.601835	4.218676	6.30062
Fedia05a1b2_ori	4.876132	7.889472	5.355527	2.958552	6.273226	7.574441	9.026323	4.739162	7.451168	9.971416	11.36851	13.094332	7.190925	12.025966	5.506194	15.902217	5.273345	10.806933	1.451882	7.190925	5.985589	9.286566	6.944379	10.231659	6.697833	11.176752	5.684255	10.738448	5.629467	14.683184	9.834446	12.340997	6.697833	8.35517	7.820987	6.30062	5.163769	4.903526	4.684374	8.642807	3.205098	7.779896
Fedia06a1b2_ori	5.684255	7.862078	6.98547	2.383278	7.245713	7.752502	11.258934	6.57456	7.478562	10.396023	8.861959	15.20367	6.040377	12.258815	2.616127	14.51882	5.20486	10.149477	2.32849	5.944498	6.232135	9.190687	6.971773	10.40972	6.16365	11.108267	5.684255	10.382326	3.520129	13.601121	8.149715	13.847667	7.355289	8.793474	9.272869	7.218319	6.670439	3.780372	5.232254	8.327776	3.602311	7.026561
Fedia07a1b2_ori	6.43759	9.190687	8.656504	4.999405	7.67032	9.738567	11.423298	8.793474	7.437471	12.135542	8.396261	16.57337	5.834922	13.642212	2.355884	14.806457	5.108981	11.464389	4.218676	5.944498	6.766318	10.861721	6.875894	12.135542	6.095165	12.60124	5.711649	11.765723	3.465341	13.83397	7.738805	15.313246	7.930563	10.313841	9.944022	9.478324	8.026442	6.547166	5.88971	9.765961	4.739162	8.012745
Fedia08a1b2_ori	6.862197	8.957838	7.081349	4.903526	8.464746	8.683898	11.601359	7.232016	8.779777	10.943903	10.697357	14.368153	7.862078	12.765604	5.314436	14.902336	6.615651	11.245237	4.1091	7.464865	7.642926	10.012507	8.341473	11.067176	7.752502	11.875299	7.163531	11.272631	6.273226	13.491545	9.478324	13.066938	8.396261	9.683779	10.026204	8.163412	7.382683	6.16365	6.519772	9.560506	4.917223	8.423655
Fedia09a1b2_ori	5.971892	7.615532	6.738924	3.068128	7.464865	7.642926	10.861721	5.410315	7.834684	10.108386	10.149477	14.491426	6.547166	11.793117	3.068128	14.10791	5.547285	10.012507	3.15031	5.424012	6.684136	9.012626	7.245713	10.231659	6.547166	10.806933	6.054074	10.176871	4.1091	12.998453	9.108505	13.135423	7.971654	8.204503	9.355051	6.999167	6.8485	4.437828	5.369224	8.040139	4.314555	6.834803
Fedia10a1b2_ori	5.656861	10.313841	5.999286	5.75274	7.177228	9.793355	10.40972	7.971654	7.80729	12.491664	10.642569	16.203551	7.190925	14.642093	4.561101	17.545857	5.711649	12.834089	2.287399	8.889353	6.478681	11.77942	7.382683	12.656028	6.930682	13.601121	6.273226	12.929968	5.177466	16.093975	9.396142	15.039306	7.423774	10.615175	9.31396	8.724989	5.971892	6.8485	5.506194	11.149358	3.479038	9.957719
Fedia11a1b2_ori	7.478562	8.204503	7.478562	3.300977	8.875656	8.190806	11.204146	5.574679	9.492021	10.82063	11.573965	15.231064	8.49214	12.751907	5.519891	15.285852	7.355289	10.930206	4.136494	6.615651	8.314079	9.711173	9.122202	10.889115	8.519534	11.710935	7.875775	10.902812	6.396499	14.094213	10.587781	13.820273	9.437233	8.546928	10.354932	7.081349	7.779896	5.300739	7.327895	8.793474	5.697952	7.423774
Fedia12a1b2_ori	6.643045	7.39638	8.204503	2.301096	8.382564	7.423774	12.19033	6.547166	8.423655	10.286447	11.423298	14.436638	7.53335	12.05336	3.191401	14.258577	6.314317	10.27275	3.191401	5.711649	7.300501	9.094808	7.930563	10.450811	7.478562	11.395904	6.930682	10.601478	4.821344	13.14912	10.423417	13.190211	8.231897	8.437352	10.587781	6.999167	7.793593	4.068009	6.560863	8.245594	4.698071	6.766318
Fedia13a1b2_ori	5.985589	7.875775	6.040377	2.972249	7.478562	7.999048	10.68366	5.999286	7.957957	10.574084	9.985113	14.833851	6.807409	12.286209	3.218795	14.272274	5.629467	10.560387	2.369581	6.944379	6.889591	9.286566	7.53335	10.656266	6.903288	11.50548	6.410196	10.806933	4.465222	13.190211	9.067414	13.683303	7.725108	8.998929	9.423536	7.149834	6.245832	4.602192	5.793831	8.752383	3.629705	7.327895
Fedia14a1b2_ori	7.588138	8.149715	9.012626	2.917461	9.094808	8.122321	12.998453	6.766318	9.396142	10.943903	11.382207	15.368034	8.2182	12.820392	4.752859	15.244761	7.25941	10.848024	3.944736	6.286923	8.368867	9.765961	8.889353	10.998691	8.259291	11.861602	7.656623	11.053479	6.369105	13.505242	10.628872	14.053122	9.546809	8.724989	11.108267	7.410077	8.76608	4.574798	7.177228	8.738686	5.273345	7.149834
Fedia15a1b2_ori	6.232135	7.94426	7.779896	3.15031	7.67032	8.341473	11.409601	7.519653	7.738805	10.834327	9.546809	14.710578	6.259529	12.162936	2.451763	13.669606	5.34183	10.532993	3.355765	5.958195	6.670439	9.546809	6.971773	10.875418	6.369105	11.519177	5.917104	10.711054	3.889948	12.971059	8.546928	13.614818	7.725108	9.094808	9.464627	8.190806	7.519653	4.848738	5.602073	8.451049	4.24607	6.889591
Fedia16a1b2_ori	5.61577	6.930682	6.218438	1.931277	7.136137	6.862197	10.54669	4.561101	7.834684	9.533112	10.532993	12.998453	6.738924	11.395904	3.410553	14.012031	5.34183	9.72487	2.287399	5.136375	6.355408	8.478443	7.081349	9.683779	6.629348	10.478205	5.876013	9.807052	4.451525	12.765604	9.574203	12.272512	7.601835	7.67032	9.163293	6.040377	6.396499	3.602311	5.410315	7.697714	3.437947	6.054074
Fedia17a1b2_ori	5.944498	9.437233	5.999286	4.725465	7.451168	9.04002	10.68366	6.670439	8.396261	11.628753	10.902812	15.737853	7.519653	13.724394	4.615889	16.504885	6.204741	11.984875	2.492854	8.286685	6.875894	10.765842	7.862078	11.91639	7.368986	12.806695	6.725227	12.162936	5.177466	15.368034	9.985113	14.51882	7.930563	9.944022	9.368748	8.067533	6.177347	6.108862	5.807528	10.176871	4.122797	9.190687
Fedia18a1b2_ori	5.287042	7.451168	5.108981	2.588733	6.697833	7.615532	10.176871	5.533588	7.108743	10.217962	9.396142	14.450335	5.917104	11.971178	2.410672	14.368153	4.958314	10.080992	1.50667	5.451406	5.985589	9.067414	6.464984	10.40972	6.012983	11.149358	5.492497	10.313841	3.164007	13.244999	8.670201	13.450454	7.451168	7.80729	8.985232	6.464984	5.4788	3.903645	5.259648	8.724989	3.574917	6.643045
Fedia19a1b2_ori	7.245713	8.368867	7.423774	3.342068	8.711292	8.423655	11.806814	6.57456	8.944141	11.217843	10.54669	15.326943	7.574441	12.765604	3.725584	13.998334	6.684136	10.930206	3.520129	6.314317	8.026442	9.793355	8.464746	11.313722	7.725108	12.025966	7.190925	11.080873	4.903526	13.436757	9.670082	13.943546	8.930444	9.272869	10.697357	7.629229	7.820987	5.122678	6.410196	8.505837	4.561101	7.081349
Fedia20a1b2_ori	7.738805	7.67032	10.396023	2.7394	9.149596	7.903169	13.368272	7.190925	8.478443	10.806933	9.628991	15.683065	6.889591	12.313603	3.191401	14.080516	6.30062	10.176871	5.780134	4.328252	7.684017	9.437233	8.040139	10.752145	7.095046	11.450692	6.670439	10.40972	4.588495	12.984756	8.820868	14.299668	9.259172	8.642807	11.313722	7.779896	9.820749	4.437828	7.108743	7.999048	6.232135	5.61577
Fedia21a1b2_ori	6.738924	6.560863	7.53335	1.821701	8.204503	6.547166	11.765723	5.328133	8.49214	9.752264	10.697357	14.395547	7.39638	11.300025	3.369462	13.669606	6.328014	9.533112	3.451644	4.369343	7.245713	8.76608	7.834684	9.72487	7.368986	10.574084	6.834803	9.902931	4.478919	12.628634	9.670082	13.025847	8.464746	7.25941	10.54669	5.930801	7.711411	3.355765	6.177347	7.012864	4.79395	5.61577
Fedia22a1b2_ori	7.601835	8.546928	9.478324	3.97213	9.067414	9.245475	12.943665	9.245475	8.272988	11.930087	7.848381	16.874704	6.355408	13.587424	2.753097	14.395547	6.204741	10.984994	4.917223	5.492497	7.793593	10.450811	7.834684	11.847905	6.944379	12.258815	6.670439	11.272631	4.204979	13.464151	7.752502	15.313246	8.779777	10.354932	10.9576	9.437233	9.163293	5.876013	7.067652	8.889353	6.108862	7.314198
Fedia23a1b2_ori	5.711649	7.67032	6.423893	2.492854	7.25941	7.67032	10.779539	6.314317	7.382683	10.669963	8.231897	15.231064	5.862316	12.710816	2.670915	13.916152	5.273345	10.286447	1.794307	6.136256	6.533469	9.533112	6.930682	10.724751	6.122559	11.313722	5.75274	10.519296	4.013221	12.73821	7.862078	13.929849	7.519653	8.505837	9.546809	7.026561	6.533469	4.574798	5.396618	8.519534	3.300977	6.862197
Fedia24a1b2_ori	5.711649	6.670439	7.423774	1.890186	7.232016	6.766318	10.587781	4.835041	7.464865	9.382445	9.245475	14.053122	5.985589	11.108267	2.123035	13.14912	5.163769	9.067414	2.588733	4.38304	6.396499	8.163412	6.821106	9.409839	6.067771	10.176871	5.643164	9.300263	3.492735	11.875299	8.259291	12.532755	7.642926	7.382683	9.259172	6.054074	7.177228	3.342068	5.451406	7.615532	3.780372	5.547285
Fedia25a1b2_ori	7.108743	8.957838	7.588138	3.766675	8.656504	8.861959	12.067057	7.368986	8.916747	11.875299	10.039901	16.354218	7.53335	14.025728	4.465222	15.381731	6.807409	11.587662	3.068128	7.547047	8.012745	10.779539	8.505837	11.943784	7.711411	12.628634	7.273107	11.806814	5.684255	14.135304	9.615294	15.121488	8.916747	9.670082	10.875418	8.149715	7.752502	5.848619	6.807409	9.820749	4.684374	8.314079
Fedia26a1b2_ori	5.492497	10.204265	3.122916	6.218438	6.807409	9.341354	8.177109	5.75274	8.820868	11.053479	13.258696	13.587424	9.135899	13.258696	8.738686	17.271917	7.067652	12.477967	1.794307	11.026085	7.245713	10.779539	8.546928	11.464389	8.546928	12.519058	7.451168	12.217724	8.341473	15.20367	11.245237	12.943665	7.588138	9.807052	7.820987	8.067533	4.259767	7.286804	5.999286	11.121964	3.574917	10.793236
Fedia27a1b2_ori	6.081468	7.67032	5.834922	2.533945	7.588138	7.615532	11.149358	5.75274	8.149715	10.765842	9.437233	15.75155	6.738924	13.217605	3.520129	15.231064	5.88971	10.711054	2.19152	6.478681	7.108743	9.916628	7.752502	10.765842	6.916985	11.628753	6.382802	10.861721	4.287161	14.149001	8.889353	14.628396	7.697714	8.49214	9.834446	6.670439	6.560863	4.341949	5.848619	8.314079	4.177585	7.177228
Fedia28a1b2_ori	6.054074	8.122321	5.34183	3.547523	7.437471	7.382683	9.86184	4.711768	8.779777	9.738567	11.587662	13.477848	8.382564	12.025966	6.57456	15.039306	6.615651	10.587781	2.396975	7.834684	7.410077	9.163293	8.451049	9.930325	7.985351	10.848024	7.25941	10.54669	6.916985	13.135423	10.601478	12.162936	7.889472	8.136018	9.012626	5.917104	5.697952	4.917223	6.341711	9.067414	3.903645	8.2182
Fedia29a1b2_ori	6.643045	8.807171	6.958076	4.369343	8.259291	8.505837	11.656147	6.793712	8.601716	11.478086	10.149477	16.080278	7.190925	13.381969	3.944736	15.354337	6.149953	11.217843	2.684612	6.903288	7.560744	10.382326	8.122321	11.573965	7.410077	12.204027	6.834803	11.395904	5.259648	13.875061	9.231778	14.601002	8.437352	9.355051	10.396023	7.738805	7.286804	5.711649	6.533469	9.711173	4.65698	8.149715
Fedia30a1b2_ori	6.71153	6.98547	9.135899	2.780491	8.231897	7.204622	12.258815	6.560863	7.820987	10.587781	8.724989	15.929611	6.191044	12.491664	2.205217	14.38185	5.656861	10.163174	3.725584	4.465222	7.040258	9.272869	7.368986	10.532993	6.478681	11.36851	6.108862	10.396023	3.766675	13.108029	8.040139	14.053122	8.272988	8.149715	10.423417	7.067652	8.546928	3.547523	6.081468	7.355289	4.917223	5.834922
Fedia01a2b1_ori	6.725227	7.629229	6.341711	2.588733	8.382564	7.547047	11.888996	5.588376	8.861959	10.9576	10.984994	15.61458	7.684017	12.779301	4.1091	15.313246	6.684136	10.916509	2.917461	6.889591	7.711411	9.779658	8.327776	11.149358	7.793593	11.77942	7.451168	11.176752	5.4788	14.025728	10.176871	14.422941	8.724989	8.35517	10.094689	6.999167	7.026561	4.396737	6.780015	8.90305	4.451525	7.25941
Fedia02a2b1_ori	6.903288	8.656504	7.368986	3.314674	8.35517	8.327776	12.094451	6.670439	8.861959	11.163055	12.149239	14.957124	8.327776	13.14912	5.588376	16.272036	6.903288	11.450692	3.42425	7.026561	7.697714	9.944022	8.423655	11.245237	8.163412	12.121845	7.382683	11.546571	6.423893	15.011912	10.82063	13.765485	8.615413	8.944141	10.491902	7.738805	7.478562	5.287042	6.492378	9.286566	4.588495	7.916866
Fedia03a2b1_ori	7.656623	8.231897	8.409958	3.917342	9.081111	8.327776	12.491664	7.478562	9.231778	11.149358	10.053598	15.491307	7.80729	13.176514	4.862435	14.957124	6.752621	10.889115	5.287042	6.149953	8.108624	10.026204	8.711292	11.204146	7.875775	11.902693	7.136137	10.984994	5.930801	13.738091	9.300263	13.697	9.135899	9.163293	10.943903	8.149715	8.560625	5.026799	7.300501	8.861959	6.30062	7.327895
Fedia04a2b1_ori	7.547047	6.944379	9.601597	2.643521	8.985232	6.889591	12.532755	5.506194	9.17699	10.039901	11.628753	14.573608	8.300382	12.162936	4.835041	14.943427	7.136137	9.99881	3.725584	4.547404	8.177109	8.998929	8.752383	10.13578	8.231897	11.108267	7.547047	10.176871	5.985589	13.573727	10.437114	12.806695	9.341354	7.642926	10.793236	6.478681	8.930444	4.095403	7.040258	7.232016	5.697952	5.807528
Fedia05a2b1_ori	5.643164	6.793712	8.451049	2.753097	7.012864	7.204622	10.779539	5.971892	6.862197	9.875537	8.670201	14.546214	5.643164	11.519177	2.218914	14.162698	4.547404	9.546809	3.01334	4.52001	5.903407	8.62911	6.478681	9.834446	5.602073	10.615175	4.917223	9.711173	3.616008	12.532755	7.80729	13.080635	6.999167	8.108624	8.998929	6.8485	7.341592	4.314555	5.150072	7.382683	4.232373	5.876013
Fedia06a2b1_ori	6.355408	7.492259	7.410077	1.91758	7.889472	7.355289	11.834208	5.848619	8.204503	9.916628	9.834446	14.683184	6.889591	11.875299	3.574917	14.258577	5.971892	9.820749	2.944855	5.533588	7.081349	8.670201	7.725108	9.985113	6.916985	10.752145	6.369105	9.944022	4.451525	13.313484	9.081111	13.327181	8.08123	8.382564	9.902931	6.738924	7.204622	3.383159	5.944498	7.957957	4.259767	6.725227
Fedia07a2b1_ori	5.917104	7.190925	6.601954	2.479157	7.286804	7.245713	10.491902	5.040496	7.862078	9.642688	10.204265	13.587424	6.793712	11.519177	3.739281	13.888758	5.382921	9.807052	2.670915	4.862435	6.752621	8.683898	7.368986	9.793355	6.780015	10.574084	6.067771	9.902931	4.65698	12.587543	9.272869	12.546452	7.697714	7.684017	9.286566	6.245832	6.533469	4.191282	5.588376	7.875775	3.807766	6.519772
Fedia08a2b1_ori	6.971773	7.218319	7.697714	3.246189	8.560625	7.136137	11.875299	5.971892	8.642807	9.437233	10.300144	12.971059	7.560744	11.080873	4.670677	12.957362	6.451287	9.464627	4.259767	5.834922	7.519653	8.437352	8.190806	9.519415	7.547047	10.27275	6.930682	9.601597	5.862316	11.628753	9.231778	11.601359	8.464746	8.08123	10.286447	6.766318	7.848381	4.506313	6.601954	7.752502	5.150072	6.423893
Fedia09a2b1_ori	6.547166	7.738805	6.341711	3.068128	7.999048	7.492259	10.971297	4.752859	8.724989	9.848143	11.683541	13.779182	7.80729	11.738329	4.670677	14.710578	6.43759	10.204265	3.300977	6.081468	7.341592	8.957838	8.163412	10.094689	7.684017	11.053479	6.971773	10.300144	5.533588	13.477848	10.601478	12.683422	8.683898	8.067533	9.793355	6.560863	6.697833	4.465222	6.095165	8.245594	4.79395	7.245713
Fedia10a2b1_ori	5.656861	9.396142	6.423893	5.013102	7.204622	9.026323	10.574084	7.410077	7.547047	11.77942	9.99881	15.820035	6.752621	13.792879	3.780372	16.57337	5.410315	11.888996	2.451763	7.615532	6.341711	10.9576	7.163531	11.861602	6.615651	12.792998	5.985589	12.080754	4.533707	15.217367	8.998929	14.477729	7.423774	9.848143	9.45093	8.177109	6.314317	5.985589	5.396618	10.149477	3.492735	8.779777
Fedia11a2b1_ori	6.177347	7.204622	6.232135	2.410672	7.574441	7.177228	9.902931	4.629586	8.149715	9.820749	10.259053	14.217486	7.136137	11.710935	3.889948	14.10791	5.917104	9.889234	2.917461	5.177466	6.971773	8.697595	7.738805	9.86184	7.163531	10.752145	6.547166	9.944022	4.917223	12.943665	9.231778	12.847786	8.149715	7.547047	9.04002	6.16365	6.533469	4.300858	6.040377	7.834684	4.396737	6.451287
Fedia12a2b1_ori	5.999286	8.62911	6.369105	3.300977	7.615532	8.286685	11.204146	6.451287	8.35517	11.012388	12.162936	14.409244	7.834684	12.929968	4.1091	16.02549	6.286923	11.478086	2.260005	7.752502	6.999167	10.108386	7.903169	11.354813	7.67032	12.354694	6.8485	11.573965	5.424012	14.614699	10.889115	13.436757	7.793593	9.341354	9.779658	7.39638	6.410196	5.232254	6.054074	9.478324	3.931039	8.505837
Fedia13a2b1_ori	5.834922	8.204503	5.944498	3.410553	7.300501	8.341473	10.806933	6.903288	7.875775	10.984994	9.902931	15.395428	6.643045	12.642331	3.122916	14.833851	5.465103	10.9576	2.246308	7.341592	6.752621	9.820749	7.368986	11.163055	6.780015	11.834208	6.218438	11.190449	4.287161	13.573727	8.916747	14.10791	7.53335	9.396142	9.286566	7.547047	6.149953	4.999405	5.61577	9.04002	3.533826	7.656623
Fedia14a2b1_ori	6.8485	7.451168	9.259172	2.424369	8.314079	7.642926	12.409482	6.875894	8.272988	10.464508	9.642688	15.148882	6.903288	12.217724	3.205098	13.998334	6.232135	10.053598	3.533826	4.917223	7.451168	9.122202	7.875775	10.464508	7.081349	11.190449	6.560863	10.286447	4.903526	12.60124	9.149596	13.738091	8.670201	8.341473	10.9576	7.136137	8.519534	4.040615	6.328014	7.957957	4.958314	6.506075
Fedia15a2b1_ori	7.971654	8.122321	9.478324	3.383159	9.45093	8.560625	13.108029	7.560744	9.519415	11.067176	11.23154	14.970821	8.040139	12.340997	4.095403	13.916152	7.081349	10.752145	5.136375	6.136256	8.437352	9.834446	8.697595	11.121964	8.122321	11.710935	7.615532	10.902812	5.656861	13.231302	10.54669	14.012031	9.533112	9.300263	11.300025	8.368867	9.31396	5.054193	7.355289	8.49214	6.122559	7.067652
Fedia16a2b1_ori	5.917104	6.341711	7.793593	1.588852	7.423774	6.588257	11.23154	5.054193	7.588138	9.341354	9.519415	13.272393	6.122559	10.9576	2.342187	12.806695	5.108981	9.026323	2.999643	3.917342	6.355408	7.916866	6.793712	9.327657	6.149953	10.026204	5.602073	9.245475	3.602311	11.806814	8.711292	12.382088	7.738805	7.437471	9.574203	6.177347	7.314198	3.28728	5.547285	7.040258	3.97213	5.081587
Fedia17a2b1_ori	5.985589	7.862078	6.643045	3.177704	7.505956	7.697714	10.834327	5.75274	8.136018	10.368629	10.245356	14.65579	7.012864	12.272512	3.752978	14.710578	5.930801	10.423417	2.657218	6.30062	6.821106	9.259172	7.629229	10.532993	6.98547	11.395904	6.396499	10.587781	4.547404	13.614818	9.437233	13.477848	7.903169	8.588019	9.546809	6.903288	6.643045	4.574798	5.739043	8.560625	4.191282	7.410077
Fedia18a2b1_ori	6.697833	7.711411	7.095046	2.848976	8.067533	8.040139	11.875299	6.519772	8.231897	10.779539	9.985113	15.272155	6.821106	12.258815	3.068128	14.327062	6.122559	10.354932	3.191401	5.328133	7.286804	9.574203	7.684017	10.779539	6.999167	11.560268	6.615651	10.68366	3.889948	13.354575	9.31396	14.162698	8.820868	8.300382	10.40972	7.190925	7.273107	4.150191	6.478681	8.930444	5.108981	6.738924
Fedia19a2b1_ori	8.286685	7.916866	8.697595	2.903764	9.738567	8.053836	12.971059	6.341711	9.834446	10.82063	11.382207	14.833851	8.423655	12.231421	4.547404	13.436757	7.629229	10.450811	4.629586	5.61577	8.971535	9.368748	9.341354	10.889115	8.588019	11.601359	8.122321	10.628872	5.739043	12.820392	10.450811	13.532636	9.99881	8.889353	11.752026	7.368986	9.012626	4.711768	7.492259	8.067533	5.780134	6.57456
Fedia20a2b1_ori	5.958195	8.916747	6.615651	3.396856	7.341592	8.560625	10.971297	6.971773	7.848381	11.532874	10.779539	15.518701	6.999167	13.573727	4.300858	16.600764	5.574679	11.765723	2.890067	6.615651	6.547166	10.54669	7.368986	11.615056	6.793712	12.587543	6.040377	11.847905	5.163769	15.094094	9.574203	14.532517	7.711411	9.163293	9.204384	7.656623	6.643045	5.108981	5.465103	9.409839	3.807766	7.642926
Fedia21a2b1_ori	6.149953	8.889353	5.848619	4.081706	7.615532	8.533231	10.68366	6.615651	8.519534	11.546571	11.847905	15.546095	7.930563	13.340878	4.547404	16.696643	6.355408	11.943784	2.383278	7.656623	7.081349	10.902812	7.862078	11.77942	7.615532	12.669725	6.958076	12.121845	5.437709	15.368034	10.437114	14.532517	8.026442	9.135899	9.656385	7.423774	6.382802	5.560982	5.739043	9.492021	4.068009	8.478443
Fedia22a2b1_ori	5.259648	10.286447	3.56122	5.697952	6.807409	9.834446	9.72487	7.204622	8.040139	12.368391	11.039782	16.409006	7.67032	14.888639	5.465103	17.819797	5.821225	13.066938	1.219033	9.765961	6.670439	11.64245	7.629229	12.560149	7.300501	13.532636	6.396499	12.998453	6.012983	16.203551	9.971416	15.354337	7.300501	10.875418	8.314079	8.752383	4.629586	7.314198	5.06789	10.875418	3.355765	10.382326
Fedia23a2b1_ori	6.095165	8.738686	5.848619	3.547523	7.574441	8.423655	10.765842	6.451287	8.314079	11.341116	10.13578	15.655671	7.286804	13.683303	4.328252	15.395428	6.191044	11.36851	1.903883	7.916866	7.273107	10.423417	7.903169	11.436995	7.232016	12.3273	6.643045	11.50548	5.492497	14.025728	9.505718	14.450335	8.026442	9.218081	9.72487	7.382683	6.328014	5.560982	5.944498	9.574203	3.657099	8.437352
Fedia24a2b1_ori	7.136137	8.409958	8.779777	3.684493	8.642807	8.533231	12.094451	6.684136	8.861959	11.163055	10.642569	15.902217	7.382683	12.820392	3.410553	14.779063	6.547166	10.861721	4.054312	6.02668	7.779896	10.039901	8.2182	11.204146	7.437471	11.820511	7.040258	11.121964	4.848738	13.573727	9.615294	14.285971	9.067414	9.108505	10.697357	7.834684	8.615413	5.026799	6.862197	9.31396	5.150072	7.25941
Fedia25a2b1_ori	6.30062	7.601835	5.917104	2.547642	7.834684	7.273107	11.080873	5.314436	8.574322	10.176871	10.642569	14.833851	7.53335	12.46427	4.341949	14.505123	6.396499	10.27275	2.123035	6.903288	7.574441	9.368748	8.149715	10.300144	7.519653	11.135661	6.916985	10.382326	5.588376	13.094332	9.957719	13.477848	8.245594	8.053836	9.99881	6.204741	6.506075	4.437828	6.191044	8.49214	3.862554	7.39638
Fedia26a2b1_ori	7.300501	8.35517	8.437352	3.917342	8.848262	8.642807	12.354694	7.081349	9.067414	11.300025	10.396023	16.230945	7.766199	12.847786	4.478919	15.600883	6.807409	11.108267	4.1091	6.355408	8.08123	10.080992	8.588019	11.36851	7.80729	12.067057	7.286804	11.176752	5.821225	13.83397	9.478324	14.38185	9.135899	9.45093	10.505599	8.409958	8.505837	5.451406	6.971773	9.245475	5.533588	7.410077
Fedia27a2b1_ori	6.191044	6.341711	6.930682	1.356003	7.711411	6.643045	11.615056	5.506194	7.656623	9.793355	7.903169	14.943427	5.793831	11.806814	2.150429	13.244999	5.396618	9.300263	2.575036	4.65698	6.807409	8.820868	7.177228	9.807052	6.273226	10.464508	5.903407	9.464627	3.136613	12.409482	7.588138	13.683303	7.697714	7.519653	9.492021	6.410196	7.300501	3.273583	5.834922	6.903288	4.451525	5.560982
Fedia28a2b1_ori	5.34183	9.985113	5.013102	5.369224	6.807409	9.382445	9.464627	7.012864	7.889472	11.793117	10.491902	15.61458	7.341592	13.957243	5.232254	16.806219	5.739043	12.423179	1.766913	9.505718	6.57456	11.026085	7.588138	12.094451	7.012864	12.847786	6.273226	12.409482	5.807528	14.957124	9.546809	14.368153	7.190925	10.122083	8.533231	8.08123	5.232254	6.766318	5.533588	10.930206	3.191401	9.902931
Fedia29a2b1_ori	6.780015	8.697595	7.067652	4.273464	8.382564	8.423655	11.820511	6.766318	8.724989	11.423298	10.176871	15.984399	7.25941	13.299787	3.931039	15.189973	6.218438	11.121964	2.766794	6.519772	7.547047	10.27275	8.177109	11.532874	7.505956	12.245118	7.026561	11.354813	5.300739	13.751788	9.272869	14.532517	8.588019	9.31396	10.505599	7.725108	7.437471	5.629467	6.684136	9.533112	4.752859	7.957957
Fedia30a2b1_ori	5.930801	8.259291	7.437471	3.69819	7.451168	8.163412	11.286328	6.725227	7.738805	11.573965	9.793355	16.600764	6.547166	13.83397	3.28728	16.600764	5.560982	11.628753	2.438066	6.314317	6.738924	10.54669	7.327895	11.628753	6.615651	12.614937	6.067771	11.765723	4.369343	14.874942	8.738686	14.874942	7.67032	9.081111	9.5879	7.601835	6.971773	4.588495	5.369224	8.724989	3.876251	7.505956
Fedia01a2b2_ori	6.71153	7.601835	6.478681	2.561339	8.382564	7.547047	11.710935	5.369224	8.834565	10.943903	10.998691	15.600883	7.711411	12.834089	4.026918	15.313246	6.670439	10.930206	3.068128	7.341592	7.752502	9.834446	8.327776	11.149358	7.738805	11.91639	7.341592	11.163055	5.465103	14.012031	10.176871	14.436638	8.76608	8.35517	10.026204	6.999167	7.026561	4.355646	6.807409	8.889353	4.451525	7.327895
Fedia02a2b2_ori	6.903288	8.642807	7.492259	3.273583	8.35517	8.327776	12.162936	6.807409	8.889353	11.176752	12.080754	15.025609	8.300382	13.094332	5.643164	16.285733	6.889591	11.478086	3.410553	7.053955	7.67032	9.99881	8.423655	11.286328	8.136018	12.258815	7.368986	11.573965	6.410196	15.011912	10.848024	13.779182	8.62911	8.957838	10.491902	7.697714	7.492259	5.259648	6.478681	9.286566	4.615889	7.94426
Fedia03a2b2_ori	7.656623	8.2182	8.464746	3.917342	9.067414	8.327776	12.46427	7.560744	9.218081	11.149358	10.012507	15.47761	7.80729	13.162817	4.876132	14.943427	6.766318	10.889115	5.287042	6.081468	8.108624	10.13578	8.697595	11.204146	7.862078	11.930087	7.149834	10.998691	5.88971	13.724394	9.327657	13.669606	9.163293	9.17699	10.930206	8.136018	8.546928	5.026799	7.300501	8.916747	6.273226	7.327895
Fedia04a2b2_ori	7.547047	6.930682	9.5879	2.616127	8.985232	6.903288	12.60124	5.560982	9.17699	10.039901	11.628753	14.559911	8.314079	12.176633	4.780253	14.847548	7.12244	10.012507	3.958433	3.97213	8.149715	9.108505	8.76608	10.149477	8.177109	11.108267	7.53335	10.13578	5.985589	13.56003	10.382326	12.792998	9.341354	7.615532	10.711054	6.478681	8.930444	4.1091	7.040258	7.232016	5.834922	5.876013
Fedia05a2b2_ori	5.602073	6.793712	8.437352	2.712006	7.012864	7.204622	10.793236	6.191044	6.862197	9.86184	8.793474	14.450335	5.629467	11.464389	2.150429	14.135304	4.533707	9.546809	3.01334	4.492616	5.876013	8.62911	6.382802	9.889234	5.574679	10.601478	4.903526	9.683779	3.602311	12.505361	7.779896	13.108029	7.040258	8.026442	9.437233	6.725227	7.341592	4.273464	5.122678	7.341592	4.204979	5.807528
Fedia06a2b2_ori	6.369105	7.478562	7.505956	1.958671	7.903169	7.341592	11.793117	5.793831	8.204503	9.930325	10.026204	14.559911	6.889591	11.875299	3.602311	14.24488	5.958195	9.820749	2.944855	5.560982	6.930682	8.779777	7.711411	9.985113	6.930682	10.806933	6.369105	9.930325	4.506313	13.299787	9.135899	13.313484	8.108624	8.35517	9.902931	6.725227	7.232016	3.410553	5.903407	7.957957	4.232373	6.684136
Fedia07a2b2_ori	5.917104	7.190925	6.615651	2.451763	7.286804	7.232016	10.450811	4.944617	7.848381	9.656385	10.163174	13.573727	6.793712	11.532874	3.69819	13.83397	5.369224	9.793355	2.342187	5.424012	6.780015	8.76608	7.327895	9.807052	6.780015	10.601478	6.040377	9.875537	4.643283	12.60124	9.272869	12.519058	7.697714	7.684017	9.259172	6.218438	6.533469	4.177585	5.560982	7.889472	3.931039	6.656742
Fedia08a2b2_ori	6.971773	7.218319	7.656623	3.205098	8.574322	7.136137	11.930087	6.122559	8.62911	9.437233	10.286447	12.957362	7.560744	11.080873	4.643283	12.943665	6.423893	9.464627	4.506313	5.382921	7.505956	8.437352	8.177109	9.519415	7.53335	10.231659	6.930682	9.5879	5.848619	11.615056	9.231778	11.587662	8.49214	8.094927	10.259053	6.780015	7.862078	4.424131	6.629348	7.752502	5.081587	6.451287
Fedia09a2b2_ori	6.560863	7.725108	6.232135	3.109219	8.026442	7.505956	10.971297	4.725465	8.738686	9.848143	11.806814	13.669606	7.80729	11.724632	4.725465	14.696881	6.451287	10.204265	3.314674	6.067771	7.314198	8.985232	8.163412	10.080992	7.697714	11.080873	6.98547	10.341235	5.492497	13.491545	10.587781	12.628634	8.642807	8.026442	9.793355	6.560863	6.656742	4.492616	6.108862	8.272988	4.807647	7.245713
Fedia10a2b2_ori	5.656861	9.396142	6.423893	4.999405	7.204622	9.012626	10.574084	7.327895	7.560744	11.77942	10.026204	15.806338	6.752621	13.792879	3.780372	16.559673	5.410315	11.91639	2.260005	7.971654	6.314317	10.998691	7.149834	11.930087	6.601954	12.779301	5.985589	12.080754	4.574798	15.121488	8.957838	14.477729	7.410077	9.807052	9.423536	8.2182	6.355408	5.985589	5.410315	10.149477	3.520129	8.807171
Fedia11a2b2_ori	6.16365	7.204622	6.245832	2.383278	7.53335	7.218319	9.957719	4.643283	8.136018	9.834446	10.286447	14.231183	7.136137	11.710935	3.83516	14.053122	5.958195	9.889234	2.862673	5.519891	6.971773	8.724989	7.766199	9.930325	7.177228	10.711054	6.492378	9.930325	4.93092	12.998453	9.245475	12.834089	8.136018	7.588138	9.067414	6.16365	6.547166	4.314555	6.040377	7.834684	4.451525	6.492378
Fedia12a2b2_ori	5.971892	8.642807	6.629348	3.122916	7.629229	8.272988	11.217843	6.560863	8.341473	11.026085	12.19033	14.395547	7.834684	12.943665	4.068009	16.039187	6.286923	11.478086	2.246308	7.766199	6.98547	10.122083	7.930563	11.36851	7.67032	12.176633	6.862197	11.587662	5.396618	14.601002	10.82063	13.477848	7.80729	9.327657	9.86184	7.410077	6.423893	5.191163	6.108862	9.492021	4.040615	8.533231
Fedia13a2b2_ori	5.834922	8.204503	5.533588	3.300977	7.314198	8.341473	10.711054	6.560863	7.875775	10.984994	9.916628	15.395428	6.643045	12.656028	3.01334	14.628396	5.424012	10.971297	2.232611	7.341592	6.766318	9.848143	7.410077	11.09457	6.766318	11.861602	6.232135	11.149358	4.314555	13.546333	8.930444	14.10791	7.519653	9.327657	9.286566	7.547047	6.108862	4.999405	5.588376	9.053717	3.437947	7.67032
Fedia14a2b2_ori	6.834803	7.437471	9.31396	2.410672	8.327776	7.642926	12.436876	6.862197	8.272988	10.464508	9.916628	15.011912	6.875894	12.135542	3.246189	14.066819	6.232135	10.067295	3.520129	5.081587	7.437471	9.17699	7.862078	10.450811	7.067652	11.217843	6.560863	10.204265	4.93092	12.587543	9.122202	13.683303	8.683898	8.259291	10.984994	7.12244	8.49214	4.040615	6.328014	7.957957	4.903526	6.478681
Fedia15a2b2_ori	7.985351	8.136018	9.368748	3.383159	9.45093	8.560625	13.025847	7.492259	9.478324	11.067176	11.300025	14.957124	8.026442	12.340997	4.054312	13.902455	7.095046	10.752145	5.150072	6.136256	8.396261	9.848143	8.711292	11.108267	8.108624	11.765723	7.615532	10.943903	5.602073	13.244999	10.231659	13.861364	9.519415	9.31396	11.258934	8.437352	9.286566	5.06789	7.341592	8.533231	6.095165	7.067652
Fedia16a2b2_ori	5.930801	6.341711	7.930563	1.588852	7.423774	6.57456	11.080873	4.985708	7.560744	9.355051	9.574203	13.162817	6.122559	10.9576	2.32849	12.820392	5.122678	9.04002	2.985946	3.917342	6.355408	7.903169	6.780015	9.355051	6.149953	10.039901	5.588376	9.272869	3.602311	11.752026	8.752383	12.3273	7.697714	7.437471	9.519415	6.245832	7.327895	3.300977	5.533588	7.053955	3.944736	5.026799
Fedia17a2b2_ori	5.985589	7.875775	6.643045	3.177704	7.505956	7.684017	10.82063	5.711649	8.122321	10.368629	10.231659	14.696881	7.012864	12.286209	3.999524	14.847548	5.930801	10.423417	2.424369	6.656742	6.834803	9.245475	7.656623	10.478205	6.98547	11.395904	6.328014	10.54669	4.492616	13.614818	9.396142	13.450454	7.889472	8.588019	9.519415	6.916985	6.615651	4.574798	5.75274	8.505837	4.1091	7.39638
Fedia18a2b2_ori	6.697833	7.697714	7.232016	2.958552	8.067533	8.040139	11.77942	6.43759	8.2182	10.793236	10.012507	15.299549	6.807409	12.272512	2.903764	14.203789	6.122559	10.368629	3.191401	5.314436	7.300501	9.601597	7.588138	10.916509	6.958076	11.601359	6.643045	10.587781	3.83516	13.368272	9.368748	14.190092	8.779777	8.327776	10.437114	7.177228	7.286804	4.136494	6.478681	8.916747	5.095284	6.738924
Fedia19a2b2_ori	8.286685	7.903169	8.861959	2.903764	9.752264	8.053836	12.984756	6.423893	9.807052	10.82063	11.395904	14.847548	8.437352	12.272512	4.52001	13.436757	7.656623	10.478205	4.629586	5.670558	8.985232	9.355051	9.355051	10.848024	8.574322	11.587662	8.149715	10.642569	5.656861	12.820392	10.478205	13.532636	9.944022	8.889353	11.77942	7.355289	9.026323	4.725465	7.505956	8.040139	5.711649	6.57456
Fedia20a2b2_ori	5.944498	8.916747	6.519772	3.369462	7.355289	8.574322	10.998691	6.889591	7.80729	11.546571	10.793236	15.532398	6.999167	13.573727	4.314555	16.669249	5.588376	11.77942	2.903764	6.588257	6.560863	10.574084	7.327895	11.669844	6.807409	12.669725	6.122559	12.039663	5.136375	15.080397	9.574203	14.532517	7.711411	9.149596	9.272869	7.684017	6.643045	5.054193	5.4788	9.423536	3.780372	7.615532
Fedia21a2b2_ori	6.136256	8.889353	5.793831	4.122797	7.574441	8.533231	10.697357	6.629348	8.505837	11.560268	11.793117	15.573489	7.94426	13.395666	4.602192	16.737734	6.369105	11.943784	2.410672	7.642926	7.095046	11.039782	7.820987	11.806814	7.711411	12.765604	6.98547	12.108148	5.410315	15.395428	10.437114	14.51882	8.040139	9.135899	9.683779	7.451168	6.16365	5.245951	5.793831	9.519415	4.040615	8.451049
Fedia22a2b2_ori	5.259648	10.286447	3.657099	5.684255	6.821106	9.820749	9.396142	6.98547	8.040139	12.368391	11.067176	16.326824	7.67032	14.902336	5.451406	17.833494	5.821225	13.066938	1.219033	10.094689	6.656742	11.628753	7.642926	12.573846	7.300501	13.546333	6.478681	13.039544	6.012983	16.230945	9.889234	15.313246	7.327895	10.889115	8.35517	8.724989	4.629586	7.314198	5.108981	10.889115	3.355765	10.354932
Fedia23a2b2_ori	6.081468	8.724989	5.697952	3.533826	7.574441	8.396261	10.806933	6.451287	8.300382	11.354813	10.149477	15.655671	7.286804	13.710697	4.492616	15.518701	6.177347	11.382207	2.027156	8.108624	7.286804	10.437114	7.971654	11.423298	7.218319	12.258815	6.629348	11.50548	5.670558	13.861364	9.026323	14.080516	8.040139	9.218081	9.670082	7.437471	6.30062	5.533588	5.944498	9.628991	3.643402	8.478443
Fedia24a2b2_ori	7.12244	8.409958	8.793474	3.670796	8.642807	8.519534	12.108148	6.71153	8.861959	11.163055	10.628872	15.943308	7.355289	12.820392	3.410553	14.779063	6.533469	10.861721	3.97213	6.136256	7.766199	10.039901	8.231897	11.217843	7.437471	11.943784	6.98547	11.053479	4.862435	13.573727	9.628991	14.299668	9.04002	9.149596	10.697357	7.862078	8.62911	5.136375	6.903288	9.368748	5.150072	7.300501
Fedia25a2b2_ori	6.30062	7.615532	5.999286	2.533945	7.834684	7.273107	11.039782	5.232254	8.560625	10.163174	10.656266	14.806457	7.53335	12.491664	4.547404	14.614699	6.396499	10.27275	2.246308	7.095046	7.53335	9.396142	8.122321	10.286447	7.505956	11.121964	6.930682	10.437114	5.574679	13.094332	9.930325	13.505242	8.245594	8.040139	9.971416	6.204741	6.506075	4.478919	6.149953	8.49214	3.821463	7.382683
Fedia26a2b2_ori	7.286804	8.327776	8.451049	3.958433	8.848262	8.656504	12.382088	7.040258	9.04002	11.313722	10.396023	16.230945	7.752502	12.902574	4.492616	15.61458	6.821106	11.09457	4.095403	6.355408	8.094927	10.094689	8.560625	11.409601	7.820987	12.05336	7.286804	11.149358	5.547285	14.025728	9.409839	14.395547	9.081111	9.492021	10.519296	8.451049	8.49214	5.424012	7.012864	9.190687	5.492497	7.410077
Fedia27a2b2_ori	6.191044	6.369105	6.725227	1.260124	7.711411	6.615651	11.587662	5.643164	7.629229	9.793355	7.930563	14.943427	5.793831	11.793117	2.136732	13.231302	5.382921	9.300263	2.60243	4.355646	6.793712	8.848262	7.163531	9.793355	6.245832	10.437114	5.88971	9.45093	3.191401	12.382088	7.588138	13.779182	7.725108	7.505956	9.492021	6.410196	7.314198	3.28728	5.821225	6.930682	4.437828	5.519891
Fedia28a2b2_ori	5.355527	9.971416	5.013102	5.382921	6.807409	9.368748	9.464627	6.930682	7.862078	11.806814	10.601478	15.546095	7.327895	13.957243	5.20486	16.751431	5.739043	12.423179	2.123035	9.86184	6.57456	11.039782	7.547047	11.971178	7.012864	12.847786	6.218438	12.368391	5.807528	14.970821	9.478324	14.38185	7.177228	10.108386	8.012745	8.546928	5.273345	6.752621	5.506194	10.943903	3.999524	10.176871
Fedia29a2b2_ori	6.766318	8.697595	7.095046	4.273464	8.382564	8.423655	11.834208	6.766318	8.711292	11.423298	10.190568	15.998096	7.273107	13.299787	3.876251	15.121488	6.218438	11.108267	2.7394	6.547166	7.574441	10.259053	8.231897	11.478086	7.492259	12.217724	6.875894	11.23154	5.328133	13.792879	9.272869	14.546214	8.601716	9.327657	10.478205	7.752502	7.451168	5.629467	6.697833	9.601597	4.670677	7.916866
Fedia30a2b2_ori	5.917104	8.300382	7.451168	3.684493	7.464865	8.177109	11.300025	6.875894	7.752502	11.587662	9.875537	16.559673	6.560863	13.792879	3.369462	16.669249	5.560982	11.615056	2.218914	6.793712	6.684136	10.574084	7.327895	11.615056	6.601954	12.614937	6.054074	11.738329	4.328252	14.874942	8.656504	14.847548	7.67032	9.094808	9.615294	7.574441	6.98547	4.547404	5.34183	8.76608	3.848857	7.505956
Fedia01a1b1_ref	-9.094808	7.547047	-7.67032	2.301096	-7.423774	7.423774	-3.725584	6.054074	-7.12244	10.669963	-3.848857	14.505123	-7.766199	12.710816	-10.82063	15.737853	-9.190687	10.971297	-12.628634	5.643164	-8.177109	9.560506	-7.697714	10.984994	-7.985351	11.601359	-8.601716	11.135661	-10.053598	14.546214	-5.4788	13.56003	-7.382683	8.793474	-5.232254	6.862197	-8.149715	4.259767	-9.396142	8.437352	-10.711054	7.190925
Fedia02a1b1_ref	-7.985351	7.957957	-8.122321	2.903764	-6.492378	7.848381	-3.588614	5.547285	-5.602073	10.628872	-3.068128	14.998215	-6.656742	12.532755	-9.5879	15.546095	-7.547047	10.82063	-11.861602	7.505956	-6.71153	9.533112	-6.16365	10.848024	-6.697833	11.601359	-7.067652	10.984994	-8.834565	13.888758	-4.314555	13.97094	-6.02668	8.368867	-4.561101	6.560863	-7.971654	4.739162	-8.163412	8.574322	-10.13578	7.903169
Fedia03a1b1_ref	-8.341473	8.149715	-7.930563	3.711887	-6.916985	7.985351	-4.506313	5.739043	-5.903407	10.601478	-3.958433	14.737972	-6.930682	12.943665	-9.053717	15.368034	-8.382564	10.971297	-11.765723	7.204622	-7.163531	9.971416	-6.328014	10.752145	-7.067652	11.409601	-7.766199	10.930206	-8.382564	13.56003	-5.040496	13.42306	-6.601954	8.588019	-5.643164	7.026561	-7.930563	4.876132	-8.423655	8.957838	-10.217962	8.026442
Fedia04a1b1_ref	-7.588138	7.026561	-7.875775	2.712006	-6.136256	7.177228	-2.342187	4.79395	-6.054074	10.259053	-4.136494	15.326943	-7.368986	12.3273	-10.82063	14.505123	-8.094927	10.13578	-11.080873	5.328133	-7.149834	9.135899	-6.684136	10.519296	-7.136137	11.190449	-7.629229	10.259053	-9.533112	12.779301	-5.20486	13.984637	-5.656861	7.547047	-4.300858	6.341711	-7.300501	4.314555	-7.985351	7.766199	-9.327657	6.506075
Fedia05a1b1_ref	-6.259529	7.574441	-5.328133	2.972249	-4.876132	7.903169	-1.451882	7.136137	-5.245951	10.793236	-5.34183	15.874823	-7.190925	12.012269	-11.354813	12.971059	-7.437471	9.944022	-8.957838	4.698071	-5.999286	9.286566	-5.697952	10.752145	-6.601954	11.176752	-6.875894	10.245356	-9.779658	12.313603	-5.862316	13.792879	-4.698071	8.574322	-3.273583	7.793593	-5.163769	4.876132	-6.725227	8.272988	-7.862078	6.286923
Fedia06a1b1_ref	-7.232016	7.752502	-7.012864	2.396975	-5.684255	7.875775	-2.396975	5.684255	-5.20486	10.163174	-2.561339	14.505123	-6.02668	12.231421	-8.848262	15.217367	-7.478562	10.382326	-11.163055	6.314317	-6.232135	9.163293	-5.670558	10.368629	-6.149953	11.108267	-6.999167	10.40972	-8.190806	13.861364	-3.574917	13.546333	-5.245951	8.368867	-3.657099	7.053955	-6.643045	3.752978	-7.382683	8.76608	-9.286566	7.190925
Fedia07a1b1_ref	-7.67032	9.752264	-8.601716	4.903526	-6.43759	9.218081	-4.204979	5.903407	-5.108981	11.478086	-2.177823	14.614699	-5.821225	13.669606	-8.382564	16.559673	-7.423774	12.121845	-11.464389	8.642807	-6.766318	10.834327	-5.725346	11.77942	-6.122559	12.505361	-6.875894	12.121845	-7.793593	15.313246	-3.479038	13.847667	-5.917104	9.738567	-4.752859	7.971654	-8.026442	6.588257	-7.94426	10.300144	-9.971416	9.478324
Fedia08a1b1_ref	-8.451049	8.683898	-7.012864	4.835041	-6.862197	8.944141	-4.177585	7.437471	-6.615651	11.23154	-5.369224	14.916033	-7.875775	12.765604	-10.697357	14.354456	-8.779777	10.930206	-11.656147	7.341592	-7.656623	10.012507	-7.163531	11.300025	-7.711411	11.77942	-8.327776	11.067176	-9.546809	13.053241	-6.30062	13.450454	-6.547166	9.519415	-4.848738	8.368867	-7.410077	6.191044	-8.423655	9.670082	-9.99881	8.190806
Fedia09a1b1_ref	-7.451168	7.629229	-6.752621	3.054431	-5.958195	7.615532	-3.218795	5.382921	-5.547285	9.985113	-2.985946	14.012031	-6.547166	11.752026	-10.327538	14.327062	-7.820987	10.108386	-10.848024	5.314436	-6.738924	8.957838	-6.054074	10.259053	-6.547166	10.848024	-7.190925	10.313841	-9.149596	13.176514	-4.026918	13.039544	-5.396618	8.026442	-4.328252	6.862197	-6.8485	4.437828	-8.026442	8.108624	-9.327657	6.999167
Fedia10a1b1_ref	-7.163531	9.793355	-6.012983	5.75274	-5.670558	10.300144	-2.314793	8.848262	-5.697952	12.834089	-4.506313	17.53216	-7.190925	14.628396	-10.574084	16.29943	-7.793593	12.491664	-10.368629	7.752502	-6.506075	11.752026	-6.245832	12.916271	-6.944379	13.587424	-7.382683	12.628634	-9.437233	15.039306	-5.163769	16.135066	-5.492497	11.135661	-3.492735	9.944022	-5.971892	6.821106	-7.451168	10.587781	-9.31396	8.711292
Fedia11a1b1_ref	-8.875656	8.190806	-7.478562	3.314674	-7.492259	8.204503	-4.150191	6.519772	-7.341592	10.902812	-5.519891	15.285852	-8.49214	12.751907	-11.628753	15.176276	-9.478324	10.806933	-11.245237	5.629467	-8.259291	9.382445	-7.820987	10.916509	-8.505837	11.738329	-9.135899	10.875418	-10.532993	13.820273	-6.423893	14.080516	-7.341592	8.793474	-5.711649	7.437471	-7.793593	5.300739	-9.423536	8.49214	-10.300144	7.136137
Fedia12a1b1_ref	-8.327776	7.437471	-8.177109	2.260005	-6.601954	7.39638	-3.164007	5.739043	-6.286923	10.259053	-3.246189	14.368153	-7.519653	12.039663	-11.478086	14.450335	-8.423655	10.259053	-12.176633	6.273226	-7.300501	8.90305	-6.889591	10.519296	-7.478562	11.354813	-7.94426	10.505599	-10.368629	13.203908	-4.835041	13.14912	-6.57456	8.245594	-4.766556	6.862197	-7.80729	4.122797	-8.300382	8.396261	-10.601478	6.98547
Fedia13a1b1_ref	-7.464865	7.999048	-6.02668	2.958552	-5.958195	7.862078	-2.068247	6.081468	-5.629467	10.560387	-3.232492	14.299668	-6.780015	12.272512	-9.957719	14.806457	-7.957957	10.574084	-10.724751	6.012983	-6.889591	9.272869	-6.328014	10.642569	-6.903288	11.491783	-7.368986	10.68366	-9.081111	13.642212	-4.410434	13.190211	-5.780134	8.76608	-3.616008	7.314198	-6.259529	4.588495	-7.697714	9.04002	-9.368748	7.136137
Fedia14a1b1_ref	-9.081111	8.136018	-9.067414	2.903764	-7.601835	8.149715	-3.903645	6.02668	-7.25941	10.848024	-4.752859	15.258458	-8.231897	12.820392	-11.354813	15.409125	-9.396142	10.916509	-13.01215	6.821106	-8.35517	9.738567	-7.615532	11.053479	-8.245594	11.861602	-8.848262	11.026085	-10.669963	14.039425	-6.369105	13.477848	-7.163531	8.752383	-5.259648	7.108743	-8.779777	4.574798	-9.546809	8.738686	-11.09457	7.423774
Fedia15a1b1_ref	-7.684017	8.341473	-7.697714	3.136613	-6.218438	7.94426	-3.369462	5.930801	-5.355527	10.519296	-2.46546	13.669606	-6.273226	12.162936	-9.601597	14.669487	-7.725108	10.82063	-11.409601	7.423774	-6.738924	9.533112	-5.930801	10.711054	-6.369105	11.50548	-6.98547	10.848024	-8.560625	13.587424	-3.931039	12.957362	-5.588376	8.396261	-4.314555	6.889591	-7.505956	4.917223	-7.752502	9.122202	-9.464627	8.163412
Fedia16a1b1_ref	-7.12244	6.875894	-6.259529	1.903883	-5.61577	6.916985	-2.287399	5.122678	-5.314436	9.72487	-3.42425	14.025728	-6.725227	11.341116	-10.54669	12.943665	-7.834684	9.533112	-10.54669	4.547404	-6.369105	8.437352	-5.848619	9.793355	-6.643045	10.423417	-7.026561	9.875537	-9.642688	12.258815	-4.451525	12.765604	-5.396618	7.779896	-3.369462	6.02668	-6.369105	3.629705	-7.615532	7.629229	-9.17699	6.02668
Fedia17a1b1_ref	-7.464865	9.067414	-6.012983	4.739162	-5.958195	9.423536	-2.314793	8.642807	-6.204741	11.984875	-4.615889	16.518582	-7.519653	13.697	-10.943903	15.737853	-8.396261	11.628753	-10.478205	6.670439	-6.944379	10.738448	-6.71153	12.135542	-7.368986	12.792998	-7.862078	11.930087	-10.039901	14.559911	-5.20486	15.368034	-5.821225	10.149477	-4.136494	9.190687	-6.177347	6.095165	-7.957957	9.957719	-9.341354	8.012745
Fedia18a1b1_ref	-6.697833	7.601835	-5.081587	2.506551	-5.300739	7.464865	-1.50667	5.4788	-4.972011	10.080992	-2.123035	14.121607	-5.917104	11.902693	-9.423536	14.422941	-7.12244	10.231659	-10.190568	5.492497	-5.971892	9.053717	-5.492497	10.27275	-5.985589	11.149358	-6.478681	10.396023	-8.615413	13.436757	-3.068128	13.258696	-5.232254	8.738686	-3.520129	6.629348	-5.451406	3.862554	-7.382683	7.875775	-8.944141	6.478681
Fedia19a1b1_ref	-8.697595	8.437352	-7.437471	3.328371	-7.232016	8.368867	-3.520129	6.341711	-6.684136	10.943903	-3.780372	14.094213	-7.574441	12.765604	-10.656266	15.20367	-8.930444	11.217843	-11.888996	6.670439	-7.985351	9.820749	-7.341592	11.354813	-7.725108	12.039663	-8.451049	11.327419	-9.642688	13.929849	-4.889829	13.450454	-6.43759	8.533231	-4.561101	7.067652	-7.834684	5.177466	-8.90305	9.286566	-10.711054	7.615532
Fedia20a1b1_ref	-9.149596	7.916866	-10.382326	2.821582	-7.725108	7.697714	-5.793831	4.314555	-6.286923	10.176871	-3.177704	14.10791	-6.916985	12.217724	-9.628991	15.683065	-8.49214	10.793236	-13.217605	7.725108	-7.684017	9.437233	-6.670439	10.423417	-7.081349	11.409601	-8.040139	10.738448	-8.848262	14.285971	-4.561101	12.971059	-7.108743	7.930563	-6.245832	5.602073	-9.793355	4.410434	-9.259172	8.642807	-11.258934	7.779896
Fedia21a1b1_ref	-8.190806	6.560863	-7.505956	1.835398	-6.738924	6.547166	-3.383159	4.38304	-6.328014	9.533112	-3.369462	13.669606	-7.39638	11.327419	-10.711054	14.409244	-8.49214	9.752264	-11.519177	5.437709	-7.410077	8.76608	-6.8485	9.902931	-7.355289	10.560387	-7.793593	9.793355	-9.601597	12.998453	-4.465222	12.628634	-6.191044	7.053955	-4.766556	5.574679	-7.67032	3.410553	-8.478443	7.218319	-10.532993	5.958195
Fedia22a1b1_ref	-9.067414	9.245475	-9.519415	3.97213	-7.629229	8.560625	-4.698071	5.739043	-6.191044	10.998691	-2.766794	14.38185	-6.355408	13.573727	-7.903169	16.861007	-8.272988	11.930087	-12.916271	9.026323	-7.793593	10.423417	-6.670439	11.245237	-6.958076	12.245118	-7.957957	11.834208	-7.697714	15.285852	-4.204979	13.409363	-7.026561	8.875656	-6.136256	7.341592	-9.122202	5.88971	-8.752383	10.341235	-10.9576	9.382445
Fedia23a1b1_ref	-7.25941	7.67032	-6.396499	2.492854	-5.711649	7.67032	-1.671034	5.848619	-5.259648	10.286447	-2.629824	13.888758	-5.876013	12.751907	-8.231897	15.189973	-7.382683	10.669963	-10.765842	6.341711	-6.519772	9.519415	-5.725346	10.478205	-6.095165	11.382207	-6.916985	10.711054	-7.862078	13.929849	-3.958433	12.751907	-5.410315	8.505837	-3.314674	6.834803	-6.57456	4.533707	-7.519653	8.574322	-9.574203	7.012864
Fedia24a1b1_ref	-7.245713	6.752621	-7.478562	1.890186	-5.711649	6.656742	-2.60243	4.369343	-5.163769	9.081111	-2.150429	13.176514	-5.985589	11.108267	-9.218081	14.066819	-7.464865	9.368748	-10.574084	4.79395	-6.382802	8.163412	-5.670558	9.368748	-6.067771	10.176871	-6.971773	9.341354	-8.245594	12.505361	-3.520129	11.847905	-5.4788	7.615532	-3.794069	5.560982	-7.190925	3.342068	-7.67032	7.355289	-9.245475	6.081468
Fedia25a1b1_ref	-8.642807	8.875656	-7.588138	3.766675	-7.095046	8.971535	-3.054431	7.505956	-6.793712	11.573965	-4.369343	15.299549	-7.53335	14.025728	-10.039901	16.354218	-8.916747	11.861602	-12.067057	7.355289	-8.012745	10.779539	-7.300501	11.875299	-7.697714	12.628634	-8.464746	11.971178	-9.601597	15.107791	-5.697952	14.10791	-6.821106	9.834446	-4.684374	8.286685	-7.752502	5.807528	-8.930444	9.738567	-10.902812	8.122321
Fedia26a1b1_ref	-6.807409	9.341354	-3.15031	6.218438	-5.4788	10.204265	-1.671034	11.012388	-7.067652	12.477967	-8.711292	17.244523	-9.149596	13.258696	-13.368272	13.340878	-8.820868	11.053479	-8.136018	5.766437	-7.25941	10.765842	-7.39638	12.217724	-8.478443	12.560149	-8.533231	11.478086	-11.217843	12.971059	-8.368867	15.162579	-5.862316	11.080873	-3.533826	10.834327	-4.273464	7.327895	-7.574441	9.765961	-7.779896	8.122321
Fedia27a1b1_ref	-7.615532	7.642926	-5.656861	2.520248	-6.081468	7.67032	-2.218914	5.88971	-5.903407	10.724751	-3.506432	15.231064	-6.738924	13.190211	-9.409839	15.778944	-8.149715	10.779539	-11.135661	5.725346	-7.12244	9.916628	-6.382802	10.902812	-6.903288	11.669844	-7.711411	10.834327	-8.930444	14.65579	-4.328252	14.135304	-5.862316	8.327776	-4.191282	7.163531	-6.560863	4.396737	-7.779896	8.519534	-9.889234	6.684136
Fedia28a1b1_ref	-7.437471	7.410077	-5.34183	3.574917	-6.040377	8.122321	-2.410672	7.848381	-6.629348	10.574084	-6.533469	15.025609	-8.382564	11.984875	-11.765723	13.299787	-8.752383	9.738567	-9.848143	4.739162	-7.410077	9.17699	-7.204622	10.560387	-7.999048	10.902812	-8.396261	10.012507	-10.601478	12.217724	-6.930682	13.066938	-6.30062	9.067414	-3.889948	8.231897	-5.684255	4.917223	-7.875775	8.108624	-9.026323	5.876013
Fedia29a1b1_ref	-8.259291	8.505837	-6.944379	4.38304	-6.643045	8.793474	-2.684612	6.766318	-6.136256	11.217843	-3.944736	15.299549	-7.190925	13.395666	-10.122083	16.107672	-8.601716	11.491783	-11.64245	6.752621	-7.574441	10.40972	-6.903288	11.354813	-7.410077	12.204027	-8.067533	11.628753	-9.341354	14.65579	-5.259648	13.888758	-6.519772	9.642688	-4.615889	8.094927	-7.300501	5.684255	-8.437352	9.368748	-10.354932	7.738805
Fedia30a1b1_ref	-8.231897	7.218319	-9.122202	2.753097	-6.725227	6.971773	-3.725584	4.410434	-5.656861	10.176871	-2.342187	14.546214	-6.177347	12.505361	-8.875656	15.874823	-7.834684	10.587781	-12.245118	6.560863	-7.012864	9.286566	-6.122559	10.396023	-6.464984	11.409601	-7.355289	10.574084	-8.094927	13.97094	-3.739281	13.121726	-6.081468	7.300501	-4.917223	5.793831	-8.533231	3.520129	-8.259291	8.149715	-10.464508	7.067652
Fedia01a1b2_ref	-9.094808	7.574441	-7.574441	2.383278	-7.451168	7.437471	-3.725584	6.136256	-7.149834	10.68366	-3.903645	14.642093	-7.779896	12.656028	-10.848024	15.655671	-9.190687	10.984994	-12.806695	5.903407	-8.2182	9.560506	-7.67032	10.943903	-8.012745	11.697238	-8.697595	11.067176	-10.080992	14.601002	-5.492497	13.56003	-7.368986	8.861959	-6.519772	7.547047	-8.094927	4.232373	-9.382445	8.464746	-10.738448	7.190925
Fedia02a1b2_ref	-7.985351	7.94426	-8.314079	2.87637	-6.519772	7.834684	-3.629705	5.519891	-5.643164	10.642569	-3.040734	14.970821	-6.656742	12.546452	-9.505718	15.600883	-7.560744	10.848024	-11.875299	7.547047	-6.629348	9.697476	-6.177347	10.916509	-6.71153	11.724632	-7.108743	10.943903	-8.820868	13.902455	-4.273464	13.943546	-5.999286	8.437352	-4.561101	6.615651	-7.94426	4.835041	-8.136018	8.574322	-10.067295	7.903169
Fedia03a1b2_ref	-8.341473	8.149715	-7.820987	3.752978	-6.930682	7.999048	-4.300858	5.793831	-5.903407	10.615175	-3.944736	14.710578	-6.930682	12.929968	-9.026323	15.409125	-8.382564	10.984994	-11.834208	7.478562	-7.204622	9.971416	-6.30062	10.752145	-7.053955	11.478086	-7.875775	10.943903	-8.409958	13.573727	-5.040496	13.464151	-6.588257	8.642807	-5.629467	6.999167	-7.916866	4.862435	-8.437352	8.971535	-10.245356	8.026442
Fedia04a1b2_ref	-7.588138	7.067652	-7.862078	2.712006	-6.149953	7.204622	-2.355884	4.602192	-6.081468	10.27275	-4.232373	15.368034	-7.368986	12.368391	-11.053479	14.38185	-8.108624	10.13578	-11.135661	5.410315	-7.136137	9.135899	-6.629348	10.519296	-7.204622	11.272631	-7.656623	10.27275	-9.492021	12.806695	-5.218557	13.929849	-5.643164	7.601835	-4.218676	6.30062	-7.25941	4.314555	-7.94426	7.793593	-9.259172	6.492378
Fedia05a1b2_ref	-6.273226	7.574441	-5.355527	2.958552	-4.876132	7.889472	-1.451882	7.190925	-5.273345	10.806933	-5.506194	15.902217	-7.190925	12.025966	-11.36851	13.094332	-7.451168	9.971416	-9.026323	4.739162	-5.985589	9.286566	-5.684255	10.738448	-6.697833	11.176752	-6.944379	10.231659	-9.834446	12.340997	-5.629467	14.683184	-4.684374	8.642807	-3.205098	7.779896	-5.163769	4.903526	-6.697833	8.35517	-7.820987	6.30062
Fedia06a1b2_ref	-7.245713	7.752502	-6.98547	2.383278	-5.684255	7.862078	-2.32849	5.944498	-5.20486	10.149477	-2.616127	14.51882	-6.040377	12.258815	-8.861959	15.20367	-7.478562	10.396023	-11.258934	6.57456	-6.232135	9.190687	-5.684255	10.382326	-6.16365	11.108267	-6.971773	10.40972	-8.149715	13.847667	-3.520129	13.601121	-5.232254	8.327776	-3.602311	7.026561	-6.670439	3.780372	-7.355289	8.793474	-9.272869	7.218319
Fedia07a1b2_ref	-7.67032	9.738567	-8.656504	4.999405	-6.43759	9.190687	-4.218676	5.944498	-5.108981	11.464389	-2.355884	14.806457	-5.834922	13.642212	-8.396261	16.57337	-7.437471	12.135542	-11.423298	8.793474	-6.766318	10.861721	-5.711649	11.765723	-6.095165	12.60124	-6.875894	12.135542	-7.738805	15.313246	-3.465341	13.83397	-5.88971	9.765961	-4.739162	8.012745	-8.026442	6.547166	-7.930563	10.313841	-9.944022	9.478324
Fedia08a1b2_ref	-8.464746	8.683898	-7.081349	4.903526	-6.862197	8.957838	-4.1091	7.464865	-6.615651	11.245237	-5.314436	14.902336	-7.862078	12.765604	-10.697357	14.368153	-8.779777	10.943903	-11.601359	7.232016	-7.642926	10.012507	-7.163531	11.272631	-7.752502	11.875299	-8.341473	11.067176	-9.478324	13.066938	-6.273226	13.491545	-6.519772	9.560506	-4.917223	8.423655	-7.382683	6.16365	-8.396261	9.683779	-10.026204	8.163412
Fedia09a1b2_ref	-7.464865	7.642926	-6.738924	3.068128	-5.971892	7.615532	-3.15031	5.424012	-5.547285	10.012507	-3.068128	14.10791	-6.547166	11.793117	-10.149477	14.491426	-7.834684	10.108386	-10.861721	5.410315	-6.684136	9.012626	-6.054074	10.176871	-6.547166	10.806933	-7.245713	10.231659	-9.108505	13.135423	-4.1091	12.998453	-5.369224	8.040139	-4.314555	6.834803	-6.8485	4.437828	-7.971654	8.204503	-9.355051	6.999167
Fedia10a1b2_ref	-7.177228	9.793355	-5.999286	5.75274	-5.656861	10.313841	-2.287399	8.889353	-5.711649	12.834089	-4.561101	17.545857	-7.190925	14.642093	-10.642569	16.203551	-7.80729	12.491664	-10.40972	7.971654	-6.478681	11.77942	-6.273226	12.929968	-6.930682	13.601121	-7.382683	12.656028	-9.396142	15.039306	-5.177466	16.093975	-5.506194	11.149358	-3.479038	9.957719	-5.971892	6.8485	-7.423774	10.615175	-9.31396	8.724989
Fedia11a1b2_ref	-8.875656	8.190806	-7.478562	3.300977	-7.478562	8.204503	-4.136494	6.615651	-7.355289	10.930206	-5.519891	15.285852	-8.49214	12.751907	-11.573965	15.231064	-9.492021	10.82063	-11.204146	5.574679	-8.314079	9.711173	-7.875775	10.902812	-8.519534	11.710935	-9.122202	10.889115	-10.587781	13.820273	-6.396499	14.094213	-7.327895	8.793474	-5.697952	7.423774	-7.779896	5.300739	-9.437233	8.546928	-10.354932	7.081349
Fedia12a1b2_ref	-8.382564	7.423774	-8.204503	2.301096	-6.643045	7.39638	-3.191401	5.711649	-6.314317	10.27275	-3.191401	14.258577	-7.53335	12.05336	-11.423298	14.436638	-8.423655	10.286447	-12.19033	6.547166	-7.300501	9.094808	-6.930682	10.601478	-7.478562	11.395904	-7.930563	10.450811	-10.423417	13.190211	-4.821344	13.14912	-6.560863	8.245594	-4.698071	6.766318	-7.793593	4.068009	-8.231897	8.437352	-10.587781	6.999167
Fedia13a1b2_ref	-7.478562	7.999048	-6.040377	2.972249	-5.985589	7.875775	-2.369581	6.944379	-5.629467	10.560387	-3.218795	14.272274	-6.807409	12.286209	-9.985113	14.833851	-7.957957	10.574084	-10.68366	5.999286	-6.889591	9.286566	-6.410196	10.806933	-6.903288	11.50548	-7.53335	10.656266	-9.067414	13.683303	-4.465222	13.190211	-5.793831	8.752383	-3.629705	7.327895	-6.245832	4.602192	-7.725108	8.998929	-9.423536	7.149834
Fedia14a1b2_ref	-9.094808	8.122321	-9.012626	2.917461	-7.588138	8.149715	-3.944736	6.286923	-7.25941	10.848024	-4.752859	15.244761	-8.2182	12.820392	-11.382207	15.368034	-9.396142	10.943903	-12.998453	6.766318	-8.368867	9.765961	-7.656623	11.053479	-8.259291	11.861602	-8.889353	10.998691	-10.628872	14.053122	-6.369105	13.505242	-7.177228	8.738686	-5.273345	7.149834	-8.76608	4.574798	-9.546809	8.724989	-11.108267	7.410077
Fedia15a1b2_ref	-7.67032	8.341473	-7.779896	3.15031	-6.232135	7.94426	-3.355765	5.958195	-5.34183	10.532993	-2.451763	13.669606	-6.259529	12.162936	-9.546809	14.710578	-7.738805	10.834327	-11.409601	7.519653	-6.670439	9.546809	-5.917104	10.711054	-6.369105	11.519177	-6.971773	10.875418	-8.546928	13.614818	-3.889948	12.971059	-5.602073	8.451049	-4.24607	6.889591	-7.519653	4.848738	-7.725108	9.094808	-9.464627	8.190806
Fedia16a1b2_ref	-7.136137	6.862197	-6.218438	1.931277	-5.61577	6.930682	-2.287399	5.136375	-5.34183	9.72487	-3.410553	14.012031	-6.738924	11.395904	-10.532993	12.998453	-7.834684	9.533112	-10.54669	4.561101	-6.355408	8.478443	-5.876013	9.807052	-6.629348	10.478205	-7.081349	9.683779	-9.574203	12.272512	-4.451525	12.765604	-5.410315	7.697714	-3.437947	6.054074	-6.396499	3.602311	-7.601835	7.67032	-9.163293	6.040377
Fedia17a1b2_ref	-7.451168	9.04002	-5.999286	4.725465	-5.944498	9.437233	-2.492854	8.286685	-6.204741	11.984875	-4.615889	16.504885	-7.519653	13.724394	-10.902812	15.737853	-8.396261	11.628753	-10.68366	6.670439	-6.875894	10.765842	-6.725227	12.162936	-7.368986	12.806695	-7.862078	11.91639	-9.985113	14.51882	-5.177466	15.368034	-5.807528	10.176871	-4.122797	9.190687	-6.177347	6.108862	-7.930563	9.944022	-9.368748	8.067533
Fedia18a1b2_ref	-6.697833	7.615532	-5.108981	2.588733	-5.287042	7.451168	-1.50667	5.451406	-4.958314	10.080992	-2.410672	14.368153	-5.917104	11.971178	-9.396142	14.450335	-7.108743	10.217962	-10.176871	5.533588	-5.985589	9.067414	-5.492497	10.313841	-6.012983	11.149358	-6.464984	10.40972	-8.670201	13.450454	-3.164007	13.244999	-5.259648	8.724989	-3.574917	6.643045	-5.4788	3.903645	-7.451168	7.80729	-8.985232	6.464984
Fedia19a1b2_ref	-8.711292	8.423655	-7.423774	3.342068	-7.245713	8.368867	-3.520129	6.314317	-6.684136	10.930206	-3.725584	13.998334	-7.574441	12.765604	-10.54669	15.326943	-8.944141	11.217843	-11.806814	6.57456	-8.026442	9.793355	-7.190925	11.080873	-7.725108	12.025966	-8.464746	11.313722	-9.670082	13.943546	-4.903526	13.436757	-6.410196	8.505837	-4.561101	7.081349	-7.820987	5.122678	-8.930444	9.272869	-10.697357	7.629229
Fedia20a1b2_ref	-9.149596	7.903169	-10.396023	2.7394	-7.738805	7.67032	-5.780134	4.328252	-6.30062	10.176871	-3.191401	14.080516	-6.889591	12.313603	-9.628991	15.683065	-8.478443	10.806933	-13.368272	7.190925	-7.684017	9.437233	-6.670439	10.40972	-7.095046	11.450692	-8.040139	10.752145	-8.820868	14.299668	-4.588495	12.984756	-7.108743	7.999048	-6.232135	5.61577	-9.820749	4.437828	-9.259172	8.642807	-11.313722	7.779896
Fedia21a1b2_ref	-8.204503	6.547166	-7.53335	1.821701	-6.738924	6.560863	-3.451644	4.369343	-6.328014	9.533112	-3.369462	13.669606	-7.39638	11.300025	-10.697357	14.395547	-8.49214	9.752264	-11.765723	5.328133	-7.245713	8.76608	-6.834803	9.902931	-7.368986	10.574084	-7.834684	9.72487	-9.670082	13.025847	-4.478919	12.628634	-6.177347	7.012864	-4.79395	5.61577	-7.711411	3.355765	-8.464746	7.25941	-10.54669	5.930801
Fedia22a1b2_ref	-9.067414	9.245475	-9.478324	3.97213	-7.601835	8.546928	-4.917223	5.492497	-6.204741	10.984994	-2.753097	14.395547	-6.355408	13.587424	-7.848381	16.874704	-8.272988	11.930087	-12.943665	9.245475	-7.793593	10.450811	-6.670439	11.272631	-6.944379	12.258815	-7.834684	11.847905	-7.752502	15.313246	-4.204979	13.464151	-7.067652	8.889353	-6.108862	7.314198	-9.163293	5.876013	-8.779777	10.354932	-10.9576	9.437233
Fedia23a1b2_ref	-7.25941	7.67032	-6.423893	2.492854	-5.711649	7.67032	-1.794307	6.136256	-5.273345	10.286447	-2.670915	13.916152	-5.862316	12.710816	-8.231897	15.231064	-7.382683	10.669963	-10.779539	6.314317	-6.533469	9.533112	-5.75274	10.519296	-6.122559	11.313722	-6.930682	10.724751	-7.862078	13.929849	-4.013221	12.73821	-5.396618	8.519534	-3.300977	6.862197	-6.533469	4.574798	-7.519653	8.505837	-9.546809	7.026561
Fedia24a1b2_ref	-7.232016	6.766318	-7.423774	1.890186	-5.711649	6.670439	-2.588733	4.38304	-5.163769	9.067414	-2.123035	13.14912	-5.985589	11.108267	-9.245475	14.053122	-7.464865	9.382445	-10.587781	4.835041	-6.396499	8.163412	-5.643164	9.300263	-6.067771	10.176871	-6.821106	9.409839	-8.259291	12.532755	-3.492735	11.875299	-5.451406	7.615532	-3.780372	5.547285	-7.177228	3.342068	-7.642926	7.382683	-9.259172	6.054074
Fedia25a1b2_ref	-8.656504	8.861959	-7.588138	3.766675	-7.108743	8.957838	-3.068128	7.547047	-6.807409	11.587662	-4.465222	15.381731	-7.53335	14.025728	-10.039901	16.354218	-8.916747	11.875299	-12.067057	7.368986	-8.012745	10.779539	-7.273107	11.806814	-7.711411	12.628634	-8.505837	11.943784	-9.615294	15.121488	-5.684255	14.135304	-6.807409	9.820749	-4.684374	8.314079	-7.752502	5.848619	-8.916747	9.670082	-10.875418	8.149715
Fedia26a1b2_ref	-6.807409	9.341354	-3.122916	6.218438	-5.492497	10.204265	-1.794307	11.026085	-7.067652	12.477967	-8.738686	17.271917	-9.135899	13.258696	-13.258696	13.587424	-8.820868	11.053479	-8.177109	5.75274	-7.245713	10.779539	-7.451168	12.217724	-8.546928	12.519058	-8.546928	11.464389	-11.245237	12.943665	-8.341473	15.20367	-5.999286	11.121964	-3.574917	10.793236	-4.259767	7.286804	-7.588138	9.807052	-7.820987	8.067533
Fedia27a1b2_ref	-7.588138	7.615532	-5.834922	2.533945	-6.081468	7.67032	-2.19152	6.478681	-5.88971	10.711054	-3.520129	15.231064	-6.738924	13.217605	-9.437233	15.75155	-8.149715	10.765842	-11.149358	5.75274	-7.108743	9.916628	-6.382802	10.861721	-6.916985	11.628753	-7.752502	10.765842	-8.889353	14.628396	-4.287161	14.149001	-5.848619	8.314079	-4.177585	7.177228	-6.560863	4.341949	-7.697714	8.49214	-9.834446	6.670439
Fedia28a1b2_ref	-7.437471	7.382683	-5.34183	3.547523	-6.054074	8.122321	-2.396975	7.834684	-6.615651	10.587781	-6.57456	15.039306	-8.382564	12.025966	-11.587662	13.477848	-8.779777	9.738567	-9.86184	4.711768	-7.410077	9.163293	-7.25941	10.54669	-7.985351	10.848024	-8.451049	9.930325	-10.601478	12.162936	-6.916985	13.135423	-6.341711	9.067414	-3.903645	8.2182	-5.697952	4.917223	-7.889472	8.136018	-9.012626	5.917104
Fedia29a1b2_ref	-8.259291	8.505837	-6.958076	4.369343	-6.643045	8.807171	-2.684612	6.903288	-6.149953	11.217843	-3.944736	15.354337	-7.190925	13.381969	-10.149477	16.080278	-8.601716	11.478086	-11.656147	6.793712	-7.560744	10.382326	-6.834803	11.395904	-7.410077	12.204027	-8.122321	11.573965	-9.231778	14.601002	-5.259648	13.875061	-6.533469	9.711173	-4.65698	8.149715	-7.286804	5.711649	-8.437352	9.355051	-10.396023	7.738805
Fedia30a1b2_ref	-8.231897	7.204622	-9.135899	2.780491	-6.71153	6.98547	-3.725584	4.465222	-5.656861	10.163174	-2.205217	14.38185	-6.191044	12.491664	-8.724989	15.929611	-7.820987	10.587781	-12.258815	6.560863	-7.040258	9.272869	-6.108862	10.396023	-6.478681	11.36851	-7.368986	10.532993	-8.040139	14.053122	-3.766675	13.108029	-6.081468	7.355289	-4.917223	5.834922	-8.546928	3.547523	-8.272988	8.149715	-10.423417	7.067652
Fedia01a2b1_ref	-8.382564	7.547047	-6.341711	2.588733	-6.725227	7.629229	-2.917461	6.889591	-6.684136	10.916509	-4.1091	15.313246	-7.684017	12.779301	-10.984994	15.61458	-8.861959	10.9576	-11.888996	5.588376	-7.711411	9.779658	-7.451168	11.176752	-7.793593	11.77942	-8.327776	11.149358	-10.176871	14.422941	-5.4788	14.025728	-6.780015	8.90305	-4.451525	7.25941	-7.026561	4.396737	-8.724989	8.35517	-10.094689	6.999167
Fedia02a2b1_ref	-8.35517	8.327776	-7.368986	3.314674	-6.903288	8.656504	-3.42425	7.026561	-6.903288	11.450692	-5.588376	16.272036	-8.327776	13.14912	-12.149239	14.957124	-8.861959	11.163055	-12.094451	6.670439	-7.697714	9.944022	-7.382683	11.546571	-8.163412	12.121845	-8.423655	11.245237	-10.82063	13.765485	-6.423893	15.011912	-6.492378	9.286566	-4.588495	7.916866	-7.478562	5.287042	-8.615413	8.944141	-10.491902	7.738805
Fedia03a2b1_ref	-9.081111	8.327776	-8.409958	3.917342	-7.656623	8.231897	-5.287042	6.149953	-6.752621	10.889115	-4.862435	14.957124	-7.80729	13.176514	-10.053598	15.491307	-9.231778	11.149358	-12.491664	7.478562	-8.108624	10.026204	-7.136137	10.984994	-7.875775	11.902693	-8.711292	11.204146	-9.300263	13.697	-5.930801	13.738091	-7.300501	8.861959	-6.30062	7.327895	-8.560625	5.026799	-9.135899	9.163293	-10.943903	8.149715
Fedia04a2b1_ref	-8.985232	6.889591	-9.601597	2.643521	-7.547047	6.944379	-3.725584	4.547404	-7.136137	9.99881	-4.835041	14.943427	-8.300382	12.162936	-11.628753	14.573608	-9.17699	10.039901	-12.532755	5.506194	-8.177109	8.998929	-7.547047	10.176871	-8.231897	11.108267	-8.752383	10.13578	-10.437114	12.806695	-5.985589	13.573727	-7.040258	7.232016	-5.697952	5.807528	-8.930444	4.095403	-9.341354	7.642926	-10.793236	6.478681
Fedia05a2b1_ref	-7.012864	7.204622	-8.451049	2.753097	-5.643164	6.793712	-3.01334	4.52001	-4.547404	9.546809	-2.218914	14.162698	-5.643164	11.519177	-8.670201	14.546214	-6.862197	9.875537	-10.779539	5.971892	-5.903407	8.62911	-4.917223	9.711173	-5.602073	10.615175	-6.478681	9.834446	-7.80729	13.080635	-3.616008	12.532755	-5.150072	7.382683	-4.232373	5.876013	-7.341592	4.314555	-6.999167	8.108624	-8.998929	6.8485
Fedia06a2b1_ref	-7.889472	7.355289	-7.410077	1.91758	-6.355408	7.492259	-2.944855	5.533588	-5.971892	9.820749	-3.574917	14.258577	-6.889591	11.875299	-9.834446	14.683184	-8.204503	9.916628	-11.834208	5.848619	-7.081349	8.670201	-6.369105	9.944022	-6.916985	10.752145	-7.725108	9.985113	-9.081111	13.327181	-4.451525	13.313484	-5.944498	7.957957	-4.259767	6.725227	-7.204622	3.383159	-8.08123	8.382564	-9.902931	6.738924
Fedia07a2b1_ref	-7.286804	7.245713	-6.601954	2.479157	-5.917104	7.190925	-2.670915	4.862435	-5.382921	9.807052	-3.739281	13.888758	-6.793712	11.519177	-10.204265	13.587424	-7.862078	9.642688	-10.491902	5.040496	-6.752621	8.683898	-6.067771	9.902931	-6.780015	10.574084	-7.368986	9.793355	-9.272869	12.546452	-4.65698	12.587543	-5.588376	7.875775	-3.807766	6.519772	-6.533469	4.191282	-7.697714	7.684017	-9.286566	6.245832
Fedia08a2b1_ref	-8.560625	7.136137	-7.697714	3.246189	-6.971773	7.218319	-4.259767	5.834922	-6.451287	9.464627	-4.670677	12.957362	-7.560744	11.080873	-10.300144	12.971059	-8.642807	9.437233	-11.875299	5.971892	-7.519653	8.437352	-6.930682	9.601597	-7.547047	10.27275	-8.190806	9.519415	-9.231778	11.601359	-5.862316	11.628753	-6.601954	7.752502	-5.150072	6.423893	-7.848381	4.506313	-8.464746	8.08123	-10.286447	6.766318
Fedia09a2b1_ref	-7.999048	7.492259	-6.341711	3.068128	-6.547166	7.738805	-3.300977	6.081468	-6.43759	10.204265	-4.670677	14.710578	-7.80729	11.738329	-11.683541	13.779182	-8.724989	9.848143	-10.971297	4.752859	-7.341592	8.957838	-6.971773	10.300144	-7.684017	11.053479	-8.163412	10.094689	-10.601478	12.683422	-5.533588	13.477848	-6.095165	8.245594	-4.79395	7.245713	-6.697833	4.465222	-8.683898	8.067533	-9.793355	6.560863
Fedia10a2b1_ref	-7.204622	9.026323	-6.423893	5.013102	-5.656861	9.396142	-2.451763	7.615532	-5.410315	11.888996	-3.780372	16.57337	-6.752621	13.792879	-9.99881	15.820035	-7.547047	11.77942	-10.574084	7.410077	-6.341711	10.9576	-5.985589	12.080754	-6.615651	12.792998	-7.163531	11.861602	-8.998929	14.477729	-4.533707	15.217367	-5.396618	10.149477	-3.492735	8.779777	-6.314317	5.985589	-7.423774	9.848143	-9.45093	8.177109
Fedia11a2b1_ref	-7.574441	7.177228	-6.232135	2.410672	-6.177347	7.204622	-2.917461	5.177466	-5.917104	9.889234	-3.889948	14.10791	-7.136137	11.710935	-10.259053	14.217486	-8.149715	9.820749	-9.902931	4.629586	-6.971773	8.697595	-6.547166	9.944022	-7.163531	10.752145	-7.738805	9.86184	-9.231778	12.847786	-4.917223	12.943665	-6.040377	7.834684	-4.396737	6.451287	-6.533469	4.300858	-8.149715	7.547047	-9.04002	6.16365
Fedia12a2b1_ref	-7.615532	8.286685	-6.369105	3.300977	-5.999286	8.62911	-2.260005	7.752502	-6.286923	11.478086	-4.1091	16.02549	-7.834684	12.929968	-12.162936	14.409244	-8.35517	11.012388	-11.204146	6.451287	-6.999167	10.108386	-6.8485	11.573965	-7.67032	12.354694	-7.903169	11.354813	-10.889115	13.436757	-5.424012	14.614699	-6.054074	9.478324	-3.931039	8.505837	-6.410196	5.232254	-7.793593	9.341354	-9.779658	7.39638
Fedia13a2b1_ref	-7.300501	8.341473	-5.944498	3.410553	-5.834922	8.204503	-2.246308	7.341592	-5.465103	10.9576	-3.122916	14.833851	-6.643045	12.642331	-9.902931	15.395428	-7.875775	10.984994	-10.806933	6.903288	-6.752621	9.820749	-6.218438	11.190449	-6.780015	11.834208	-7.368986	11.163055	-8.916747	14.10791	-4.287161	13.573727	-5.61577	9.04002	-3.533826	7.656623	-6.149953	4.999405	-7.53335	9.396142	-9.286566	7.547047
Fedia14a2b1_ref	-8.314079	7.642926	-9.259172	2.424369	-6.8485	7.451168	-3.533826	4.917223	-6.232135	10.053598	-3.205098	13.998334	-6.903288	12.217724	-9.642688	15.148882	-8.272988	10.464508	-12.409482	6.875894	-7.451168	9.122202	-6.560863	10.286447	-7.081349	11.190449	-7.875775	10.464508	-9.149596	13.738091	-4.903526	12.60124	-6.328014	7.957957	-4.958314	6.506075	-8.519534	4.040615	-8.670201	8.341473	-10.9576	7.136137
Fedia15a2b1_ref	-9.45093	8.560625	-9.478324	3.383159	-7.971654	8.122321	-5.136375	6.136256	-7.081349	10.752145	-4.095403	13.916152	-8.040139	12.340997	-11.23154	14.970821	-9.519415	11.067176	-13.108029	7.560744	-8.437352	9.834446	-7.615532	10.902812	-8.122321	11.710935	-8.697595	11.121964	-10.54669	14.012031	-5.656861	13.231302	-7.355289	8.49214	-6.122559	7.067652	-9.31396	5.054193	-9.533112	9.300263	-11.300025	8.368867
Fedia16a2b1_ref	-7.423774	6.588257	-7.793593	1.588852	-5.917104	6.341711	-2.999643	3.917342	-5.108981	9.026323	-2.342187	12.806695	-6.122559	10.9576	-9.519415	13.272393	-7.588138	9.341354	-11.23154	5.054193	-6.355408	7.916866	-5.602073	9.245475	-6.149953	10.026204	-6.793712	9.327657	-8.711292	12.382088	-3.602311	11.806814	-5.547285	7.040258	-3.97213	5.081587	-7.314198	3.28728	-7.738805	7.437471	-9.574203	6.177347
Fedia17a2b1_ref	-7.505956	7.697714	-6.643045	3.177704	-5.985589	7.862078	-2.657218	6.30062	-5.930801	10.423417	-3.752978	14.710578	-7.012864	12.272512	-10.245356	14.65579	-8.136018	10.368629	-10.834327	5.75274	-6.821106	9.259172	-6.396499	10.587781	-6.98547	11.395904	-7.629229	10.532993	-9.437233	13.477848	-4.547404	13.614818	-5.739043	8.560625	-4.191282	7.410077	-6.643045	4.574798	-7.903169	8.588019	-9.546809	6.903288
Fedia18a2b1_ref	-8.067533	8.040139	-7.095046	2.848976	-6.697833	7.711411	-3.191401	5.328133	-6.122559	10.354932	-3.068128	14.327062	-6.821106	12.258815	-9.985113	15.272155	-8.231897	10.779539	-11.875299	6.519772	-7.286804	9.574203	-6.615651	10.68366	-6.999167	11.560268	-7.684017	10.779539	-9.31396	14.162698	-3.889948	13.354575	-6.478681	8.930444	-5.108981	6.738924	-7.273107	4.150191	-8.820868	8.300382	-10.40972	7.190925
Fedia19a2b1_ref	-9.738567	8.053836	-8.697595	2.903764	-8.286685	7.916866	-4.629586	5.61577	-7.629229	10.450811	-4.547404	13.436757	-8.423655	12.231421	-11.382207	14.833851	-9.834446	10.82063	-12.971059	6.341711	-8.971535	9.368748	-8.122321	10.628872	-8.588019	11.601359	-9.341354	10.889115	-10.450811	13.532636	-5.739043	12.820392	-7.492259	8.067533	-5.780134	6.57456	-9.012626	4.711768	-9.99881	8.889353	-11.752026	7.368986
Fedia20a2b1_ref	-7.341592	8.560625	-6.615651	3.396856	-5.958195	8.916747	-2.890067	6.615651	-5.574679	11.765723	-4.300858	16.600764	-6.999167	13.573727	-10.779539	15.518701	-7.848381	11.532874	-10.971297	6.971773	-6.547166	10.54669	-6.040377	11.847905	-6.793712	12.587543	-7.368986	11.615056	-9.574203	14.532517	-5.163769	15.094094	-5.465103	9.409839	-3.807766	7.642926	-6.643045	5.108981	-7.711411	9.163293	-9.204384	7.656623
Fedia21a2b1_ref	-7.615532	8.533231	-5.848619	4.081706	-6.149953	8.889353	-2.383278	7.656623	-6.355408	11.943784	-4.547404	16.696643	-7.930563	13.340878	-11.847905	15.546095	-8.519534	11.546571	-10.68366	6.615651	-7.081349	10.902812	-6.958076	12.121845	-7.615532	12.669725	-7.862078	11.77942	-10.437114	14.532517	-5.437709	15.368034	-5.739043	9.492021	-4.068009	8.478443	-6.382802	5.560982	-8.026442	9.135899	-9.656385	7.423774
Fedia22a2b1_ref	-6.807409	9.834446	-3.56122	5.697952	-5.259648	10.286447	-1.219033	9.765961	-5.821225	13.066938	-5.465103	17.819797	-7.67032	14.888639	-11.039782	16.409006	-8.040139	12.368391	-9.72487	7.204622	-6.670439	11.64245	-6.396499	12.998453	-7.300501	13.532636	-7.629229	12.560149	-9.971416	15.354337	-6.012983	16.203551	-5.06789	10.875418	-3.355765	10.382326	-4.629586	7.314198	-7.300501	10.875418	-8.314079	8.752383
Fedia23a2b1_ref	-7.574441	8.423655	-5.848619	3.547523	-6.095165	8.738686	-1.903883	7.916866	-6.191044	11.36851	-4.328252	15.395428	-7.286804	13.683303	-10.13578	15.655671	-8.314079	11.341116	-10.765842	6.451287	-7.273107	10.423417	-6.643045	11.50548	-7.232016	12.3273	-7.903169	11.436995	-9.505718	14.450335	-5.492497	14.025728	-5.944498	9.574203	-3.657099	8.437352	-6.328014	5.560982	-8.026442	9.218081	-9.72487	7.382683
Fedia24a2b1_ref	-8.642807	8.533231	-8.779777	3.684493	-7.136137	8.409958	-4.054312	6.02668	-6.547166	10.861721	-3.410553	14.779063	-7.382683	12.820392	-10.642569	15.902217	-8.861959	11.163055	-12.094451	6.684136	-7.779896	10.039901	-7.040258	11.121964	-7.437471	11.820511	-8.2182	11.204146	-9.615294	14.285971	-4.848738	13.573727	-6.862197	9.31396	-5.150072	7.25941	-8.615413	5.026799	-9.067414	9.108505	-10.697357	7.834684
Fedia25a2b1_ref	-7.834684	7.273107	-5.917104	2.547642	-6.30062	7.601835	-2.123035	6.903288	-6.396499	10.27275	-4.341949	14.505123	-7.53335	12.46427	-10.642569	14.833851	-8.574322	10.176871	-11.080873	5.314436	-7.574441	9.368748	-6.916985	10.382326	-7.519653	11.135661	-8.149715	10.300144	-9.957719	13.477848	-5.588376	13.094332	-6.191044	8.49214	-3.862554	7.39638	-6.506075	4.437828	-8.245594	8.053836	-9.99881	6.204741
Fedia26a2b1_ref	-8.848262	8.642807	-8.437352	3.917342	-7.300501	8.35517	-4.1091	6.355408	-6.807409	11.108267	-4.478919	15.600883	-7.766199	12.847786	-10.396023	16.230945	-9.067414	11.300025	-12.354694	7.081349	-8.08123	10.080992	-7.286804	11.176752	-7.80729	12.067057	-8.588019	11.36851	-9.478324	14.38185	-5.821225	13.83397	-6.971773	9.245475	-5.533588	7.410077	-8.505837	5.451406	-9.135899	9.45093	-10.505599	8.409958
Fedia27a2b1_ref	-7.711411	6.643045	-6.930682	1.356003	-6.191044	6.341711	-2.575036	4.65698	-5.396618	9.300263	-2.150429	13.244999	-5.793831	11.806814	-7.903169	14.943427	-7.656623	9.793355	-11.615056	5.506194	-6.807409	8.820868	-5.903407	9.464627	-6.273226	10.464508	-7.177228	9.807052	-7.588138	13.683303	-3.136613	12.409482	-5.834922	6.903288	-4.451525	5.560982	-7.300501	3.273583	-7.697714	7.519653	-9.492021	6.410196
Fedia28a2b1_ref	-6.807409	9.382445	-5.013102	5.369224	-5.34183	9.985113	-1.766913	9.505718	-5.739043	12.423179	-5.232254	16.806219	-7.341592	13.957243	-10.491902	15.61458	-7.889472	11.793117	-9.464627	7.012864	-6.57456	11.026085	-6.273226	12.409482	-7.012864	12.847786	-7.588138	12.094451	-9.546809	14.368153	-5.807528	14.957124	-5.533588	10.930206	-3.191401	9.902931	-5.232254	6.766318	-7.190925	10.122083	-8.533231	8.08123
Fedia29a2b1_ref	-8.382564	8.423655	-7.067652	4.273464	-6.780015	8.697595	-2.766794	6.519772	-6.218438	11.121964	-3.931039	15.189973	-7.25941	13.299787	-10.176871	15.984399	-8.724989	11.423298	-11.820511	6.766318	-7.547047	10.27275	-7.026561	11.354813	-7.505956	12.245118	-8.177109	11.532874	-9.272869	14.532517	-5.300739	13.751788	-6.684136	9.533112	-4.752859	7.957957	-7.437471	5.629467	-8.588019	9.31396	-10.505599	7.725108
Fedia30a2b1_ref	-7.451168	8.163412	-7.437471	3.69819	-5.930801	8.259291	-2.438066	6.314317	-5.560982	11.628753	-3.28728	16.600764	-6.547166	13.83397	-9.793355	16.600764	-7.738805	11.573965	-11.286328	6.725227	-6.738924	10.54669	-6.067771	11.765723	-6.615651	12.614937	-7.327895	11.628753	-8.738686	14.874942	-4.369343	14.874942	-5.369224	8.724989	-3.876251	7.505956	-6.971773	4.588495	-7.67032	9.081111	-9.5879	7.601835
Fedia01a2b2_ref	-8.382564	7.547047	-6.478681	2.561339	-6.71153	7.601835	-3.068128	7.341592	-6.670439	10.930206	-4.026918	15.313246	-7.711411	12.834089	-10.998691	15.600883	-8.834565	10.943903	-11.710935	5.369224	-7.752502	9.834446	-7.341592	11.163055	-7.738805	11.91639	-8.327776	11.149358	-10.176871	14.436638	-5.465103	14.012031	-6.807409	8.889353	-4.451525	7.327895	-7.026561	4.355646	-8.76608	8.35517	-10.026204	6.999167
Fedia02a2b2_ref	-8.35517	8.327776	-7.492259	3.273583	-6.903288	8.642807	-3.410553	7.053955	-6.889591	11.478086	-5.643164	16.285733	-8.300382	13.094332	-12.080754	15.025609	-8.889353	11.176752	-12.162936	6.807409	-7.67032	9.99881	-7.368986	11.573965	-8.136018	12.258815	-8.423655	11.286328	-10.848024	13.779182	-6.410196	15.011912	-6.478681	9.286566	-4.615889	7.94426	-7.492259	5.259648	-8.62911	8.957838	-10.491902	7.697714
Fedia03a2b2_ref	-9.067414	8.327776	-8.464746	3.917342	-7.656623	8.2182	-5.287042	6.081468	-6.766318	10.889115	-4.876132	14.943427	-7.80729	13.162817	-10.012507	15.47761	-9.218081	11.149358	-12.46427	7.560744	-8.108624	10.13578	-7.149834	10.998691	-7.862078	11.930087	-8.697595	11.204146	-9.327657	13.669606	-5.88971	13.724394	-7.300501	8.916747	-6.273226	7.327895	-8.546928	5.026799	-9.163293	9.17699	-10.930206	8.136018
Fedia04a2b2_ref	-8.985232	6.903288	-9.5879	2.616127	-7.547047	6.930682	-3.958433	3.97213	-7.12244	10.012507	-4.780253	14.847548	-8.314079	12.176633	-11.628753	14.559911	-9.17699	10.039901	-12.60124	5.560982	-8.149715	9.108505	-7.53335	10.13578	-8.177109	11.108267	-8.76608	10.149477	-10.382326	12.792998	-5.985589	13.56003	-7.040258	7.232016	-5.834922	5.876013	-8.930444	4.1091	-9.341354	7.615532	-10.711054	6.478681
Fedia05a2b2_ref	-7.012864	7.204622	-8.437352	2.712006	-5.602073	6.793712	-3.01334	4.492616	-4.533707	9.546809	-2.150429	14.135304	-5.629467	11.464389	-8.793474	14.450335	-6.862197	9.86184	-10.793236	6.191044	-5.876013	8.62911	-4.903526	9.683779	-5.574679	10.601478	-6.382802	9.889234	-7.779896	13.108029	-3.602311	12.505361	-5.122678	7.341592	-4.204979	5.807528	-7.341592	4.273464	-7.040258	8.026442	-9.437233	6.725227
Fedia06a2b2_ref	-7.903169	7.341592	-7.505956	1.958671	-6.369105	7.478562	-2.944855	5.560982	-5.958195	9.820749	-3.602311	14.24488	-6.889591	11.875299	-10.026204	14.559911	-8.204503	9.930325	-11.793117	5.793831	-6.930682	8.779777	-6.369105	9.930325	-6.930682	10.806933	-7.711411	9.985113	-9.135899	13.313484	-4.506313	13.299787	-5.903407	7.957957	-4.232373	6.684136	-7.232016	3.410553	-8.108624	8.35517	-9.902931	6.725227
Fedia07a2b2_ref	-7.286804	7.232016	-6.615651	2.451763	-5.917104	7.190925	-2.342187	5.424012	-5.369224	9.793355	-3.69819	13.83397	-6.793712	11.532874	-10.163174	13.573727	-7.848381	9.656385	-10.450811	4.944617	-6.780015	8.76608	-6.040377	9.875537	-6.780015	10.601478	-7.327895	9.807052	-9.272869	12.519058	-4.643283	12.60124	-5.560982	7.889472	-3.931039	6.656742	-6.533469	4.177585	-7.697714	7.684017	-9.259172	6.218438
Fedia08a2b2_ref	-8.574322	7.136137	-7.656623	3.205098	-6.971773	7.218319	-4.506313	5.382921	-6.423893	9.464627	-4.643283	12.943665	-7.560744	11.080873	-10.286447	12.957362	-8.62911	9.437233	-11.930087	6.122559	-7.505956	8.437352	-6.930682	9.5879	-7.53335	10.231659	-8.177109	9.519415	-9.231778	11.587662	-5.848619	11.615056	-6.629348	7.752502	-5.081587	6.451287	-7.862078	4.424131	-8.49214	8.094927	-10.259053	6.780015
Fedia09a2b2_ref	-8.026442	7.505956	-6.232135	3.109219	-6.560863	7.725108	-3.314674	6.067771	-6.451287	10.204265	-4.725465	14.696881	-7.80729	11.724632	-11.806814	13.669606	-8.738686	9.848143	-10.971297	4.725465	-7.314198	8.985232	-6.98547	10.341235	-7.697714	11.080873	-8.163412	10.080992	-10.587781	12.628634	-5.492497	13.491545	-6.108862	8.272988	-4.807647	7.245713	-6.656742	4.492616	-8.642807	8.026442	-9.793355	6.560863
Fedia10a2b2_ref	-7.204622	9.012626	-6.423893	4.999405	-5.656861	9.396142	-2.260005	7.971654	-5.410315	11.91639	-3.780372	16.559673	-6.752621	13.792879	-10.026204	15.806338	-7.560744	11.77942	-10.574084	7.327895	-6.314317	10.998691	-5.985589	12.080754	-6.601954	12.779301	-7.149834	11.930087	-8.957838	14.477729	-4.574798	15.121488	-5.410315	10.149477	-3.520129	8.807171	-6.355408	5.985589	-7.410077	9.807052	-9.423536	8.2182
Fedia11a2b2_ref	-7.53335	7.218319	-6.245832	2.383278	-6.16365	7.204622	-2.862673	5.519891	-5.958195	9.889234	-3.83516	14.053122	-7.136137	11.710935	-10.286447	14.231183	-8.136018	9.834446	-9.957719	4.643283	-6.971773	8.724989	-6.492378	9.930325	-7.177228	10.711054	-7.766199	9.930325	-9.245475	12.834089	-4.93092	12.998453	-6.040377	7.834684	-4.451525	6.492378	-6.547166	4.314555	-8.136018	7.588138	-9.067414	6.16365
Fedia12a2b2_ref	-7.629229	8.272988	-6.629348	3.122916	-5.971892	8.642807	-2.246308	7.766199	-6.286923	11.478086	-4.068009	16.039187	-7.834684	12.943665	-12.19033	14.395547	-8.341473	11.026085	-11.217843	6.560863	-6.98547	10.122083	-6.862197	11.587662	-7.67032	12.176633	-7.930563	11.36851	-10.82063	13.477848	-5.396618	14.601002	-6.108862	9.492021	-4.040615	8.533231	-6.423893	5.191163	-7.80729	9.327657	-9.86184	7.410077
Fedia13a2b2_ref	-7.314198	8.341473	-5.533588	3.300977	-5.834922	8.204503	-2.232611	7.341592	-5.424012	10.971297	-3.01334	14.628396	-6.643045	12.656028	-9.916628	15.395428	-7.875775	10.984994	-10.711054	6.560863	-6.766318	9.848143	-6.232135	11.149358	-6.766318	11.861602	-7.410077	11.09457	-8.930444	14.10791	-4.314555	13.546333	-5.588376	9.053717	-3.437947	7.67032	-6.108862	4.999405	-7.519653	9.327657	-9.286566	7.547047
Fedia14a2b2_ref	-8.327776	7.642926	-9.31396	2.410672	-6.834803	7.437471	-3.520129	5.081587	-6.232135	10.067295	-3.246189	14.066819	-6.875894	12.135542	-9.916628	15.011912	-8.272988	10.464508	-12.436876	6.862197	-7.437471	9.17699	-6.560863	10.204265	-7.067652	11.217843	-7.862078	10.450811	-9.122202	13.683303	-4.93092	12.587543	-6.328014	7.957957	-4.903526	6.478681	-8.49214	4.040615	-8.683898	8.259291	-10.984994	7.12244
Fedia15a2b2_ref	-9.45093	8.560625	-9.368748	3.383159	-7.985351	8.136018	-5.150072	6.136256	-7.095046	10.752145	-4.054312	13.902455	-8.026442	12.340997	-11.300025	14.957124	-9.478324	11.067176	-13.025847	7.492259	-8.396261	9.848143	-7.615532	10.943903	-8.108624	11.765723	-8.711292	11.108267	-10.231659	13.861364	-5.602073	13.244999	-7.341592	8.533231	-6.095165	7.067652	-9.286566	5.06789	-9.519415	9.31396	-11.258934	8.437352
Fedia16a2b2_ref	-7.423774	6.57456	-7.930563	1.588852	-5.930801	6.341711	-2.985946	3.917342	-5.122678	9.04002	-2.32849	12.820392	-6.122559	10.9576	-9.574203	13.162817	-7.560744	9.355051	-11.080873	4.985708	-6.355408	7.903169	-5.588376	9.272869	-6.149953	10.039901	-6.780015	9.355051	-8.752383	12.3273	-3.602311	11.752026	-5.533588	7.053955	-3.944736	5.026799	-7.327895	3.300977	-7.697714	7.437471	-9.519415	6.245832
Fedia17a2b2_ref	-7.505956	7.684017	-6.643045	3.177704	-5.985589	7.875775	-2.424369	6.656742	-5.930801	10.423417	-3.999524	14.847548	-7.012864	12.286209	-10.231659	14.696881	-8.122321	10.368629	-10.82063	5.711649	-6.834803	9.245475	-6.328014	10.54669	-6.98547	11.395904	-7.656623	10.478205	-9.396142	13.450454	-4.492616	13.614818	-5.75274	8.505837	-4.1091	7.39638	-6.615651	4.574798	-7.889472	8.588019	-9.519415	6.916985
Fedia18a2b2_ref	-8.067533	8.040139	-7.232016	2.958552	-6.697833	7.697714	-3.191401	5.314436	-6.122559	10.368629	-2.903764	14.203789	-6.807409	12.272512	-10.012507	15.299549	-8.2182	10.793236	-11.77942	6.43759	-7.300501	9.601597	-6.643045	10.587781	-6.958076	11.601359	-7.588138	10.916509	-9.368748	14.190092	-3.83516	13.368272	-6.478681	8.916747	-5.095284	6.738924	-7.286804	4.136494	-8.779777	8.327776	-10.437114	7.177228
Fedia19a2b2_ref	-9.752264	8.053836	-8.861959	2.903764	-8.286685	7.903169	-4.629586	5.670558	-7.656623	10.478205	-4.52001	13.436757	-8.437352	12.272512	-11.395904	14.847548	-9.807052	10.82063	-12.984756	6.423893	-8.985232	9.355051	-8.149715	10.642569	-8.574322	11.587662	-9.355051	10.848024	-10.478205	13.532636	-5.656861	12.820392	-7.505956	8.040139	-5.711649	6.57456	-9.026323	4.725465	-9.944022	8.889353	-11.77942	7.355289
Fedia20a2b2_ref	-7.355289	8.574322	-6.519772	3.369462	-5.944498	8.916747	-2.903764	6.588257	-5.588376	11.77942	-4.314555	16.669249	-6.999167	13.573727	-10.793236	15.532398	-7.80729	11.546571	-10.998691	6.889591	-6.560863	10.574084	-6.122559	12.039663	-6.807409	12.669725	-7.327895	11.669844	-9.574203	14.532517	-5.136375	15.080397	-5.4788	9.423536	-3.780372	7.615532	-6.643045	5.054193	-7.711411	9.149596	-9.272869	7.684017
Fedia21a2b2_ref	-7.574441	8.533231	-5.793831	4.122797	-6.136256	8.889353	-2.410672	7.642926	-6.369105	11.943784	-4.602192	16.737734	-7.94426	13.395666	-11.793117	15.573489	-8.505837	11.560268	-10.697357	6.629348	-7.095046	11.039782	-6.98547	12.108148	-7.711411	12.765604	-7.820987	11.806814	-10.437114	14.51882	-5.410315	15.395428	-5.793831	9.519415	-4.040615	8.451049	-6.16365	5.245951	-8.040139	9.135899	-9.683779	7.451168
Fedia22a2b2_ref	-6.821106	9.820749	-3.657099	5.684255	-5.259648	10.286447	-1.219033	10.094689	-5.821225	13.066938	-5.451406	17.833494	-7.67032	14.902336	-11.067176	16.326824	-8.040139	12.368391	-9.396142	6.98547	-6.656742	11.628753	-6.478681	13.039544	-7.300501	13.546333	-7.642926	12.573846	-9.889234	15.313246	-6.012983	16.230945	-5.108981	10.889115	-3.355765	10.354932	-4.629586	7.314198	-7.327895	10.889115	-8.35517	8.724989
Fedia23a2b2_ref	-7.574441	8.396261	-5.697952	3.533826	-6.081468	8.724989	-2.027156	8.108624	-6.177347	11.382207	-4.492616	15.518701	-7.286804	13.710697	-10.149477	15.655671	-8.300382	11.354813	-10.806933	6.451287	-7.286804	10.437114	-6.629348	11.50548	-7.218319	12.258815	-7.971654	11.423298	-9.026323	14.080516	-5.670558	13.861364	-5.944498	9.628991	-3.643402	8.478443	-6.30062	5.533588	-8.040139	9.218081	-9.670082	7.437471
Fedia24a2b2_ref	-8.642807	8.519534	-8.793474	3.670796	-7.12244	8.409958	-3.97213	6.136256	-6.533469	10.861721	-3.410553	14.779063	-7.355289	12.820392	-10.628872	15.943308	-8.861959	11.163055	-12.108148	6.71153	-7.766199	10.039901	-6.98547	11.053479	-7.437471	11.943784	-8.231897	11.217843	-9.628991	14.299668	-4.862435	13.573727	-6.903288	9.368748	-5.150072	7.300501	-8.62911	5.136375	-9.04002	9.149596	-10.697357	7.862078
Fedia25a2b2_ref	-7.834684	7.273107	-5.999286	2.533945	-6.30062	7.615532	-2.246308	7.095046	-6.396499	10.27275	-4.547404	14.614699	-7.53335	12.491664	-10.656266	14.806457	-8.560625	10.163174	-11.039782	5.232254	-7.53335	9.396142	-6.930682	10.437114	-7.505956	11.121964	-8.122321	10.286447	-9.930325	13.505242	-5.574679	13.094332	-6.149953	8.49214	-3.821463	7.382683	-6.506075	4.478919	-8.245594	8.040139	-9.971416	6.204741
Fedia26a2b2_ref	-8.848262	8.656504	-8.451049	3.958433	-7.286804	8.327776	-4.095403	6.355408	-6.821106	11.09457	-4.492616	15.61458	-7.752502	12.902574	-10.396023	16.230945	-9.04002	11.313722	-12.382088	7.040258	-8.094927	10.094689	-7.286804	11.149358	-7.820987	12.05336	-8.560625	11.409601	-9.409839	14.395547	-5.547285	14.025728	-7.012864	9.190687	-5.492497	7.410077	-8.49214	5.424012	-9.081111	9.492021	-10.519296	8.451049
Fedia27a2b2_ref	-7.711411	6.615651	-6.725227	1.260124	-6.191044	6.369105	-2.60243	4.355646	-5.382921	9.300263	-2.136732	13.231302	-5.793831	11.793117	-7.930563	14.943427	-7.629229	9.793355	-11.587662	5.643164	-6.793712	8.848262	-5.88971	9.45093	-6.245832	10.437114	-7.163531	9.793355	-7.588138	13.779182	-3.191401	12.382088	-5.821225	6.930682	-4.437828	5.519891	-7.314198	3.28728	-7.725108	7.505956	-9.492021	6.410196
Fedia28a2b2_ref	-6.807409	9.368748	-5.013102	5.382921	-5.355527	9.971416	-2.123035	9.86184	-5.739043	12.423179	-5.20486	16.751431	-7.327895	13.957243	-10.601478	15.546095	-7.862078	11.806814	-9.464627	6.930682	-6.57456	11.039782	-6.218438	12.368391	-7.012864	12.847786	-7.547047	11.971178	-9.478324	14.38185	-5.807528	14.970821	-5.506194	10.943903	-3.999524	10.176871	-5.273345	6.752621	-7.177228	10.108386	-8.012745	8.546928
Fedia29a2b2_ref	-8.382564	8.423655	-7.095046	4.273464	-6.766318	8.697595	-2.7394	6.547166	-6.218438	11.108267	-3.876251	15.121488	-7.273107	13.299787	-10.190568	15.998096	-8.711292	11.423298	-11.834208	6.766318	-7.574441	10.259053	-6.875894	11.23154	-7.492259	12.217724	-8.231897	11.478086	-9.272869	14.546214	-5.328133	13.792879	-6.697833	9.601597	-4.670677	7.916866	-7.451168	5.629467	-8.601716	9.327657	-10.478205	7.752502
Fedia30a2b2_ref	-7.464865	8.177109	-7.451168	3.684493	-5.917104	8.300382	-2.218914	6.793712	-5.560982	11.615056	-3.369462	16.669249	-6.560863	13.792879	-9.875537	16.559673	-7.752502	11.587662	-11.300025	6.875894	-6.684136	10.574084	-6.054074	11.738329	-6.601954	12.614937	-7.327895	11.615056	-8.656504	14.847548	-4.328252	14.874942	-5.34183	8.76608	-3.848857	7.505956	-6.98547	4.547404	-7.67032	9.094808	-9.615294	7.574441
