# Supplementary material for: A Step-by-Step Guide for Geometric Morphometrics of Floral Symmetry
Source: Front Plant Sci. 2018 Oct 10;9:1433. doi: 10.3389/fpls.2018.01433 (PMC6191499; doi:10.3389/fpls.2018.01433)
Supplement: Supplementary file 1 [file Data_Sheet_1.ZIP › SupplementaryInformation/CaseStudy1_BilateralSymmetry_Fedia/FediaProjecta2b1.TPS]

LM=21
491.00000 557.00000
463.00000 189.00000
612.00000 551.00000
868.00000 408.00000
647.00000 800.00000
802.00000 1140.00000
561.00000 933.00000
300.00000 1118.00000
488.00000 797.00000
213.00000 503.00000
563.00000 714.00000
608.00000 814.00000
569.00000 860.00000
544.00000 816.00000
400.00000 1024.00000
743.00000 1053.00000
637.00000 610.00000
737.00000 511.00000
513.00000 321.00000
495.00000 650.00000
325.00000 530.00000
IMAGE=Fedia01a2b1.jpg
ID=0 
SCALE=0.013697
LM=21
504.00000 632.00000
538.00000 242.00000
610.00000 608.00000
883.00000 487.00000
647.00000 815.00000
887.00000 1092.00000
608.00000 960.00000
408.00000 1188.00000
504.00000 836.00000
250.00000 513.00000
562.00000 726.00000
615.00000 821.00000
596.00000 885.00000
539.00000 843.00000
469.00000 1096.00000
790.00000 1005.00000
629.00000 653.00000
766.00000 565.00000
546.00000 386.00000
474.00000 678.00000
335.00000 578.00000
IMAGE=Fedia02a2b1.jpg
ID=1 
SCALE=0.013697
LM=21
559.00000 601.00000
614.00000 286.00000
663.00000 608.00000
912.00000 546.00000
674.00000 814.00000
734.00000 1131.00000
570.00000 962.00000
355.00000 1092.00000
493.00000 795.00000
386.00000 449.00000
592.00000 732.00000
636.00000 818.00000
575.00000 869.00000
521.00000 802.00000
433.00000 1003.00000
679.00000 1000.00000
667.00000 669.00000
799.00000 595.00000
625.00000 367.00000
533.00000 647.00000
460.00000 535.00000
IMAGE=Fedia03a2b1.jpg
ID=2 
SCALE=0.013697
LM=21
551.00000 507.00000
701.00000 193.00000
656.00000 503.00000
915.00000 402.00000
670.00000 733.00000
849.00000 1064.00000
606.00000 888.00000
353.00000 1091.00000
521.00000 730.00000
272.00000 332.00000
597.00000 657.00000
639.00000 740.00000
601.00000 811.00000
551.00000 743.00000
437.00000 991.00000
762.00000 935.00000
682.00000 558.00000
788.00000 473.00000
652.00000 299.00000
514.00000 528.00000
416.00000 424.00000
IMAGE=Fedia04a2b1.jpg
ID=3 
SCALE=0.013697
LM=21
412.00000 496.00000
617.00000 201.00000
512.00000 526.00000
787.00000 436.00000
501.00000 721.00000
633.00000 1062.00000
412.00000 841.00000
162.00000 1034.00000
332.00000 697.00000
220.00000 330.00000
431.00000 630.00000
473.00000 718.00000
409.00000 775.00000
359.00000 709.00000
264.00000 915.00000
570.00000 955.00000
511.00000 592.00000
657.00000 500.00000
536.00000 315.00000
376.00000 539.00000
309.00000 429.00000
IMAGE=Fedia05a2b1.jpg
ID=4 
SCALE=0.013697
LM=21
464.00000 547.00000
541.00000 140.00000
576.00000 537.00000
864.00000 427.00000
599.00000 724.00000
718.00000 1072.00000
503.00000 867.00000
261.00000 1041.00000
436.00000 717.00000
215.00000 404.00000
517.00000 633.00000
564.00000 729.00000
505.00000 785.00000
465.00000 726.00000
325.00000 972.00000
663.00000 973.00000
590.00000 612.00000
723.00000 492.00000
526.00000 247.00000
434.00000 581.00000
311.00000 491.00000
IMAGE=Fedia06a2b1.jpg
ID=5 
SCALE=0.013697
LM=21
432.00000 525.00000
482.00000 181.00000
532.00000 529.00000
766.00000 368.00000
574.00000 704.00000
745.00000 992.00000
496.00000 841.00000
273.00000 1014.00000
393.00000 716.00000
195.00000 355.00000
493.00000 634.00000
538.00000 715.00000
495.00000 772.00000
443.00000 723.00000
340.00000 919.00000
677.00000 916.00000
562.00000 561.00000
678.00000 456.00000
477.00000 306.00000
408.00000 575.00000
278.00000 476.00000
IMAGE=Fedia07a2b1.jpg
ID=6 
SCALE=0.013697
LM=21
509.00000 527.00000
562.00000 237.00000
625.00000 521.00000
867.00000 436.00000
631.00000 689.00000
752.00000 947.00000
552.00000 809.00000
341.00000 946.00000
471.00000 691.00000
311.00000 426.00000
549.00000 616.00000
598.00000 695.00000
551.00000 750.00000
506.00000 701.00000
428.00000 849.00000
674.00000 847.00000
618.00000 590.00000
751.00000 494.00000
573.00000 329.00000
482.00000 566.00000
376.00000 469.00000
IMAGE=Fedia08a2b1.jpg
ID=7 
SCALE=0.013697
LM=21
478.00000 565.00000
463.00000 224.00000
584.00000 547.00000
801.00000 347.00000
637.00000 719.00000
853.00000 1006.00000
570.00000 857.00000
341.00000 1074.00000
470.00000 745.00000
241.00000 444.00000
536.00000 654.00000
596.00000 737.00000
561.00000 807.00000
509.00000 752.00000
404.00000 984.00000
774.00000 926.00000
634.00000 589.00000
715.00000 479.00000
489.00000 326.00000
445.00000 602.00000
350.00000 529.00000
IMAGE=Fedia09a2b1.jpg
ID=8 
SCALE=0.013697
LM=21
413.00000 686.00000
469.00000 366.00000
526.00000 659.00000
772.00000 541.00000
551.00000 860.00000
730.00000 1155.00000
493.00000 1007.00000
276.00000 1210.00000
395.00000 868.00000
179.00000 556.00000
463.00000 800.00000
523.00000 866.00000
483.00000 934.00000
437.00000 882.00000
331.00000 1111.00000
657.00000 1057.00000
542.00000 719.00000
690.00000 597.00000
461.00000 437.00000
394.00000 741.00000
255.00000 641.00000
IMAGE=Fedia10a2b1.jpg
ID=9 
SCALE=0.013697
LM=21
451.00000 526.00000
455.00000 176.00000
553.00000 524.00000
723.00000 338.00000
595.00000 717.00000
749.00000 1038.00000
521.00000 855.00000
284.00000 1030.00000
432.00000 722.00000
213.00000 378.00000
509.00000 635.00000
565.00000 720.00000
523.00000 785.00000
478.00000 726.00000
359.00000 945.00000
674.00000 938.00000
595.00000 551.00000
660.00000 450.00000
477.00000 314.00000
441.00000 572.00000
321.00000 471.00000
IMAGE=Fedia11a2b1.jpg
ID=10 
SCALE=0.013697
LM=21
438.00000 630.00000
465.00000 241.00000
556.00000 605.00000
818.00000 471.00000
610.00000 804.00000
888.00000 1052.00000
572.00000 944.00000
300.00000 1170.00000
459.00000 838.00000
165.00000 566.00000
511.00000 738.00000
577.00000 829.00000
560.00000 902.00000
500.00000 845.00000
396.00000 1067.00000
795.00000 981.00000
569.00000 682.00000
714.00000 540.00000
468.00000 382.00000
442.00000 692.00000
287.00000 621.00000
IMAGE=Fedia12a2b1.jpg
ID=11 
SCALE=0.013697
LM=21
426.00000 599.00000
434.00000 249.00000
533.00000 609.00000
789.00000 504.00000
575.00000 802.00000
723.00000 1124.00000
485.00000 923.00000
228.00000 1083.00000
399.00000 800.00000
164.00000 536.00000
493.00000 717.00000
538.00000 815.00000
495.00000 864.00000
454.00000 817.00000
313.00000 991.00000
651.00000 1030.00000
550.00000 686.00000
678.00000 551.00000
449.00000 365.00000
410.00000 660.00000
258.00000 559.00000
IMAGE=Fedia13a2b1.jpg
ID=12 
SCALE=0.013697
LM=21
500.00000 544.00000
676.00000 177.00000
607.00000 558.00000
906.00000 502.00000
604.00000 764.00000
704.00000 1106.00000
504.00000 892.00000
234.00000 1022.00000
455.00000 734.00000
258.00000 359.00000
544.00000 666.00000
575.00000 764.00000
517.00000 817.00000
479.00000 751.00000
358.00000 920.00000
668.00000 1003.00000
633.00000 609.00000
800.00000 521.00000
622.00000 295.00000
462.00000 581.00000
362.00000 475.00000
IMAGE=Fedia14a2b1.jpg
ID=13 
SCALE=0.013697
LM=21
582.00000 593.00000
692.00000 247.00000
690.00000 625.00000
957.00000 552.00000
695.00000 808.00000
820.00000 1093.00000
587.00000 901.00000
299.00000 1016.00000
517.00000 785.00000
375.00000 448.00000
616.00000 718.00000
635.00000 812.00000
593.00000 855.00000
556.00000 796.00000
413.00000 966.00000
770.00000 1023.00000
696.00000 679.00000
825.00000 611.00000
680.00000 369.00000
537.00000 620.00000
447.00000 516.00000
IMAGE=Fedia15a2b1.jpg
ID=14 
SCALE=0.013697
LM=21
432.00000 463.00000
569.00000 116.00000
542.00000 481.00000
820.00000 369.00000
554.00000 682.00000
695.00000 969.00000
447.00000 800.00000
171.00000 935.00000
373.00000 659.00000
219.00000 286.00000
464.00000 578.00000
496.00000 681.00000
449.00000 732.00000
409.00000 675.00000
263.00000 862.00000
636.00000 904.00000
565.00000 543.00000
699.00000 451.00000
534.00000 240.00000
405.00000 514.00000
290.00000 371.00000
IMAGE=Fedia16a2b1.jpg
ID=15 
SCALE=0.013697
LM=21
437.00000 574.00000
485.00000 232.00000
548.00000 562.00000
791.00000 420.00000
594.00000 757.00000
748.00000 1070.00000
512.00000 896.00000
274.00000 1074.00000
433.00000 761.00000
194.00000 460.00000
498.00000 676.00000
557.00000 769.00000
510.00000 832.00000
467.00000 773.00000
332.00000 994.00000
689.00000 984.00000
577.00000 627.00000
697.00000 504.00000
485.00000 334.00000
419.00000 625.00000
306.00000 541.00000
IMAGE=Fedia17a2b1.jpg
ID=16 
SCALE=0.013697
LM=21
489.00000 563.00000
518.00000 208.00000
589.00000 587.00000
867.00000 476.00000
601.00000 787.00000
729.00000 1115.00000
498.00000 895.00000
224.00000 1046.00000
447.00000 756.00000
233.00000 389.00000
532.00000 699.00000
561.00000 787.00000
511.00000 844.00000
483.00000 780.00000
284.00000 975.00000
680.00000 1034.00000
644.00000 606.00000
760.00000 525.00000
531.00000 303.00000
473.00000 652.00000
373.00000 492.00000
IMAGE=Fedia18a2b1.jpg
ID=17 
SCALE=0.013697
LM=21
605.00000 578.00000
635.00000 212.00000
711.00000 588.00000
947.00000 463.00000
718.00000 790.00000
831.00000 1083.00000
615.00000 893.00000
332.00000 981.00000
557.00000 763.00000
338.00000 410.00000
655.00000 684.00000
682.00000 795.00000
627.00000 847.00000
593.00000 776.00000
419.00000 936.00000
763.00000 988.00000
730.00000 649.00000
858.00000 538.00000
658.00000 344.00000
547.00000 589.00000
422.00000 480.00000
IMAGE=Fedia19a2b1.jpg
ID=18 
SCALE=0.013697
LM=21
435.00000 651.00000
483.00000 248.00000
536.00000 625.00000
801.00000 509.00000
573.00000 842.00000
787.00000 1133.00000
511.00000 991.00000
314.00000 1212.00000
407.00000 859.00000
211.00000 483.00000
478.00000 770.00000
538.00000 848.00000
496.00000 919.00000
441.00000 865.00000
377.00000 1102.00000
699.00000 1061.00000
563.00000 669.00000
672.00000 559.00000
485.00000 373.00000
399.00000 687.00000
278.00000 558.00000
IMAGE=Fedia20a2b1.jpg
ID=19 
SCALE=0.013697
LM=21
449.00000 649.00000
427.00000 298.00000
556.00000 623.00000
780.00000 483.00000
622.00000 843.00000
865.00000 1135.00000
579.00000 974.00000
332.00000 1219.00000
464.00000 872.00000
174.00000 559.00000
517.00000 796.00000
574.00000 860.00000
556.00000 925.00000
508.00000 885.00000
397.00000 1122.00000
762.00000 1061.00000
586.00000 667.00000
705.00000 542.00000
466.00000 406.00000
419.00000 693.00000
297.00000 619.00000
IMAGE=Fedia21a2b1.jpg
ID=20 
SCALE=0.013697
LM=21
384.00000 751.00000
260.00000 416.00000
497.00000 718.00000
710.00000 526.00000
587.00000 903.00000
806.00000 1198.00000
560.00000 1087.00000
399.00000 1301.00000
425.00000 954.00000
89.00000 713.00000
487.00000 850.00000
557.00000 917.00000
533.00000 988.00000
467.00000 949.00000
439.00000 1183.00000
728.00000 1121.00000
533.00000 794.00000
607.00000 639.00000
338.00000 534.00000
370.00000 794.00000
245.00000 758.00000
IMAGE=Fedia22a2b1.jpg
ID=21 
SCALE=0.013697
LM=21
445.00000 638.00000
427.00000 259.00000
553.00000 615.00000
786.00000 471.00000
607.00000 828.00000
740.00000 1143.00000
532.00000 999.00000
316.00000 1124.00000
452.00000 830.00000
139.00000 578.00000
531.00000 761.00000
577.00000 835.00000
528.00000 900.00000
485.00000 840.00000
401.00000 1024.00000
694.00000 1055.00000
586.00000 673.00000
710.00000 539.00000
462.00000 406.00000
434.00000 699.00000
267.00000 616.00000
IMAGE=Fedia23a2b1.jpg
ID=22 
SCALE=0.013697
LM=21
521.00000 614.00000
641.00000 269.00000
631.00000 623.00000
883.00000 488.00000
647.00000 815.00000
777.00000 1161.00000
539.00000 936.00000
249.00000 1079.00000
478.00000 793.00000
296.00000 440.00000
568.00000 733.00000
600.00000 818.00000
543.00000 863.00000
514.00000 812.00000
354.00000 991.00000
702.00000 1043.00000
662.00000 665.00000
781.00000 572.00000
629.00000 367.00000
501.00000 680.00000
376.00000 530.00000
IMAGE=Fedia24a2b1.jpg
ID=23 
SCALE=0.013697
LM=21
460.00000 555.00000
432.00000 186.00000
572.00000 531.00000
809.00000 388.00000
626.00000 743.00000
777.00000 1083.00000
550.00000 910.00000
317.00000 1059.00000
467.00000 750.00000
155.00000 504.00000
553.00000 684.00000
595.00000 752.00000
549.00000 813.00000
505.00000 758.00000
408.00000 956.00000
727.00000 984.00000
602.00000 588.00000
730.00000 453.00000
475.00000 324.00000
452.00000 620.00000
282.00000 540.00000
IMAGE=Fedia25a2b1.jpg
ID=24 
SCALE=0.013697
LM=21
533.00000 610.00000
616.00000 286.00000
646.00000 631.00000
902.00000 517.00000
662.00000 825.00000
759.00000 1185.00000
567.00000 938.00000
327.00000 1139.00000
497.00000 811.00000
300.00000 464.00000
590.00000 736.00000
627.00000 830.00000
570.00000 881.00000
532.00000 816.00000
425.00000 1010.00000
692.00000 1050.00000
667.00000 690.00000
767.00000 614.00000
621.00000 398.00000
509.00000 675.00000
404.00000 541.00000
IMAGE=Fedia26a2b1.jpg
ID=25 
SCALE=0.013697
LM=21
452.00000 463.00000
506.00000 99.00000
563.00000 485.00000
848.00000 402.00000
559.00000 715.00000
577.00000 1091.00000
423.00000 862.00000
157.00000 967.00000
394.00000 679.00000
188.00000 340.00000
497.00000 644.00000
524.00000 716.00000
458.00000 764.00000
431.00000 691.00000
229.00000 906.00000
554.00000 999.00000
562.00000 549.00000
693.00000 468.00000
533.00000 239.00000
426.00000 504.00000
325.00000 406.00000
IMAGE=Fedia27a2b1.jpg
ID=26 
SCALE=0.013697
LM=21
390.00000 729.00000
366.00000 392.00000
497.00000 685.00000
691.00000 512.00000
576.00000 861.00000
766.00000 1140.00000
536.00000 1019.00000
382.00000 1227.00000
419.00000 907.00000
129.00000 694.00000
480.00000 805.00000
554.00000 883.00000
512.00000 938.00000
458.00000 906.00000
424.00000 1092.00000
697.00000 1049.00000
525.00000 739.00000
623.00000 590.00000
382.00000 494.00000
404.00000 798.00000
233.00000 723.00000
IMAGE=Fedia28a2b1.jpg
ID=27 
SCALE=0.013697
LM=21
495.00000 635.00000
516.00000 312.00000
612.00000 615.00000
863.00000 494.00000
637.00000 834.00000
743.00000 1167.00000
530.00000 971.00000
287.00000 1109.00000
454.00000 812.00000
202.00000 476.00000
551.00000 750.00000
597.00000 842.00000
548.00000 894.00000
513.00000 829.00000
387.00000 1004.00000
677.00000 1061.00000
627.00000 680.00000
767.00000 564.00000
543.00000 411.00000
488.00000 696.00000
347.00000 581.00000
IMAGE=Fedia29a2b1.jpg
ID=28 
SCALE=0.013697
LM=21
433.00000 603.00000
543.00000 270.00000
544.00000 596.00000
824.00000 491.00000
565.00000 845.00000
715.00000 1212.00000
478.00000 1010.00000
240.00000 1212.00000
406.00000 849.00000
178.00000 461.00000
492.00000 770.00000
535.00000 849.00000
483.00000 921.00000
443.00000 859.00000
319.00000 1086.00000
638.00000 1086.00000
560.00000 663.00000
700.00000 555.00000
509.00000 335.00000
392.00000 637.00000
283.00000 548.00000
IMAGE=Fedia30a2b1.jpg
ID=29 
SCALE=0.013697
