# Supplementary material for: A Step-by-Step Guide for Geometric Morphometrics of Floral Symmetry
Source: Front Plant Sci. 2018 Oct 10;9:1433. doi: 10.3389/fpls.2018.01433 (PMC6191499; doi:10.3389/fpls.2018.01433)
Supplement: Supplementary file 1 [file Data_Sheet_1.ZIP › SupplementaryInformation/CaseStudy1_BilateralSymmetry_Fedia/FediaProjectCompiled.NTS]

1 120L 42L 0
 Fedia01a1b1.jpg Fedia02a1b1.jpg Fedia03a1b1.jpg Fedia04a1b1.jpg Fedia05a1b1.jpg Fedia06a1b1.jpg Fedia07a1b1.jpg Fedia08a1b1.jpg Fedia09a1b1.jpg Fedia10a1b1.jpg Fedia11a1b1.jpg Fedia12a1b1.jpg Fedia13a1b1.jpg Fedia14a1b1.jpg Fedia15a1b1.jpg Fedia16a1b1.jpg Fedia17a1b1.jpg Fedia18a1b1.jpg Fedia19a1b1.jpg Fedia20a1b1.jpg
 Fedia21a1b1.jpg Fedia22a1b1.jpg Fedia23a1b1.jpg Fedia24a1b1.jpg Fedia25a1b1.jpg Fedia26a1b1.jpg Fedia27a1b1.jpg Fedia28a1b1.jpg Fedia29a1b1.jpg Fedia30a1b1.jpg Fedia01a1b2.jpg Fedia02a1b2.jpg Fedia03a1b2.jpg Fedia04a1b2.jpg Fedia05a1b2.jpg Fedia06a1b2.jpg Fedia07a1b2.jpg Fedia08a1b2.jpg Fedia09a1b2.jpg Fedia10a1b2.jpg
 Fedia11a1b2.jpg Fedia12a1b2.jpg Fedia13a1b2.jpg Fedia14a1b2.jpg Fedia15a1b2.jpg Fedia16a1b2.jpg Fedia17a1b2.jpg Fedia18a1b2.jpg Fedia19a1b2.jpg Fedia20a1b2.jpg Fedia21a1b2.jpg Fedia22a1b2.jpg Fedia23a1b2.jpg Fedia24a1b2.jpg Fedia25a1b2.jpg Fedia26a1b2.jpg Fedia27a1b2.jpg Fedia28a1b2.jpg Fedia29a1b2.jpg Fedia30a1b2.jpg
 Fedia01a2b1.jpg Fedia02a2b1.jpg Fedia03a2b1.jpg Fedia04a2b1.jpg Fedia05a2b1.jpg Fedia06a2b1.jpg Fedia07a2b1.jpg Fedia08a2b1.jpg Fedia09a2b1.jpg Fedia10a2b1.jpg Fedia11a2b1.jpg Fedia12a2b1.jpg Fedia13a2b1.jpg Fedia14a2b1.jpg Fedia15a2b1.jpg Fedia16a2b1.jpg Fedia17a2b1.jpg Fedia18a2b1.jpg Fedia19a2b1.jpg Fedia20a2b1.jpg
 Fedia21a2b1.jpg Fedia22a2b1.jpg Fedia23a2b1.jpg Fedia24a2b1.jpg Fedia25a2b1.jpg Fedia26a2b1.jpg Fedia27a2b1.jpg Fedia28a2b1.jpg Fedia29a2b1.jpg Fedia30a2b1.jpg Fedia01a2b2.jpg Fedia02a2b2.jpg Fedia03a2b2.jpg Fedia04a2b2.jpg Fedia05a2b2.jpg Fedia06a2b2.jpg Fedia07a2b2.jpg Fedia08a2b2.jpg Fedia09a2b2.jpg Fedia10a2b2.jpg
 Fedia11a2b2.jpg Fedia12a2b2.jpg Fedia13a2b2.jpg Fedia14a2b2.jpg Fedia15a2b2.jpg Fedia16a2b2.jpg Fedia17a2b2.jpg Fedia18a2b2.jpg Fedia19a2b2.jpg Fedia20a2b2.jpg Fedia21a2b2.jpg Fedia22a2b2.jpg Fedia23a2b2.jpg Fedia24a2b2.jpg Fedia25a2b2.jpg Fedia26a2b2.jpg Fedia27a2b2.jpg Fedia28a2b2.jpg Fedia29a2b2.jpg Fedia30a2b2.jpg
 X1 Y1 X2 Y2 X3 Y3 X4 Y4 X5 Y5 X6 Y6 X7 Y7 X8 Y8 X9 Y9 X10 Y10
 X11 Y11 X12 Y12 X13 Y13 X14 Y14 X15 Y15 X16 Y16 X17 Y17 X18 Y18 X19 Y19 X20 Y20
 X21 Y21
7.42377 7.42377 7.67032 2.30110 9.09481 7.54705 12.62863 5.64316 9.19069 10.97130 10.82063 15.73785 7.76620 12.71082 3.84886 14.50512 7.12244 10.66996 3.72558 6.05407 8.17711 9.56051 8.60172 11.13566 7.98535 11.60136 7.69771 10.98499 5.47880 13.56003 10.05360 14.54621 9.39614 8.43735 10.71105 7.19093 8.14972 4.25977 
7.38268 8.79347 5.23225 6.86220 
6.49238 7.84838 8.12232 2.90376 7.98535 7.95796 11.86160 7.50596 7.54705 10.82063 9.58790 15.54610 6.65674 12.53276 3.06813 14.99822 5.60207 10.62887 3.58861 5.54729 6.71153 9.53311 7.06765 10.98499 6.69783 11.60136 6.16365 10.84802 4.31456 13.97094 8.83457 13.88876 8.16341 8.57432 10.13578 7.90317 7.97165 4.73916 
6.02668 8.36887 4.56110 6.56086 
6.91699 7.98535 7.93056 3.71189 8.34147 8.14972 11.76572 7.20462 8.38256 10.97130 9.05372 15.36803 6.93068 12.94367 3.95843 14.73797 5.90341 10.60148 4.50631 5.73904 7.16353 9.97142 7.76620 10.93021 7.06765 11.40960 6.32801 10.75215 5.04050 13.42306 8.38256 13.56003 8.42366 8.95784 10.21796 8.02644 7.93056 4.87613 
6.60195 8.58802 5.64316 7.02656 
6.13626 7.17723 7.87578 2.71201 7.58814 7.02656 11.08087 5.32813 8.09493 10.13578 10.82063 14.50512 7.36899 12.32730 4.13649 15.32694 6.05407 10.25905 2.34219 4.79395 7.14983 9.13590 7.62923 10.25905 7.13614 11.19045 6.68414 10.51930 5.20486 13.98464 9.53311 12.77930 7.98535 7.76620 9.32766 6.50608 7.30050 4.31456 
5.65686 7.54705 4.30086 6.34171 
4.87613 7.90317 5.32813 2.97225 6.25953 7.57444 8.95784 4.69807 7.43747 9.94402 11.35481 12.97106 7.19093 12.01227 5.34183 15.87482 5.24595 10.79324 1.45188 7.13614 5.99929 9.28657 6.87589 10.24536 6.60195 11.17675 5.69795 10.75215 5.86232 13.79288 9.77966 12.31360 6.72523 8.27299 7.86208 6.28692 5.16377 4.87613 
4.69807 8.57432 3.27358 7.79359 
5.68426 7.87578 7.01286 2.39698 7.23202 7.75250 11.16306 6.31432 7.47856 10.38233 8.84826 15.21737 6.02668 12.23142 2.56134 14.50512 5.20486 10.16317 2.39698 5.68426 6.23214 9.16329 6.99917 10.40972 6.14995 11.10827 5.67056 10.36863 3.57492 13.54633 8.19081 13.86136 7.38268 8.76608 9.28657 7.19093 6.64305 3.75298 
5.24595 8.36887 3.65710 7.05396 
6.43759 9.21808 8.60172 4.90353 7.67032 9.75226 11.46439 8.64281 7.42377 12.12185 8.38256 16.55967 5.82123 13.66961 2.17782 14.61470 5.10898 11.47809 4.20498 5.90341 6.76632 10.83433 6.87589 12.12185 6.12256 12.50536 5.72535 11.77942 3.47904 13.84767 7.79359 15.31325 7.94426 10.30014 9.97142 9.47832 8.02644 6.58826 
5.91710 9.73857 4.75286 7.97165 
6.86220 8.94414 7.01286 4.83504 8.45105 8.68390 11.65615 7.34159 8.77978 10.93021 10.69736 14.35446 7.87578 12.76560 5.36922 14.91603 6.61565 11.23154 4.17759 7.43747 7.65662 10.01251 8.32778 11.06718 7.71141 11.77942 7.16353 11.30003 6.30062 13.45045 9.54681 13.05324 8.42366 9.67008 9.99881 8.19081 7.41008 6.19104 
6.54717 9.51942 4.84874 8.36887 
5.95820 7.61553 6.75262 3.05443 7.45117 7.62923 10.84802 5.31444 7.82099 10.10839 10.32754 14.32706 6.54717 11.75203 2.98595 14.01203 5.54729 9.98511 3.21880 5.38292 6.73892 8.95784 7.19093 10.31384 6.54717 10.84802 6.05407 10.25905 4.02692 13.03954 9.14960 13.17651 8.02644 8.10862 9.32766 6.99917 6.84850 4.43783 
5.39662 8.02644 4.32825 6.86220 
5.67056 10.30014 6.01298 5.75274 7.16353 9.79336 10.36863 7.75250 7.79359 12.49166 10.57408 16.29943 7.19093 14.62840 4.50631 17.53216 5.69795 12.83409 2.31479 8.84826 6.50608 11.75203 7.38268 12.62863 6.94438 13.58742 6.24583 12.91627 5.16377 16.13507 9.43723 15.03931 7.45117 10.58778 9.31396 8.71129 5.97189 6.82111 
5.49250 11.13566 3.49274 9.94402 
7.49226 8.20450 7.47856 3.31467 8.87566 8.19081 11.24524 5.62947 9.47832 10.80693 11.62875 15.17628 8.49214 12.75191 5.51989 15.28585 7.34159 10.90281 4.15019 6.51977 8.25929 9.38245 9.13590 10.87542 8.50584 11.73833 7.82099 10.91651 6.42389 14.08052 10.53299 13.82027 9.42354 8.49214 10.30014 7.13614 7.79359 5.30074 
7.34159 8.79347 5.71165 7.43747 
6.60195 7.39638 8.17711 2.26001 8.32778 7.43747 12.17663 6.27323 8.42366 10.25905 11.47809 14.45034 7.51965 12.03966 3.24619 14.36815 6.28692 10.25905 3.16401 5.73904 7.30050 8.90305 7.94426 10.50560 7.47856 11.35481 6.88959 10.51930 4.83504 13.14912 10.36863 13.20391 8.30038 8.39626 10.60148 6.98547 7.80729 4.12280 
6.57456 8.24559 4.76656 6.86220 
5.95820 7.86208 6.02668 2.95855 7.46487 7.99905 10.72475 6.01298 7.95796 10.57408 9.95772 14.80646 6.78002 12.27251 3.23249 14.29967 5.62947 10.56039 2.06825 6.08147 6.88959 9.27287 7.36899 10.68366 6.90329 11.49178 6.32801 10.64257 4.41043 13.19021 9.08111 13.64221 7.69771 9.04002 9.36875 7.13614 6.25953 4.58850 
5.78013 8.76608 3.61601 7.31420 
7.60184 8.14972 9.06741 2.90376 9.08111 8.13602 13.01215 6.82111 9.39614 10.91651 11.35481 15.40913 8.23190 12.82039 4.75286 15.25846 7.25941 10.84802 3.90365 6.02668 8.35517 9.73857 8.84826 11.02609 8.24559 11.86160 7.61553 11.05348 6.36911 13.47785 10.66996 14.03943 9.54681 8.73869 11.09457 7.42377 8.77978 4.57480 
7.16353 8.75238 5.25965 7.10874 
6.21844 7.94426 7.69771 3.13661 7.68402 8.34147 11.40960 7.42377 7.72511 10.82063 9.60160 14.66949 6.27323 12.16294 2.46546 13.66961 5.35553 10.51930 3.36946 5.93080 6.73892 9.53311 6.98547 10.84802 6.36911 11.50548 5.93080 10.71105 3.93104 12.95736 8.56063 13.58742 7.75250 9.12220 9.46463 8.16341 7.50596 4.91722 
5.58838 8.39626 4.31456 6.88959 
5.61577 6.91699 6.25953 1.90388 7.12244 6.87589 10.54669 4.54740 7.83468 9.53311 10.54669 12.94367 6.72523 11.34112 3.42425 14.02573 5.31444 9.72487 2.28740 5.12268 6.36911 8.43735 7.02656 9.87554 6.64305 10.42342 5.84862 9.79336 4.45153 12.76560 9.64269 12.25882 7.61553 7.62923 9.17699 6.02668 6.36911 3.62971 
5.39662 7.77990 3.36946 6.02668 
5.95820 9.42354 6.01298 4.73916 7.46487 9.06741 10.47821 6.67044 8.39626 11.62875 10.94390 15.73785 7.51965 13.69700 4.61589 16.51858 6.20474 11.98488 2.31479 8.64281 6.94438 10.73845 7.86208 11.93009 7.36899 12.79300 6.71153 12.13554 5.20486 15.36803 10.03990 14.55991 7.95796 9.95772 9.34135 8.01275 6.17735 6.09517 
5.82123 10.14948 4.13649 9.19069 
5.30074 7.46487 5.08159 2.50655 6.69783 7.60184 10.19057 5.49250 7.12244 10.23166 9.42354 14.42294 5.91710 11.90269 2.12304 14.12161 4.97201 10.08099 1.50667 5.47880 5.97189 9.05372 6.47868 10.39602 5.98559 11.14936 5.49250 10.27275 3.06813 13.25870 8.61541 13.43676 7.38268 7.87578 8.94414 6.47868 5.45141 3.86255 
5.23225 8.73869 3.52013 6.62935 
7.23202 8.36887 7.43747 3.32837 8.69760 8.43735 11.88900 6.67044 8.93044 11.21784 10.65627 15.20367 7.57444 12.76560 3.78037 14.09421 6.68414 10.94390 3.52013 6.34171 7.98535 9.82075 8.45105 11.32742 7.72511 12.03966 7.34159 11.35481 4.88983 13.45045 9.64269 13.92985 8.90305 9.28657 10.71105 7.61553 7.83468 5.17747 
6.43759 8.53323 4.56110 7.06765 
7.72511 7.69771 10.38233 2.82158 9.14960 7.91687 13.21761 7.72511 8.49214 10.79324 9.62899 15.68307 6.91699 12.21772 3.17770 14.10791 6.28692 10.17687 5.79383 4.31456 7.68402 9.43723 8.04014 10.73845 7.08135 11.40960 6.67044 10.42342 4.56110 12.97106 8.84826 14.28597 9.25917 8.64281 11.25893 7.77990 9.79336 4.41043 
7.10874 7.93056 6.24583 5.60207 
6.73892 6.54717 7.50596 1.83540 8.19081 6.56086 11.51918 5.43771 8.49214 9.75226 10.71105 14.40924 7.39638 11.32742 3.36946 13.66961 6.32801 9.53311 3.38316 4.38304 7.41008 8.76608 7.79359 9.79336 7.35529 10.56039 6.84850 9.90293 4.46522 12.62863 9.60160 12.99845 8.47844 7.21832 10.53299 5.95820 7.67032 3.41055 
6.19104 7.05396 4.76656 5.57468 
7.62923 8.56063 9.51942 3.97213 9.06741 9.24548 12.91627 9.02632 8.27299 11.93009 7.90317 16.86101 6.35541 13.57373 2.76679 14.38185 6.19104 10.99869 4.69807 5.73904 7.79359 10.42342 7.95796 11.83421 6.95808 12.24512 6.67044 11.24524 4.20498 13.40936 7.69771 15.28585 8.75238 10.34124 10.95760 9.38245 9.12220 5.88971 
7.02656 8.87566 6.13626 7.34159 
5.71165 7.67032 6.39650 2.49285 7.25941 7.67032 10.76584 6.34171 7.38268 10.66996 8.23190 15.18997 5.87601 12.75191 2.62982 13.88876 5.25965 10.28645 1.67103 5.84862 6.51977 9.51942 6.91699 10.71105 6.09517 11.38221 5.72535 10.47821 3.95843 12.75191 7.86208 13.92985 7.51965 8.57432 9.57420 7.01286 6.57456 4.53371 
5.41032 8.50584 3.31467 6.83480 
5.71165 6.65674 7.47856 1.89019 7.24571 6.75262 10.57408 4.79395 7.46487 9.36875 9.21808 14.06682 5.98559 11.10827 2.15043 13.17651 5.16377 9.08111 2.60243 4.36934 6.38280 8.16341 6.97177 9.34135 6.06777 10.17687 5.67056 9.36875 3.52013 11.84791 8.24559 12.50536 7.67032 7.35529 9.24548 6.08147 7.19093 3.34207 
5.47880 7.61553 3.79407 5.56098 
7.09505 8.97154 7.58814 3.76668 8.64281 8.87566 12.06706 7.35529 8.91675 11.86160 10.03990 16.35422 7.53335 14.02573 4.36934 15.29955 6.79371 11.57397 3.05443 7.50596 8.01275 10.77954 8.46475 11.97118 7.69771 12.62863 7.30050 11.87530 5.69795 14.10791 9.60160 15.10779 8.93044 9.73857 10.90281 8.12232 7.75250 5.80753 
6.82111 9.83445 4.68437 8.28669 
5.47880 10.20427 3.15031 6.21844 6.80741 9.34135 8.13602 5.76644 8.82087 11.05348 13.36827 13.34088 9.14960 13.25870 8.71129 17.24452 7.06765 12.47797 1.67103 11.01239 7.25941 10.76584 8.53323 11.47809 8.47844 12.56015 7.39638 12.21772 8.36887 15.16258 11.21784 12.97106 7.57444 9.76596 7.77990 8.12232 4.27346 7.32790 
5.86232 11.08087 3.53383 10.83433 
6.08147 7.67032 5.65686 2.52025 7.61553 7.64293 11.13566 5.72535 8.14972 10.77954 9.40984 15.77894 6.73892 13.19021 3.50643 15.23106 5.90341 10.72475 2.21891 5.88971 7.12244 9.91663 7.71141 10.83433 6.90329 11.66984 6.38280 10.90281 4.32825 14.13530 8.93044 14.65579 7.77990 8.51953 9.88923 6.68414 6.56086 4.39674 
5.86232 8.32778 4.19128 7.16353 
6.04038 8.12232 5.34183 3.57492 7.43747 7.41008 9.84814 4.73916 8.75238 9.73857 11.76572 13.29979 8.38256 11.98488 6.53347 15.02561 6.62935 10.57408 2.41067 7.84838 7.41008 9.17699 8.39626 10.01251 7.99905 10.90281 7.20462 10.56039 6.93068 13.06694 10.60148 12.21772 7.87578 8.10862 9.02632 5.87601 5.68426 4.91722 
6.30062 9.06741 3.88995 8.23190 
6.64305 8.79347 6.94438 4.38304 8.25929 8.50584 11.64245 6.75262 8.60172 11.49178 10.12208 16.10767 7.19093 13.39567 3.94474 15.29955 6.13626 11.21784 2.68461 6.76632 7.57444 10.40972 8.06753 11.62875 7.41008 12.20403 6.90329 11.35481 5.25965 13.88876 9.34135 14.65579 8.43735 9.36875 10.35493 7.73881 7.30050 5.68426 
6.51977 9.64269 4.61589 8.09493 
6.72523 6.97177 9.12220 2.75310 8.23190 7.21832 12.24512 6.56086 7.83468 10.58778 8.87566 15.87482 6.17735 12.50536 2.34219 14.54621 5.65686 10.17687 3.72558 4.41043 7.01286 9.28657 7.35529 10.57408 6.46498 11.40960 6.12256 10.39602 3.73928 13.12173 8.09493 13.97094 8.25929 8.14972 10.46451 7.06765 8.53323 3.52013 
6.08147 7.30050 4.91722 5.79383 
7.45117 7.43747 7.57444 2.38328 9.09481 7.57444 12.80670 5.90341 9.19069 10.98499 10.84802 15.65567 7.77990 12.65603 3.90365 14.64209 7.14983 10.68366 3.72558 6.13626 8.21820 9.56051 8.69760 11.06718 8.01275 11.69724 7.67032 10.94390 5.49250 13.56003 10.08099 14.60100 9.38245 8.46475 10.73845 7.19093 8.09493 4.23237 
7.36899 8.86196 6.51977 7.54705 
6.51977 7.83468 8.31408 2.87637 7.98535 7.94426 11.87530 7.54705 7.56074 10.84802 9.50572 15.60088 6.65674 12.54645 3.04073 14.97082 5.64316 10.64257 3.62971 5.51989 6.62935 9.69748 7.10874 10.94390 6.71153 11.72463 6.17735 10.91651 4.27346 13.94355 8.82087 13.90246 8.13602 8.57432 10.06730 7.90317 7.94426 4.83504 
5.99929 8.43735 4.56110 6.61565 
6.93068 7.99905 7.82099 3.75298 8.34147 8.14972 11.83421 7.47856 8.38256 10.98499 9.02632 15.40913 6.93068 12.92997 3.94474 14.71058 5.90341 10.61518 4.30086 5.79383 7.20462 9.97142 7.87578 10.94390 7.05396 11.47809 6.30062 10.75215 5.04050 13.46415 8.40996 13.57373 8.43735 8.97154 10.24536 8.02644 7.91687 4.86244 
6.58826 8.64281 5.62947 6.99917 
6.14995 7.20462 7.86208 2.71201 7.58814 7.06765 11.13566 5.41032 8.10862 10.13578 11.05348 14.38185 7.36899 12.36839 4.23237 15.36803 6.08147 10.27275 2.35588 4.60219 7.13614 9.13590 7.65662 10.27275 7.20462 11.27263 6.62935 10.51930 5.21856 13.92985 9.49202 12.80670 7.94426 7.79359 9.25917 6.49238 7.25941 4.31456 
5.64316 7.60184 4.21868 6.30062 
4.87613 7.88947 5.35553 2.95855 6.27323 7.57444 9.02632 4.73916 7.45117 9.97142 11.36851 13.09433 7.19093 12.02597 5.50619 15.90222 5.27335 10.80693 1.45188 7.19093 5.98559 9.28657 6.94438 10.23166 6.69783 11.17675 5.68426 10.73845 5.62947 14.68318 9.83445 12.34100 6.69783 8.35517 7.82099 6.30062 5.16377 4.90353 
4.68437 8.64281 3.20510 7.77990 
5.68426 7.86208 6.98547 2.38328 7.24571 7.75250 11.25893 6.57456 7.47856 10.39602 8.86196 15.20367 6.04038 12.25882 2.61613 14.51882 5.20486 10.14948 2.32849 5.94450 6.23214 9.19069 6.97177 10.40972 6.16365 11.10827 5.68426 10.38233 3.52013 13.60112 8.14972 13.84767 7.35529 8.79347 9.27287 7.21832 6.67044 3.78037 
5.23225 8.32778 3.60231 7.02656 
6.43759 9.19069 8.65650 4.99941 7.67032 9.73857 11.42330 8.79347 7.43747 12.13554 8.39626 16.57337 5.83492 13.64221 2.35588 14.80646 5.10898 11.46439 4.21868 5.94450 6.76632 10.86172 6.87589 12.13554 6.09517 12.60124 5.71165 11.76572 3.46534 13.83397 7.73881 15.31325 7.93056 10.31384 9.94402 9.47832 8.02644 6.54717 
5.88971 9.76596 4.73916 8.01275 
6.86220 8.95784 7.08135 4.90353 8.46475 8.68390 11.60136 7.23202 8.77978 10.94390 10.69736 14.36815 7.86208 12.76560 5.31444 14.90234 6.61565 11.24524 4.10910 7.46487 7.64293 10.01251 8.34147 11.06718 7.75250 11.87530 7.16353 11.27263 6.27323 13.49155 9.47832 13.06694 8.39626 9.68378 10.02620 8.16341 7.38268 6.16365 
6.51977 9.56051 4.91722 8.42366 
5.97189 7.61553 6.73892 3.06813 7.46487 7.64293 10.86172 5.41032 7.83468 10.10839 10.14948 14.49143 6.54717 11.79312 3.06813 14.10791 5.54729 10.01251 3.15031 5.42401 6.68414 9.01263 7.24571 10.23166 6.54717 10.80693 6.05407 10.17687 4.10910 12.99845 9.10851 13.13542 7.97165 8.20450 9.35505 6.99917 6.84850 4.43783 
5.36922 8.04014 4.31456 6.83480 
5.65686 10.31384 5.99929 5.75274 7.17723 9.79336 10.40972 7.97165 7.80729 12.49166 10.64257 16.20355 7.19093 14.64209 4.56110 17.54586 5.71165 12.83409 2.28740 8.88935 6.47868 11.77942 7.38268 12.65603 6.93068 13.60112 6.27323 12.92997 5.17747 16.09398 9.39614 15.03931 7.42377 10.61518 9.31396 8.72499 5.97189 6.84850 
5.50619 11.14936 3.47904 9.95772 
7.47856 8.20450 7.47856 3.30098 8.87566 8.19081 11.20415 5.57468 9.49202 10.82063 11.57397 15.23106 8.49214 12.75191 5.51989 15.28585 7.35529 10.93021 4.13649 6.61565 8.31408 9.71117 9.12220 10.88912 8.51953 11.71094 7.87578 10.90281 6.39650 14.09421 10.58778 13.82027 9.43723 8.54693 10.35493 7.08135 7.77990 5.30074 
7.32790 8.79347 5.69795 7.42377 
6.64305 7.39638 8.20450 2.30110 8.38256 7.42377 12.19033 6.54717 8.42366 10.28645 11.42330 14.43664 7.53335 12.05336 3.19140 14.25858 6.31432 10.27275 3.19140 5.71165 7.30050 9.09481 7.93056 10.45081 7.47856 11.39590 6.93068 10.60148 4.82134 13.14912 10.42342 13.19021 8.23190 8.43735 10.58778 6.99917 7.79359 4.06801 
6.56086 8.24559 4.69807 6.76632 
5.98559 7.87578 6.04038 2.97225 7.47856 7.99905 10.68366 5.99929 7.95796 10.57408 9.98511 14.83385 6.80741 12.28621 3.21880 14.27227 5.62947 10.56039 2.36958 6.94438 6.88959 9.28657 7.53335 10.65627 6.90329 11.50548 6.41020 10.80693 4.46522 13.19021 9.06741 13.68330 7.72511 8.99893 9.42354 7.14983 6.24583 4.60219 
5.79383 8.75238 3.62971 7.32790 
7.58814 8.14972 9.01263 2.91746 9.09481 8.12232 12.99845 6.76632 9.39614 10.94390 11.38221 15.36803 8.21820 12.82039 4.75286 15.24476 7.25941 10.84802 3.94474 6.28692 8.36887 9.76596 8.88935 10.99869 8.25929 11.86160 7.65662 11.05348 6.36911 13.50524 10.62887 14.05312 9.54681 8.72499 11.10827 7.41008 8.76608 4.57480 
7.17723 8.73869 5.27335 7.14983 
6.23214 7.94426 7.77990 3.15031 7.67032 8.34147 11.40960 7.51965 7.73881 10.83433 9.54681 14.71058 6.25953 12.16294 2.45176 13.66961 5.34183 10.53299 3.35577 5.95820 6.67044 9.54681 6.97177 10.87542 6.36911 11.51918 5.91710 10.71105 3.88995 12.97106 8.54693 13.61482 7.72511 9.09481 9.46463 8.19081 7.51965 4.84874 
5.60207 8.45105 4.24607 6.88959 
5.61577 6.93068 6.21844 1.93128 7.13614 6.86220 10.54669 4.56110 7.83468 9.53311 10.53299 12.99845 6.73892 11.39590 3.41055 14.01203 5.34183 9.72487 2.28740 5.13638 6.35541 8.47844 7.08135 9.68378 6.62935 10.47821 5.87601 9.80705 4.45153 12.76560 9.57420 12.27251 7.60184 7.67032 9.16329 6.04038 6.39650 3.60231 
5.41032 7.69771 3.43795 6.05407 
5.94450 9.43723 5.99929 4.72547 7.45117 9.04002 10.68366 6.67044 8.39626 11.62875 10.90281 15.73785 7.51965 13.72439 4.61589 16.50489 6.20474 11.98488 2.49285 8.28669 6.87589 10.76584 7.86208 11.91639 7.36899 12.80670 6.72523 12.16294 5.17747 15.36803 9.98511 14.51882 7.93056 9.94402 9.36875 8.06753 6.17735 6.10886 
5.80753 10.17687 4.12280 9.19069 
5.28704 7.45117 5.10898 2.58873 6.69783 7.61553 10.17687 5.53359 7.10874 10.21796 9.39614 14.45034 5.91710 11.97118 2.41067 14.36815 4.95831 10.08099 1.50667 5.45141 5.98559 9.06741 6.46498 10.40972 6.01298 11.14936 5.49250 10.31384 3.16401 13.24500 8.67020 13.45045 7.45117 7.80729 8.98523 6.46498 5.47880 3.90365 
5.25965 8.72499 3.57492 6.64305 
7.24571 8.36887 7.42377 3.34207 8.71129 8.42366 11.80681 6.57456 8.94414 11.21784 10.54669 15.32694 7.57444 12.76560 3.72558 13.99833 6.68414 10.93021 3.52013 6.31432 8.02644 9.79336 8.46475 11.31372 7.72511 12.02597 7.19093 11.08087 4.90353 13.43676 9.67008 13.94355 8.93044 9.27287 10.69736 7.62923 7.82099 5.12268 
6.41020 8.50584 4.56110 7.08135 
7.73881 7.67032 10.39602 2.73940 9.14960 7.90317 13.36827 7.19093 8.47844 10.80693 9.62899 15.68307 6.88959 12.31360 3.19140 14.08052 6.30062 10.17687 5.78013 4.32825 7.68402 9.43723 8.04014 10.75215 7.09505 11.45069 6.67044 10.40972 4.58850 12.98476 8.82087 14.29967 9.25917 8.64281 11.31372 7.77990 9.82075 4.43783 
7.10874 7.99905 6.23214 5.61577 
6.73892 6.56086 7.53335 1.82170 8.20450 6.54717 11.76572 5.32813 8.49214 9.75226 10.69736 14.39555 7.39638 11.30003 3.36946 13.66961 6.32801 9.53311 3.45164 4.36934 7.24571 8.76608 7.83468 9.72487 7.36899 10.57408 6.83480 9.90293 4.47892 12.62863 9.67008 13.02585 8.46475 7.25941 10.54669 5.93080 7.71141 3.35577 
6.17735 7.01286 4.79395 5.61577 
7.60184 8.54693 9.47832 3.97213 9.06741 9.24548 12.94367 9.24548 8.27299 11.93009 7.84838 16.87470 6.35541 13.58742 2.75310 14.39555 6.20474 10.98499 4.91722 5.49250 7.79359 10.45081 7.83468 11.84791 6.94438 12.25882 6.67044 11.27263 4.20498 13.46415 7.75250 15.31325 8.77978 10.35493 10.95760 9.43723 9.16329 5.87601 
7.06765 8.88935 6.10886 7.31420 
5.71165 7.67032 6.42389 2.49285 7.25941 7.67032 10.77954 6.31432 7.38268 10.66996 8.23190 15.23106 5.86232 12.71082 2.67092 13.91615 5.27335 10.28645 1.79431 6.13626 6.53347 9.53311 6.93068 10.72475 6.12256 11.31372 5.75274 10.51930 4.01322 12.73821 7.86208 13.92985 7.51965 8.50584 9.54681 7.02656 6.53347 4.57480 
5.39662 8.51953 3.30098 6.86220 
5.71165 6.67044 7.42377 1.89019 7.23202 6.76632 10.58778 4.83504 7.46487 9.38245 9.24548 14.05312 5.98559 11.10827 2.12304 13.14912 5.16377 9.06741 2.58873 4.38304 6.39650 8.16341 6.82111 9.40984 6.06777 10.17687 5.64316 9.30026 3.49274 11.87530 8.25929 12.53276 7.64293 7.38268 9.25917 6.05407 7.17723 3.34207 
5.45141 7.61553 3.78037 5.54729 
7.10874 8.95784 7.58814 3.76668 8.65650 8.86196 12.06706 7.36899 8.91675 11.87530 10.03990 16.35422 7.53335 14.02573 4.46522 15.38173 6.80741 11.58766 3.06813 7.54705 8.01275 10.77954 8.50584 11.94378 7.71141 12.62863 7.27311 11.80681 5.68426 14.13530 9.61529 15.12149 8.91675 9.67008 10.87542 8.14972 7.75250 5.84862 
6.80741 9.82075 4.68437 8.31408 
5.49250 10.20427 3.12292 6.21844 6.80741 9.34135 8.17711 5.75274 8.82087 11.05348 13.25870 13.58742 9.13590 13.25870 8.73869 17.27192 7.06765 12.47797 1.79431 11.02609 7.24571 10.77954 8.54693 11.46439 8.54693 12.51906 7.45117 12.21772 8.34147 15.20367 11.24524 12.94367 7.58814 9.80705 7.82099 8.06753 4.25977 7.28680 
5.99929 11.12196 3.57492 10.79324 
6.08147 7.67032 5.83492 2.53395 7.58814 7.61553 11.14936 5.75274 8.14972 10.76584 9.43723 15.75155 6.73892 13.21761 3.52013 15.23106 5.88971 10.71105 2.19152 6.47868 7.10874 9.91663 7.75250 10.76584 6.91699 11.62875 6.38280 10.86172 4.28716 14.14900 8.88935 14.62840 7.69771 8.49214 9.83445 6.67044 6.56086 4.34195 
5.84862 8.31408 4.17759 7.17723 
6.05407 8.12232 5.34183 3.54752 7.43747 7.38268 9.86184 4.71177 8.77978 9.73857 11.58766 13.47785 8.38256 12.02597 6.57456 15.03931 6.61565 10.58778 2.39698 7.83468 7.41008 9.16329 8.45105 9.93033 7.98535 10.84802 7.25941 10.54669 6.91699 13.13542 10.60148 12.16294 7.88947 8.13602 9.01263 5.91710 5.69795 4.91722 
6.34171 9.06741 3.90365 8.21820 
6.64305 8.80717 6.95808 4.36934 8.25929 8.50584 11.65615 6.79371 8.60172 11.47809 10.14948 16.08028 7.19093 13.38197 3.94474 15.35434 6.14995 11.21784 2.68461 6.90329 7.56074 10.38233 8.12232 11.57397 7.41008 12.20403 6.83480 11.39590 5.25965 13.87506 9.23178 14.60100 8.43735 9.35505 10.39602 7.73881 7.28680 5.71165 
6.53347 9.71117 4.65698 8.14972 
6.71153 6.98547 9.13590 2.78049 8.23190 7.20462 12.25882 6.56086 7.82099 10.58778 8.72499 15.92961 6.19104 12.49166 2.20522 14.38185 5.65686 10.16317 3.72558 4.46522 7.04026 9.27287 7.36899 10.53299 6.47868 11.36851 6.10886 10.39602 3.76668 13.10803 8.04014 14.05312 8.27299 8.14972 10.42342 7.06765 8.54693 3.54752 
6.08147 7.35529 4.91722 5.83492 
6.72523 7.62923 6.34171 2.58873 8.38256 7.54705 11.88900 5.58838 8.86196 10.95760 10.98499 15.61458 7.68402 12.77930 4.10910 15.31325 6.68414 10.91651 2.91746 6.88959 7.71141 9.77966 8.32778 11.14936 7.79359 11.77942 7.45117 11.17675 5.47880 14.02573 10.17687 14.42294 8.72499 8.35517 10.09469 6.99917 7.02656 4.39674 
6.78002 8.90305 4.45153 7.25941 
6.90329 8.65650 7.36899 3.31467 8.35517 8.32778 12.09445 6.67044 8.86196 11.16306 12.14924 14.95712 8.32778 13.14912 5.58838 16.27204 6.90329 11.45069 3.42425 7.02656 7.69771 9.94402 8.42366 11.24524 8.16341 12.12185 7.38268 11.54657 6.42389 15.01191 10.82063 13.76549 8.61541 8.94414 10.49190 7.73881 7.47856 5.28704 
6.49238 9.28657 4.58850 7.91687 
7.65662 8.23190 8.40996 3.91734 9.08111 8.32778 12.49166 7.47856 9.23178 11.14936 10.05360 15.49131 7.80729 13.17651 4.86244 14.95712 6.75262 10.88912 5.28704 6.14995 8.10862 10.02620 8.71129 11.20415 7.87578 11.90269 7.13614 10.98499 5.93080 13.73809 9.30026 13.69700 9.13590 9.16329 10.94390 8.14972 8.56063 5.02680 
7.30050 8.86196 6.30062 7.32790 
7.54705 6.94438 9.60160 2.64352 8.98523 6.88959 12.53276 5.50619 9.17699 10.03990 11.62875 14.57361 8.30038 12.16294 4.83504 14.94343 7.13614 9.99881 3.72558 4.54740 8.17711 8.99893 8.75238 10.13578 8.23190 11.10827 7.54705 10.17687 5.98559 13.57373 10.43711 12.80670 9.34135 7.64293 10.79324 6.47868 8.93044 4.09540 
7.04026 7.23202 5.69795 5.80753 
5.64316 6.79371 8.45105 2.75310 7.01286 7.20462 10.77954 5.97189 6.86220 9.87554 8.67020 14.54621 5.64316 11.51918 2.21891 14.16270 4.54740 9.54681 3.01334 4.52001 5.90341 8.62911 6.47868 9.83445 5.60207 10.61518 4.91722 9.71117 3.61601 12.53276 7.80729 13.08064 6.99917 8.10862 8.99893 6.84850 7.34159 4.31456 
5.15007 7.38268 4.23237 5.87601 
6.35541 7.49226 7.41008 1.91758 7.88947 7.35529 11.83421 5.84862 8.20450 9.91663 9.83445 14.68318 6.88959 11.87530 3.57492 14.25858 5.97189 9.82075 2.94486 5.53359 7.08135 8.67020 7.72511 9.98511 6.91699 10.75215 6.36911 9.94402 4.45153 13.31348 9.08111 13.32718 8.08123 8.38256 9.90293 6.73892 7.20462 3.38316 
5.94450 7.95796 4.25977 6.72523 
5.91710 7.19093 6.60195 2.47916 7.28680 7.24571 10.49190 5.04050 7.86208 9.64269 10.20427 13.58742 6.79371 11.51918 3.73928 13.88876 5.38292 9.80705 2.67092 4.86244 6.75262 8.68390 7.36899 9.79336 6.78002 10.57408 6.06777 9.90293 4.65698 12.58754 9.27287 12.54645 7.69771 7.68402 9.28657 6.24583 6.53347 4.19128 
5.58838 7.87578 3.80777 6.51977 
6.97177 7.21832 7.69771 3.24619 8.56063 7.13614 11.87530 5.97189 8.64281 9.43723 10.30014 12.97106 7.56074 11.08087 4.67068 12.95736 6.45129 9.46463 4.25977 5.83492 7.51965 8.43735 8.19081 9.51942 7.54705 10.27275 6.93068 9.60160 5.86232 11.62875 9.23178 11.60136 8.46475 8.08123 10.28645 6.76632 7.84838 4.50631 
6.60195 7.75250 5.15007 6.42389 
6.54717 7.73881 6.34171 3.06813 7.99905 7.49226 10.97130 4.75286 8.72499 9.84814 11.68354 13.77918 7.80729 11.73833 4.67068 14.71058 6.43759 10.20427 3.30098 6.08147 7.34159 8.95784 8.16341 10.09469 7.68402 11.05348 6.97177 10.30014 5.53359 13.47785 10.60148 12.68342 8.68390 8.06753 9.79336 6.56086 6.69783 4.46522 
6.09517 8.24559 4.79395 7.24571 
5.65686 9.39614 6.42389 5.01310 7.20462 9.02632 10.57408 7.41008 7.54705 11.77942 9.99881 15.82004 6.75262 13.79288 3.78037 16.57337 5.41032 11.88900 2.45176 7.61553 6.34171 10.95760 7.16353 11.86160 6.61565 12.79300 5.98559 12.08075 4.53371 15.21737 8.99893 14.47773 7.42377 9.84814 9.45093 8.17711 6.31432 5.98559 
5.39662 10.14948 3.49274 8.77978 
6.17735 7.20462 6.23214 2.41067 7.57444 7.17723 9.90293 4.62959 8.14972 9.82075 10.25905 14.21749 7.13614 11.71094 3.88995 14.10791 5.91710 9.88923 2.91746 5.17747 6.97177 8.69760 7.73881 9.86184 7.16353 10.75215 6.54717 9.94402 4.91722 12.94367 9.23178 12.84779 8.14972 7.54705 9.04002 6.16365 6.53347 4.30086 
6.04038 7.83468 4.39674 6.45129 
5.99929 8.62911 6.36911 3.30098 7.61553 8.28669 11.20415 6.45129 8.35517 11.01239 12.16294 14.40924 7.83468 12.92997 4.10910 16.02549 6.28692 11.47809 2.26001 7.75250 6.99917 10.10839 7.90317 11.35481 7.67032 12.35469 6.84850 11.57397 5.42401 14.61470 10.88912 13.43676 7.79359 9.34135 9.77966 7.39638 6.41020 5.23225 
6.05407 9.47832 3.93104 8.50584 
5.83492 8.20450 5.94450 3.41055 7.30050 8.34147 10.80693 6.90329 7.87578 10.98499 9.90293 15.39543 6.64305 12.64233 3.12292 14.83385 5.46510 10.95760 2.24631 7.34159 6.75262 9.82075 7.36899 11.16306 6.78002 11.83421 6.21844 11.19045 4.28716 13.57373 8.91675 14.10791 7.53335 9.39614 9.28657 7.54705 6.14995 4.99941 
5.61577 9.04002 3.53383 7.65662 
6.84850 7.45117 9.25917 2.42437 8.31408 7.64293 12.40948 6.87589 8.27299 10.46451 9.64269 15.14888 6.90329 12.21772 3.20510 13.99833 6.23214 10.05360 3.53383 4.91722 7.45117 9.12220 7.87578 10.46451 7.08135 11.19045 6.56086 10.28645 4.90353 12.60124 9.14960 13.73809 8.67020 8.34147 10.95760 7.13614 8.51953 4.04062 
6.32801 7.95796 4.95831 6.50608 
7.97165 8.12232 9.47832 3.38316 9.45093 8.56063 13.10803 7.56074 9.51942 11.06718 11.23154 14.97082 8.04014 12.34100 4.09540 13.91615 7.08135 10.75215 5.13638 6.13626 8.43735 9.83445 8.69760 11.12196 8.12232 11.71094 7.61553 10.90281 5.65686 13.23130 10.54669 14.01203 9.53311 9.30026 11.30003 8.36887 9.31396 5.05419 
7.35529 8.49214 6.12256 7.06765 
5.91710 6.34171 7.79359 1.58885 7.42377 6.58826 11.23154 5.05419 7.58814 9.34135 9.51942 13.27239 6.12256 10.95760 2.34219 12.80670 5.10898 9.02632 2.99964 3.91734 6.35541 7.91687 6.79371 9.32766 6.14995 10.02620 5.60207 9.24548 3.60231 11.80681 8.71129 12.38209 7.73881 7.43747 9.57420 6.17735 7.31420 3.28728 
5.54729 7.04026 3.97213 5.08159 
5.98559 7.86208 6.64305 3.17770 7.50596 7.69771 10.83433 5.75274 8.13602 10.36863 10.24536 14.65579 7.01286 12.27251 3.75298 14.71058 5.93080 10.42342 2.65722 6.30062 6.82111 9.25917 7.62923 10.53299 6.98547 11.39590 6.39650 10.58778 4.54740 13.61482 9.43723 13.47785 7.90317 8.58802 9.54681 6.90329 6.64305 4.57480 
5.73904 8.56063 4.19128 7.41008 
6.69783 7.71141 7.09505 2.84898 8.06753 8.04014 11.87530 6.51977 8.23190 10.77954 9.98511 15.27216 6.82111 12.25882 3.06813 14.32706 6.12256 10.35493 3.19140 5.32813 7.28680 9.57420 7.68402 10.77954 6.99917 11.56027 6.61565 10.68366 3.88995 13.35458 9.31396 14.16270 8.82087 8.30038 10.40972 7.19093 7.27311 4.15019 
6.47868 8.93044 5.10898 6.73892 
8.28669 7.91687 8.69760 2.90376 9.73857 8.05384 12.97106 6.34171 9.83445 10.82063 11.38221 14.83385 8.42366 12.23142 4.54740 13.43676 7.62923 10.45081 4.62959 5.61577 8.97154 9.36875 9.34135 10.88912 8.58802 11.60136 8.12232 10.62887 5.73904 12.82039 10.45081 13.53264 9.99881 8.88935 11.75203 7.36899 9.01263 4.71177 
7.49226 8.06753 5.78013 6.57456 
5.95820 8.91675 6.61565 3.39686 7.34159 8.56063 10.97130 6.97177 7.84838 11.53287 10.77954 15.51870 6.99917 13.57373 4.30086 16.60076 5.57468 11.76572 2.89007 6.61565 6.54717 10.54669 7.36899 11.61506 6.79371 12.58754 6.04038 11.84791 5.16377 15.09409 9.57420 14.53252 7.71141 9.16329 9.20438 7.65662 6.64305 5.10898 
5.46510 9.40984 3.80777 7.64293 
6.14995 8.88935 5.84862 4.08171 7.61553 8.53323 10.68366 6.61565 8.51953 11.54657 11.84791 15.54610 7.93056 13.34088 4.54740 16.69664 6.35541 11.94378 2.38328 7.65662 7.08135 10.90281 7.86208 11.77942 7.61553 12.66973 6.95808 12.12185 5.43771 15.36803 10.43711 14.53252 8.02644 9.13590 9.65639 7.42377 6.38280 5.56098 
5.73904 9.49202 4.06801 8.47844 
5.25965 10.28645 3.56122 5.69795 6.80741 9.83445 9.72487 7.20462 8.04014 12.36839 11.03978 16.40901 7.67032 14.88864 5.46510 17.81980 5.82123 13.06694 1.21903 9.76596 6.67044 11.64245 7.62923 12.56015 7.30050 13.53264 6.39650 12.99845 6.01298 16.20355 9.97142 15.35434 7.30050 10.87542 8.31408 8.75238 4.62959 7.31420 
5.06789 10.87542 3.35577 10.38233 
6.09517 8.73869 5.84862 3.54752 7.57444 8.42366 10.76584 6.45129 8.31408 11.34112 10.13578 15.65567 7.28680 13.68330 4.32825 15.39543 6.19104 11.36851 1.90388 7.91687 7.27311 10.42342 7.90317 11.43700 7.23202 12.32730 6.64305 11.50548 5.49250 14.02573 9.50572 14.45034 8.02644 9.21808 9.72487 7.38268 6.32801 5.56098 
5.94450 9.57420 3.65710 8.43735 
7.13614 8.40996 8.77978 3.68449 8.64281 8.53323 12.09445 6.68414 8.86196 11.16306 10.64257 15.90222 7.38268 12.82039 3.41055 14.77906 6.54717 10.86172 4.05431 6.02668 7.77990 10.03990 8.21820 11.20415 7.43747 11.82051 7.04026 11.12196 4.84874 13.57373 9.61529 14.28597 9.06741 9.10851 10.69736 7.83468 8.61541 5.02680 
6.86220 9.31396 5.15007 7.25941 
6.30062 7.60184 5.91710 2.54764 7.83468 7.27311 11.08087 5.31444 8.57432 10.17687 10.64257 14.83385 7.53335 12.46427 4.34195 14.50512 6.39650 10.27275 2.12304 6.90329 7.57444 9.36875 8.14972 10.30014 7.51965 11.13566 6.91699 10.38233 5.58838 13.09433 9.95772 13.47785 8.24559 8.05384 9.99881 6.20474 6.50608 4.43783 
6.19104 8.49214 3.86255 7.39638 
7.30050 8.35517 8.43735 3.91734 8.84826 8.64281 12.35469 7.08135 9.06741 11.30003 10.39602 16.23095 7.76620 12.84779 4.47892 15.60088 6.80741 11.10827 4.10910 6.35541 8.08123 10.08099 8.58802 11.36851 7.80729 12.06706 7.28680 11.17675 5.82123 13.83397 9.47832 14.38185 9.13590 9.45093 10.50560 8.40996 8.50584 5.45141 
6.97177 9.24548 5.53359 7.41008 
6.19104 6.34171 6.93068 1.35600 7.71141 6.64305 11.61506 5.50619 7.65662 9.79336 7.90317 14.94343 5.79383 11.80681 2.15043 13.24500 5.39662 9.30026 2.57504 4.65698 6.80741 8.82087 7.17723 9.80705 6.27323 10.46451 5.90341 9.46463 3.13661 12.40948 7.58814 13.68330 7.69771 7.51965 9.49202 6.41020 7.30050 3.27358 
5.83492 6.90329 4.45153 5.56098 
5.34183 9.98511 5.01310 5.36922 6.80741 9.38245 9.46463 7.01286 7.88947 11.79312 10.49190 15.61458 7.34159 13.95724 5.23225 16.80622 5.73904 12.42318 1.76691 9.50572 6.57456 11.02609 7.58814 12.09445 7.01286 12.84779 6.27323 12.40948 5.80753 14.95712 9.54681 14.36815 7.19093 10.12208 8.53323 8.08123 5.23225 6.76632 
5.53359 10.93021 3.19140 9.90293 
6.78002 8.69760 7.06765 4.27346 8.38256 8.42366 11.82051 6.76632 8.72499 11.42330 10.17687 15.98440 7.25941 13.29979 3.93104 15.18997 6.21844 11.12196 2.76679 6.51977 7.54705 10.27275 8.17711 11.53287 7.50596 12.24512 7.02656 11.35481 5.30074 13.75179 9.27287 14.53252 8.58802 9.31396 10.50560 7.72511 7.43747 5.62947 
6.68414 9.53311 4.75286 7.95796 
5.93080 8.25929 7.43747 3.69819 7.45117 8.16341 11.28633 6.72523 7.73881 11.57397 9.79336 16.60076 6.54717 13.83397 3.28728 16.60076 5.56098 11.62875 2.43807 6.31432 6.73892 10.54669 7.32790 11.62875 6.61565 12.61494 6.06777 11.76572 4.36934 14.87494 8.73869 14.87494 7.67032 9.08111 9.58790 7.60184 6.97177 4.58850 
5.36922 8.72499 3.87625 7.50596 
6.71153 7.60184 6.47868 2.56134 8.38256 7.54705 11.71094 5.36922 8.83457 10.94390 10.99869 15.60088 7.71141 12.83409 4.02692 15.31325 6.67044 10.93021 3.06813 7.34159 7.75250 9.83445 8.32778 11.14936 7.73881 11.91639 7.34159 11.16306 5.46510 14.01203 10.17687 14.43664 8.76608 8.35517 10.02620 6.99917 7.02656 4.35565 
6.80741 8.88935 4.45153 7.32790 
6.90329 8.64281 7.49226 3.27358 8.35517 8.32778 12.16294 6.80741 8.88935 11.17675 12.08075 15.02561 8.30038 13.09433 5.64316 16.28573 6.88959 11.47809 3.41055 7.05396 7.67032 9.99881 8.42366 11.28633 8.13602 12.25882 7.36899 11.57397 6.41020 15.01191 10.84802 13.77918 8.62911 8.95784 10.49190 7.69771 7.49226 5.25965 
6.47868 9.28657 4.61589 7.94426 
7.65662 8.21820 8.46475 3.91734 9.06741 8.32778 12.46427 7.56074 9.21808 11.14936 10.01251 15.47761 7.80729 13.16282 4.87613 14.94343 6.76632 10.88912 5.28704 6.08147 8.10862 10.13578 8.69760 11.20415 7.86208 11.93009 7.14983 10.99869 5.88971 13.72439 9.32766 13.66961 9.16329 9.17699 10.93021 8.13602 8.54693 5.02680 
7.30050 8.91675 6.27323 7.32790 
7.54705 6.93068 9.58790 2.61613 8.98523 6.90329 12.60124 5.56098 9.17699 10.03990 11.62875 14.55991 8.31408 12.17663 4.78025 14.84755 7.12244 10.01251 3.95843 3.97213 8.14972 9.10851 8.76608 10.14948 8.17711 11.10827 7.53335 10.13578 5.98559 13.56003 10.38233 12.79300 9.34135 7.61553 10.71105 6.47868 8.93044 4.10910 
7.04026 7.23202 5.83492 5.87601 
5.60207 6.79371 8.43735 2.71201 7.01286 7.20462 10.79324 6.19104 6.86220 9.86184 8.79347 14.45034 5.62947 11.46439 2.15043 14.13530 4.53371 9.54681 3.01334 4.49262 5.87601 8.62911 6.38280 9.88923 5.57468 10.60148 4.90353 9.68378 3.60231 12.50536 7.77990 13.10803 7.04026 8.02644 9.43723 6.72523 7.34159 4.27346 
5.12268 7.34159 4.20498 5.80753 
6.36911 7.47856 7.50596 1.95867 7.90317 7.34159 11.79312 5.79383 8.20450 9.93033 10.02620 14.55991 6.88959 11.87530 3.60231 14.24488 5.95820 9.82075 2.94486 5.56098 6.93068 8.77978 7.71141 9.98511 6.93068 10.80693 6.36911 9.93033 4.50631 13.29979 9.13590 13.31348 8.10862 8.35517 9.90293 6.72523 7.23202 3.41055 
5.90341 7.95796 4.23237 6.68414 
5.91710 7.19093 6.61565 2.45176 7.28680 7.23202 10.45081 4.94462 7.84838 9.65639 10.16317 13.57373 6.79371 11.53287 3.69819 13.83397 5.36922 9.79336 2.34219 5.42401 6.78002 8.76608 7.32790 9.80705 6.78002 10.60148 6.04038 9.87554 4.64328 12.60124 9.27287 12.51906 7.69771 7.68402 9.25917 6.21844 6.53347 4.17759 
5.56098 7.88947 3.93104 6.65674 
6.97177 7.21832 7.65662 3.20510 8.57432 7.13614 11.93009 6.12256 8.62911 9.43723 10.28645 12.95736 7.56074 11.08087 4.64328 12.94367 6.42389 9.46463 4.50631 5.38292 7.50596 8.43735 8.17711 9.51942 7.53335 10.23166 6.93068 9.58790 5.84862 11.61506 9.23178 11.58766 8.49214 8.09493 10.25905 6.78002 7.86208 4.42413 
6.62935 7.75250 5.08159 6.45129 
6.56086 7.72511 6.23214 3.10922 8.02644 7.50596 10.97130 4.72547 8.73869 9.84814 11.80681 13.66961 7.80729 11.72463 4.72547 14.69688 6.45129 10.20427 3.31467 6.06777 7.31420 8.98523 8.16341 10.08099 7.69771 11.08087 6.98547 10.34124 5.49250 13.49155 10.58778 12.62863 8.64281 8.02644 9.79336 6.56086 6.65674 4.49262 
6.10886 8.27299 4.80765 7.24571 
5.65686 9.39614 6.42389 4.99941 7.20462 9.01263 10.57408 7.32790 7.56074 11.77942 10.02620 15.80634 6.75262 13.79288 3.78037 16.55967 5.41032 11.91639 2.26001 7.97165 6.31432 10.99869 7.14983 11.93009 6.60195 12.77930 5.98559 12.08075 4.57480 15.12149 8.95784 14.47773 7.41008 9.80705 9.42354 8.21820 6.35541 5.98559 
5.41032 10.14948 3.52013 8.80717 
6.16365 7.20462 6.24583 2.38328 7.53335 7.21832 9.95772 4.64328 8.13602 9.83445 10.28645 14.23118 7.13614 11.71094 3.83516 14.05312 5.95820 9.88923 2.86267 5.51989 6.97177 8.72499 7.76620 9.93033 7.17723 10.71105 6.49238 9.93033 4.93092 12.99845 9.24548 12.83409 8.13602 7.58814 9.06741 6.16365 6.54717 4.31456 
6.04038 7.83468 4.45153 6.49238 
5.97189 8.64281 6.62935 3.12292 7.62923 8.27299 11.21784 6.56086 8.34147 11.02609 12.19033 14.39555 7.83468 12.94367 4.06801 16.03919 6.28692 11.47809 2.24631 7.76620 6.98547 10.12208 7.93056 11.36851 7.67032 12.17663 6.86220 11.58766 5.39662 14.60100 10.82063 13.47785 7.80729 9.32766 9.86184 7.41008 6.42389 5.19116 
6.10886 9.49202 4.04062 8.53323 
5.83492 8.20450 5.53359 3.30098 7.31420 8.34147 10.71105 6.56086 7.87578 10.98499 9.91663 15.39543 6.64305 12.65603 3.01334 14.62840 5.42401 10.97130 2.23261 7.34159 6.76632 9.84814 7.41008 11.09457 6.76632 11.86160 6.23214 11.14936 4.31456 13.54633 8.93044 14.10791 7.51965 9.32766 9.28657 7.54705 6.10886 4.99941 
5.58838 9.05372 3.43795 7.67032 
6.83480 7.43747 9.31396 2.41067 8.32778 7.64293 12.43688 6.86220 8.27299 10.46451 9.91663 15.01191 6.87589 12.13554 3.24619 14.06682 6.23214 10.06730 3.52013 5.08159 7.43747 9.17699 7.86208 10.45081 7.06765 11.21784 6.56086 10.20427 4.93092 12.58754 9.12220 13.68330 8.68390 8.25929 10.98499 7.12244 8.49214 4.04062 
6.32801 7.95796 4.90353 6.47868 
7.98535 8.13602 9.36875 3.38316 9.45093 8.56063 13.02585 7.49226 9.47832 11.06718 11.30003 14.95712 8.02644 12.34100 4.05431 13.90246 7.09505 10.75215 5.15007 6.13626 8.39626 9.84814 8.71129 11.10827 8.10862 11.76572 7.61553 10.94390 5.60207 13.24500 10.23166 13.86136 9.51942 9.31396 11.25893 8.43735 9.28657 5.06789 
7.34159 8.53323 6.09517 7.06765 
5.93080 6.34171 7.93056 1.58885 7.42377 6.57456 11.08087 4.98571 7.56074 9.35505 9.57420 13.16282 6.12256 10.95760 2.32849 12.82039 5.12268 9.04002 2.98595 3.91734 6.35541 7.90317 6.78002 9.35505 6.14995 10.03990 5.58838 9.27287 3.60231 11.75203 8.75238 12.32730 7.69771 7.43747 9.51942 6.24583 7.32790 3.30098 
5.53359 7.05396 3.94474 5.02680 
5.98559 7.87578 6.64305 3.17770 7.50596 7.68402 10.82063 5.71165 8.12232 10.36863 10.23166 14.69688 7.01286 12.28621 3.99952 14.84755 5.93080 10.42342 2.42437 6.65674 6.83480 9.24548 7.65662 10.47821 6.98547 11.39590 6.32801 10.54669 4.49262 13.61482 9.39614 13.45045 7.88947 8.58802 9.51942 6.91699 6.61565 4.57480 
5.75274 8.50584 4.10910 7.39638 
6.69783 7.69771 7.23202 2.95855 8.06753 8.04014 11.77942 6.43759 8.21820 10.79324 10.01251 15.29955 6.80741 12.27251 2.90376 14.20379 6.12256 10.36863 3.19140 5.31444 7.30050 9.60160 7.58814 10.91651 6.95808 11.60136 6.64305 10.58778 3.83516 13.36827 9.36875 14.19009 8.77978 8.32778 10.43711 7.17723 7.28680 4.13649 
6.47868 8.91675 5.09528 6.73892 
8.28669 7.90317 8.86196 2.90376 9.75226 8.05384 12.98476 6.42389 9.80705 10.82063 11.39590 14.84755 8.43735 12.27251 4.52001 13.43676 7.65662 10.47821 4.62959 5.67056 8.98523 9.35505 9.35505 10.84802 8.57432 11.58766 8.14972 10.64257 5.65686 12.82039 10.47821 13.53264 9.94402 8.88935 11.77942 7.35529 9.02632 4.72547 
7.50596 8.04014 5.71165 6.57456 
5.94450 8.91675 6.51977 3.36946 7.35529 8.57432 10.99869 6.88959 7.80729 11.54657 10.79324 15.53240 6.99917 13.57373 4.31456 16.66925 5.58838 11.77942 2.90376 6.58826 6.56086 10.57408 7.32790 11.66984 6.80741 12.66973 6.12256 12.03966 5.13638 15.08040 9.57420 14.53252 7.71141 9.14960 9.27287 7.68402 6.64305 5.05419 
5.47880 9.42354 3.78037 7.61553 
6.13626 8.88935 5.79383 4.12280 7.57444 8.53323 10.69736 6.62935 8.50584 11.56027 11.79312 15.57349 7.94426 13.39567 4.60219 16.73773 6.36911 11.94378 2.41067 7.64293 7.09505 11.03978 7.82099 11.80681 7.71141 12.76560 6.98547 12.10815 5.41032 15.39543 10.43711 14.51882 8.04014 9.13590 9.68378 7.45117 6.16365 5.24595 
5.79383 9.51942 4.04062 8.45105 
5.25965 10.28645 3.65710 5.68426 6.82111 9.82075 9.39614 6.98547 8.04014 12.36839 11.06718 16.32682 7.67032 14.90234 5.45141 17.83349 5.82123 13.06694 1.21903 10.09469 6.65674 11.62875 7.64293 12.57385 7.30050 13.54633 6.47868 13.03954 6.01298 16.23095 9.88923 15.31325 7.32790 10.88912 8.35517 8.72499 4.62959 7.31420 
5.10898 10.88912 3.35577 10.35493 
6.08147 8.72499 5.69795 3.53383 7.57444 8.39626 10.80693 6.45129 8.30038 11.35481 10.14948 15.65567 7.28680 13.71070 4.49262 15.51870 6.17735 11.38221 2.02716 8.10862 7.28680 10.43711 7.97165 11.42330 7.21832 12.25882 6.62935 11.50548 5.67056 13.86136 9.02632 14.08052 8.04014 9.21808 9.67008 7.43747 6.30062 5.53359 
5.94450 9.62899 3.64340 8.47844 
7.12244 8.40996 8.79347 3.67080 8.64281 8.51953 12.10815 6.71153 8.86196 11.16306 10.62887 15.94331 7.35529 12.82039 3.41055 14.77906 6.53347 10.86172 3.97213 6.13626 7.76620 10.03990 8.23190 11.21784 7.43747 11.94378 6.98547 11.05348 4.86244 13.57373 9.62899 14.29967 9.04002 9.14960 10.69736 7.86208 8.62911 5.13638 
6.90329 9.36875 5.15007 7.30050 
6.30062 7.61553 5.99929 2.53395 7.83468 7.27311 11.03978 5.23225 8.56063 10.16317 10.65627 14.80646 7.53335 12.49166 4.54740 14.61470 6.39650 10.27275 2.24631 7.09505 7.53335 9.39614 8.12232 10.28645 7.50596 11.12196 6.93068 10.43711 5.57468 13.09433 9.93033 13.50524 8.24559 8.04014 9.97142 6.20474 6.50608 4.47892 
6.14995 8.49214 3.82146 7.38268 
7.28680 8.32778 8.45105 3.95843 8.84826 8.65650 12.38209 7.04026 9.04002 11.31372 10.39602 16.23095 7.75250 12.90257 4.49262 15.61458 6.82111 11.09457 4.09540 6.35541 8.09493 10.09469 8.56063 11.40960 7.82099 12.05336 7.28680 11.14936 5.54729 14.02573 9.40984 14.39555 9.08111 9.49202 10.51930 8.45105 8.49214 5.42401 
7.01286 9.19069 5.49250 7.41008 
6.19104 6.36911 6.72523 1.26012 7.71141 6.61565 11.58766 5.64316 7.62923 9.79336 7.93056 14.94343 5.79383 11.79312 2.13673 13.23130 5.38292 9.30026 2.60243 4.35565 6.79371 8.84826 7.16353 9.79336 6.24583 10.43711 5.88971 9.45093 3.19140 12.38209 7.58814 13.77918 7.72511 7.50596 9.49202 6.41020 7.31420 3.28728 
5.82123 6.93068 4.43783 5.51989 
5.35553 9.97142 5.01310 5.38292 6.80741 9.36875 9.46463 6.93068 7.86208 11.80681 10.60148 15.54610 7.32790 13.95724 5.20486 16.75143 5.73904 12.42318 2.12304 9.86184 6.57456 11.03978 7.54705 11.97118 7.01286 12.84779 6.21844 12.36839 5.80753 14.97082 9.47832 14.38185 7.17723 10.10839 8.01275 8.54693 5.27335 6.75262 
5.50619 10.94390 3.99952 10.17687 
6.76632 8.69760 7.09505 4.27346 8.38256 8.42366 11.83421 6.76632 8.71129 11.42330 10.19057 15.99810 7.27311 13.29979 3.87625 15.12149 6.21844 11.10827 2.73940 6.54717 7.57444 10.25905 8.23190 11.47809 7.49226 12.21772 6.87589 11.23154 5.32813 13.79288 9.27287 14.54621 8.60172 9.32766 10.47821 7.75250 7.45117 5.62947 
6.69783 9.60160 4.67068 7.91687 
5.91710 8.30038 7.45117 3.68449 7.46487 8.17711 11.30003 6.87589 7.75250 11.58766 9.87554 16.55967 6.56086 13.79288 3.36946 16.66925 5.56098 11.61506 2.21891 6.79371 6.68414 10.57408 7.32790 11.61506 6.60195 12.61494 6.05407 11.73833 4.32825 14.87494 8.65650 14.84755 7.67032 9.09481 9.61529 7.57444 6.98547 4.54740 
5.34183 8.76608 3.84886 7.50596 
