# Supplementary material for: A Step-by-Step Guide for Geometric Morphometrics of Floral Symmetry
Source: Front Plant Sci. 2018 Oct 10;9:1433. doi: 10.3389/fpls.2018.01433 (PMC6191499; doi:10.3389/fpls.2018.01433)
Supplement: Supplementary file 1 [file Data_Sheet_1.ZIP › SupplementaryInformation/CaseStudy1_BilateralSymmetry_Fedia/FediaProjecta2b2.TPS]

LM=21
490.00000 555.00000
473.00000 187.00000
612.00000 551.00000
855.00000 392.00000
645.00000 799.00000
803.00000 1139.00000
563.00000 937.00000
294.00000 1118.00000
487.00000 798.00000
224.00000 536.00000
566.00000 718.00000
608.00000 814.00000
565.00000 870.00000
536.00000 815.00000
399.00000 1023.00000
743.00000 1054.00000
640.00000 610.00000
732.00000 511.00000
513.00000 318.00000
497.00000 649.00000
325.00000 535.00000
IMAGE=Fedia01a2b2.jpg
ID=0 
SCALE=0.013697
LM=21
504.00000 631.00000
547.00000 239.00000
610.00000 608.00000
888.00000 497.00000
649.00000 816.00000
882.00000 1097.00000
606.00000 956.00000
412.00000 1189.00000
503.00000 838.00000
249.00000 515.00000
560.00000 730.00000
615.00000 824.00000
594.00000 895.00000
538.00000 845.00000
468.00000 1096.00000
792.00000 1006.00000
630.00000 654.00000
766.00000 562.00000
547.00000 384.00000
473.00000 678.00000
337.00000 580.00000
IMAGE=Fedia02a2b2.jpg
ID=1 
SCALE=0.013697
LM=21
559.00000 600.00000
618.00000 286.00000
662.00000 608.00000
910.00000 552.00000
673.00000 814.00000
731.00000 1130.00000
570.00000 961.00000
356.00000 1091.00000
494.00000 795.00000
386.00000 444.00000
592.00000 740.00000
635.00000 818.00000
574.00000 871.00000
522.00000 803.00000
430.00000 1002.00000
681.00000 998.00000
669.00000 670.00000
798.00000 594.00000
624.00000 367.00000
533.00000 651.00000
458.00000 535.00000
IMAGE=Fedia03a2b2.jpg
ID=2 
SCALE=0.013697
LM=21
551.00000 506.00000
700.00000 191.00000
656.00000 504.00000
920.00000 406.00000
670.00000 733.00000
849.00000 1063.00000
607.00000 889.00000
349.00000 1084.00000
520.00000 731.00000
289.00000 290.00000
595.00000 665.00000
640.00000 741.00000
597.00000 811.00000
550.00000 740.00000
437.00000 990.00000
758.00000 934.00000
682.00000 556.00000
782.00000 473.00000
652.00000 300.00000
514.00000 528.00000
426.00000 429.00000
IMAGE=Fedia04a2b2.jpg
ID=3 
SCALE=0.013697
LM=21
409.00000 496.00000
616.00000 198.00000
512.00000 526.00000
788.00000 452.00000
501.00000 720.00000
642.00000 1055.00000
411.00000 837.00000
157.00000 1032.00000
331.00000 697.00000
220.00000 328.00000
429.00000 630.00000
466.00000 722.00000
407.00000 774.00000
358.00000 707.00000
263.00000 913.00000
568.00000 957.00000
514.00000 586.00000
689.00000 491.00000
536.00000 312.00000
374.00000 536.00000
307.00000 424.00000
IMAGE=Fedia05a2b2.jpg
ID=4 
SCALE=0.013697
LM=21
465.00000 546.00000
548.00000 143.00000
577.00000 536.00000
861.00000 423.00000
599.00000 725.00000
732.00000 1063.00000
503.00000 867.00000
263.00000 1040.00000
435.00000 717.00000
215.00000 406.00000
506.00000 641.00000
563.00000 729.00000
506.00000 789.00000
465.00000 725.00000
329.00000 971.00000
667.00000 972.00000
592.00000 610.00000
723.00000 491.00000
528.00000 249.00000
431.00000 581.00000
309.00000 488.00000
IMAGE=Fedia06a2b2.jpg
ID=5 
SCALE=0.013697
LM=21
432.00000 525.00000
483.00000 179.00000
532.00000 528.00000
763.00000 361.00000
573.00000 705.00000
742.00000 991.00000
496.00000 842.00000
270.00000 1010.00000
392.00000 715.00000
171.00000 396.00000
495.00000 640.00000
535.00000 716.00000
495.00000 774.00000
441.00000 721.00000
339.00000 920.00000
677.00000 914.00000
562.00000 561.00000
676.00000 454.00000
477.00000 305.00000
406.00000 576.00000
287.00000 486.00000
IMAGE=Fedia07a2b2.jpg
ID=6 
SCALE=0.013697
LM=21
509.00000 527.00000
559.00000 234.00000
626.00000 521.00000
871.00000 447.00000
630.00000 689.00000
751.00000 946.00000
552.00000 809.00000
339.00000 945.00000
469.00000 691.00000
329.00000 393.00000
548.00000 616.00000
597.00000 695.00000
550.00000 747.00000
506.00000 700.00000
427.00000 848.00000
674.00000 846.00000
620.00000 591.00000
749.00000 495.00000
574.00000 323.00000
484.00000 566.00000
371.00000 471.00000
IMAGE=Fedia08a2b2.jpg
ID=7 
SCALE=0.013697
LM=21
479.00000 564.00000
455.00000 227.00000
586.00000 548.00000
801.00000 345.00000
638.00000 719.00000
862.00000 998.00000
570.00000 856.00000
345.00000 1073.00000
471.00000 745.00000
242.00000 443.00000
534.00000 656.00000
596.00000 736.00000
562.00000 809.00000
510.00000 755.00000
401.00000 985.00000
773.00000 922.00000
631.00000 586.00000
715.00000 479.00000
486.00000 328.00000
446.00000 604.00000
351.00000 529.00000
IMAGE=Fedia09a2b2.jpg
ID=8 
SCALE=0.013697
LM=21
413.00000 686.00000
469.00000 365.00000
526.00000 658.00000
772.00000 535.00000
552.00000 860.00000
732.00000 1154.00000
493.00000 1007.00000
276.00000 1209.00000
395.00000 870.00000
165.00000 582.00000
461.00000 803.00000
522.00000 871.00000
482.00000 933.00000
437.00000 882.00000
334.00000 1104.00000
654.00000 1057.00000
541.00000 716.00000
688.00000 600.00000
464.00000 437.00000
395.00000 741.00000
257.00000 643.00000
IMAGE=Fedia10a2b2.jpg
ID=9 
SCALE=0.013697
LM=21
450.00000 526.00000
456.00000 174.00000
550.00000 527.00000
727.00000 339.00000
594.00000 718.00000
751.00000 1039.00000
521.00000 855.00000
280.00000 1026.00000
435.00000 722.00000
209.00000 403.00000
509.00000 637.00000
567.00000 725.00000
524.00000 782.00000
474.00000 725.00000
360.00000 949.00000
675.00000 937.00000
594.00000 554.00000
662.00000 450.00000
478.00000 315.00000
441.00000 572.00000
325.00000 474.00000
IMAGE=Fedia11a2b2.jpg
ID=10 
SCALE=0.013697
LM=21
436.00000 631.00000
484.00000 228.00000
557.00000 604.00000
819.00000 479.00000
609.00000 805.00000
890.00000 1051.00000
572.00000 945.00000
297.00000 1171.00000
459.00000 838.00000
164.00000 567.00000
510.00000 739.00000
579.00000 830.00000
560.00000 889.00000
501.00000 846.00000
394.00000 1066.00000
790.00000 984.00000
570.00000 681.00000
720.00000 541.00000
469.00000 379.00000
446.00000 693.00000
295.00000 623.00000
IMAGE=Fedia12a2b2.jpg
ID=11 
SCALE=0.013697
LM=21
426.00000 599.00000
404.00000 241.00000
534.00000 609.00000
782.00000 479.00000
575.00000 802.00000
724.00000 1124.00000
485.00000 924.00000
220.00000 1068.00000
396.00000 801.00000
163.00000 536.00000
494.00000 719.00000
541.00000 810.00000
494.00000 866.00000
455.00000 814.00000
315.00000 989.00000
652.00000 1030.00000
549.00000 681.00000
678.00000 551.00000
446.00000 365.00000
408.00000 661.00000
251.00000 560.00000
IMAGE=Fedia13a2b2.jpg
ID=12 
SCALE=0.013697
LM=21
499.00000 543.00000
680.00000 176.00000
608.00000 558.00000
908.00000 501.00000
604.00000 764.00000
724.00000 1096.00000
502.00000 886.00000
237.00000 1027.00000
455.00000 735.00000
257.00000 371.00000
543.00000 670.00000
574.00000 763.00000
516.00000 819.00000
479.00000 745.00000
360.00000 919.00000
666.00000 999.00000
634.00000 603.00000
802.00000 520.00000
620.00000 295.00000
462.00000 581.00000
358.00000 473.00000
IMAGE=Fedia14a2b2.jpg
ID=13 
SCALE=0.013697
LM=21
583.00000 594.00000
684.00000 247.00000
690.00000 625.00000
951.00000 547.00000
692.00000 808.00000
825.00000 1092.00000
586.00000 901.00000
296.00000 1015.00000
518.00000 785.00000
376.00000 448.00000
613.00000 719.00000
636.00000 811.00000
592.00000 859.00000
556.00000 799.00000
409.00000 967.00000
747.00000 1012.00000
695.00000 680.00000
822.00000 616.00000
678.00000 370.00000
536.00000 623.00000
445.00000 516.00000
IMAGE=Fedia15a2b2.jpg
ID=14 
SCALE=0.013697
LM=21
433.00000 463.00000
579.00000 116.00000
542.00000 480.00000
809.00000 364.00000
552.00000 683.00000
699.00000 961.00000
447.00000 800.00000
170.00000 936.00000
374.00000 660.00000
218.00000 286.00000
464.00000 577.00000
495.00000 683.00000
449.00000 733.00000
408.00000 677.00000
263.00000 858.00000
639.00000 900.00000
562.00000 543.00000
695.00000 456.00000
535.00000 241.00000
404.00000 515.00000
288.00000 367.00000
IMAGE=Fedia16a2b2.jpg
ID=15 
SCALE=0.013697
LM=21
437.00000 575.00000
485.00000 232.00000
548.00000 561.00000
790.00000 417.00000
593.00000 757.00000
747.00000 1073.00000
512.00000 897.00000
292.00000 1084.00000
433.00000 761.00000
177.00000 486.00000
499.00000 675.00000
559.00000 765.00000
510.00000 832.00000
462.00000 770.00000
328.00000 994.00000
686.00000 982.00000
576.00000 627.00000
695.00000 505.00000
483.00000 334.00000
420.00000 621.00000
300.00000 540.00000
IMAGE=Fedia17a2b2.jpg
ID=16 
SCALE=0.013697
LM=21
489.00000 562.00000
528.00000 216.00000
589.00000 587.00000
860.00000 470.00000
600.00000 788.00000
731.00000 1117.00000
497.00000 896.00000
212.00000 1037.00000
447.00000 757.00000
233.00000 388.00000
533.00000 701.00000
554.00000 797.00000
508.00000 847.00000
485.00000 773.00000
280.00000 976.00000
684.00000 1036.00000
641.00000 608.00000
762.00000 524.00000
532.00000 302.00000
473.00000 651.00000
372.00000 492.00000
IMAGE=Fedia18a2b2.jpg
ID=17 
SCALE=0.013697
LM=21
605.00000 577.00000
647.00000 212.00000
712.00000 588.00000
948.00000 469.00000
716.00000 790.00000
832.00000 1084.00000
616.00000 896.00000
330.00000 981.00000
559.00000 765.00000
338.00000 414.00000
656.00000 683.00000
683.00000 792.00000
626.00000 846.00000
595.00000 777.00000
413.00000 936.00000
765.00000 988.00000
726.00000 649.00000
860.00000 537.00000
659.00000 345.00000
548.00000 587.00000
417.00000 480.00000
IMAGE=Fedia19a2b2.jpg
ID=18 
SCALE=0.013697
LM=21
434.00000 651.00000
476.00000 246.00000
537.00000 626.00000
803.00000 503.00000
570.00000 843.00000
788.00000 1134.00000
511.00000 991.00000
315.00000 1217.00000
408.00000 860.00000
212.00000 481.00000
479.00000 772.00000
535.00000 852.00000
497.00000 925.00000
447.00000 879.00000
375.00000 1101.00000
699.00000 1061.00000
563.00000 668.00000
677.00000 561.00000
485.00000 369.00000
400.00000 688.00000
276.00000 556.00000
IMAGE=Fedia20a2b2.jpg
ID=19 
SCALE=0.013697
LM=21
448.00000 649.00000
423.00000 301.00000
553.00000 623.00000
781.00000 484.00000
621.00000 844.00000
861.00000 1137.00000
580.00000 978.00000
336.00000 1222.00000
465.00000 872.00000
176.00000 558.00000
518.00000 806.00000
571.00000 862.00000
563.00000 932.00000
510.00000 884.00000
395.00000 1124.00000
762.00000 1060.00000
587.00000 667.00000
707.00000 544.00000
450.00000 383.00000
423.00000 695.00000
295.00000 617.00000
IMAGE=Fedia21a2b2.jpg
ID=20 
SCALE=0.013697
LM=21
384.00000 751.00000
267.00000 415.00000
498.00000 717.00000
686.00000 510.00000
587.00000 903.00000
808.00000 1192.00000
560.00000 1088.00000
398.00000 1302.00000
425.00000 954.00000
89.00000 737.00000
486.00000 849.00000
558.00000 918.00000
533.00000 989.00000
473.00000 952.00000
439.00000 1185.00000
722.00000 1118.00000
535.00000 795.00000
610.00000 637.00000
338.00000 534.00000
373.00000 795.00000
245.00000 756.00000
IMAGE=Fedia22a2b2.jpg
ID=21 
SCALE=0.013697
LM=21
444.00000 637.00000
416.00000 258.00000
553.00000 613.00000
789.00000 471.00000
606.00000 829.00000
741.00000 1143.00000
532.00000 1001.00000
328.00000 1133.00000
451.00000 831.00000
148.00000 592.00000
532.00000 762.00000
582.00000 834.00000
527.00000 895.00000
484.00000 840.00000
414.00000 1012.00000
659.00000 1028.00000
587.00000 673.00000
706.00000 543.00000
460.00000 404.00000
434.00000 703.00000
266.00000 619.00000
IMAGE=Fedia23a2b2.jpg
ID=22 
SCALE=0.013697
LM=21
520.00000 614.00000
642.00000 268.00000
631.00000 622.00000
884.00000 490.00000
647.00000 815.00000
776.00000 1164.00000
537.00000 936.00000
249.00000 1079.00000
477.00000 793.00000
290.00000 448.00000
567.00000 733.00000
601.00000 819.00000
543.00000 872.00000
510.00000 807.00000
355.00000 991.00000
703.00000 1044.00000
660.00000 668.00000
781.00000 574.00000
630.00000 375.00000
504.00000 684.00000
376.00000 533.00000
IMAGE=Fedia24a2b2.jpg
ID=23 
SCALE=0.013697
LM=21
460.00000 556.00000
438.00000 185.00000
572.00000 531.00000
806.00000 382.00000
625.00000 742.00000
778.00000 1081.00000
550.00000 912.00000
332.00000 1067.00000
467.00000 750.00000
164.00000 518.00000
550.00000 686.00000
593.00000 751.00000
548.00000 812.00000
506.00000 762.00000
407.00000 956.00000
725.00000 986.00000
602.00000 587.00000
728.00000 453.00000
475.00000 327.00000
449.00000 620.00000
279.00000 539.00000
IMAGE=Fedia25a2b2.jpg
ID=24 
SCALE=0.013697
LM=21
532.00000 608.00000
617.00000 289.00000
646.00000 632.00000
904.00000 514.00000
660.00000 826.00000
759.00000 1185.00000
566.00000 942.00000
328.00000 1140.00000
498.00000 810.00000
299.00000 464.00000
591.00000 737.00000
625.00000 833.00000
571.00000 880.00000
532.00000 814.00000
405.00000 1024.00000
687.00000 1051.00000
663.00000 693.00000
768.00000 617.00000
620.00000 396.00000
512.00000 671.00000
401.00000 541.00000
IMAGE=Fedia26a2b2.jpg
ID=25 
SCALE=0.013697
LM=21
452.00000 465.00000
491.00000 92.00000
563.00000 483.00000
846.00000 412.00000
557.00000 715.00000
579.00000 1091.00000
423.00000 861.00000
156.00000 966.00000
393.00000 679.00000
190.00000 318.00000
496.00000 646.00000
523.00000 715.00000
456.00000 762.00000
430.00000 690.00000
233.00000 904.00000
554.00000 1006.00000
564.00000 548.00000
693.00000 468.00000
534.00000 240.00000
425.00000 506.00000
324.00000 403.00000
IMAGE=Fedia27a2b2.jpg
ID=26 
SCALE=0.013697
LM=21
391.00000 728.00000
366.00000 393.00000
497.00000 684.00000
691.00000 506.00000
574.00000 862.00000
774.00000 1135.00000
535.00000 1019.00000
380.00000 1223.00000
419.00000 907.00000
155.00000 720.00000
480.00000 806.00000
551.00000 874.00000
512.00000 938.00000
454.00000 903.00000
424.00000 1093.00000
692.00000 1050.00000
524.00000 738.00000
585.00000 624.00000
385.00000 493.00000
402.00000 799.00000
292.00000 743.00000
IMAGE=Fedia28a2b2.jpg
ID=27 
SCALE=0.013697
LM=21
494.00000 635.00000
518.00000 312.00000
612.00000 615.00000
864.00000 494.00000
636.00000 834.00000
744.00000 1168.00000
531.00000 971.00000
283.00000 1104.00000
454.00000 811.00000
200.00000 478.00000
553.00000 749.00000
601.00000 838.00000
547.00000 892.00000
502.00000 820.00000
389.00000 1007.00000
677.00000 1062.00000
628.00000 681.00000
765.00000 566.00000
544.00000 411.00000
489.00000 701.00000
341.00000 578.00000
IMAGE=Fedia29a2b2.jpg
ID=28 
SCALE=0.013697
LM=21
432.00000 606.00000
544.00000 269.00000
545.00000 597.00000
825.00000 502.00000
566.00000 846.00000
721.00000 1209.00000
479.00000 1007.00000
246.00000 1217.00000
406.00000 848.00000
162.00000 496.00000
488.00000 772.00000
535.00000 848.00000
482.00000 921.00000
442.00000 857.00000
316.00000 1086.00000
632.00000 1084.00000
560.00000 664.00000
702.00000 553.00000
510.00000 332.00000
390.00000 640.00000
281.00000 548.00000
IMAGE=Fedia30a2b2.jpg
ID=29 
SCALE=0.013697
