# Supplementary material for: A Step-by-Step Guide for Geometric Morphometrics of Floral Symmetry
Source: Front Plant Sci. 2018 Oct 10;9:1433. doi: 10.3389/fpls.2018.01433 (PMC6191499; doi:10.3389/fpls.2018.01433)
Supplement: Supplementary file 1 [file Data_Sheet_1.ZIP › SupplementaryInformation/CaseStudy1_BilateralSymmetry_Fedia/SymmetryFunctions.R]

## 	Generating transformed and relabelled copies for object symmetry - Functions C1v and Cn must be first loaded in R
## 	R code by Dr. Sylvain Gerber (sylvain.gerber@mnhn.fr)

#	X is the n*pk matrix of landmark coordinates (x1 y1 x2 y2 ... xp yp)
#	co is a column vector or matrix of landmark correspondence implied by the symmetry transformation considered
# 	n is the number of configurations 
# 	p is the number of landmarks
#	k is the dimensionality of digitized landmarks (2D or 3D)


# Reflection (bilateral object symmetry)

C1v <- function(X,co,k) {
    r <- c()
    if(is.null(rownames(X))) rownames(X) <- paste("ind",1:nrow(X),sep="")
    rn <- rownames(X)
    for (i in 1:nrow(X)) {
        o <- matrix(X[i,],ncol(X)/k,k,byrow=T)
        r <- rbind(r,c(t(o[co,]%*%diag(c(-1,rep(1,k-1))))))
    }
    full <- rbind(X,r)
    rownames(full) <- c(paste(rn,"_ori",sep=""),paste(rn,"_ref",sep=""))
    full
}


# Rotation (rotational object symmetry)

Cn <- function(X,co,k) {
    full <- X
    if(is.null(rownames(X))) rownames(X) <- paste("ind",1:nrow(X),sep="")
    rn <- rownames(X)
    co <- as.matrix(co)
    rn2 <- c(paste(rn,"_Cn00",sep=""))
    for (j in 1:ncol(co)) {
        r <- c()
        for (i in 1:nrow(X)) {
            o <- matrix(X[i,],ncol(X)/k,k,byrow=T)
            r <- rbind(r,c(t(o[co[,j],])))
        }
    full <- rbind(full,r)
    rn2 <- c(rn2,paste(rn,"_Cn",rep(0,1-floor(j/10)),j,sep=""))
    }
    rownames(full) <- rn2
    full
}


## 	Generating aligned vector of shape changes for complex object symmetry - Function RotatePC must be first loaded in R


# Procedure:
#First load the PC scores, eigenvectors, eigenvalues obtained from MorphoJ, all converted as matrices or vectors in R. Then, identify the unrotated copies that are labelled "Cn00" appearing in the first "Id" column of the PC scores dataset and create the associated vector of identifiers containing numbers that correspond to the total number of unrotated copies. For instance, the Trillium example (case study 4) contains unrotated copies in the first 60 lines of the PC scores dataset. Therefore, the required number of identifiers should be a vector of numbers going from 1 to 60.

# RotatePC
RotatePC <- function(PC,Evectors,Evalues,ID_unrotated_copies) {
    align_Evectors <- Evectors
    Evalues <- round(Evalues,8)
    for (i in (1:(ncol(Evectors)-1))) {
        if (Evalues[i]==Evalues[i+1]) {
            m <- apply(PC[ID_unrotated_copies,i:(i+1)],2,mean)
            rho <- atan(m[2]/m[1])
            R <- matrix(c(cos(rho),sin(rho),-sin(rho),cos(rho)),2,2)
            align_Evectors[,i:(i+1)] <- Evectors[,i:(i+1)]%*%R
            }
    }
    list(eigenvec=align_Evectors)
}

# Run the function
# my.rotated.evec <- RotatePC(PC,evec,eval,IDs)

# Export the rotated eigenvectors in a file format that is thereafter imported in MorphoJ: 
# write.table(my.rotated.evec$eigenvec,file="RotatedEvec.txt",sep="\t",quote=F,row.names=F,col.names=T)

# In MorphoJ, first select the appropriate dataset, then go to "File" and "Import Shape Change Vectors", and click "columns" to specify that the newly imported text file contains the shape changes organised as such. The newly imported dataset will be linked to the previously selected one. Simply right click on the newly imported dataset and select "Display Graphs" to visualize the shape changes associated with a given PC that now fall into recognizable categories.
