# Supplementary material for: A Step-by-Step Guide for Geometric Morphometrics of Floral Symmetry
Source: Front Plant Sci. 2018 Oct 10;9:1433. doi: 10.3389/fpls.2018.01433 (PMC6191499; doi:10.3389/fpls.2018.01433)
Supplement: Supplementary file 1 [file Data_Sheet_1.ZIP › SupplementaryInformation/CaseStudy1_BilateralSymmetry_Fedia/FediaProjecta1b1.TPS]

LM=21
542.00000 542.00000
560.00000 168.00000
664.00000 551.00000
922.00000 412.00000
671.00000 801.00000
790.00000 1149.00000
567.00000 928.00000
281.00000 1059.00000
520.00000 779.00000
272.00000 442.00000
597.00000 698.00000
628.00000 813.00000
583.00000 847.00000
562.00000 802.00000
400.00000 990.00000
734.00000 1062.00000
686.00000 616.00000
782.00000 525.00000
595.00000 311.00000
539.00000 642.00000
382.00000 501.00000
IMAGE=Fedia01a1b1.jpg
ID=0 
SCALE=0.013697
LM=21
474.00000 573.00000
593.00000 212.00000
583.00000 581.00000
866.00000 548.00000
551.00000 790.00000
700.00000 1135.00000
486.00000 915.00000
224.00000 1095.00000
409.00000 776.00000
262.00000 405.00000
490.00000 696.00000
516.00000 802.00000
489.00000 847.00000
450.00000 792.00000
315.00000 1020.00000
645.00000 1014.00000
596.00000 626.00000
740.00000 577.00000
582.00000 346.00000
440.00000 611.00000
333.00000 479.00000
IMAGE=Fedia02a1b1.jpg
ID=1 
SCALE=0.013697
LM=21
505.00000 583.00000
579.00000 271.00000
609.00000 595.00000
859.00000 526.00000
612.00000 801.00000
661.00000 1122.00000
506.00000 945.00000
289.00000 1076.00000
431.00000 774.00000
329.00000 419.00000
523.00000 728.00000
567.00000 798.00000
516.00000 833.00000
462.00000 785.00000
368.00000 980.00000
612.00000 990.00000
615.00000 654.00000
746.00000 586.00000
579.00000 356.00000
482.00000 627.00000
412.00000 513.00000
IMAGE=Fedia03a1b1.jpg
ID=2 
SCALE=0.013697
LM=21
448.00000 524.00000
575.00000 198.00000
554.00000 513.00000
809.00000 389.00000
591.00000 740.00000
790.00000 1059.00000
538.00000 900.00000
302.00000 1119.00000
442.00000 749.00000
171.00000 350.00000
522.00000 667.00000
557.00000 749.00000
521.00000 817.00000
488.00000 768.00000
380.00000 1021.00000
696.00000 933.00000
583.00000 567.00000
681.00000 475.00000
533.00000 315.00000
413.00000 551.00000
314.00000 463.00000
IMAGE=Fedia04a1b1.jpg
ID=3 
SCALE=0.013697
LM=21
356.00000 577.00000
389.00000 217.00000
457.00000 553.00000
654.00000 343.00000
543.00000 726.00000
829.00000 947.00000
525.00000 877.00000
390.00000 1159.00000
383.00000 788.00000
106.00000 521.00000
438.00000 678.00000
502.00000 748.00000
482.00000 816.00000
416.00000 785.00000
428.00000 1007.00000
714.00000 899.00000
491.00000 604.00000
574.00000 459.00000
377.00000 356.00000
343.00000 626.00000
239.00000 569.00000
IMAGE=Fedia05a1b1.jpg
ID=4 
SCALE=0.013697
LM=21
415.00000 575.00000
512.00000 175.00000
528.00000 566.00000
815.00000 461.00000
546.00000 758.00000
646.00000 1111.00000
440.00000 893.00000
187.00000 1059.00000
380.00000 742.00000
175.00000 415.00000
455.00000 669.00000
511.00000 760.00000
449.00000 811.00000
414.00000 757.00000
261.00000 989.00000
598.00000 1012.00000
539.00000 640.00000
678.00000 525.00000
485.00000 274.00000
383.00000 611.00000
267.00000 515.00000
IMAGE=Fedia06a1b1.jpg
ID=5 
SCALE=0.013697
LM=21
470.00000 673.00000
628.00000 358.00000
560.00000 712.00000
837.00000 631.00000
542.00000 885.00000
612.00000 1209.00000
425.00000 998.00000
159.00000 1067.00000
373.00000 838.00000
307.00000 431.00000
494.00000 791.00000
502.00000 885.00000
447.00000 913.00000
418.00000 860.00000
254.00000 1011.00000
569.00000 1118.00000
580.00000 752.00000
728.00000 692.00000
586.00000 481.00000
432.00000 711.00000
347.00000 582.00000
IMAGE=Fedia07a1b1.jpg
ID=6 
SCALE=0.013697
LM=21
501.00000 653.00000
512.00000 353.00000
617.00000 634.00000
851.00000 536.00000
641.00000 798.00000
781.00000 1048.00000
575.00000 932.00000
392.00000 1089.00000
483.00000 820.00000
305.00000 543.00000
559.00000 731.00000
608.00000 808.00000
563.00000 860.00000
523.00000 825.00000
460.00000 982.00000
697.00000 953.00000
615.00000 706.00000
730.00000 598.00000
541.00000 452.00000
478.00000 695.00000
354.00000 611.00000
IMAGE=Fedia08a1b1.jpg
ID=7 
SCALE=0.013697
LM=21
435.00000 556.00000
493.00000 223.00000
544.00000 557.00000
792.00000 388.00000
571.00000 738.00000
754.00000 1046.00000
478.00000 858.00000
218.00000 1023.00000
405.00000 729.00000
235.00000 393.00000
492.00000 654.00000
525.00000 753.00000
478.00000 792.00000
442.00000 749.00000
294.00000 952.00000
668.00000 962.00000
586.00000 592.00000
681.00000 511.00000
500.00000 324.00000
394.00000 586.00000
316.00000 501.00000
IMAGE=Fedia09a1b1.jpg
ID=8 
SCALE=0.013697
LM=21
414.00000 752.00000
439.00000 420.00000
523.00000 715.00000
757.00000 566.00000
569.00000 912.00000
772.00000 1190.00000
525.00000 1068.00000
329.00000 1280.00000
416.00000 937.00000
169.00000 646.00000
475.00000 858.00000
539.00000 922.00000
507.00000 992.00000
456.00000 943.00000
377.00000 1178.00000
689.00000 1098.00000
544.00000 773.00000
680.00000 636.00000
436.00000 498.00000
401.00000 813.00000
255.00000 726.00000
IMAGE=Fedia10a1b1.jpg
ID=9 
SCALE=0.013697
LM=21
547.00000 599.00000
546.00000 242.00000
648.00000 598.00000
821.00000 411.00000
692.00000 789.00000
849.00000 1108.00000
620.00000 931.00000
403.00000 1116.00000
536.00000 796.00000
303.00000 476.00000
603.00000 685.00000
667.00000 794.00000
621.00000 857.00000
571.00000 797.00000
469.00000 1028.00000
769.00000 1009.00000
688.00000 620.00000
752.00000 521.00000
569.00000 387.00000
536.00000 642.00000
417.00000 543.00000
IMAGE=Fedia11a1b1.jpg
ID=10 
SCALE=0.013697
LM=21
482.00000 540.00000
597.00000 165.00000
608.00000 543.00000
889.00000 458.00000
615.00000 749.00000
838.00000 1055.00000
549.00000 879.00000
237.00000 1049.00000
459.00000 749.00000
231.00000 419.00000
533.00000 650.00000
580.00000 767.00000
546.00000 829.00000
503.00000 768.00000
353.00000 960.00000
757.00000 964.00000
606.00000 613.00000
774.00000 510.00000
570.00000 301.00000
480.00000 602.00000
348.00000 501.00000
IMAGE=Fedia12a1b1.jpg
ID=11 
SCALE=0.013697
LM=21
435.00000 574.00000
440.00000 216.00000
545.00000 584.00000
783.00000 439.00000
581.00000 772.00000
727.00000 1081.00000
495.00000 896.00000
236.00000 1044.00000
411.00000 771.00000
151.00000 444.00000
503.00000 677.00000
538.00000 780.00000
504.00000 839.00000
462.00000 777.00000
322.00000 963.00000
663.00000 996.00000
562.00000 660.00000
684.00000 521.00000
457.00000 335.00000
422.00000 640.00000
264.00000 534.00000
IMAGE=Fedia13a1b1.jpg
ID=12 
SCALE=0.013697
LM=21
555.00000 595.00000
662.00000 212.00000
663.00000 594.00000
950.00000 498.00000
686.00000 797.00000
829.00000 1125.00000
601.00000 936.00000
347.00000 1114.00000
530.00000 792.00000
285.00000 440.00000
610.00000 711.00000
646.00000 805.00000
602.00000 866.00000
556.00000 807.00000
465.00000 984.00000
779.00000 1025.00000
697.00000 638.00000
810.00000 542.00000
641.00000 334.00000
523.00000 639.00000
384.00000 519.00000
IMAGE=Fedia14a1b1.jpg
ID=13 
SCALE=0.013697
LM=21
454.00000 580.00000
562.00000 229.00000
561.00000 609.00000
833.00000 542.00000
564.00000 790.00000
701.00000 1071.00000
458.00000 888.00000
180.00000 998.00000
391.00000 768.00000
246.00000 433.00000
492.00000 696.00000
510.00000 792.00000
465.00000 840.00000
433.00000 782.00000
287.00000 946.00000
625.00000 992.00000
566.00000 666.00000
691.00000 596.00000
548.00000 359.00000
408.00000 613.00000
315.00000 503.00000
IMAGE=Fedia15a1b1.jpg
ID=14 
SCALE=0.013697
LM=21
410.00000 505.00000
457.00000 139.00000
520.00000 502.00000
770.00000 332.00000
572.00000 696.00000
770.00000 945.00000
491.00000 828.00000
250.00000 1024.00000
388.00000 710.00000
167.00000 374.00000
465.00000 616.00000
513.00000 721.00000
485.00000 761.00000
427.00000 715.00000
325.00000 932.00000
704.00000 895.00000
556.00000 557.00000
670.00000 440.00000
465.00000 265.00000
394.00000 568.00000
246.00000 440.00000
IMAGE=Fedia16a1b1.jpg
ID=15 
SCALE=0.013697
LM=21
435.00000 688.00000
439.00000 346.00000
545.00000 662.00000
765.00000 487.00000
613.00000 849.00000
799.00000 1149.00000
549.00000 1000.00000
337.00000 1206.00000
453.00000 875.00000
169.00000 631.00000
507.00000 784.00000
574.00000 871.00000
538.00000 934.00000
490.00000 886.00000
380.00000 1122.00000
733.00000 1063.00000
581.00000 727.00000
682.00000 585.00000
451.00000 445.00000
425.00000 741.00000
302.00000 671.00000
IMAGE=Fedia17a1b1.jpg
ID=16 
SCALE=0.013697
LM=21
387.00000 545.00000
371.00000 183.00000
489.00000 555.00000
744.00000 401.00000
520.00000 747.00000
688.00000 1053.00000
432.00000 869.00000
155.00000 1031.00000
363.00000 736.00000
110.00000 400.00000
436.00000 661.00000
473.00000 759.00000
437.00000 814.00000
401.00000 750.00000
224.00000 968.00000
629.00000 981.00000
539.00000 575.00000
653.00000 473.00000
398.00000 282.00000
382.00000 638.00000
257.00000 484.00000
IMAGE=Fedia18a1b1.jpg
ID=17 
SCALE=0.013697
LM=21
528.00000 611.00000
543.00000 243.00000
635.00000 616.00000
868.00000 487.00000
652.00000 819.00000
778.00000 1110.00000
553.00000 932.00000
276.00000 1029.00000
488.00000 799.00000
257.00000 463.00000
583.00000 717.00000
617.00000 827.00000
564.00000 879.00000
536.00000 829.00000
357.00000 982.00000
704.00000 1017.00000
650.00000 678.00000
782.00000 556.00000
572.00000 378.00000
470.00000 623.00000
333.00000 516.00000
IMAGE=Fedia19a1b1.jpg
ID=18 
SCALE=0.013697
LM=21
564.00000 562.00000
758.00000 206.00000
668.00000 578.00000
965.00000 564.00000
620.00000 788.00000
703.00000 1145.00000
505.00000 892.00000
232.00000 1030.00000
459.00000 743.00000
423.00000 315.00000
561.00000 689.00000
587.00000 784.00000
517.00000 833.00000
487.00000 761.00000
333.00000 947.00000
646.00000 1043.00000
676.00000 631.00000
822.00000 568.00000
715.00000 322.00000
519.00000 579.00000
456.00000 409.00000
IMAGE=Fedia20a1b1.jpg
ID=19 
SCALE=0.013697
LM=21
492.00000 478.00000
548.00000 134.00000
598.00000 479.00000
841.00000 397.00000
620.00000 712.00000
782.00000 1052.00000
540.00000 827.00000
246.00000 998.00000
462.00000 696.00000
247.00000 320.00000
541.00000 640.00000
569.00000 715.00000
537.00000 771.00000
500.00000 723.00000
326.00000 922.00000
701.00000 949.00000
619.00000 527.00000
769.00000 435.00000
560.00000 249.00000
452.00000 515.00000
348.00000 407.00000
IMAGE=Fedia21a1b1.jpg
ID=20 
SCALE=0.013697
LM=21
557.00000 625.00000
695.00000 290.00000
662.00000 675.00000
943.00000 659.00000
604.00000 871.00000
577.00000 1231.00000
464.00000 991.00000
202.00000 1050.00000
452.00000 803.00000
343.00000 419.00000
569.00000 761.00000
581.00000 864.00000
508.00000 894.00000
487.00000 821.00000
307.00000 979.00000
562.00000 1116.00000
639.00000 755.00000
800.00000 685.00000
666.00000 430.00000
513.00000 648.00000
448.00000 536.00000
IMAGE=Fedia22a1b1.jpg
ID=21 
SCALE=0.013697
LM=21
417.00000 560.00000
467.00000 182.00000
530.00000 560.00000
786.00000 463.00000
539.00000 779.00000
601.00000 1109.00000
429.00000 931.00000
192.00000 1014.00000
384.00000 751.00000
122.00000 427.00000
476.00000 695.00000
505.00000 782.00000
445.00000 831.00000
418.00000 765.00000
289.00000 931.00000
574.00000 1017.00000
549.00000 626.00000
699.00000 512.00000
480.00000 331.00000
395.00000 621.00000
242.00000 499.00000
IMAGE=Fedia23a1b1.jpg
ID=22 
SCALE=0.013697
LM=21
417.00000 486.00000
546.00000 138.00000
529.00000 493.00000
772.00000 350.00000
545.00000 684.00000
673.00000 1027.00000
437.00000 811.00000
157.00000 962.00000
377.00000 663.00000
190.00000 319.00000
466.00000 596.00000
509.00000 682.00000
443.00000 743.00000
414.00000 684.00000
257.00000 865.00000
602.00000 913.00000
560.00000 537.00000
675.00000 444.00000
525.00000 244.00000
400.00000 556.00000
277.00000 406.00000
IMAGE=Fedia24a1b1.jpg
ID=23 
SCALE=0.013697
LM=21
518.00000 655.00000
554.00000 275.00000
631.00000 648.00000
881.00000 537.00000
651.00000 866.00000
733.00000 1194.00000
550.00000 1024.00000
319.00000 1117.00000
496.00000 845.00000
223.00000 548.00000
585.00000 787.00000
618.00000 874.00000
562.00000 922.00000
533.00000 867.00000
416.00000 1030.00000
701.00000 1103.00000
652.00000 711.00000
796.00000 593.00000
566.00000 424.00000
498.00000 718.00000
342.00000 605.00000
IMAGE=Fedia25a1b1.jpg
ID=24 
SCALE=0.013697
LM=21
400.00000 745.00000
230.00000 454.00000
497.00000 682.00000
594.00000 421.00000
644.00000 807.00000
976.00000 974.00000
668.00000 968.00000
636.00000 1259.00000
516.00000 911.00000
122.00000 804.00000
530.00000 786.00000
623.00000 838.00000
619.00000 917.00000
540.00000 892.00000
611.00000 1107.00000
819.00000 947.00000
553.00000 713.00000
568.00000 593.00000
312.00000 535.00000
428.00000 809.00000
258.00000 791.00000
IMAGE=Fedia26a1b1.jpg
ID=25 
SCALE=0.013697
LM=21
444.00000 560.00000
413.00000 184.00000
556.00000 558.00000
813.00000 418.00000
595.00000 787.00000
687.00000 1152.00000
492.00000 963.00000
256.00000 1112.00000
431.00000 783.00000
162.00000 430.00000
520.00000 724.00000
563.00000 791.00000
504.00000 852.00000
466.00000 796.00000
316.00000 1032.00000
652.00000 1070.00000
568.00000 622.00000
722.00000 488.00000
479.00000 321.00000
428.00000 608.00000
306.00000 523.00000
IMAGE=Fedia27a1b1.jpg
ID=26 
SCALE=0.013697
LM=21
441.00000 593.00000
390.00000 261.00000
543.00000 541.00000
719.00000 346.00000
639.00000 711.00000
859.00000 971.00000
612.00000 875.00000
477.00000 1097.00000
484.00000 772.00000
176.00000 573.00000
541.00000 670.00000
613.00000 731.00000
584.00000 796.00000
526.00000 771.00000
506.00000 954.00000
774.00000 892.00000
575.00000 592.00000
659.00000 429.00000
415.00000 359.00000
460.00000 662.00000
284.00000 601.00000
IMAGE=Fedia28a1b1.jpg
ID=27 
SCALE=0.013697
LM=21
485.00000 642.00000
507.00000 320.00000
603.00000 621.00000
850.00000 493.00000
628.00000 839.00000
739.00000 1176.00000
525.00000 978.00000
288.00000 1117.00000
448.00000 819.00000
196.00000 494.00000
553.00000 760.00000
589.00000 849.00000
541.00000 891.00000
504.00000 829.00000
384.00000 1014.00000
682.00000 1070.00000
616.00000 684.00000
756.00000 565.00000
533.00000 415.00000
476.00000 704.00000
337.00000 591.00000
IMAGE=Fedia29a1b1.jpg
ID=28 
SCALE=0.013697
LM=21
491.00000 509.00000
666.00000 201.00000
601.00000 527.00000
894.00000 479.00000
572.00000 773.00000
648.00000 1159.00000
451.00000 913.00000
171.00000 1062.00000
413.00000 743.00000
272.00000 322.00000
512.00000 678.00000
537.00000 772.00000
472.00000 833.00000
447.00000 759.00000
273.00000 958.00000
591.00000 1020.00000
603.00000 595.00000
764.00000 516.00000
623.00000 257.00000
444.00000 533.00000
359.00000 423.00000
IMAGE=Fedia30a1b1.jpg
ID=29 
SCALE=0.013697
