# Supplementary material for: A Step-by-Step Guide for Geometric Morphometrics of Floral Symmetry
Source: Front Plant Sci. 2018 Oct 10;9:1433. doi: 10.3389/fpls.2018.01433 (PMC6191499; doi:10.3389/fpls.2018.01433)
Supplement: Supplementary file 1 [file Data_Sheet_1.ZIP › SupplementaryInformation/CaseStudy1_BilateralSymmetry_Fedia/FediaOutline.txt]

0	2297.00000	2843.00000
0	2474.00000	1442.00000
0	2638.00000	2841.00000
0	3674.00000	2426.00000
0	2795.00000	3674.00000
0	3455.00000	4805.00000
0	2470.00000	4118.00000
0	1507.00000	4812.00000
0	2142.00000	3671.00000
0	1253.00000	2405.00000
0	2469.00000	3344.00000
0	2618.00000	3693.00000
0	2467.00000	3805.00000
0	2324.00000	3694.00000
0	1799.00000	4511.00000
0	3139.00000	4497.00000
0	2744.00000	3026.00000
0	3158.00000	2638.00000
0	2470.00000	1891.00000
0	2194.00000	3029.00000
0	1785.00000	2638.00000
1	2468.00000	3805.00000
1	2514.00000	3811.00000
1	2558.00000	3794.00000
1	2587.00000	3758.00000
1	2609.00000	3717.00000
1	2625.00000	3673.00000
1	2622.00000	3626.00000
1	2612.00000	3580.00000
1	2594.00000	3537.00000
1	2569.00000	3498.00000
1	2544.00000	3459.00000
1	2518.00000	3420.00000
1	2487.00000	3385.00000
1	2470.00000	3342.00000
1	2456.00000	3381.00000
1	2423.00000	3414.00000
1	2397.00000	3453.00000
1	2369.00000	3490.00000
1	2343.00000	3529.00000
1	2325.00000	3572.00000
1	2317.00000	3618.00000
1	2315.00000	3664.00000
1	2330.00000	3709.00000
1	2354.00000	3749.00000
1	2381.00000	3787.00000
1	2422.00000	3810.00000
1	2468.00000	3805.00000
2	2470.00000	4118.00000
2	2504.00000	4221.00000
2	2547.00000	4320.00000
2	2597.00000	4416.00000
2	2654.00000	4509.00000
2	2715.00000	4598.00000
2	2786.00000	4679.00000
2	2867.00000	4752.00000
2	2949.00000	4822.00000
2	3041.00000	4879.00000
2	3145.00000	4907.00000
2	3253.00000	4911.00000
2	3357.00000	4886.00000
2	3442.00000	4822.00000
2	3504.00000	4734.00000
2	3538.00000	4632.00000
2	3539.00000	4525.00000
2	3515.00000	4420.00000
2	3475.00000	4320.00000
2	3421.00000	4226.00000
2	3352.00000	4142.00000
2	3274.00000	4068.00000
2	3192.00000	3997.00000
2	3110.00000	3926.00000
2	3030.00000	3853.00000
2	2947.00000	3783.00000
2	2867.00000	3711.00000
2	2795.00000	3676.00000
2	2882.00000	3520.00000
2	2916.00000	3417.00000
2	2947.00000	3313.00000
2	2988.00000	3214.00000
2	3050.00000	3126.00000
2	3128.00000	3052.00000
2	3212.00000	2982.00000
2	3296.00000	2914.00000
2	3386.00000	2856.00000
2	3488.00000	2822.00000
2	3590.00000	2790.00000
2	3663.00000	2718.00000
2	3688.00000	2614.00000
2	3686.00000	2506.00000
2	3672.00000	2399.00000
2	3646.00000	2294.00000
2	3603.00000	2195.00000
2	3532.00000	2126.00000
2	3427.00000	2122.00000
2	3326.00000	2161.00000
2	3233.00000	2217.00000
2	3144.00000	2278.00000
2	3055.00000	2340.00000
2	2964.00000	2399.00000
2	2876.00000	2462.00000
2	2806.00000	2542.00000
2	2762.00000	2641.00000
2	2718.00000	2739.00000
2	2637.00000	2840.00000
2	2661.00000	2649.00000
2	2682.00000	2543.00000
2	2698.00000	2435.00000
2	2708.00000	2328.00000
2	2717.00000	2220.00000
2	2735.00000	2113.00000
2	2763.00000	2008.00000
2	2795.00000	1905.00000
2	2823.00000	1801.00000
2	2829.00000	1693.00000
2	2813.00000	1586.00000
2	2784.00000	1483.00000
2	2715.00000	1425.00000
2	2608.00000	1437.00000
2	2500.00000	1444.00000
2	2392.00000	1439.00000
2	2284.00000	1426.00000
2	2185.00000	1438.00000
2	2127.00000	1524.00000
2	2106.00000	1630.00000
2	2099.00000	1738.00000
2	2112.00000	1845.00000
2	2147.00000	1947.00000
2	2184.00000	2048.00000
2	2201.00000	2155.00000
2	2214.00000	2263.00000
2	2230.00000	2370.00000
2	2250.00000	2476.00000
2	2266.00000	2583.00000
2	2281.00000	2691.00000
2	2297.00000	2845.00000
2	2212.00000	2707.00000
2	2165.00000	2609.00000
2	2106.00000	2518.00000
2	2031.00000	2442.00000
2	1943.00000	2378.00000
2	1851.00000	2321.00000
2	1759.00000	2264.00000
2	1666.00000	2210.00000
2	1572.00000	2154.00000
2	1475.00000	2111.00000
2	1375.00000	2142.00000
2	1305.00000	2217.00000
2	1270.00000	2319.00000
2	1249.00000	2425.00000
2	1231.00000	2532.00000
2	1231.00000	2639.00000
2	1269.00000	2738.00000
2	1349.00000	2803.00000
2	1453.00000	2833.00000
2	1555.00000	2866.00000
2	1649.00000	2919.00000
2	1734.00000	2986.00000
2	1817.00000	3056.00000
2	1897.00000	3129.00000
2	1964.00000	3212.00000
2	2004.00000	3312.00000
2	2030.00000	3417.00000
2	2054.00000	3529.00000
2	2144.00000	3671.00000
2	2073.00000	3706.00000
2	1991.00000	3778.00000
2	1911.00000	3850.00000
2	1830.00000	3922.00000
2	1747.00000	3992.00000
2	1664.00000	4062.00000
2	1585.00000	4136.00000
2	1515.00000	4218.00000
2	1461.00000	4312.00000
2	1420.00000	4412.00000
2	1395.00000	4516.00000
2	1400.00000	4623.00000
2	1439.00000	4723.00000
2	1503.00000	4810.00000
2	1587.00000	4876.00000
2	1690.00000	4907.00000
2	1798.00000	4908.00000
2	1902.00000	4884.00000
2	1992.00000	4825.00000
2	2073.00000	4752.00000
2	2152.00000	4678.00000
2	2220.00000	4594.00000
2	2281.00000	4505.00000
2	2347.00000	4419.00000
2	2391.00000	4320.00000
2	2429.00000	4219.00000
2	2469.00000	4118.00000
3	2408.00000	3803.00000
3	2376.00000	3874.00000
3	2323.00000	3949.00000
3	2287.00000	3996.00000
3	2234.00000	4063.00000
3	2192.00000	4121.00000
3	2134.00000	4185.00000
3	2098.00000	4227.00000
3	2039.00000	4288.00000
3	1989.00000	4327.00000
3	1934.00000	4374.00000
3	1884.00000	4432.00000
3	1823.00000	4485.00000
3	1792.00000	4521.00000
3	1748.00000	4565.00000
3	1687.00000	4612.00000
3	1602.00000	4632.00000
4	2534.00000	3804.00000
4	2556.00000	3863.00000
4	2581.00000	3913.00000
4	2614.00000	3954.00000
4	2647.00000	4003.00000
4	2719.00000	4082.00000
4	2764.00000	4135.00000
4	2814.00000	4207.00000
4	2895.00000	4277.00000
4	2992.00000	4368.00000
4	3084.00000	4446.00000
4	3153.00000	4518.00000
4	3240.00000	4606.00000
4	3331.00000	4632.00000
5	2329.00000	3561.00000
5	2324.00000	3494.00000
5	2316.00000	3436.00000
5	2302.00000	3379.00000
5	2287.00000	3322.00000
5	2272.00000	3264.00000
5	2255.00000	3208.00000
5	2240.00000	3151.00000
5	2216.00000	3097.00000
5	2199.00000	3041.00000
5	2167.00000	2992.00000
5	2126.00000	2949.00000
5	2086.00000	2906.00000
5	2045.00000	2864.00000
5	2004.00000	2821.00000
5	1964.00000	2778.00000
5	1921.00000	2738.00000
5	1873.00000	2703.00000
5	1826.00000	2668.00000
5	1777.00000	2636.00000
5	1722.00000	2614.00000
5	1666.00000	2595.00000
5	1613.00000	2570.00000
5	1561.00000	2542.00000
6	2605.00000	3561.00000
6	2608.00000	3499.00000
6	2612.00000	3443.00000
6	2624.00000	3388.00000
6	2636.00000	3334.00000
6	2652.00000	3280.00000
6	2668.00000	3226.00000
6	2684.00000	3172.00000
6	2700.00000	3119.00000
6	2722.00000	3067.00000
6	2747.00000	3018.00000
6	2780.00000	2972.00000
6	2816.00000	2929.00000
6	2852.00000	2887.00000
6	2889.00000	2845.00000
6	2929.00000	2806.00000
6	2971.00000	2769.00000
6	3015.00000	2734.00000
6	3059.00000	2700.00000
6	3107.00000	2669.00000
6	3154.00000	2640.00000
6	3206.00000	2618.00000
6	3257.00000	2597.00000
6	3307.00000	2571.00000
6	3357.00000	2546.00000
7	2470.00000	3342.00000
7	2471.00000	3250.00000
7	2475.00000	3131.00000
7	2474.00000	3046.00000
7	2474.00000	2917.00000
7	2472.00000	2814.00000
7	2472.00000	2658.00000
7	2470.00000	2496.00000
7	2470.00000	2333.00000
7	2470.00000	2212.00000
7	2468.00000	2092.00000
7	2468.00000	1931.00000
7	2468.00000	1876.00000
7	2471.00000	1695.00000
8	2533.00000	3271.00000
8	2546.00000	3180.00000
8	2559.00000	3091.00000
8	2587.00000	2980.00000
8	2601.00000	2939.00000
8	2590.00000	2877.00000
8	2557.00000	2795.00000
8	2542.00000	2758.00000
8	2540.00000	2621.00000
8	2540.00000	2513.00000
8	2537.00000	2445.00000
8	2540.00000	2333.00000
8	2534.00000	2239.00000
8	2534.00000	2192.00000
8	2546.00000	2074.00000
8	2548.00000	2024.00000
8	2551.00000	1960.00000
8	2548.00000	1898.00000
8	2540.00000	1857.00000
8	2468.00000	1894.00000
9	2412.00000	3271.00000
9	2392.00000	3168.00000
9	2377.00000	3071.00000
9	2356.00000	3016.00000
9	2336.00000	2951.00000
9	2332.00000	2940.00000
9	2339.00000	2880.00000
9	2368.00000	2816.00000
9	2392.00000	2768.00000
9	2398.00000	2680.00000
9	2395.00000	2595.00000
9	2386.00000	2507.00000
9	2389.00000	2418.00000
9	2398.00000	2333.00000
9	2395.00000	2239.00000
9	2395.00000	2171.00000
9	2383.00000	2092.00000
9	2374.00000	2018.00000
9	2368.00000	1939.00000
9	2380.00000	1883.00000
9	2398.00000	1863.00000
9	2468.00000	1894.00000
10	2540.00000	1857.00000
10	2559.00000	1763.00000
10	2589.00000	1683.00000
10	2618.00000	1618.00000
10	2650.00000	1560.00000
10	2665.00000	1521.00000
11	2398.00000	1863.00000
11	2383.00000	1810.00000
11	2365.00000	1751.00000
11	2339.00000	1683.00000
11	2315.00000	1624.00000
11	2275.00000	1552.00000
11	2262.00000	1527.00000
12	2332.00000	2941.00000
12	2271.00000	2924.00000
12	2239.00000	2910.00000
12	2203.00000	2848.00000
12	2162.00000	2795.00000
12	2139.00000	2763.00000
12	2083.00000	2707.00000
12	2009.00000	2657.00000
12	1971.00000	2618.00000
12	1933.00000	2589.00000
12	1824.00000	2536.00000
12	1789.00000	2513.00000
12	1750.00000	2510.00000
12	1677.00000	2486.00000
12	1580.00000	2442.00000
12	1551.00000	2419.00000
12	1505.00000	2390.00000
12	1469.00000	2347.00000
12	1446.00000	2289.00000
13	2601.00000	2939.00000
13	2633.00000	2930.00000
13	2665.00000	2918.00000
13	2695.00000	2913.00000
13	2709.00000	2883.00000
13	2742.00000	2830.00000
13	2789.00000	2774.00000
13	2827.00000	2733.00000
13	2909.00000	2666.00000
13	2965.00000	2624.00000
13	3009.00000	2595.00000
13	3050.00000	2563.00000
13	3092.00000	2536.00000
13	3133.00000	2516.00000
13	3183.00000	2496.00000
13	3244.00000	2477.00000
13	3309.00000	2450.00000
13	3386.00000	2422.00000
13	3430.00000	2388.00000
13	3466.00000	2355.00000
13	3499.00000	2282.00000
14	2325.00000	3693.00000
14	2273.00000	3669.00000
14	2239.00000	3633.00000
14	2224.00000	3586.00000
14	2212.00000	3492.00000
14	2192.00000	3418.00000
14	2183.00000	3374.00000
14	2159.00000	3310.00000
14	2141.00000	3243.00000
14	2126.00000	3210.00000
14	2092.00000	3154.00000
14	2050.00000	3083.00000
14	2015.00000	3013.00000
14	1956.00000	2936.00000
14	1892.00000	2854.00000
14	1827.00000	2804.00000
14	1749.00000	2738.00000
14	1696.00000	2691.00000
14	1662.00000	2660.00000
14	1595.00000	2630.00000
14	1518.00000	2598.00000
14	1421.00000	2580.00000
14	1324.00000	2554.00000
15	2618.00000	3693.00000
15	2636.00000	3689.00000
15	2664.00000	3668.00000
15	2692.00000	3630.00000
15	2706.00000	3595.00000
15	2721.00000	3518.00000
15	2748.00000	3436.00000
15	2759.00000	3377.00000
15	2775.00000	3307.00000
15	2792.00000	3248.00000
15	2810.00000	3211.00000
15	2839.00000	3160.00000
15	2856.00000	3130.00000
15	2883.00000	3077.00000
15	2921.00000	3013.00000
15	2968.00000	2956.00000
15	3027.00000	2874.00000
15	3077.00000	2824.00000
15	3127.00000	2795.00000
15	3189.00000	2739.00000
15	3239.00000	2701.00000
15	3265.00000	2674.00000
15	3284.00000	2661.00000
15	3350.00000	2621.00000
15	3409.00000	2595.00000
15	3477.00000	2586.00000
15	3542.00000	2577.00000
15	3618.00000	2542.00000
16	2340.00000	3725.00000
16	2301.00000	3754.00000
16	2259.00000	3782.00000
16	2237.00000	3832.00000
16	2214.00000	3888.00000
16	2195.00000	3943.00000
16	2176.00000	3979.00000
16	2131.00000	4043.00000
16	2109.00000	4071.00000
16	2067.00000	4102.00000
16	2014.00000	4120.00000
16	1992.00000	4143.00000
16	1942.00000	4204.00000
16	1887.00000	4257.00000
16	1834.00000	4304.00000
16	1814.00000	4322.00000
16	1773.00000	4385.00000
16	1745.00000	4446.00000
16	1720.00000	4471.00000
16	1673.00000	4482.00000
16	1623.00000	4510.00000
16	1603.00000	4554.00000
16	1589.00000	4590.00000
16	1601.00000	4632.00000
17	2609.00000	3718.00000
17	2656.00000	3757.00000
17	2687.00000	3788.00000
17	2714.00000	3868.00000
17	2737.00000	3924.00000
17	2762.00000	3977.00000
17	2792.00000	4018.00000
17	2848.00000	4082.00000
17	2878.00000	4102.00000
17	2909.00000	4118.00000
17	2948.00000	4146.00000
17	3012.00000	4218.00000
17	3081.00000	4285.00000
17	3118.00000	4315.00000
17	3151.00000	4368.00000
17	3170.00000	4410.00000
17	3192.00000	4452.00000
17	3201.00000	4477.00000
17	3253.00000	4493.00000
17	3289.00000	4502.00000
17	3337.00000	4535.00000
17	3351.00000	4585.00000
17	3332.00000	4632.00000
18	2467.00000	3806.00000
18	2452.00000	3857.00000
18	2431.00000	3939.00000
18	2420.00000	3973.00000
18	2370.00000	4041.00000
18	2318.00000	4110.00000
18	2268.00000	4173.00000
18	2183.00000	4242.00000
18	2161.00000	4274.00000
18	2136.00000	4319.00000
18	2077.00000	4399.00000
18	2013.00000	4458.00000
18	1974.00000	4499.00000
18	1942.00000	4539.00000
18	1874.00000	4580.00000
18	1838.00000	4605.00000
18	1806.00000	4649.00000
18	1774.00000	4687.00000
18	1735.00000	4677.00000
18	1708.00000	4645.00000
18	1688.00000	4612.00000
19	2467.00000	3805.00000
19	2482.00000	3854.00000
19	2491.00000	3884.00000
19	2507.00000	3954.00000
19	2528.00000	3991.00000
19	2570.00000	4044.00000
19	2615.00000	4096.00000
19	2686.00000	4187.00000
19	2729.00000	4226.00000
19	2762.00000	4251.00000
19	2786.00000	4289.00000
19	2833.00000	4351.00000
19	2875.00000	4403.00000
19	2929.00000	4466.00000
19	2979.00000	4513.00000
19	3011.00000	4548.00000
19	3056.00000	4569.00000
19	3093.00000	4592.00000
19	3109.00000	4614.00000
19	3125.00000	4649.00000
19	3142.00000	4673.00000
19	3183.00000	4680.00000
19	3225.00000	4650.00000
19	3240.00000	4606.00000
20	3156.00000	2639.00000
20	3170.00000	2564.00000
20	3182.00000	2497.00000
21	3272.00000	2669.00000
21	3248.00000	2601.00000
22	1787.00000	2642.00000
22	1750.00000	2511.00000
23	1663.00000	2660.00000
23	1687.00000	2602.00000
24	1722.00000	4470.00000
24	1798.00000	4514.00000
25	1838.00000	4605.00000
25	1785.00000	4529.00000
26	3096.00000	4593.00000
26	3153.00000	4518.00000
27	3141.00000	4504.00000
27	3201.00000	4477.00000
28	2695.00000	2913.00000
28	2703.00000	2954.00000
28	2715.00000	2985.00000
28	2727.00000	3008.00000
28	2742.00000	3027.00000
29	2239.00000	2910.00000
29	2238.00000	2942.00000
29	2222.00000	2983.00000
29	2209.00000	3003.00000
29	2193.00000	3031.00000
