# Supplementary material for: A Step-by-Step Guide for Geometric Morphometrics of Floral Symmetry
Source: Front Plant Sci. 2018 Oct 10;9:1433. doi: 10.3389/fpls.2018.01433 (PMC6191499; doi:10.3389/fpls.2018.01433)
Supplement: Supplementary file 1 [file Data_Sheet_1.ZIP › SupplementaryInformation/CaseStudy1_BilateralSymmetry_Fedia/FediaProjecta1b2.TPS]

LM=21
544.00000 543.00000
553.00000 174.00000
664.00000 553.00000
935.00000 431.00000
671.00000 802.00000
792.00000 1143.00000
568.00000 924.00000
285.00000 1069.00000
522.00000 780.00000
272.00000 448.00000
600.00000 698.00000
635.00000 808.00000
585.00000 854.00000
560.00000 799.00000
401.00000 990.00000
736.00000 1066.00000
685.00000 618.00000
784.00000 525.00000
591.00000 309.00000
538.00000 647.00000
476.00000 551.00000
IMAGE=Fedia01a1b2.jpg
ID=0 
SCALE=0.013697
LM=21
476.00000 572.00000
607.00000 210.00000
583.00000 580.00000
867.00000 551.00000
552.00000 792.00000
694.00000 1139.00000
486.00000 916.00000
222.00000 1093.00000
412.00000 777.00000
265.00000 403.00000
484.00000 708.00000
519.00000 799.00000
490.00000 856.00000
451.00000 797.00000
312.00000 1018.00000
644.00000 1015.00000
594.00000 626.00000
735.00000 577.00000
580.00000 353.00000
438.00000 616.00000
333.00000 483.00000
IMAGE=Fedia02a1b2.jpg
ID=1 
SCALE=0.013697
LM=21
506.00000 584.00000
571.00000 274.00000
609.00000 595.00000
864.00000 546.00000
612.00000 802.00000
659.00000 1125.00000
506.00000 944.00000
288.00000 1074.00000
431.00000 775.00000
314.00000 423.00000
526.00000 728.00000
575.00000 799.00000
515.00000 838.00000
460.00000 785.00000
368.00000 983.00000
614.00000 991.00000
616.00000 655.00000
748.00000 586.00000
578.00000 355.00000
481.00000 631.00000
411.00000 511.00000
IMAGE=Fedia03a1b2.jpg
ID=2 
SCALE=0.013697
LM=21
449.00000 526.00000
574.00000 198.00000
554.00000 516.00000
813.00000 395.00000
592.00000 740.00000
807.00000 1050.00000
538.00000 903.00000
309.00000 1122.00000
444.00000 750.00000
172.00000 336.00000
521.00000 667.00000
559.00000 750.00000
526.00000 823.00000
484.00000 768.00000
381.00000 1017.00000
693.00000 935.00000
580.00000 569.00000
676.00000 474.00000
530.00000 315.00000
412.00000 555.00000
308.00000 460.00000
IMAGE=Fedia04a1b2.jpg
ID=3 
SCALE=0.013697
LM=21
356.00000 576.00000
391.00000 216.00000
458.00000 553.00000
659.00000 346.00000
544.00000 728.00000
830.00000 956.00000
525.00000 878.00000
402.00000 1161.00000
385.00000 789.00000
106.00000 525.00000
437.00000 678.00000
507.00000 747.00000
489.00000 816.00000
415.00000 784.00000
411.00000 1072.00000
718.00000 901.00000
489.00000 610.00000
571.00000 460.00000
377.00000 358.00000
342.00000 631.00000
234.00000 568.00000
IMAGE=Fedia05a1b2.jpg
ID=4 
SCALE=0.013697
LM=21
415.00000 574.00000
510.00000 174.00000
529.00000 566.00000
822.00000 480.00000
546.00000 759.00000
647.00000 1110.00000
441.00000 895.00000
191.00000 1060.00000
380.00000 741.00000
170.00000 434.00000
455.00000 671.00000
509.00000 760.00000
450.00000 811.00000
415.00000 758.00000
257.00000 993.00000
595.00000 1011.00000
537.00000 642.00000
677.00000 527.00000
487.00000 276.00000
382.00000 608.00000
263.00000 513.00000
IMAGE=Fedia06a1b2.jpg
ID=5 
SCALE=0.013697
LM=21
470.00000 671.00000
632.00000 365.00000
560.00000 711.00000
834.00000 642.00000
543.00000 886.00000
613.00000 1210.00000
426.00000 996.00000
172.00000 1081.00000
373.00000 837.00000
308.00000 434.00000
494.00000 793.00000
502.00000 886.00000
445.00000 920.00000
417.00000 859.00000
253.00000 1010.00000
565.00000 1118.00000
579.00000 753.00000
726.00000 692.00000
586.00000 478.00000
430.00000 713.00000
346.00000 585.00000
IMAGE=Fedia07a1b2.jpg
ID=6 
SCALE=0.013697
LM=21
501.00000 654.00000
517.00000 358.00000
618.00000 634.00000
847.00000 528.00000
641.00000 799.00000
781.00000 1049.00000
574.00000 932.00000
388.00000 1088.00000
483.00000 821.00000
300.00000 545.00000
558.00000 731.00000
609.00000 808.00000
566.00000 867.00000
523.00000 823.00000
458.00000 985.00000
692.00000 954.00000
613.00000 707.00000
732.00000 596.00000
539.00000 450.00000
476.00000 698.00000
359.00000 615.00000
IMAGE=Fedia08a1b2.jpg
ID=7 
SCALE=0.013697
LM=21
436.00000 556.00000
492.00000 224.00000
545.00000 558.00000
793.00000 395.00000
572.00000 738.00000
741.00000 1058.00000
478.00000 861.00000
224.00000 1030.00000
405.00000 731.00000
230.00000 396.00000
488.00000 658.00000
529.00000 747.00000
478.00000 789.00000
442.00000 743.00000
300.00000 949.00000
665.00000 959.00000
582.00000 599.00000
683.00000 511.00000
500.00000 324.00000
392.00000 587.00000
315.00000 499.00000
IMAGE=Fedia09a1b2.jpg
ID=8 
SCALE=0.013697
LM=21
413.00000 753.00000
438.00000 420.00000
524.00000 715.00000
760.00000 582.00000
570.00000 912.00000
777.00000 1183.00000
525.00000 1069.00000
333.00000 1281.00000
417.00000 937.00000
167.00000 649.00000
473.00000 860.00000
539.00000 924.00000
506.00000 993.00000
458.00000 944.00000
378.00000 1175.00000
686.00000 1098.00000
542.00000 775.00000
680.00000 637.00000
436.00000 500.00000
402.00000 814.00000
254.00000 727.00000
IMAGE=Fedia10a1b2.jpg
ID=9 
SCALE=0.013697
LM=21
546.00000 599.00000
546.00000 241.00000
648.00000 598.00000
818.00000 407.00000
693.00000 790.00000
845.00000 1112.00000
620.00000 931.00000
403.00000 1116.00000
537.00000 798.00000
302.00000 483.00000
607.00000 709.00000
666.00000 795.00000
622.00000 855.00000
575.00000 796.00000
467.00000 1029.00000
773.00000 1009.00000
689.00000 624.00000
756.00000 517.00000
568.00000 387.00000
535.00000 642.00000
416.00000 542.00000
IMAGE=Fedia11a1b2.jpg
ID=10 
SCALE=0.013697
LM=21
485.00000 540.00000
599.00000 168.00000
612.00000 542.00000
890.00000 478.00000
615.00000 751.00000
834.00000 1054.00000
550.00000 880.00000
233.00000 1041.00000
461.00000 750.00000
233.00000 417.00000
533.00000 664.00000
579.00000 763.00000
546.00000 832.00000
506.00000 774.00000
352.00000 960.00000
761.00000 963.00000
601.00000 616.00000
773.00000 511.00000
569.00000 297.00000
479.00000 602.00000
343.00000 494.00000
IMAGE=Fedia12a1b2.jpg
ID=11 
SCALE=0.013697
LM=21
437.00000 575.00000
441.00000 217.00000
546.00000 584.00000
780.00000 438.00000
581.00000 772.00000
729.00000 1083.00000
497.00000 897.00000
235.00000 1042.00000
411.00000 771.00000
173.00000 507.00000
503.00000 678.00000
550.00000 778.00000
504.00000 840.00000
468.00000 789.00000
326.00000 963.00000
662.00000 999.00000
564.00000 657.00000
688.00000 522.00000
456.00000 336.00000
423.00000 639.00000
265.00000 535.00000
IMAGE=Fedia13a1b2.jpg
ID=12 
SCALE=0.013697
LM=21
554.00000 595.00000
658.00000 213.00000
664.00000 593.00000
949.00000 494.00000
686.00000 799.00000
831.00000 1122.00000
600.00000 936.00000
347.00000 1113.00000
530.00000 792.00000
288.00000 459.00000
611.00000 713.00000
649.00000 803.00000
603.00000 866.00000
559.00000 807.00000
465.00000 986.00000
776.00000 1026.00000
697.00000 637.00000
811.00000 541.00000
640.00000 334.00000
524.00000 638.00000
385.00000 522.00000
IMAGE=Fedia14a1b2.jpg
ID=13 
SCALE=0.013697
LM=21
455.00000 580.00000
568.00000 230.00000
560.00000 609.00000
833.00000 549.00000
565.00000 791.00000
697.00000 1074.00000
457.00000 888.00000
179.00000 998.00000
390.00000 769.00000
245.00000 435.00000
487.00000 697.00000
509.00000 794.00000
465.00000 841.00000
432.00000 782.00000
284.00000 947.00000
624.00000 994.00000
564.00000 664.00000
691.00000 598.00000
549.00000 354.00000
409.00000 617.00000
310.00000 503.00000
IMAGE=Fedia15a1b2.jpg
ID=14 
SCALE=0.013697
LM=21
410.00000 506.00000
454.00000 141.00000
521.00000 501.00000
770.00000 333.00000
572.00000 696.00000
769.00000 949.00000
492.00000 832.00000
249.00000 1023.00000
390.00000 710.00000
167.00000 375.00000
464.00000 619.00000
517.00000 707.00000
484.00000 765.00000
429.00000 716.00000
325.00000 932.00000
699.00000 896.00000
555.00000 560.00000
669.00000 441.00000
467.00000 263.00000
395.00000 562.00000
251.00000 442.00000
IMAGE=Fedia16a1b2.jpg
ID=15 
SCALE=0.013697
LM=21
434.00000 689.00000
438.00000 345.00000
544.00000 660.00000
780.00000 487.00000
613.00000 849.00000
796.00000 1149.00000
549.00000 1002.00000
337.00000 1205.00000
453.00000 875.00000
182.00000 605.00000
502.00000 786.00000
574.00000 870.00000
538.00000 935.00000
491.00000 888.00000
378.00000 1122.00000
729.00000 1060.00000
579.00000 726.00000
684.00000 589.00000
451.00000 446.00000
424.00000 743.00000
301.00000 671.00000
IMAGE=Fedia17a1b2.jpg
ID=16 
SCALE=0.013697
LM=21
386.00000 544.00000
373.00000 189.00000
489.00000 556.00000
743.00000 404.00000
519.00000 746.00000
686.00000 1055.00000
432.00000 874.00000
176.00000 1049.00000
362.00000 736.00000
110.00000 398.00000
437.00000 662.00000
472.00000 760.00000
439.00000 814.00000
401.00000 753.00000
231.00000 967.00000
633.00000 982.00000
544.00000 570.00000
656.00000 472.00000
400.00000 285.00000
384.00000 637.00000
261.00000 485.00000
IMAGE=Fedia18a1b2.jpg
ID=17 
SCALE=0.013697
LM=21
529.00000 611.00000
542.00000 244.00000
636.00000 615.00000
862.00000 480.00000
653.00000 819.00000
770.00000 1119.00000
553.00000 932.00000
272.00000 1022.00000
488.00000 798.00000
257.00000 461.00000
586.00000 715.00000
618.00000 826.00000
564.00000 878.00000
525.00000 809.00000
358.00000 981.00000
706.00000 1018.00000
652.00000 677.00000
781.00000 557.00000
571.00000 374.00000
468.00000 621.00000
333.00000 517.00000
IMAGE=Fedia19a1b2.jpg
ID=18 
SCALE=0.013697
LM=21
565.00000 560.00000
759.00000 200.00000
668.00000 577.00000
976.00000 525.00000
619.00000 789.00000
703.00000 1145.00000
503.00000 899.00000
233.00000 1028.00000
460.00000 743.00000
422.00000 316.00000
561.00000 689.00000
587.00000 785.00000
518.00000 836.00000
487.00000 760.00000
335.00000 948.00000
644.00000 1044.00000
676.00000 631.00000
826.00000 568.00000
717.00000 324.00000
519.00000 584.00000
455.00000 410.00000
IMAGE=Fedia20a1b2.jpg
ID=19 
SCALE=0.013697
LM=21
492.00000 479.00000
550.00000 133.00000
599.00000 478.00000
859.00000 389.00000
620.00000 712.00000
781.00000 1051.00000
540.00000 825.00000
246.00000 998.00000
462.00000 696.00000
252.00000 319.00000
529.00000 640.00000
572.00000 710.00000
538.00000 772.00000
499.00000 723.00000
327.00000 922.00000
706.00000 951.00000
618.00000 530.00000
770.00000 433.00000
563.00000 245.00000
451.00000 512.00000
350.00000 410.00000
IMAGE=Fedia21a1b2.jpg
ID=20 
SCALE=0.013697
LM=21
555.00000 624.00000
692.00000 290.00000
662.00000 675.00000
945.00000 675.00000
604.00000 871.00000
573.00000 1232.00000
464.00000 992.00000
201.00000 1051.00000
453.00000 802.00000
359.00000 401.00000
569.00000 763.00000
572.00000 865.00000
507.00000 895.00000
487.00000 823.00000
307.00000 983.00000
566.00000 1118.00000
641.00000 756.00000
800.00000 689.00000
669.00000 429.00000
516.00000 649.00000
446.00000 534.00000
IMAGE=Fedia22a1b2.jpg
ID=21 
SCALE=0.013697
LM=21
417.00000 560.00000
469.00000 182.00000
530.00000 560.00000
787.00000 461.00000
539.00000 779.00000
601.00000 1112.00000
428.00000 928.00000
195.00000 1016.00000
385.00000 751.00000
131.00000 448.00000
477.00000 696.00000
506.00000 783.00000
447.00000 826.00000
420.00000 768.00000
293.00000 930.00000
574.00000 1017.00000
549.00000 621.00000
697.00000 513.00000
477.00000 334.00000
394.00000 622.00000
241.00000 501.00000
IMAGE=Fedia23a1b2.jpg
ID=22 
SCALE=0.013697
LM=21
417.00000 487.00000
542.00000 138.00000
528.00000 494.00000
773.00000 353.00000
545.00000 685.00000
675.00000 1026.00000
437.00000 811.00000
155.00000 960.00000
377.00000 662.00000
189.00000 320.00000
467.00000 596.00000
498.00000 687.00000
443.00000 743.00000
412.00000 679.00000
255.00000 867.00000
603.00000 915.00000
558.00000 539.00000
676.00000 442.00000
524.00000 244.00000
398.00000 556.00000
276.00000 405.00000
IMAGE=Fedia24a1b2.jpg
ID=23 
SCALE=0.013697
LM=21
519.00000 654.00000
554.00000 275.00000
632.00000 647.00000
881.00000 538.00000
651.00000 867.00000
733.00000 1194.00000
550.00000 1024.00000
326.00000 1123.00000
497.00000 846.00000
224.00000 551.00000
585.00000 787.00000
621.00000 872.00000
563.00000 922.00000
531.00000 862.00000
415.00000 1032.00000
702.00000 1104.00000
651.00000 706.00000
794.00000 595.00000
566.00000 427.00000
497.00000 717.00000
342.00000 607.00000
IMAGE=Fedia25a1b2.jpg
ID=24 
SCALE=0.013697
LM=21
401.00000 745.00000
228.00000 454.00000
497.00000 682.00000
597.00000 420.00000
644.00000 807.00000
968.00000 992.00000
667.00000 968.00000
638.00000 1261.00000
516.00000 911.00000
131.00000 805.00000
529.00000 787.00000
624.00000 837.00000
624.00000 914.00000
544.00000 892.00000
609.00000 1110.00000
821.00000 945.00000
554.00000 716.00000
571.00000 589.00000
311.00000 532.00000
438.00000 812.00000
261.00000 788.00000
IMAGE=Fedia26a1b2.jpg
ID=25 
SCALE=0.013697
LM=21
444.00000 560.00000
426.00000 185.00000
554.00000 556.00000
814.00000 420.00000
595.00000 786.00000
689.00000 1150.00000
492.00000 965.00000
257.00000 1112.00000
430.00000 782.00000
160.00000 473.00000
519.00000 724.00000
566.00000 786.00000
505.00000 849.00000
466.00000 793.00000
313.00000 1033.00000
649.00000 1068.00000
562.00000 620.00000
718.00000 487.00000
479.00000 317.00000
427.00000 607.00000
305.00000 524.00000
IMAGE=Fedia27a1b2.jpg
ID=26 
SCALE=0.013697
LM=21
442.00000 593.00000
390.00000 259.00000
543.00000 539.00000
720.00000 344.00000
641.00000 711.00000
846.00000 984.00000
612.00000 878.00000
480.00000 1098.00000
483.00000 773.00000
175.00000 572.00000
541.00000 669.00000
617.00000 725.00000
583.00000 792.00000
530.00000 770.00000
505.00000 959.00000
774.00000 888.00000
576.00000 594.00000
658.00000 432.00000
416.00000 359.00000
463.00000 662.00000
285.00000 600.00000
IMAGE=Fedia28a1b2.jpg
ID=27 
SCALE=0.013697
LM=21
485.00000 643.00000
508.00000 319.00000
603.00000 621.00000
851.00000 496.00000
628.00000 838.00000
741.00000 1174.00000
525.00000 977.00000
288.00000 1121.00000
449.00000 819.00000
196.00000 504.00000
552.00000 758.00000
593.00000 845.00000
541.00000 891.00000
499.00000 832.00000
384.00000 1013.00000
674.00000 1066.00000
616.00000 683.00000
759.00000 565.00000
532.00000 417.00000
477.00000 709.00000
340.00000 595.00000
IMAGE=Fedia29a1b2.jpg
ID=28 
SCALE=0.013697
LM=21
490.00000 510.00000
667.00000 203.00000
601.00000 526.00000
895.00000 479.00000
571.00000 773.00000
637.00000 1163.00000
452.00000 912.00000
161.00000 1050.00000
413.00000 742.00000
272.00000 326.00000
514.00000 677.00000
538.00000 769.00000
473.00000 830.00000
446.00000 759.00000
275.00000 957.00000
587.00000 1026.00000
604.00000 595.00000
761.00000 516.00000
624.00000 259.00000
444.00000 537.00000
359.00000 426.00000
IMAGE=Fedia30a1b2.jpg
ID=29 
SCALE=0.013697
