# Supplementary material for: A Step-by-Step Guide for Geometric Morphometrics of Floral Symmetry
Source: Front Plant Sci. 2018 Oct 10;9:1433. doi: 10.3389/fpls.2018.01433 (PMC6191499; doi:10.3389/fpls.2018.01433)
Supplement: Supplementary file 1 [file Data_Sheet_1.ZIP › SupplementaryInformation/CaseStudy1_BilateralSymmetry_Fedia/FediaProjectCompiled.morphoj]

<?xml version="1.0" encoding="UTF-8"?>

<morphojroot version="1.06d">
  <morphojproject>
    <morphojproject_contents visiblename="FediaProjectCompiled.NTS" lollipopcolor="-16776961" lollipopgraphpointsize="9.0" lollipoplandmarknumbercolor="-65536" lollipopshowlandmarknumber="true" outlinedefaultgraphpointsize="9.0" outlinelandmarknumbercolor="-65536" outlineshowlandmarknumber="true" outlineshowstartingshape="true" outlinestartingconfigcolor="-16711681" outlinetargetconfigcolor="-16776961" transgridgraphpointsize="9.0" transgridgridcolor="-16711681" transgridLandmarkNumberColor="-65536" transgridlollipopcolor="-16776961" transgridshowlandmarknumber="true" transgridShowLollipop="true" wireframedefaultgraphpointsize="9.0" wireframelandmarknumbercolor="-65536" wireframeshowlandmarknumber="true" wireframeshowstartingshape="true" wireframestartingconfigcolor="-16711681" wireframetargetconfigcolor="-16776961">
      <uniquenumber>964</uniquenumber>
    </morphojproject_contents>
    <morphojset>
      <morphojset_contents visiblename="FediaProjectCompiled.NTS" uniqueid="1" alignmentmethod="1" dimension="2" hasprocrustesfit="true" hasrawdata="true" linkedoutlinenumber="0" linkedwireframenumber="0" nincl="120" nlmk="21" nobs="120" objsymmetry="true" procsumsquare="0.8644375194423913" procrustesfitfromparentset="false">
        <alignmentvectors>
          <vector>0.0 </vector>
          <vector>0.0 </vector>
          <vector>0.0 </vector>
          <vector>0.0 </vector>
          <vector>0.0 </vector>
          <vector>0.0 </vector>
          <vector>0.0 </vector>
          <vector>0.0 </vector>
          <vector>0.0 </vector>
          <vector>0.0 </vector>
          <vector>0.0 </vector>
          <vector>0.0 </vector>
          <vector>0.0 </vector>
          <vector>0.0 </vector>
          <vector>0.0 </vector>
          <vector>0.0 </vector>
          <vector>0.0 </vector>
          <vector>0.0 </vector>
          <vector>0.0 </vector>
          <vector>0.0 </vector>
          <vector>0.0 </vector>
        </alignmentvectors>
        <datavector>
          <datamatrix visiblename="FediaProjectCompiled.NTS, raw data" covarfromorigin="false" matrixtype="0" iscoordinates="true" issymmetrycomponent="false" isasymmetrycomponent="false">
            <data>
              <vector>7.42377 7.42377 7.67032 2.3011 9.09481 7.54705 12.62863 5.64316 9.19069 10.9713 10.82063 15.73785 7.7662 12.71082 3.84886 14.50512 7.12244 10.66996 3.72558 6.05407 8.17711 9.56051 8.60172 11.13566 7.98535 11.60136 7.69771 10.98499 5.4788 13.56003 10.0536 14.54621 9.39614 8.43735 10.71105 7.19093 8.14972 4.25977 7.38268 8.79347 5.23225 6.8622 </vector>
              <vector>6.49238 7.84838 8.12232 2.90376 7.98535 7.95796 11.8616 7.50596 7.54705 10.82063 9.5879 15.5461 6.65674 12.53276 3.06813 14.99822 5.60207 10.62887 3.58861 5.54729 6.71153 9.53311 7.06765 10.98499 6.69783 11.60136 6.16365 10.84802 4.31456 13.97094 8.83457 13.88876 8.16341 8.57432 10.13578 7.90317 7.97165 4.73916 6.02668 8.36887 4.5611 6.56086 </vector>
              <vector>6.91699 7.98535 7.93056 3.71189 8.34147 8.14972 11.76572 7.20462 8.38256 10.9713 9.05372 15.36803 6.93068 12.94367 3.95843 14.73797 5.90341 10.60148 4.50631 5.73904 7.16353 9.97142 7.7662 10.93021 7.06765 11.4096 6.32801 10.75215 5.0405 13.42306 8.38256 13.56003 8.42366 8.95784 10.21796 8.02644 7.93056 4.87613 6.60195 8.58802 5.64316 7.02656 </vector>
              <vector>6.13626 7.17723 7.87578 2.71201 7.58814 7.02656 11.08087 5.32813 8.09493 10.13578 10.82063 14.50512 7.36899 12.3273 4.13649 15.32694 6.05407 10.25905 2.34219 4.79395 7.14983 9.1359 7.62923 10.25905 7.13614 11.19045 6.68414 10.5193 5.20486 13.98464 9.53311 12.7793 7.98535 7.7662 9.32766 6.50608 7.3005 4.31456 5.65686 7.54705 4.30086 6.34171 </vector>
              <vector>4.87613 7.90317 5.32813 2.97225 6.25953 7.57444 8.95784 4.69807 7.43747 9.94402 11.35481 12.97106 7.19093 12.01227 5.34183 15.87482 5.24595 10.79324 1.45188 7.13614 5.99929 9.28657 6.87589 10.24536 6.60195 11.17675 5.69795 10.75215 5.86232 13.79288 9.77966 12.3136 6.72523 8.27299 7.86208 6.28692 5.16377 4.87613 4.69807 8.57432 3.27358 7.79359 </vector>
              <vector>5.68426 7.87578 7.01286 2.39698 7.23202 7.7525 11.16306 6.31432 7.47856 10.38233 8.84826 15.21737 6.02668 12.23142 2.56134 14.50512 5.20486 10.16317 2.39698 5.68426 6.23214 9.16329 6.99917 10.40972 6.14995 11.10827 5.67056 10.36863 3.57492 13.54633 8.19081 13.86136 7.38268 8.76608 9.28657 7.19093 6.64305 3.75298 5.24595 8.36887 3.6571 7.05396 </vector>
              <vector>6.43759 9.21808 8.60172 4.90353 7.67032 9.75226 11.46439 8.64281 7.42377 12.12185 8.38256 16.55967 5.82123 13.66961 2.17782 14.6147 5.10898 11.47809 4.20498 5.90341 6.76632 10.83433 6.87589 12.12185 6.12256 12.50536 5.72535 11.77942 3.47904 13.84767 7.79359 15.31325 7.94426 10.30014 9.97142 9.47832 8.02644 6.58826 5.9171 9.73857 4.75286 7.97165 </vector>
              <vector>6.8622 8.94414 7.01286 4.83504 8.45105 8.6839 11.65615 7.34159 8.77978 10.93021 10.69736 14.35446 7.87578 12.7656 5.36922 14.91603 6.61565 11.23154 4.17759 7.43747 7.65662 10.01251 8.32778 11.06718 7.71141 11.77942 7.16353 11.30003 6.30062 13.45045 9.54681 13.05324 8.42366 9.67008 9.99881 8.19081 7.41008 6.19104 6.54717 9.51942 4.84874 8.36887 </vector>
              <vector>5.9582 7.61553 6.75262 3.05443 7.45117 7.62923 10.84802 5.31444 7.82099 10.10839 10.32754 14.32706 6.54717 11.75203 2.98595 14.01203 5.54729 9.98511 3.2188 5.38292 6.73892 8.95784 7.19093 10.31384 6.54717 10.84802 6.05407 10.25905 4.02692 13.03954 9.1496 13.17651 8.02644 8.10862 9.32766 6.99917 6.8485 4.43783 5.39662 8.02644 4.32825 6.8622 </vector>
              <vector>5.67056 10.30014 6.01298 5.75274 7.16353 9.79336 10.36863 7.7525 7.79359 12.49166 10.57408 16.29943 7.19093 14.6284 4.50631 17.53216 5.69795 12.83409 2.31479 8.84826 6.50608 11.75203 7.38268 12.62863 6.94438 13.58742 6.24583 12.91627 5.16377 16.13507 9.43723 15.03931 7.45117 10.58778 9.31396 8.71129 5.97189 6.82111 5.4925 11.13566 3.49274 9.94402 </vector>
              <vector>7.49226 8.2045 7.47856 3.31467 8.87566 8.19081 11.24524 5.62947 9.47832 10.80693 11.62875 15.17628 8.49214 12.75191 5.51989 15.28585 7.34159 10.90281 4.15019 6.51977 8.25929 9.38245 9.1359 10.87542 8.50584 11.73833 7.82099 10.91651 6.42389 14.08052 10.53299 13.82027 9.42354 8.49214 10.30014 7.13614 7.79359 5.30074 7.34159 8.79347 5.71165 7.43747 </vector>
              <vector>6.60195 7.39638 8.17711 2.26001 8.32778 7.43747 12.17663 6.27323 8.42366 10.25905 11.47809 14.45034 7.51965 12.03966 3.24619 14.36815 6.28692 10.25905 3.16401 5.73904 7.3005 8.90305 7.94426 10.5056 7.47856 11.35481 6.88959 10.5193 4.83504 13.14912 10.36863 13.20391 8.30038 8.39626 10.60148 6.98547 7.80729 4.1228 6.57456 8.24559 4.76656 6.8622 </vector>
              <vector>5.9582 7.86208 6.02668 2.95855 7.46487 7.99905 10.72475 6.01298 7.95796 10.57408 9.95772 14.80646 6.78002 12.27251 3.23249 14.29967 5.62947 10.56039 2.06825 6.08147 6.88959 9.27287 7.36899 10.68366 6.90329 11.49178 6.32801 10.64257 4.41043 13.19021 9.08111 13.64221 7.69771 9.04002 9.36875 7.13614 6.25953 4.5885 5.78013 8.76608 3.61601 7.3142 </vector>
              <vector>7.60184 8.14972 9.06741 2.90376 9.08111 8.13602 13.01215 6.82111 9.39614 10.91651 11.35481 15.40913 8.2319 12.82039 4.75286 15.25846 7.25941 10.84802 3.90365 6.02668 8.35517 9.73857 8.84826 11.02609 8.24559 11.8616 7.61553 11.05348 6.36911 13.47785 10.66996 14.03943 9.54681 8.73869 11.09457 7.42377 8.77978 4.5748 7.16353 8.75238 5.25965 7.10874 </vector>
              <vector>6.21844 7.94426 7.69771 3.13661 7.68402 8.34147 11.4096 7.42377 7.72511 10.82063 9.6016 14.66949 6.27323 12.16294 2.46546 13.66961 5.35553 10.5193 3.36946 5.9308 6.73892 9.53311 6.98547 10.84802 6.36911 11.50548 5.9308 10.71105 3.93104 12.95736 8.56063 13.58742 7.7525 9.1222 9.46463 8.16341 7.50596 4.91722 5.58838 8.39626 4.31456 6.88959 </vector>
              <vector>5.61577 6.91699 6.25953 1.90388 7.12244 6.87589 10.54669 4.5474 7.83468 9.53311 10.54669 12.94367 6.72523 11.34112 3.42425 14.02573 5.31444 9.72487 2.2874 5.12268 6.36911 8.43735 7.02656 9.87554 6.64305 10.42342 5.84862 9.79336 4.45153 12.7656 9.64269 12.25882 7.61553 7.62923 9.17699 6.02668 6.36911 3.62971 5.39662 7.7799 3.36946 6.02668 </vector>
              <vector>5.9582 9.42354 6.01298 4.73916 7.46487 9.06741 10.47821 6.67044 8.39626 11.62875 10.9439 15.73785 7.51965 13.697 4.61589 16.51858 6.20474 11.98488 2.31479 8.64281 6.94438 10.73845 7.86208 11.93009 7.36899 12.793 6.71153 12.13554 5.20486 15.36803 10.0399 14.55991 7.95796 9.95772 9.34135 8.01275 6.17735 6.09517 5.82123 10.14948 4.13649 9.19069 </vector>
              <vector>5.30074 7.46487 5.08159 2.50655 6.69783 7.60184 10.19057 5.4925 7.12244 10.23166 9.42354 14.42294 5.9171 11.90269 2.12304 14.12161 4.97201 10.08099 1.50667 5.4788 5.97189 9.05372 6.47868 10.39602 5.98559 11.14936 5.4925 10.27275 3.06813 13.2587 8.61541 13.43676 7.38268 7.87578 8.94414 6.47868 5.45141 3.86255 5.23225 8.73869 3.52013 6.62935 </vector>
              <vector>7.23202 8.36887 7.43747 3.32837 8.6976 8.43735 11.889 6.67044 8.93044 11.21784 10.65627 15.20367 7.57444 12.7656 3.78037 14.09421 6.68414 10.9439 3.52013 6.34171 7.98535 9.82075 8.45105 11.32742 7.72511 12.03966 7.34159 11.35481 4.88983 13.45045 9.64269 13.92985 8.90305 9.28657 10.71105 7.61553 7.83468 5.17747 6.43759 8.53323 4.5611 7.06765 </vector>
              <vector>7.72511 7.69771 10.38233 2.82158 9.1496 7.91687 13.21761 7.72511 8.49214 10.79324 9.62899 15.68307 6.91699 12.21772 3.1777 14.10791 6.28692 10.17687 5.79383 4.31456 7.68402 9.43723 8.04014 10.73845 7.08135 11.4096 6.67044 10.42342 4.5611 12.97106 8.84826 14.28597 9.25917 8.64281 11.25893 7.7799 9.79336 4.41043 7.10874 7.93056 6.24583 5.60207 </vector>
              <vector>6.73892 6.54717 7.50596 1.8354 8.19081 6.56086 11.51918 5.43771 8.49214 9.75226 10.71105 14.40924 7.39638 11.32742 3.36946 13.66961 6.32801 9.53311 3.38316 4.38304 7.41008 8.76608 7.79359 9.79336 7.35529 10.56039 6.8485 9.90293 4.46522 12.62863 9.6016 12.99845 8.47844 7.21832 10.53299 5.9582 7.67032 3.41055 6.19104 7.05396 4.76656 5.57468 </vector>
              <vector>7.62923 8.56063 9.51942 3.97213 9.06741 9.24548 12.91627 9.02632 8.27299 11.93009 7.90317 16.86101 6.35541 13.57373 2.76679 14.38185 6.19104 10.99869 4.69807 5.73904 7.79359 10.42342 7.95796 11.83421 6.95808 12.24512 6.67044 11.24524 4.20498 13.40936 7.69771 15.28585 8.75238 10.34124 10.9576 9.38245 9.1222 5.88971 7.02656 8.87566 6.13626 7.34159 </vector>
              <vector>5.71165 7.67032 6.3965 2.49285 7.25941 7.67032 10.76584 6.34171 7.38268 10.66996 8.2319 15.18997 5.87601 12.75191 2.62982 13.88876 5.25965 10.28645 1.67103 5.84862 6.51977 9.51942 6.91699 10.71105 6.09517 11.38221 5.72535 10.47821 3.95843 12.75191 7.86208 13.92985 7.51965 8.57432 9.5742 7.01286 6.57456 4.53371 5.41032 8.50584 3.31467 6.8348 </vector>
              <vector>5.71165 6.65674 7.47856 1.89019 7.24571 6.75262 10.57408 4.79395 7.46487 9.36875 9.21808 14.06682 5.98559 11.10827 2.15043 13.17651 5.16377 9.08111 2.60243 4.36934 6.3828 8.16341 6.97177 9.34135 6.06777 10.17687 5.67056 9.36875 3.52013 11.84791 8.24559 12.50536 7.67032 7.35529 9.24548 6.08147 7.19093 3.34207 5.4788 7.61553 3.79407 5.56098 </vector>
              <vector>7.09505 8.97154 7.58814 3.76668 8.64281 8.87566 12.06706 7.35529 8.91675 11.8616 10.0399 16.35422 7.53335 14.02573 4.36934 15.29955 6.79371 11.57397 3.05443 7.50596 8.01275 10.77954 8.46475 11.97118 7.69771 12.62863 7.3005 11.8753 5.69795 14.10791 9.6016 15.10779 8.93044 9.73857 10.90281 8.12232 7.7525 5.80753 6.82111 9.83445 4.68437 8.28669 </vector>
              <vector>5.4788 10.20427 3.15031 6.21844 6.80741 9.34135 8.13602 5.76644 8.82087 11.05348 13.36827 13.34088 9.1496 13.2587 8.71129 17.24452 7.06765 12.47797 1.67103 11.01239 7.25941 10.76584 8.53323 11.47809 8.47844 12.56015 7.39638 12.21772 8.36887 15.16258 11.21784 12.97106 7.57444 9.76596 7.7799 8.12232 4.27346 7.3279 5.86232 11.08087 3.53383 10.83433 </vector>
              <vector>6.08147 7.67032 5.65686 2.52025 7.61553 7.64293 11.13566 5.72535 8.14972 10.77954 9.40984 15.77894 6.73892 13.19021 3.50643 15.23106 5.90341 10.72475 2.21891 5.88971 7.12244 9.91663 7.71141 10.83433 6.90329 11.66984 6.3828 10.90281 4.32825 14.1353 8.93044 14.65579 7.7799 8.51953 9.88923 6.68414 6.56086 4.39674 5.86232 8.32778 4.19128 7.16353 </vector>
              <vector>6.04038 8.12232 5.34183 3.57492 7.43747 7.41008 9.84814 4.73916 8.75238 9.73857 11.76572 13.29979 8.38256 11.98488 6.53347 15.02561 6.62935 10.57408 2.41067 7.84838 7.41008 9.17699 8.39626 10.01251 7.99905 10.90281 7.20462 10.56039 6.93068 13.06694 10.60148 12.21772 7.87578 8.10862 9.02632 5.87601 5.68426 4.91722 6.30062 9.06741 3.88995 8.2319 </vector>
              <vector>6.64305 8.79347 6.94438 4.38304 8.25929 8.50584 11.64245 6.75262 8.60172 11.49178 10.12208 16.10767 7.19093 13.39567 3.94474 15.29955 6.13626 11.21784 2.68461 6.76632 7.57444 10.40972 8.06753 11.62875 7.41008 12.20403 6.90329 11.35481 5.25965 13.88876 9.34135 14.65579 8.43735 9.36875 10.35493 7.73881 7.3005 5.68426 6.51977 9.64269 4.61589 8.09493 </vector>
              <vector>6.72523 6.97177 9.1222 2.7531 8.2319 7.21832 12.24512 6.56086 7.83468 10.58778 8.87566 15.87482 6.17735 12.50536 2.34219 14.54621 5.65686 10.17687 3.72558 4.41043 7.01286 9.28657 7.35529 10.57408 6.46498 11.4096 6.12256 10.39602 3.73928 13.12173 8.09493 13.97094 8.25929 8.14972 10.46451 7.06765 8.53323 3.52013 6.08147 7.3005 4.91722 5.79383 </vector>
              <vector>7.45117 7.43747 7.57444 2.38328 9.09481 7.57444 12.8067 5.90341 9.19069 10.98499 10.84802 15.65567 7.7799 12.65603 3.90365 14.64209 7.14983 10.68366 3.72558 6.13626 8.2182 9.56051 8.6976 11.06718 8.01275 11.69724 7.67032 10.9439 5.4925 13.56003 10.08099 14.601 9.38245 8.46475 10.73845 7.19093 8.09493 4.23237 7.36899 8.86196 6.51977 7.54705 </vector>
              <vector>6.51977 7.83468 8.31408 2.87637 7.98535 7.94426 11.8753 7.54705 7.56074 10.84802 9.50572 15.60088 6.65674 12.54645 3.04073 14.97082 5.64316 10.64257 3.62971 5.51989 6.62935 9.69748 7.10874 10.9439 6.71153 11.72463 6.17735 10.91651 4.27346 13.94355 8.82087 13.90246 8.13602 8.57432 10.0673 7.90317 7.94426 4.83504 5.99929 8.43735 4.5611 6.61565 </vector>
              <vector>6.93068 7.99905 7.82099 3.75298 8.34147 8.14972 11.83421 7.47856 8.38256 10.98499 9.02632 15.40913 6.93068 12.92997 3.94474 14.71058 5.90341 10.61518 4.30086 5.79383 7.20462 9.97142 7.87578 10.9439 7.05396 11.47809 6.30062 10.75215 5.0405 13.46415 8.40996 13.57373 8.43735 8.97154 10.24536 8.02644 7.91687 4.86244 6.58826 8.64281 5.62947 6.99917 </vector>
              <vector>6.14995 7.20462 7.86208 2.71201 7.58814 7.06765 11.13566 5.41032 8.10862 10.13578 11.05348 14.38185 7.36899 12.36839 4.23237 15.36803 6.08147 10.27275 2.35588 4.60219 7.13614 9.1359 7.65662 10.27275 7.20462 11.27263 6.62935 10.5193 5.21856 13.92985 9.49202 12.8067 7.94426 7.79359 9.25917 6.49238 7.25941 4.31456 5.64316 7.60184 4.21868 6.30062 </vector>
              <vector>4.87613 7.88947 5.35553 2.95855 6.27323 7.57444 9.02632 4.73916 7.45117 9.97142 11.36851 13.09433 7.19093 12.02597 5.50619 15.90222 5.27335 10.80693 1.45188 7.19093 5.98559 9.28657 6.94438 10.23166 6.69783 11.17675 5.68426 10.73845 5.62947 14.68318 9.83445 12.341 6.69783 8.35517 7.82099 6.30062 5.16377 4.90353 4.68437 8.64281 3.2051 7.7799 </vector>
              <vector>5.68426 7.86208 6.98547 2.38328 7.24571 7.7525 11.25893 6.57456 7.47856 10.39602 8.86196 15.20367 6.04038 12.25882 2.61613 14.51882 5.20486 10.14948 2.32849 5.9445 6.23214 9.19069 6.97177 10.40972 6.16365 11.10827 5.68426 10.38233 3.52013 13.60112 8.14972 13.84767 7.35529 8.79347 9.27287 7.21832 6.67044 3.78037 5.23225 8.32778 3.60231 7.02656 </vector>
              <vector>6.43759 9.19069 8.6565 4.99941 7.67032 9.73857 11.4233 8.79347 7.43747 12.13554 8.39626 16.57337 5.83492 13.64221 2.35588 14.80646 5.10898 11.46439 4.21868 5.9445 6.76632 10.86172 6.87589 12.13554 6.09517 12.60124 5.71165 11.76572 3.46534 13.83397 7.73881 15.31325 7.93056 10.31384 9.94402 9.47832 8.02644 6.54717 5.88971 9.76596 4.73916 8.01275 </vector>
              <vector>6.8622 8.95784 7.08135 4.90353 8.46475 8.6839 11.60136 7.23202 8.77978 10.9439 10.69736 14.36815 7.86208 12.7656 5.31444 14.90234 6.61565 11.24524 4.1091 7.46487 7.64293 10.01251 8.34147 11.06718 7.7525 11.8753 7.16353 11.27263 6.27323 13.49155 9.47832 13.06694 8.39626 9.68378 10.0262 8.16341 7.38268 6.16365 6.51977 9.56051 4.91722 8.42366 </vector>
              <vector>5.97189 7.61553 6.73892 3.06813 7.46487 7.64293 10.86172 5.41032 7.83468 10.10839 10.14948 14.49143 6.54717 11.79312 3.06813 14.10791 5.54729 10.01251 3.15031 5.42401 6.68414 9.01263 7.24571 10.23166 6.54717 10.80693 6.05407 10.17687 4.1091 12.99845 9.10851 13.13542 7.97165 8.2045 9.35505 6.99917 6.8485 4.43783 5.36922 8.04014 4.31456 6.8348 </vector>
              <vector>5.65686 10.31384 5.99929 5.75274 7.17723 9.79336 10.40972 7.97165 7.80729 12.49166 10.64257 16.20355 7.19093 14.64209 4.5611 17.54586 5.71165 12.83409 2.2874 8.88935 6.47868 11.77942 7.38268 12.65603 6.93068 13.60112 6.27323 12.92997 5.17747 16.09398 9.39614 15.03931 7.42377 10.61518 9.31396 8.72499 5.97189 6.8485 5.50619 11.14936 3.47904 9.95772 </vector>
              <vector>7.47856 8.2045 7.47856 3.30098 8.87566 8.19081 11.20415 5.57468 9.49202 10.82063 11.57397 15.23106 8.49214 12.75191 5.51989 15.28585 7.35529 10.93021 4.13649 6.61565 8.31408 9.71117 9.1222 10.88912 8.51953 11.71094 7.87578 10.90281 6.3965 14.09421 10.58778 13.82027 9.43723 8.54693 10.35493 7.08135 7.7799 5.30074 7.3279 8.79347 5.69795 7.42377 </vector>
              <vector>6.64305 7.39638 8.2045 2.3011 8.38256 7.42377 12.19033 6.54717 8.42366 10.28645 11.4233 14.43664 7.53335 12.05336 3.1914 14.25858 6.31432 10.27275 3.1914 5.71165 7.3005 9.09481 7.93056 10.45081 7.47856 11.3959 6.93068 10.60148 4.82134 13.14912 10.42342 13.19021 8.2319 8.43735 10.58778 6.99917 7.79359 4.06801 6.56086 8.24559 4.69807 6.76632 </vector>
              <vector>5.98559 7.87578 6.04038 2.97225 7.47856 7.99905 10.68366 5.99929 7.95796 10.57408 9.98511 14.83385 6.80741 12.28621 3.2188 14.27227 5.62947 10.56039 2.36958 6.94438 6.88959 9.28657 7.53335 10.65627 6.90329 11.50548 6.4102 10.80693 4.46522 13.19021 9.06741 13.6833 7.72511 8.99893 9.42354 7.14983 6.24583 4.60219 5.79383 8.75238 3.62971 7.3279 </vector>
              <vector>7.58814 8.14972 9.01263 2.91746 9.09481 8.12232 12.99845 6.76632 9.39614 10.9439 11.38221 15.36803 8.2182 12.82039 4.75286 15.24476 7.25941 10.84802 3.94474 6.28692 8.36887 9.76596 8.88935 10.99869 8.25929 11.8616 7.65662 11.05348 6.36911 13.50524 10.62887 14.05312 9.54681 8.72499 11.10827 7.41008 8.76608 4.5748 7.17723 8.73869 5.27335 7.14983 </vector>
              <vector>6.23214 7.94426 7.7799 3.15031 7.67032 8.34147 11.4096 7.51965 7.73881 10.83433 9.54681 14.71058 6.25953 12.16294 2.45176 13.66961 5.34183 10.53299 3.35577 5.9582 6.67044 9.54681 6.97177 10.87542 6.36911 11.51918 5.9171 10.71105 3.88995 12.97106 8.54693 13.61482 7.72511 9.09481 9.46463 8.19081 7.51965 4.84874 5.60207 8.45105 4.24607 6.88959 </vector>
              <vector>5.61577 6.93068 6.21844 1.93128 7.13614 6.8622 10.54669 4.5611 7.83468 9.53311 10.53299 12.99845 6.73892 11.3959 3.41055 14.01203 5.34183 9.72487 2.2874 5.13638 6.35541 8.47844 7.08135 9.68378 6.62935 10.47821 5.87601 9.80705 4.45153 12.7656 9.5742 12.27251 7.60184 7.67032 9.16329 6.04038 6.3965 3.60231 5.41032 7.69771 3.43795 6.05407 </vector>
              <vector>5.9445 9.43723 5.99929 4.72547 7.45117 9.04002 10.68366 6.67044 8.39626 11.62875 10.90281 15.73785 7.51965 13.72439 4.61589 16.50489 6.20474 11.98488 2.49285 8.28669 6.87589 10.76584 7.86208 11.91639 7.36899 12.8067 6.72523 12.16294 5.17747 15.36803 9.98511 14.51882 7.93056 9.94402 9.36875 8.06753 6.17735 6.10886 5.80753 10.17687 4.1228 9.19069 </vector>
              <vector>5.28704 7.45117 5.10898 2.58873 6.69783 7.61553 10.17687 5.53359 7.10874 10.21796 9.39614 14.45034 5.9171 11.97118 2.41067 14.36815 4.95831 10.08099 1.50667 5.45141 5.98559 9.06741 6.46498 10.40972 6.01298 11.14936 5.4925 10.31384 3.16401 13.245 8.6702 13.45045 7.45117 7.80729 8.98523 6.46498 5.4788 3.90365 5.25965 8.72499 3.57492 6.64305 </vector>
              <vector>7.24571 8.36887 7.42377 3.34207 8.71129 8.42366 11.80681 6.57456 8.94414 11.21784 10.54669 15.32694 7.57444 12.7656 3.72558 13.99833 6.68414 10.93021 3.52013 6.31432 8.02644 9.79336 8.46475 11.31372 7.72511 12.02597 7.19093 11.08087 4.90353 13.43676 9.67008 13.94355 8.93044 9.27287 10.69736 7.62923 7.82099 5.12268 6.4102 8.50584 4.5611 7.08135 </vector>
              <vector>7.73881 7.67032 10.39602 2.7394 9.1496 7.90317 13.36827 7.19093 8.47844 10.80693 9.62899 15.68307 6.88959 12.3136 3.1914 14.08052 6.30062 10.17687 5.78013 4.32825 7.68402 9.43723 8.04014 10.75215 7.09505 11.45069 6.67044 10.40972 4.5885 12.98476 8.82087 14.29967 9.25917 8.64281 11.31372 7.7799 9.82075 4.43783 7.10874 7.99905 6.23214 5.61577 </vector>
              <vector>6.73892 6.56086 7.53335 1.8217 8.2045 6.54717 11.76572 5.32813 8.49214 9.75226 10.69736 14.39555 7.39638 11.30003 3.36946 13.66961 6.32801 9.53311 3.45164 4.36934 7.24571 8.76608 7.83468 9.72487 7.36899 10.57408 6.8348 9.90293 4.47892 12.62863 9.67008 13.02585 8.46475 7.25941 10.54669 5.9308 7.71141 3.35577 6.17735 7.01286 4.79395 5.61577 </vector>
              <vector>7.60184 8.54693 9.47832 3.97213 9.06741 9.24548 12.94367 9.24548 8.27299 11.93009 7.84838 16.8747 6.35541 13.58742 2.7531 14.39555 6.20474 10.98499 4.91722 5.4925 7.79359 10.45081 7.83468 11.84791 6.94438 12.25882 6.67044 11.27263 4.20498 13.46415 7.7525 15.31325 8.77978 10.35493 10.9576 9.43723 9.16329 5.87601 7.06765 8.88935 6.10886 7.3142 </vector>
              <vector>5.71165 7.67032 6.42389 2.49285 7.25941 7.67032 10.77954 6.31432 7.38268 10.66996 8.2319 15.23106 5.86232 12.71082 2.67092 13.91615 5.27335 10.28645 1.79431 6.13626 6.53347 9.53311 6.93068 10.72475 6.12256 11.31372 5.75274 10.5193 4.01322 12.73821 7.86208 13.92985 7.51965 8.50584 9.54681 7.02656 6.53347 4.5748 5.39662 8.51953 3.30098 6.8622 </vector>
              <vector>5.71165 6.67044 7.42377 1.89019 7.23202 6.76632 10.58778 4.83504 7.46487 9.38245 9.24548 14.05312 5.98559 11.10827 2.12304 13.14912 5.16377 9.06741 2.58873 4.38304 6.3965 8.16341 6.82111 9.40984 6.06777 10.17687 5.64316 9.30026 3.49274 11.8753 8.25929 12.53276 7.64293 7.38268 9.25917 6.05407 7.17723 3.34207 5.45141 7.61553 3.78037 5.54729 </vector>
              <vector>7.10874 8.95784 7.58814 3.76668 8.6565 8.86196 12.06706 7.36899 8.91675 11.8753 10.0399 16.35422 7.53335 14.02573 4.46522 15.38173 6.80741 11.58766 3.06813 7.54705 8.01275 10.77954 8.50584 11.94378 7.71141 12.62863 7.27311 11.80681 5.68426 14.1353 9.61529 15.12149 8.91675 9.67008 10.87542 8.14972 7.7525 5.84862 6.80741 9.82075 4.68437 8.31408 </vector>
              <vector>5.4925 10.20427 3.12292 6.21844 6.80741 9.34135 8.17711 5.75274 8.82087 11.05348 13.2587 13.58742 9.1359 13.2587 8.73869 17.27192 7.06765 12.47797 1.79431 11.02609 7.24571 10.77954 8.54693 11.46439 8.54693 12.51906 7.45117 12.21772 8.34147 15.20367 11.24524 12.94367 7.58814 9.80705 7.82099 8.06753 4.25977 7.2868 5.99929 11.12196 3.57492 10.79324 </vector>
              <vector>6.08147 7.67032 5.83492 2.53395 7.58814 7.61553 11.14936 5.75274 8.14972 10.76584 9.43723 15.75155 6.73892 13.21761 3.52013 15.23106 5.88971 10.71105 2.19152 6.47868 7.10874 9.91663 7.7525 10.76584 6.91699 11.62875 6.3828 10.86172 4.28716 14.149 8.88935 14.6284 7.69771 8.49214 9.83445 6.67044 6.56086 4.34195 5.84862 8.31408 4.17759 7.17723 </vector>
              <vector>6.05407 8.12232 5.34183 3.54752 7.43747 7.38268 9.86184 4.71177 8.77978 9.73857 11.58766 13.47785 8.38256 12.02597 6.57456 15.03931 6.61565 10.58778 2.39698 7.83468 7.41008 9.16329 8.45105 9.93033 7.98535 10.84802 7.25941 10.54669 6.91699 13.13542 10.60148 12.16294 7.88947 8.13602 9.01263 5.9171 5.69795 4.91722 6.34171 9.06741 3.90365 8.2182 </vector>
              <vector>6.64305 8.80717 6.95808 4.36934 8.25929 8.50584 11.65615 6.79371 8.60172 11.47809 10.14948 16.08028 7.19093 13.38197 3.94474 15.35434 6.14995 11.21784 2.68461 6.90329 7.56074 10.38233 8.12232 11.57397 7.41008 12.20403 6.8348 11.3959 5.25965 13.87506 9.23178 14.601 8.43735 9.35505 10.39602 7.73881 7.2868 5.71165 6.53347 9.71117 4.65698 8.14972 </vector>
              <vector>6.71153 6.98547 9.1359 2.78049 8.2319 7.20462 12.25882 6.56086 7.82099 10.58778 8.72499 15.92961 6.19104 12.49166 2.20522 14.38185 5.65686 10.16317 3.72558 4.46522 7.04026 9.27287 7.36899 10.53299 6.47868 11.36851 6.10886 10.39602 3.76668 13.10803 8.04014 14.05312 8.27299 8.14972 10.42342 7.06765 8.54693 3.54752 6.08147 7.35529 4.91722 5.83492 </vector>
              <vector>6.72523 7.62923 6.34171 2.58873 8.38256 7.54705 11.889 5.58838 8.86196 10.9576 10.98499 15.61458 7.68402 12.7793 4.1091 15.31325 6.68414 10.91651 2.91746 6.88959 7.71141 9.77966 8.32778 11.14936 7.79359 11.77942 7.45117 11.17675 5.4788 14.02573 10.17687 14.42294 8.72499 8.35517 10.09469 6.99917 7.02656 4.39674 6.78002 8.90305 4.45153 7.25941 </vector>
              <vector>6.90329 8.6565 7.36899 3.31467 8.35517 8.32778 12.09445 6.67044 8.86196 11.16306 12.14924 14.95712 8.32778 13.14912 5.58838 16.27204 6.90329 11.45069 3.42425 7.02656 7.69771 9.94402 8.42366 11.24524 8.16341 12.12185 7.38268 11.54657 6.42389 15.01191 10.82063 13.76549 8.61541 8.94414 10.4919 7.73881 7.47856 5.28704 6.49238 9.28657 4.5885 7.91687 </vector>
              <vector>7.65662 8.2319 8.40996 3.91734 9.08111 8.32778 12.49166 7.47856 9.23178 11.14936 10.0536 15.49131 7.80729 13.17651 4.86244 14.95712 6.75262 10.88912 5.28704 6.14995 8.10862 10.0262 8.71129 11.20415 7.87578 11.90269 7.13614 10.98499 5.9308 13.73809 9.30026 13.697 9.1359 9.16329 10.9439 8.14972 8.56063 5.0268 7.3005 8.86196 6.30062 7.3279 </vector>
              <vector>7.54705 6.94438 9.6016 2.64352 8.98523 6.88959 12.53276 5.50619 9.17699 10.0399 11.62875 14.57361 8.30038 12.16294 4.83504 14.94343 7.13614 9.99881 3.72558 4.5474 8.17711 8.99893 8.75238 10.13578 8.2319 11.10827 7.54705 10.17687 5.98559 13.57373 10.43711 12.8067 9.34135 7.64293 10.79324 6.47868 8.93044 4.0954 7.04026 7.23202 5.69795 5.80753 </vector>
              <vector>5.64316 6.79371 8.45105 2.7531 7.01286 7.20462 10.77954 5.97189 6.8622 9.87554 8.6702 14.54621 5.64316 11.51918 2.21891 14.1627 4.5474 9.54681 3.01334 4.52001 5.90341 8.62911 6.47868 9.83445 5.60207 10.61518 4.91722 9.71117 3.61601 12.53276 7.80729 13.08064 6.99917 8.10862 8.99893 6.8485 7.34159 4.31456 5.15007 7.38268 4.23237 5.87601 </vector>
              <vector>6.35541 7.49226 7.41008 1.91758 7.88947 7.35529 11.83421 5.84862 8.2045 9.91663 9.83445 14.68318 6.88959 11.8753 3.57492 14.25858 5.97189 9.82075 2.94486 5.53359 7.08135 8.6702 7.72511 9.98511 6.91699 10.75215 6.36911 9.94402 4.45153 13.31348 9.08111 13.32718 8.08123 8.38256 9.90293 6.73892 7.20462 3.38316 5.9445 7.95796 4.25977 6.72523 </vector>
              <vector>5.9171 7.19093 6.60195 2.47916 7.2868 7.24571 10.4919 5.0405 7.86208 9.64269 10.20427 13.58742 6.79371 11.51918 3.73928 13.88876 5.38292 9.80705 2.67092 4.86244 6.75262 8.6839 7.36899 9.79336 6.78002 10.57408 6.06777 9.90293 4.65698 12.58754 9.27287 12.54645 7.69771 7.68402 9.28657 6.24583 6.53347 4.19128 5.58838 7.87578 3.80777 6.51977 </vector>
              <vector>6.97177 7.21832 7.69771 3.24619 8.56063 7.13614 11.8753 5.97189 8.64281 9.43723 10.30014 12.97106 7.56074 11.08087 4.67068 12.95736 6.45129 9.46463 4.25977 5.83492 7.51965 8.43735 8.19081 9.51942 7.54705 10.27275 6.93068 9.6016 5.86232 11.62875 9.23178 11.60136 8.46475 8.08123 10.28645 6.76632 7.84838 4.50631 6.60195 7.7525 5.15007 6.42389 </vector>
              <vector>6.54717 7.73881 6.34171 3.06813 7.99905 7.49226 10.9713 4.75286 8.72499 9.84814 11.68354 13.77918 7.80729 11.73833 4.67068 14.71058 6.43759 10.20427 3.30098 6.08147 7.34159 8.95784 8.16341 10.09469 7.68402 11.05348 6.97177 10.30014 5.53359 13.47785 10.60148 12.68342 8.6839 8.06753 9.79336 6.56086 6.69783 4.46522 6.09517 8.24559 4.79395 7.24571 </vector>
              <vector>5.65686 9.39614 6.42389 5.0131 7.20462 9.02632 10.57408 7.41008 7.54705 11.77942 9.99881 15.82004 6.75262 13.79288 3.78037 16.57337 5.41032 11.889 2.45176 7.61553 6.34171 10.9576 7.16353 11.8616 6.61565 12.793 5.98559 12.08075 4.53371 15.21737 8.99893 14.47773 7.42377 9.84814 9.45093 8.17711 6.31432 5.98559 5.39662 10.14948 3.49274 8.77978 </vector>
              <vector>6.17735 7.20462 6.23214 2.41067 7.57444 7.17723 9.90293 4.62959 8.14972 9.82075 10.25905 14.21749 7.13614 11.71094 3.88995 14.10791 5.9171 9.88923 2.91746 5.17747 6.97177 8.6976 7.73881 9.86184 7.16353 10.75215 6.54717 9.94402 4.91722 12.94367 9.23178 12.84779 8.14972 7.54705 9.04002 6.16365 6.53347 4.30086 6.04038 7.83468 4.39674 6.45129 </vector>
              <vector>5.99929 8.62911 6.36911 3.30098 7.61553 8.28669 11.20415 6.45129 8.35517 11.01239 12.16294 14.40924 7.83468 12.92997 4.1091 16.02549 6.28692 11.47809 2.26001 7.7525 6.99917 10.10839 7.90317 11.35481 7.67032 12.35469 6.8485 11.57397 5.42401 14.6147 10.88912 13.43676 7.79359 9.34135 9.77966 7.39638 6.4102 5.23225 6.05407 9.47832 3.93104 8.50584 </vector>
              <vector>5.83492 8.2045 5.9445 3.41055 7.3005 8.34147 10.80693 6.90329 7.87578 10.98499 9.90293 15.39543 6.64305 12.64233 3.12292 14.83385 5.4651 10.9576 2.24631 7.34159 6.75262 9.82075 7.36899 11.16306 6.78002 11.83421 6.21844 11.19045 4.28716 13.57373 8.91675 14.10791 7.53335 9.39614 9.28657 7.54705 6.14995 4.99941 5.61577 9.04002 3.53383 7.65662 </vector>
              <vector>6.8485 7.45117 9.25917 2.42437 8.31408 7.64293 12.40948 6.87589 8.27299 10.46451 9.64269 15.14888 6.90329 12.21772 3.2051 13.99833 6.23214 10.0536 3.53383 4.91722 7.45117 9.1222 7.87578 10.46451 7.08135 11.19045 6.56086 10.28645 4.90353 12.60124 9.1496 13.73809 8.6702 8.34147 10.9576 7.13614 8.51953 4.04062 6.32801 7.95796 4.95831 6.50608 </vector>
              <vector>7.97165 8.12232 9.47832 3.38316 9.45093 8.56063 13.10803 7.56074 9.51942 11.06718 11.23154 14.97082 8.04014 12.341 4.0954 13.91615 7.08135 10.75215 5.13638 6.13626 8.43735 9.83445 8.6976 11.12196 8.12232 11.71094 7.61553 10.90281 5.65686 13.2313 10.54669 14.01203 9.53311 9.30026 11.30003 8.36887 9.31396 5.05419 7.35529 8.49214 6.12256 7.06765 </vector>
              <vector>5.9171 6.34171 7.79359 1.58885 7.42377 6.58826 11.23154 5.05419 7.58814 9.34135 9.51942 13.27239 6.12256 10.9576 2.34219 12.8067 5.10898 9.02632 2.99964 3.91734 6.35541 7.91687 6.79371 9.32766 6.14995 10.0262 5.60207 9.24548 3.60231 11.80681 8.71129 12.38209 7.73881 7.43747 9.5742 6.17735 7.3142 3.28728 5.54729 7.04026 3.97213 5.08159 </vector>
              <vector>5.98559 7.86208 6.64305 3.1777 7.50596 7.69771 10.83433 5.75274 8.13602 10.36863 10.24536 14.65579 7.01286 12.27251 3.75298 14.71058 5.9308 10.42342 2.65722 6.30062 6.82111 9.25917 7.62923 10.53299 6.98547 11.3959 6.3965 10.58778 4.5474 13.61482 9.43723 13.47785 7.90317 8.58802 9.54681 6.90329 6.64305 4.5748 5.73904 8.56063 4.19128 7.41008 </vector>
              <vector>6.69783 7.71141 7.09505 2.84898 8.06753 8.04014 11.8753 6.51977 8.2319 10.77954 9.98511 15.27216 6.82111 12.25882 3.06813 14.32706 6.12256 10.35493 3.1914 5.32813 7.2868 9.5742 7.68402 10.77954 6.99917 11.56027 6.61565 10.68366 3.88995 13.35458 9.31396 14.1627 8.82087 8.30038 10.40972 7.19093 7.27311 4.15019 6.47868 8.93044 5.10898 6.73892 </vector>
              <vector>8.28669 7.91687 8.6976 2.90376 9.73857 8.05384 12.97106 6.34171 9.83445 10.82063 11.38221 14.83385 8.42366 12.23142 4.5474 13.43676 7.62923 10.45081 4.62959 5.61577 8.97154 9.36875 9.34135 10.88912 8.58802 11.60136 8.12232 10.62887 5.73904 12.82039 10.45081 13.53264 9.99881 8.88935 11.75203 7.36899 9.01263 4.71177 7.49226 8.06753 5.78013 6.57456 </vector>
              <vector>5.9582 8.91675 6.61565 3.39686 7.34159 8.56063 10.9713 6.97177 7.84838 11.53287 10.77954 15.5187 6.99917 13.57373 4.30086 16.60076 5.57468 11.76572 2.89007 6.61565 6.54717 10.54669 7.36899 11.61506 6.79371 12.58754 6.04038 11.84791 5.16377 15.09409 9.5742 14.53252 7.71141 9.16329 9.20438 7.65662 6.64305 5.10898 5.4651 9.40984 3.80777 7.64293 </vector>
              <vector>6.14995 8.88935 5.84862 4.08171 7.61553 8.53323 10.68366 6.61565 8.51953 11.54657 11.84791 15.5461 7.93056 13.34088 4.5474 16.69664 6.35541 11.94378 2.38328 7.65662 7.08135 10.90281 7.86208 11.77942 7.61553 12.66973 6.95808 12.12185 5.43771 15.36803 10.43711 14.53252 8.02644 9.1359 9.65639 7.42377 6.3828 5.56098 5.73904 9.49202 4.06801 8.47844 </vector>
              <vector>5.25965 10.28645 3.56122 5.69795 6.80741 9.83445 9.72487 7.20462 8.04014 12.36839 11.03978 16.40901 7.67032 14.88864 5.4651 17.8198 5.82123 13.06694 1.21903 9.76596 6.67044 11.64245 7.62923 12.56015 7.3005 13.53264 6.3965 12.99845 6.01298 16.20355 9.97142 15.35434 7.3005 10.87542 8.31408 8.75238 4.62959 7.3142 5.06789 10.87542 3.35577 10.38233 </vector>
              <vector>6.09517 8.73869 5.84862 3.54752 7.57444 8.42366 10.76584 6.45129 8.31408 11.34112 10.13578 15.65567 7.2868 13.6833 4.32825 15.39543 6.19104 11.36851 1.90388 7.91687 7.27311 10.42342 7.90317 11.437 7.23202 12.3273 6.64305 11.50548 5.4925 14.02573 9.50572 14.45034 8.02644 9.21808 9.72487 7.38268 6.32801 5.56098 5.9445 9.5742 3.6571 8.43735 </vector>
              <vector>7.13614 8.40996 8.77978 3.68449 8.64281 8.53323 12.09445 6.68414 8.86196 11.16306 10.64257 15.90222 7.38268 12.82039 3.41055 14.77906 6.54717 10.86172 4.05431 6.02668 7.7799 10.0399 8.2182 11.20415 7.43747 11.82051 7.04026 11.12196 4.84874 13.57373 9.61529 14.28597 9.06741 9.10851 10.69736 7.83468 8.61541 5.0268 6.8622 9.31396 5.15007 7.25941 </vector>
              <vector>6.30062 7.60184 5.9171 2.54764 7.83468 7.27311 11.08087 5.31444 8.57432 10.17687 10.64257 14.83385 7.53335 12.46427 4.34195 14.50512 6.3965 10.27275 2.12304 6.90329 7.57444 9.36875 8.14972 10.30014 7.51965 11.13566 6.91699 10.38233 5.58838 13.09433 9.95772 13.47785 8.24559 8.05384 9.99881 6.20474 6.50608 4.43783 6.19104 8.49214 3.86255 7.39638 </vector>
              <vector>7.3005 8.35517 8.43735 3.91734 8.84826 8.64281 12.35469 7.08135 9.06741 11.30003 10.39602 16.23095 7.7662 12.84779 4.47892 15.60088 6.80741 11.10827 4.1091 6.35541 8.08123 10.08099 8.58802 11.36851 7.80729 12.06706 7.2868 11.17675 5.82123 13.83397 9.47832 14.38185 9.1359 9.45093 10.5056 8.40996 8.50584 5.45141 6.97177 9.24548 5.53359 7.41008 </vector>
              <vector>6.19104 6.34171 6.93068 1.356 7.71141 6.64305 11.61506 5.50619 7.65662 9.79336 7.90317 14.94343 5.79383 11.80681 2.15043 13.245 5.39662 9.30026 2.57504 4.65698 6.80741 8.82087 7.17723 9.80705 6.27323 10.46451 5.90341 9.46463 3.13661 12.40948 7.58814 13.6833 7.69771 7.51965 9.49202 6.4102 7.3005 3.27358 5.83492 6.90329 4.45153 5.56098 </vector>
              <vector>5.34183 9.98511 5.0131 5.36922 6.80741 9.38245 9.46463 7.01286 7.88947 11.79312 10.4919 15.61458 7.34159 13.95724 5.23225 16.80622 5.73904 12.42318 1.76691 9.50572 6.57456 11.02609 7.58814 12.09445 7.01286 12.84779 6.27323 12.40948 5.80753 14.95712 9.54681 14.36815 7.19093 10.12208 8.53323 8.08123 5.23225 6.76632 5.53359 10.93021 3.1914 9.90293 </vector>
              <vector>6.78002 8.6976 7.06765 4.27346 8.38256 8.42366 11.82051 6.76632 8.72499 11.4233 10.17687 15.9844 7.25941 13.29979 3.93104 15.18997 6.21844 11.12196 2.76679 6.51977 7.54705 10.27275 8.17711 11.53287 7.50596 12.24512 7.02656 11.35481 5.30074 13.75179 9.27287 14.53252 8.58802 9.31396 10.5056 7.72511 7.43747 5.62947 6.68414 9.53311 4.75286 7.95796 </vector>
              <vector>5.9308 8.25929 7.43747 3.69819 7.45117 8.16341 11.28633 6.72523 7.73881 11.57397 9.79336 16.60076 6.54717 13.83397 3.28728 16.60076 5.56098 11.62875 2.43807 6.31432 6.73892 10.54669 7.3279 11.62875 6.61565 12.61494 6.06777 11.76572 4.36934 14.87494 8.73869 14.87494 7.67032 9.08111 9.5879 7.60184 6.97177 4.5885 5.36922 8.72499 3.87625 7.50596 </vector>
              <vector>6.71153 7.60184 6.47868 2.56134 8.38256 7.54705 11.71094 5.36922 8.83457 10.9439 10.99869 15.60088 7.71141 12.83409 4.02692 15.31325 6.67044 10.93021 3.06813 7.34159 7.7525 9.83445 8.32778 11.14936 7.73881 11.91639 7.34159 11.16306 5.4651 14.01203 10.17687 14.43664 8.76608 8.35517 10.0262 6.99917 7.02656 4.35565 6.80741 8.88935 4.45153 7.3279 </vector>
              <vector>6.90329 8.64281 7.49226 3.27358 8.35517 8.32778 12.16294 6.80741 8.88935 11.17675 12.08075 15.02561 8.30038 13.09433 5.64316 16.28573 6.88959 11.47809 3.41055 7.05396 7.67032 9.99881 8.42366 11.28633 8.13602 12.25882 7.36899 11.57397 6.4102 15.01191 10.84802 13.77918 8.62911 8.95784 10.4919 7.69771 7.49226 5.25965 6.47868 9.28657 4.61589 7.94426 </vector>
              <vector>7.65662 8.2182 8.46475 3.91734 9.06741 8.32778 12.46427 7.56074 9.21808 11.14936 10.01251 15.47761 7.80729 13.16282 4.87613 14.94343 6.76632 10.88912 5.28704 6.08147 8.10862 10.13578 8.6976 11.20415 7.86208 11.93009 7.14983 10.99869 5.88971 13.72439 9.32766 13.66961 9.16329 9.17699 10.93021 8.13602 8.54693 5.0268 7.3005 8.91675 6.27323 7.3279 </vector>
              <vector>7.54705 6.93068 9.5879 2.61613 8.98523 6.90329 12.60124 5.56098 9.17699 10.0399 11.62875 14.55991 8.31408 12.17663 4.78025 14.84755 7.12244 10.01251 3.95843 3.97213 8.14972 9.10851 8.76608 10.14948 8.17711 11.10827 7.53335 10.13578 5.98559 13.56003 10.38233 12.793 9.34135 7.61553 10.71105 6.47868 8.93044 4.1091 7.04026 7.23202 5.83492 5.87601 </vector>
              <vector>5.60207 6.79371 8.43735 2.71201 7.01286 7.20462 10.79324 6.19104 6.8622 9.86184 8.79347 14.45034 5.62947 11.46439 2.15043 14.1353 4.53371 9.54681 3.01334 4.49262 5.87601 8.62911 6.3828 9.88923 5.57468 10.60148 4.90353 9.68378 3.60231 12.50536 7.7799 13.10803 7.04026 8.02644 9.43723 6.72523 7.34159 4.27346 5.12268 7.34159 4.20498 5.80753 </vector>
              <vector>6.36911 7.47856 7.50596 1.95867 7.90317 7.34159 11.79312 5.79383 8.2045 9.93033 10.0262 14.55991 6.88959 11.8753 3.60231 14.24488 5.9582 9.82075 2.94486 5.56098 6.93068 8.77978 7.71141 9.98511 6.93068 10.80693 6.36911 9.93033 4.50631 13.29979 9.1359 13.31348 8.10862 8.35517 9.90293 6.72523 7.23202 3.41055 5.90341 7.95796 4.23237 6.68414 </vector>
              <vector>5.9171 7.19093 6.61565 2.45176 7.2868 7.23202 10.45081 4.94462 7.84838 9.65639 10.16317 13.57373 6.79371 11.53287 3.69819 13.83397 5.36922 9.79336 2.34219 5.42401 6.78002 8.76608 7.3279 9.80705 6.78002 10.60148 6.04038 9.87554 4.64328 12.60124 9.27287 12.51906 7.69771 7.68402 9.25917 6.21844 6.53347 4.17759 5.56098 7.88947 3.93104 6.65674 </vector>
              <vector>6.97177 7.21832 7.65662 3.2051 8.57432 7.13614 11.93009 6.12256 8.62911 9.43723 10.28645 12.95736 7.56074 11.08087 4.64328 12.94367 6.42389 9.46463 4.50631 5.38292 7.50596 8.43735 8.17711 9.51942 7.53335 10.23166 6.93068 9.5879 5.84862 11.61506 9.23178 11.58766 8.49214 8.09493 10.25905 6.78002 7.86208 4.42413 6.62935 7.7525 5.08159 6.45129 </vector>
              <vector>6.56086 7.72511 6.23214 3.10922 8.02644 7.50596 10.9713 4.72547 8.73869 9.84814 11.80681 13.66961 7.80729 11.72463 4.72547 14.69688 6.45129 10.20427 3.31467 6.06777 7.3142 8.98523 8.16341 10.08099 7.69771 11.08087 6.98547 10.34124 5.4925 13.49155 10.58778 12.62863 8.64281 8.02644 9.79336 6.56086 6.65674 4.49262 6.10886 8.27299 4.80765 7.24571 </vector>
              <vector>5.65686 9.39614 6.42389 4.99941 7.20462 9.01263 10.57408 7.3279 7.56074 11.77942 10.0262 15.80634 6.75262 13.79288 3.78037 16.55967 5.41032 11.91639 2.26001 7.97165 6.31432 10.99869 7.14983 11.93009 6.60195 12.7793 5.98559 12.08075 4.5748 15.12149 8.95784 14.47773 7.41008 9.80705 9.42354 8.2182 6.35541 5.98559 5.41032 10.14948 3.52013 8.80717 </vector>
              <vector>6.16365 7.20462 6.24583 2.38328 7.53335 7.21832 9.95772 4.64328 8.13602 9.83445 10.28645 14.23118 7.13614 11.71094 3.83516 14.05312 5.9582 9.88923 2.86267 5.51989 6.97177 8.72499 7.7662 9.93033 7.17723 10.71105 6.49238 9.93033 4.93092 12.99845 9.24548 12.83409 8.13602 7.58814 9.06741 6.16365 6.54717 4.31456 6.04038 7.83468 4.45153 6.49238 </vector>
              <vector>5.97189 8.64281 6.62935 3.12292 7.62923 8.27299 11.21784 6.56086 8.34147 11.02609 12.19033 14.39555 7.83468 12.94367 4.06801 16.03919 6.28692 11.47809 2.24631 7.7662 6.98547 10.12208 7.93056 11.36851 7.67032 12.17663 6.8622 11.58766 5.39662 14.601 10.82063 13.47785 7.80729 9.32766 9.86184 7.41008 6.42389 5.19116 6.10886 9.49202 4.04062 8.53323 </vector>
              <vector>5.83492 8.2045 5.53359 3.30098 7.3142 8.34147 10.71105 6.56086 7.87578 10.98499 9.91663 15.39543 6.64305 12.65603 3.01334 14.6284 5.42401 10.9713 2.23261 7.34159 6.76632 9.84814 7.41008 11.09457 6.76632 11.8616 6.23214 11.14936 4.31456 13.54633 8.93044 14.10791 7.51965 9.32766 9.28657 7.54705 6.10886 4.99941 5.58838 9.05372 3.43795 7.67032 </vector>
              <vector>6.8348 7.43747 9.31396 2.41067 8.32778 7.64293 12.43688 6.8622 8.27299 10.46451 9.91663 15.01191 6.87589 12.13554 3.24619 14.06682 6.23214 10.0673 3.52013 5.08159 7.43747 9.17699 7.86208 10.45081 7.06765 11.21784 6.56086 10.20427 4.93092 12.58754 9.1222 13.6833 8.6839 8.25929 10.98499 7.12244 8.49214 4.04062 6.32801 7.95796 4.90353 6.47868 </vector>
              <vector>7.98535 8.13602 9.36875 3.38316 9.45093 8.56063 13.02585 7.49226 9.47832 11.06718 11.30003 14.95712 8.02644 12.341 4.05431 13.90246 7.09505 10.75215 5.15007 6.13626 8.39626 9.84814 8.71129 11.10827 8.10862 11.76572 7.61553 10.9439 5.60207 13.245 10.23166 13.86136 9.51942 9.31396 11.25893 8.43735 9.28657 5.06789 7.34159 8.53323 6.09517 7.06765 </vector>
              <vector>5.9308 6.34171 7.93056 1.58885 7.42377 6.57456 11.08087 4.98571 7.56074 9.35505 9.5742 13.16282 6.12256 10.9576 2.32849 12.82039 5.12268 9.04002 2.98595 3.91734 6.35541 7.90317 6.78002 9.35505 6.14995 10.0399 5.58838 9.27287 3.60231 11.75203 8.75238 12.3273 7.69771 7.43747 9.51942 6.24583 7.3279 3.30098 5.53359 7.05396 3.94474 5.0268 </vector>
              <vector>5.98559 7.87578 6.64305 3.1777 7.50596 7.68402 10.82063 5.71165 8.12232 10.36863 10.23166 14.69688 7.01286 12.28621 3.99952 14.84755 5.9308 10.42342 2.42437 6.65674 6.8348 9.24548 7.65662 10.47821 6.98547 11.3959 6.32801 10.54669 4.49262 13.61482 9.39614 13.45045 7.88947 8.58802 9.51942 6.91699 6.61565 4.5748 5.75274 8.50584 4.1091 7.39638 </vector>
              <vector>6.69783 7.69771 7.23202 2.95855 8.06753 8.04014 11.77942 6.43759 8.2182 10.79324 10.01251 15.29955 6.80741 12.27251 2.90376 14.20379 6.12256 10.36863 3.1914 5.31444 7.3005 9.6016 7.58814 10.91651 6.95808 11.60136 6.64305 10.58778 3.83516 13.36827 9.36875 14.19009 8.77978 8.32778 10.43711 7.17723 7.2868 4.13649 6.47868 8.91675 5.09528 6.73892 </vector>
              <vector>8.28669 7.90317 8.86196 2.90376 9.75226 8.05384 12.98476 6.42389 9.80705 10.82063 11.3959 14.84755 8.43735 12.27251 4.52001 13.43676 7.65662 10.47821 4.62959 5.67056 8.98523 9.35505 9.35505 10.84802 8.57432 11.58766 8.14972 10.64257 5.65686 12.82039 10.47821 13.53264 9.94402 8.88935 11.77942 7.35529 9.02632 4.72547 7.50596 8.04014 5.71165 6.57456 </vector>
              <vector>5.9445 8.91675 6.51977 3.36946 7.35529 8.57432 10.99869 6.88959 7.80729 11.54657 10.79324 15.5324 6.99917 13.57373 4.31456 16.66925 5.58838 11.77942 2.90376 6.58826 6.56086 10.57408 7.3279 11.66984 6.80741 12.66973 6.12256 12.03966 5.13638 15.0804 9.5742 14.53252 7.71141 9.1496 9.27287 7.68402 6.64305 5.05419 5.4788 9.42354 3.78037 7.61553 </vector>
              <vector>6.13626 8.88935 5.79383 4.1228 7.57444 8.53323 10.69736 6.62935 8.50584 11.56027 11.79312 15.57349 7.94426 13.39567 4.60219 16.73773 6.36911 11.94378 2.41067 7.64293 7.09505 11.03978 7.82099 11.80681 7.71141 12.7656 6.98547 12.10815 5.41032 15.39543 10.43711 14.51882 8.04014 9.1359 9.68378 7.45117 6.16365 5.24595 5.79383 9.51942 4.04062 8.45105 </vector>
              <vector>5.25965 10.28645 3.6571 5.68426 6.82111 9.82075 9.39614 6.98547 8.04014 12.36839 11.06718 16.32682 7.67032 14.90234 5.45141 17.83349 5.82123 13.06694 1.21903 10.09469 6.65674 11.62875 7.64293 12.57385 7.3005 13.54633 6.47868 13.03954 6.01298 16.23095 9.88923 15.31325 7.3279 10.88912 8.35517 8.72499 4.62959 7.3142 5.10898 10.88912 3.35577 10.35493 </vector>
              <vector>6.08147 8.72499 5.69795 3.53383 7.57444 8.39626 10.80693 6.45129 8.30038 11.35481 10.14948 15.65567 7.2868 13.7107 4.49262 15.5187 6.17735 11.38221 2.02716 8.10862 7.2868 10.43711 7.97165 11.4233 7.21832 12.25882 6.62935 11.50548 5.67056 13.86136 9.02632 14.08052 8.04014 9.21808 9.67008 7.43747 6.30062 5.53359 5.9445 9.62899 3.6434 8.47844 </vector>
              <vector>7.12244 8.40996 8.79347 3.6708 8.64281 8.51953 12.10815 6.71153 8.86196 11.16306 10.62887 15.94331 7.35529 12.82039 3.41055 14.77906 6.53347 10.86172 3.97213 6.13626 7.7662 10.0399 8.2319 11.21784 7.43747 11.94378 6.98547 11.05348 4.86244 13.57373 9.62899 14.29967 9.04002 9.1496 10.69736 7.86208 8.62911 5.13638 6.90329 9.36875 5.15007 7.3005 </vector>
              <vector>6.30062 7.61553 5.99929 2.53395 7.83468 7.27311 11.03978 5.23225 8.56063 10.16317 10.65627 14.80646 7.53335 12.49166 4.5474 14.6147 6.3965 10.27275 2.24631 7.09505 7.53335 9.39614 8.12232 10.28645 7.50596 11.12196 6.93068 10.43711 5.57468 13.09433 9.93033 13.50524 8.24559 8.04014 9.97142 6.20474 6.50608 4.47892 6.14995 8.49214 3.82146 7.38268 </vector>
              <vector>7.2868 8.32778 8.45105 3.95843 8.84826 8.6565 12.38209 7.04026 9.04002 11.31372 10.39602 16.23095 7.7525 12.90257 4.49262 15.61458 6.82111 11.09457 4.0954 6.35541 8.09493 10.09469 8.56063 11.4096 7.82099 12.05336 7.2868 11.14936 5.54729 14.02573 9.40984 14.39555 9.08111 9.49202 10.5193 8.45105 8.49214 5.42401 7.01286 9.19069 5.4925 7.41008 </vector>
              <vector>6.19104 6.36911 6.72523 1.26012 7.71141 6.61565 11.58766 5.64316 7.62923 9.79336 7.93056 14.94343 5.79383 11.79312 2.13673 13.2313 5.38292 9.30026 2.60243 4.35565 6.79371 8.84826 7.16353 9.79336 6.24583 10.43711 5.88971 9.45093 3.1914 12.38209 7.58814 13.77918 7.72511 7.50596 9.49202 6.4102 7.3142 3.28728 5.82123 6.93068 4.43783 5.51989 </vector>
              <vector>5.35553 9.97142 5.0131 5.38292 6.80741 9.36875 9.46463 6.93068 7.86208 11.80681 10.60148 15.5461 7.3279 13.95724 5.20486 16.75143 5.73904 12.42318 2.12304 9.86184 6.57456 11.03978 7.54705 11.97118 7.01286 12.84779 6.21844 12.36839 5.80753 14.97082 9.47832 14.38185 7.17723 10.10839 8.01275 8.54693 5.27335 6.75262 5.50619 10.9439 3.99952 10.17687 </vector>
              <vector>6.76632 8.6976 7.09505 4.27346 8.38256 8.42366 11.83421 6.76632 8.71129 11.4233 10.19057 15.9981 7.27311 13.29979 3.87625 15.12149 6.21844 11.10827 2.7394 6.54717 7.57444 10.25905 8.2319 11.47809 7.49226 12.21772 6.87589 11.23154 5.32813 13.79288 9.27287 14.54621 8.60172 9.32766 10.47821 7.7525 7.45117 5.62947 6.69783 9.6016 4.67068 7.91687 </vector>
              <vector>5.9171 8.30038 7.45117 3.68449 7.46487 8.17711 11.30003 6.87589 7.7525 11.58766 9.87554 16.55967 6.56086 13.79288 3.36946 16.66925 5.56098 11.61506 2.21891 6.79371 6.68414 10.57408 7.3279 11.61506 6.60195 12.61494 6.05407 11.73833 4.32825 14.87494 8.6565 14.84755 7.67032 9.09481 9.61529 7.57444 6.98547 4.5474 5.34183 8.76608 3.84886 7.50596 </vector>
            </data>
          </datamatrix>
          <datamatrix visiblename="FediaProjectCompiled.NTS, centroid size" covarfromorigin="false" matrixtype="1" iscoordinates="false" issymmetrycomponent="false" isasymmetrycomponent="false">
            <data>
              <vector>18.821996344565783 2.935026204225855 </vector>
              <vector>17.972021448017735 2.8888161846201625 </vector>
              <vector>16.45106930562092 2.8003904784799634 </vector>
              <vector>18.427850674009452 2.9138631438288494 </vector>
              <vector>17.258188294575113 2.8482867145941655 </vector>
              <vector>18.070680373229422 2.894290755983274 </vector>
              <vector>16.770532171177656 2.819623308854438 </vector>
              <vector>14.544063576195581 2.677182908726145 </vector>
              <vector>17.04311091675153 2.835746070275172 </vector>
              <vector>17.071286693297665 2.83739791142886 </vector>
              <vector>17.115492179612623 2.839984028776534 </vector>
              <vector>18.182674664703157 2.9004691991988607 </vector>
              <vector>17.327852837783894 2.852315197481568 </vector>
              <vector>18.102384132855196 2.896043649644705 </vector>
              <vector>16.58825710939289 2.808695041986278 </vector>
              <vector>17.663756924282907 2.871514908920002 </vector>
              <vector>17.22881052045146 2.8465830127796226 </vector>
              <vector>18.04497667239068 2.892867345347487 </vector>
              <vector>17.32656654101331 2.8522409618259585 </vector>
              <vector>18.47414355621108 2.9163721088564265 </vector>
              <vector>18.371015373577972 2.9107741711659236 </vector>
              <vector>17.67026848592236 2.8718834806656535 </vector>
              <vector>17.659133717466492 2.871253140601565 </vector>
              <vector>17.56507941883907 2.865912807133078 </vector>
              <vector>17.572910875739833 2.866358561541044 </vector>
              <vector>17.231994140555056 2.84676778038119 </vector>
              <vector>19.037996719834734 2.946436809533413 </vector>
              <vector>16.452298029974273 2.8004651653253183 </vector>
              <vector>17.31995641323395 2.8518593865741915 </vector>
              <vector>19.327007847440054 2.9615034880383315 </vector>
              <vector>18.547555698264112 2.9203380120835916 </vector>
              <vector>17.963554169924695 2.8883449369440566 </vector>
              <vector>16.47503885798438 2.8018464389887865 </vector>
              <vector>18.47722957225177 2.916539140053732 </vector>
              <vector>17.56216106600237 2.8657466481747806 </vector>
              <vector>18.030514975375706 2.8920655989468647 </vector>
              <vector>16.70734388960963 2.8158483766281543 </vector>
              <vector>14.554120545869313 2.677874152553045 </vector>
              <vector>17.008425168431195 2.8337088194310285 </vector>
              <vector>16.993711209281702 2.832843346749872 </vector>
              <vector>17.144506665949606 2.8416778112780694 </vector>
              <vector>18.14085593185829 2.8981666283510177 </vector>
              <vector>17.116868609117176 2.840064445637865 </vector>
              <vector>18.02736366166934 2.89189080698275 </vector>
              <vector>16.623082007353798 2.8107922119078017 </vector>
              <vector>17.637168524207752 2.87000852319412 </vector>
              <vector>17.252051804613743 2.8479310815989494 </vector>
              <vector>18.026816369343965 2.891860447544541 </vector>
              <vector>17.33235367524039 2.8525749095799426 </vector>
              <vector>18.612967329691465 2.9238585060732363 </vector>
              <vector>18.45279949204353 2.9152160929621984 </vector>
              <vector>17.733073859098642 2.8754314755667245 </vector>
              <vector>17.553574939685703 2.865257629434784 </vector>
              <vector>17.575114591672484 2.8664839578275343 </vector>
              <vector>17.555202730739452 2.8653503578726807 </vector>
              <vector>17.224446029066886 2.846329655515606 </vector>
              <vector>18.9135566461258 2.939878947804989 </vector>
              <vector>16.472400664855254 2.801686293425248 </vector>
              <vector>17.25464188109115 2.8480812018339314 </vector>
              <vector>19.27691328922662 2.9589081772586665 </vector>
              <vector>18.87422762978155 2.9377973740213568 </vector>
              <vector>17.976681613997563 2.8890754521658035 </vector>
              <vector>16.390684372302978 2.796713147363135 </vector>
              <vector>18.463415896573622 2.915791255107668 </vector>
              <vector>17.364002962115396 2.854399268026793 </vector>
              <vector>18.05242081882174 2.893279793172203 </vector>
              <vector>16.9000358328076 2.8273157422112534 </vector>
              <vector>14.565202360362013 2.6786352839202388 </vector>
              <vector>17.13536611419646 2.841144521552731 </vector>
              <vector>17.083008237423417 2.8380842991648523 </vector>
              <vector>17.102270177955347 2.8392112136416823 </vector>
              <vector>18.066755886859738 2.8940735581523676 </vector>
              <vector>17.18103991348769 2.8438064451949763 </vector>
              <vector>18.076417883434548 2.8946082094182675 </vector>
              <vector>16.77214256986382 2.8197193297412535 </vector>
              <vector>17.62056225115554 2.8690665298261413 </vector>
              <vector>17.225266462566246 2.8463772863049615 </vector>
              <vector>18.156929410754554 2.899052273565742 </vector>
              <vector>17.23346908338815 2.846853369994445 </vector>
              <vector>18.407046032568743 2.9127335278661 </vector>
              <vector>18.421826513728863 2.9135361851798733 </vector>
              <vector>17.771121179747936 2.8775747341406506 </vector>
              <vector>17.530943847859145 2.863967539346765 </vector>
              <vector>17.625020196420717 2.8693194945938867 </vector>
              <vector>17.87190288290827 2.8832298082760617 </vector>
              <vector>17.1739540384283 2.843393936016847 </vector>
              <vector>18.683272657444654 2.9276286132503873 </vector>
              <vector>16.307050557866358 2.7915975638524757 </vector>
              <vector>17.340481740402662 2.853043752996624 </vector>
              <vector>19.315474184245325 2.9609065458684283 </vector>
              <vector>18.824374856377542 2.9351525649739987 </vector>
              <vector>18.00664662465793 2.890740946663045 </vector>
              <vector>16.369052339275857 2.7953924996203505 </vector>
              <vector>18.48891329521147 2.9171712711035225 </vector>
              <vector>17.467503733524858 2.8603422251856716 </vector>
              <vector>18.021612551394536 2.891571734935344 </vector>
              <vector>16.83464835479975 2.8234391646491033 </vector>
              <vector>14.617020401911438 2.682186630672169 </vector>
              <vector>17.109327563794807 2.839623786360024 </vector>
              <vector>17.036947362993452 2.8353843599884883 </vector>
              <vector>17.052499314693407 2.836296780358694 </vector>
              <vector>18.098023141943536 2.895802713629833 </vector>
              <vector>17.26780629379507 2.848843859990463 </vector>
              <vector>18.046659481279022 2.89296059736202 </vector>
              <vector>16.68853539897318 2.8147219806160866 </vector>
              <vector>17.56670662318624 2.8660054414413016 </vector>
              <vector>17.241324190616098 2.847309071486341 </vector>
              <vector>18.172752404308884 2.8999233516354805 </vector>
              <vector>17.256400449254432 2.84818311519534 </vector>
              <vector>18.52188037987067 2.918952756454394 </vector>
              <vector>18.53633076795277 2.919732631594986 </vector>
              <vector>17.718496044025912 2.8746090682130183 </vector>
              <vector>17.308691172913544 2.85120875529038 </vector>
              <vector>17.604535051371606 2.8681565422254107 </vector>
              <vector>17.818188764981805 2.8802197763034987 </vector>
              <vector>17.266797891810135 2.8487854604802325 </vector>
              <vector>18.756071628929224 2.9315175202075303 </vector>
              <vector>15.854449654228814 2.763450196207089 </vector>
              <vector>17.349192002153327 2.8535459348273533 </vector>
              <vector>19.25791766355483 2.9579222833678283 </vector>
            </data>
            <namesvector>Centroid Size	Log Centroid Size</namesvector>
          </datamatrix>
          <datamatrix visiblename="FediaProjectCompiled.NTS, symmetric component" covarfromorigin="false" matrixtype="5" iscoordinates="true" issymmetrycomponent="true" isasymmetrycomponent="false">
            <data>
              <vector>-0.11034054979549392 0.04467981386012336 -0.38521985997668384 0.0 -0.11034054979549392 -0.04467981386012336 -0.19760063103945594 -0.23684580556723597 0.06737866755238286 -0.05567547216210458 0.299037177911841 -0.1874068537330168 0.169294941106304 0.0 0.299037177911841 0.18740685373301683 0.06737866755238288 0.055675472162104576 -0.19760063103945594 0.23684580556723597 2.4278911744806978E-4 0.0 0.0800860251924347 -0.02447369406689092 0.10961846587434126 0.0 0.0800860251924347 0.02447369406689092 0.24068622770088124 0.12329476981136932 0.24068622770088127 -0.1232947698113693 -0.050737742543128156 -0.05334035376866503 -0.13435305547442988 -0.146653223006233 -0.28224857513147344 0.0 -0.05073774254312815 0.05334035376866503 -0.13435305547442988 0.146653223006233 </vector>
              <vector>-0.09989425024175574 0.041665147477696694 -0.38310393767703116 0.0 -0.09989425024175574 -0.041665147477696694 -0.18022353612436312 -0.23657399944250732 0.06136533112088005 -0.05458889605169297 0.31420495661356096 -0.18219738756576534 0.16052758553140636 0.0 0.31420495661356096 0.1821973875657653 0.06136533112088005 0.05458889605169297 -0.18022353612436312 0.23657399944250734 -0.005465525374141559 0.0 0.07155784202090859 -0.025636369194167757 0.10872772914548398 0.0 0.07155784202090859 0.025636369194167754 0.23808430200959496 0.12434779105643891 0.23808430200959496 -0.12434779105643891 -0.06718712555743614 -0.059819090629379984 -0.13788694680644806 -0.15944878765673987 -0.28072699769560083 0.0 -0.06718712555743614 0.059819090629379984 -0.13788694680644803 0.15944878765673987 </vector>
              <vector>-0.10458079196653638 0.04373769722886428 -0.3703335138392915 0.0 -0.10458079196653638 -0.04373769722886429 -0.20569001646428942 -0.22624829072006872 0.06387604427904782 -0.07631412910982335 0.3269967302139155 -0.15722319153153883 0.19559659150126513 0.0 0.3269967302139155 0.15722319153153885 0.06387604427904782 0.07631412910982335 -0.20569001646428942 0.22624829072006872 0.01430664831346459 0.0 0.06817550314693444 -0.04404857999125552 0.10244586693572966 0.0 0.06817550314693444 0.04404857999125552 0.23125960898522785 0.10191070867171997 0.23125960898522782 -0.10191070867171997 -0.06094124692721458 -0.05679505653539585 -0.1402318378137325 -0.14305317259372186 -0.2997435798178733 0.0 -0.06094124692721459 0.05679505653539584 -0.14023183781373252 0.14305317259372186 </vector>
              <vector>-0.10623434062796443 0.03987178049610266 -0.3454387345615895 0.0 -0.10623434062796444 -0.039871780496102655 -0.21760237903734403 -0.23827924804892528 0.0628517439637269 -0.0560755005860349 0.32087419033331027 -0.1832752513414299 0.17945941535909068 0.0 0.32087419033331027 0.18327525134142994 0.06285174396372692 0.05607550058603491 -0.21760237903734403 0.23827924804892525 0.004887665147747182 0.0 0.0733743213883391 -0.02626408315582434 0.11713027756886266 0.0 0.0733743213883391 0.026264083155824347 0.23718036441084395 0.11940023573627553 0.23718036441084395 -0.11940023573627553 -0.07566408546469647 -0.06334200212285249 -0.14344698024179958 -0.13770944536765198 -0.25870429296294245 0.0 -0.07566408546469647 0.06334200212285249 -0.14344698024179958 0.13770944536765198 </vector>
              <vector>-0.09928872214039808 0.041355157464777456 -0.3679409171507176 0.0 -0.09928872214039808 -0.041355157464777456 -0.20660294255165607 -0.2302765019640787 0.060390271074112836 -0.06830748539980032 0.32098976471952545 -0.19270200256053588 0.16691898132404165 0.0 0.32098976471952545 0.1927020025605359 0.060390271074112836 0.06830748539980032 -0.20660294255165607 0.2302765019640787 -0.005655358702136684 0.0 0.06664426489806632 -0.037163562667415245 0.10994744228574543 0.0 0.06664426489806632 0.037163562667415245 0.23582366833178103 0.12205910451081972 0.23582366833178103 -0.12205910451081972 -0.05869253602771608 -0.058939028772915 -0.13805008960587917 -0.14117142818735284 -0.26569750515260515 0.0 -0.05869253602771608 0.05893902877291499 -0.13805008960587917 0.14117142818735284 </vector>
              <vector>-0.08502535824802802 0.0424482251137584 -0.3867956274714017 0.0 -0.08502535824802804 -0.0424482251137584 -0.18685758879187978 -0.243650410239915 0.051549758886028724 -0.06335386971754475 0.3080893349569188 -0.1755064044804274 0.16131361901580582 0.0 0.3080893349569188 0.17550640448042737 0.051549758886028724 0.06335386971754475 -0.1868575887918798 0.24365041023991496 -0.00919561334563262 0.0 0.05802522766933256 -0.03677999952986464 0.09870344211279612 0.0 0.05802522766933256 0.03677999952986464 0.2431862088540246 0.128264794565906 0.24318620885402462 -0.12826479456590598 -0.042695359849775294 -0.06001173236906939 -0.1233238626880829 -0.1558339465752716 -0.3099225418886445 0.0 -0.042695359849775294 0.06001173236906939 -0.1233238626880829 0.15583394657527164 </vector>
              <vector>-0.08288197564487078 0.0399480281452479 -0.37164820329682546 0.0 -0.08288197564487078 -0.03994802814524791 -0.22263351094156453 -0.23150119323774507 0.06325477710580898 -0.07167182778006721 0.296852063566993 -0.19417570555542435 0.17773962663685494 0.0 0.29685206356699295 0.19417570555542438 0.06325477710580898 0.07167182778006721 -0.22263351094156453 0.23150119323774507 -7.366105399719276E-4 0.0 0.07121875522411039 -0.03584595345921647 0.1061020124597663 0.0 0.07121875522411039 0.03584595345921647 0.23300851800768013 0.1360190604613634 0.23300851800768013 -0.1360190604613634 -0.050155781215301676 -0.06278012617437415 -0.13167295211426924 -0.16216702602555258 -0.26543661323699635 0.0 -0.050155781215301676 0.06278012617437415 -0.13167295211426927 0.1621670260255526 </vector>
              <vector>-0.09509883117672019 0.05512013435722871 -0.37201027964756683 0.0 -0.09509883117672019 -0.05512013435722871 -0.19207501662535986 -0.25748528473134447 0.06122660581733086 -0.07504051624745023 0.30751827098610385 -0.18475551571075238 0.17794973332153977 0.0 0.30751827098610385 0.18475551571075238 0.06122660581733086 0.07504051624745024 -0.19207501662535983 0.25748528473134447 -0.012357751374724531 0.0 0.06852188066146561 -0.04052828690427597 0.10945797600783233 0.0 0.0685218806614656 0.04052828690427597 0.2120694429802295 0.11289607065003238 0.2120694429802295 -0.11289607065003238 -0.04225484456694861 -0.06422888754828159 -0.13297748749552893 -0.17744220404603514 -0.2768997194682254 0.0 -0.04225484456694861 0.06422888754828159 -0.13297748749552893 0.17744220404603517 </vector>
              <vector>-0.08465066932218551 0.04394949561855706 -0.35375312166848505 0.0 -0.08465066932218551 -0.04394949561855705 -0.21851737419583267 -0.2247494428958856 0.05832748576191973 -0.06698972841477549 0.3011313552299302 -0.21590998383403326 0.15907341448740217 0.0 0.3011313552299302 0.21590998383403326 0.05832748576191973 0.06698972841477549 -0.21851737419583267 0.22474944289588564 -0.005828470351927513 0.0 0.07244042579340626 -0.03352781459204468 0.10578933517998693 0.0 0.07244042579340626 0.03352781459204468 0.23857269197480913 0.15055603297153886 0.23857269197480913 -0.15055603297153886 -0.05821743722574786 -0.0772312718247693 -0.12556764204590443 -0.14741857863119834 -0.27231882958776615 0.0 -0.05821743722574787 0.07723127182476931 -0.12556764204590445 0.14741857863119837 </vector>
              <vector>-0.0978032400592921 0.04553664901687507 -0.35054053915574723 0.0 -0.09780324005929211 -0.04553664901687507 -0.19971576191777274 -0.23839956428936598 0.0568430271429354 -0.06230045672933739 0.310490575005425 -0.1814542075633111 0.17473783738095874 0.0 0.310490575005425 0.18145420756331104 0.0568430271429354 0.0623004567293374 -0.19971576191777274 0.238399564289366 0.0018420336776518687 0.0 0.06381392974632531 -0.034249252845095265 0.11220636305635702 0.0 0.06381392974632531 0.03424925284509527 0.23134343634282709 0.12878633683932228 0.23134343634282709 -0.12878633683932228 -0.050095826507101746 -0.05924550088458784 -0.1396125953597681 -0.17416694455427995 -0.28877278374637616 0.0 -0.05009582650710175 0.05924550088458784 -0.1396125953597681 0.1741669445542799 </vector>
              <vector>-0.09109656214910258 0.0405086181440497 -0.3798437789291357 0.0 -0.0910965621491026 -0.04050861814404969 -0.21720400640019522 -0.21007105121820013 0.0653674660414178 -0.0627132859919561 0.321800023563902 -0.17891122625743802 0.17663378381336994 0.0 0.321800023563902 0.17891122625743802 0.0653674660414178 0.0627132859919561 -0.21720400640019524 0.21007105121820013 -0.02105273604081994 0.0 0.06819190789654261 -0.038471556817825596 0.1174880587595413 0.0 0.06819190789654263 0.038471556817825596 0.24648259002683218 0.1208456034062343 0.24648259002683215 -0.12084560340623432 -0.0638355238172394 -0.061588750437980615 -0.14502067822074127 -0.13520585905214103 -0.26259576148578734 0.0 -0.06383552381723942 0.061588750437980615 -0.14502067822074127 0.13520585905214103 </vector>
              <vector>-0.0970725697985145 0.0476137070584146 -0.3831557289339259 0.0 -0.09707256979851449 -0.0476137070584146 -0.17582026289928557 -0.2492406738212638 0.060119533373330133 -0.0591061554629568 0.2896158381481981 -0.22658525610422448 0.1583339700467943 0.0 0.28961583814819813 0.22658525610422448 0.060119533373330133 0.0591061554629568 -0.17582026289928557 0.2492406738212638 -0.01439569940048242 0.0 0.07386352869769192 -0.029217934803879325 0.12021773970992727 0.0 0.07386352869769192 0.02921793480387933 0.2209265851283084 0.15236211845509798 0.2209265851283084 -0.15236211845509795 -0.047240143493816916 -0.0480624342989931 -0.1250174003743023 -0.1611669440463186 -0.2797504989855317 0.0 -0.04724014349381691 0.048062434298993095 -0.1250174003743023 0.1611669440463186 </vector>
              <vector>-0.08996479400760407 0.04349576783551949 -0.37856211348616897 0.0 -0.08996479400760407 -0.0434957678355195 -0.19930262369438126 -0.25041662716618657 0.06280311208908096 -0.06733438008096905 0.29336071857820584 -0.19413478754487554 0.16160048202609323 0.0 0.2933607185782058 0.19413478754487554 0.06280311208908097 0.06733438008096905 -0.1993026236943813 0.2504166271661866 -0.011811639462507026 0.0 0.06845554125333007 -0.030147217670924223 0.11645246163016933 0.0 0.06845554125333009 0.03014721767092422 0.22768796067966623 0.1347357262448483 0.22768796067966623 -0.1347357262448483 -0.0338074656834186 -0.055350980366947994 -0.13110529461450568 -0.1664845087198084 -0.2839334999083334 0.0 -0.03380746568341861 0.055350980366947994 -0.13110529461450568 0.16648450871980838 </vector>
              <vector>-0.0897258596570301 0.04089013369568945 -0.3811894347064764 0.0 -0.08972585965703009 -0.04089013369568945 -0.18509977419093684 -0.25274220653548585 0.06179967943965516 -0.059195566385866975 0.3086207068484858 -0.18271463826368478 0.16922047453689723 0.0 0.30862070684848575 0.18271463826368478 0.06179967943965517 0.05919556638586697 -0.18509977419093684 0.25274220653548585 -0.0014878299532825221 0.0 0.07075527715349511 -0.034043773919890816 0.1161444441664443 0.0 0.07075527715349511 0.034043773919890816 0.2203986471928 0.11969709603155786 0.2203986471928 -0.11969709603155784 -0.05637583643417639 -0.06581975379258749 -0.13769044151109933 -0.16167458488960024 -0.2880524517259696 0.0 -0.05637583643417639 0.06581975379258749 -0.13769044151109933 0.16167458488960024 </vector>
              <vector>-0.08849895760550001 0.045668074495548334 -0.3943250007320961 0.0 -0.0884989576055 -0.045668074495548334 -0.18042322933466143 -0.24727814201820386 0.06648718415878566 -0.0721156929206972 0.28094181834193716 -0.21749552983197654 0.15854030298727284 0.0 0.2809418183419371 0.21749552983197654 0.06648718415878567 0.07211569292069718 -0.18042322933466146 0.24727814201820386 -0.00322495095107303 0.0 0.07383666303071015 -0.032205823018123574 0.11806973930269686 0.0 0.07383666303071015 0.032205823018123574 0.22500075625181776 0.1411178226463898 0.22500075625181776 -0.14111782264638978 -0.0489060686125839 -0.06805280559381831 -0.12478529911639002 -0.15996731685586538 -0.28636582483503104 0.0 -0.0489060686125839 0.06805280559381831 -0.12478529911639002 0.15996731685586535 </vector>
              <vector>-0.08915037581731274 0.04274441539021103 -0.3721907697975984 0.0 -0.08915037581731274 -0.04274441539021103 -0.20547311564597354 -0.2350560534695359 0.06643046622104189 -0.07165907931736215 0.28671493391520353 -0.2036554176207734 0.16412552781778783 0.0 0.28671493391520353 0.2036554176207734 0.06643046622104187 0.07165907931736215 -0.2054731156459735 0.2350560534695359 -0.0018087501350719261 0.0 0.07746074734816677 -0.03319596170134734 0.11176984537779605 0.0 0.07746074734816677 0.03319596170134734 0.2316895165362302 0.14776984202184812 0.2316895165362302 -0.14776984202184812 -0.042876773911505225 -0.06309925106908848 -0.1386903815828317 -0.16432570635422458 -0.2741058873889519 0.0 -0.042876773911505225 0.06309925106908848 -0.1386903815828317 0.16432570635422455 </vector>
              <vector>-0.0981934570665334 0.044888681982779 -0.36319316403854274 0.0 -0.09819345706653339 -0.044888681982779 -0.19231031874797377 -0.24344783764898265 0.0543121757257294 -0.06450626936560343 0.3064873910357603 -0.18504788281470444 0.16471669030314687 0.0 0.3064873910357603 0.18504788281470447 0.054312175725729384 0.06450626936560343 -0.19231031874797377 0.24344783764898265 -0.010362993737268844 0.0 0.06709736075422407 -0.03396071137141958 0.11144300160996752 0.0 0.06709736075422407 0.03396071137141958 0.2382341299537694 0.14236023254658564 0.23823412995376947 -0.14236023254658564 -0.050185811976664975 -0.062122904336423916 -0.13481124265835728 -0.15484688940770153 -0.28386398817721004 0.0 -0.050185811976664975 0.062122904336423916 -0.13481124265835728 0.15484688940770153 </vector>
              <vector>-0.08570216101667624 0.038942969704932634 -0.366141802981622 0.0 -0.08570216101667624 -0.038942969704932634 -0.19955128402412844 -0.24176126954690585 0.06061671818108205 -0.05991739327594932 0.28996830404031315 -0.20284944214522885 0.15802454036299762 0.0 0.28996830404031315 0.20284944214522885 0.060616718181082066 0.05991739327594931 -0.19955128402412847 0.24176126954690585 -8.376474259779324E-4 0.0 0.07044999578424145 -0.027561030032056046 0.11581919558356651 0.0 0.07044999578424144 0.027561030032056042 0.23809144823803774 0.15388878321950272 0.23809144823803774 -0.15388878321950272 -0.04242548636621417 -0.0601676781899761 -0.1398310676538509 -0.15119359418928746 -0.29009721990457354 0.0 -0.04242548636621417 0.0601676781899761 -0.1398310676538509 0.15119359418928746 </vector>
              <vector>-0.08535911712133785 0.04257709657261226 -0.3773428802058509 0.0 -0.08535911712133785 -0.04257709657261226 -0.194236319972316 -0.24288019849278922 0.070308181850685 -0.06548212592810196 0.27962448307880305 -0.20063399730672082 0.1688748428279821 0.0 0.2796244830788031 0.20063399730672082 0.07030818185068499 0.06548212592810196 -0.19423631997231594 0.24288019849278922 -0.0030226856967954154 0.0 0.08495901811683225 -0.032147233836955225 0.12604274820275962 0.0 0.08495901811683225 0.032147233836955225 0.22355977923595804 0.13821673540851975 0.22355977923595804 -0.13821673540851975 -0.054823505328295066 -0.07237869432113665 -0.14541868074894265 -0.1785787250117613 -0.2717797033508689 0.0 -0.054823505328295066 0.07237869432113665 -0.14541868074894265 0.1785787250117613 </vector>
              <vector>-0.08942102941965413 0.03856177337770537 -0.379697286073981 0.0 -0.08942102941965413 -0.03856177337770537 -0.2000271536478524 -0.22112737118857623 0.06667072811495081 -0.06209788760843271 0.31054996903668874 -0.17961931821721655 0.16416332180678475 0.0 0.31054996903668874 0.17961931821721652 0.0666707281149508 0.06209788760843271 -0.2000271536478524 0.22112737118857623 0.0076250717983061995 0.0 0.07222995641740931 -0.03790004321096168 0.11958987321606859 0.0 0.07222995641740934 0.03790004321096168 0.24012281041149106 0.12178027517602491 0.24012281041149106 -0.12178027517602491 -0.06012001642112218 -0.06150404752726991 -0.15200029345550423 -0.1481504676507106 -0.28769092281999237 0.0 -0.06012001642112218 0.0615040475272699 -0.15200029345550423 0.1481504676507106 </vector>
              <vector>-0.10318420411282779 0.03959490126399912 -0.36048099735314715 0.0 -0.10318420411282779 -0.039594901263999116 -0.19274560232977983 -0.2234891236571866 0.06511107473837878 -0.05934967149876036 0.3058589722459307 -0.20102107642705055 0.1570787971868085 0.0 0.3058589722459307 0.20102107642705055 0.06511107473837877 0.059349671498760366 -0.19274560232977983 0.22348912365718657 0.017239306647456272 0.0 0.07656515280636945 -0.025637669336254144 0.11529465046643933 0.0 0.07656515280636945 0.025637669336254144 0.23904856829171456 0.14036867664023173 0.23904856829171456 -0.14036867664023178 -0.07094532734238247 -0.06254801794546581 -0.14667596747232456 -0.15766691478154576 -0.2751970905977149 0.0 -0.07094532734238247 0.06254801794546581 -0.14667596747232456 0.15766691478154576 </vector>
              <vector>-0.10110845074454006 0.04512114024303297 -0.38555779918349975 0.0 -0.10110845074454004 -0.045121140243032966 -0.1910481051323027 -0.2511724757203109 0.05748091672703063 -0.06471144001902715 0.3165291828052039 -0.1618957466757283 0.18693020063613014 0.0 0.3165291828052039 0.16189574667572829 0.05748091672703063 0.06471144001902715 -0.1910481051323027 0.2511724757203109 -0.009203330578108314 0.0 0.059772693492268776 -0.04008965721341341 0.10448439492150437 0.0 0.059772693492268776 0.04008965721341341 0.23642863668914205 0.11210163840023657 0.23642863668914205 -0.11210163840023657 -0.05427200587867928 -0.06100647352127593 -0.13392530435593614 -0.14874270491549277 -0.276368593000401 0.0 -0.05427200587867928 0.06100647352127594 -0.13392530435593614 0.1487427049154928 </vector>
              <vector>-0.09839791784262839 0.043865796070788846 -0.39115689670557413 0.0 -0.09839791784262839 -0.04386579607078884 -0.1865758864376656 -0.2586946936994372 0.061576338942616896 -0.061212905796150206 0.2965192333086293 -0.1625400420539002 0.19231434696660316 0.0 0.2965192333086293 0.1625400420539002 0.061576338942616896 0.061212905796150206 -0.1865758864376656 0.2586946936994372 0.00609701499135674 0.0 0.06819691321543844 -0.0343754432082702 0.11396372658755782 0.0 0.06819691321543844 0.0343754432082702 0.22608223838309535 0.11389211653472331 0.22608223838309532 -0.11389211653472331 -0.04911964210986217 -0.05998256295113414 -0.14048868981418786 -0.1774938656526013 -0.27680336713081555 0.0 -0.04911964210986217 0.05998256295113414 -0.14048868981418783 0.1774938656526013 </vector>
              <vector>-0.08666611887155484 0.043781423982796344 -0.36604444399345337 0.0 -0.08666611887155484 -0.04378142398279634 -0.2075187596483426 -0.2273953967755784 0.05736143824936632 -0.06613453314293209 0.31060532015973413 -0.20304427686779386 0.16625917827003728 0.0 0.3106053201597341 0.20304427686779386 0.05736143824936631 0.06613453314293209 -0.20751875964834265 0.2273953967755784 -0.003256771982988795 0.0 0.06469364687593061 -0.036765959120857006 0.1128983171179004 0.0 0.0646936468759306 0.03676595912085701 0.2274854274444432 0.1359858323969336 0.22748542744444317 -0.1359858323969336 -0.04305824384490199 -0.06124474336976429 -0.13692263899243357 -0.1561913149467401 -0.2818164221559775 0.0 -0.043058243844902 0.06124474336976429 -0.13692263899243354 0.1561913149467401 </vector>
              <vector>-0.0994826924939137 0.04413725769473622 -0.3934158337052008 0.0 -0.0994826924939137 -0.044137257694736226 -0.18453651108161404 -0.2571492139552825 0.060246736467794215 -0.0610307836105725 0.2965920233814606 -0.1635442150556336 0.19236048173940634 0.0 0.2965920233814606 0.1635442150556336 0.06024673646779422 0.06103078361057251 -0.184536511081614 0.2571492139552825 0.0061564664924684005 0.0 0.07186135634775499 -0.033400426612538864 0.11261706670511329 0.0 0.07186135634775498 0.033400426612538864 0.22597975759484357 0.1128310668674515 0.22597975759484357 -0.1128310668674515 -0.050298995768067165 -0.060216336271461335 -0.14044812717335653 -0.17720314938421855 -0.27754527578159127 0.0 -0.05029899576806716 0.060216336271461335 -0.14044812717335656 0.17720314938421855 </vector>
              <vector>-0.09931469510585622 0.045708634086094484 -0.3697071475507819 0.0 -0.09931469510585621 -0.04570863408609449 -0.20724496808948722 -0.2421319808620595 0.05688855904992592 -0.06569091184849994 0.3295759633735373 -0.17686256785227783 0.16848143919973202 0.0 0.32957596337353734 0.1768625678522778 0.05688855904992593 0.06569091184849994 -0.2072449680894872 0.2421319808620595 -0.01318707875043315 0.0 0.06134849500433812 -0.039111392826093466 0.11222904430392906 0.0 0.06134849500433812 0.039111392826093466 0.22858688084599477 0.10469283794827142 0.22858688084599477 -0.10469283794827142 -0.04888594715076009 -0.06271552580519288 -0.1307390217102694 -0.14542000355058493 -0.27824678963729277 0.0 -0.04888594715076009 0.06271552580519288 -0.13073902171026944 0.14542000355058493 </vector>
              <vector>-0.10434659731880476 0.04057839365401733 -0.3762903636020253 0.0 -0.10434659731880475 -0.04057839365401734 -0.2021260116594206 -0.23561425020718407 0.05910936679176863 -0.05941649582346155 0.30976202059087937 -0.15639609018402334 0.1873483366875339 0.0 0.30976202059087937 0.15639609018402334 0.05910936679176863 0.05941649582346155 -0.20212601165942057 0.23561425020718407 0.014660450808671451 0.0 0.06529915288570204 -0.03509734071135556 0.10759912381897409 0.0 0.06529915288570204 0.035097340711355555 0.250918875552791 0.12153857268977572 0.250918875552791 -0.12153857268977572 -0.06380958931248804 -0.05080661646061746 -0.14300458214308465 -0.1507276989673291 -0.27692281848784006 0.0 -0.06380958931248804 0.05080661646061746 -0.14300458214308465 0.1507276989673291 </vector>
              <vector>-0.09837565778703664 0.04747006560257056 -0.3672404060265044 0.0 -0.09837565778703664 -0.04747006560257056 -0.1954311114690005 -0.2453644169166708 0.05832485367791784 -0.0694407975672088 0.3178620090503535 -0.16773320114243961 0.17732447140801488 0.0 0.31786200905035356 0.16773320114243961 0.05832485367791784 0.0694407975672088 -0.19543111146900052 0.2453644169166708 -0.003482128771279072 0.0 0.06810412788765782 -0.03982346533778581 0.10752643139100386 0.0 0.06810412788765782 0.03982346533778581 0.22322319307634297 0.11372205932961142 0.22322319307634297 -0.11372205932961141 -0.044114890312514046 -0.055310556699006655 -0.1449591668956669 -0.17164873513129875 -0.28339508245734285 0.0 -0.04411489031251404 0.055310556699006655 -0.1449591668956669 0.17164873513129875 </vector>
              <vector>-0.09869363484332008 0.04666848644192889 -0.34594609841973467 0.0 -0.09869363484332008 -0.04666848644192889 -0.20785927522652534 -0.2592695790489076 0.058142341047609986 -0.07144448131306397 0.3103232050478606 -0.1793977322162935 0.1764265216869883 0.0 0.31032320504786054 0.1793977322162935 0.058142341047609986 0.07144448131306397 -0.20785927522652534 0.2592695790489076 0.00311825208267081 0.0 0.06598424670219433 -0.03385572953363139 0.10736362271293132 0.0 0.06598424670219434 0.0338557295336314 0.22729312749994382 0.11869461836249992 0.22729312749994382 -0.11869461836249992 -0.04920980605514737 -0.055527099583977 -0.1411614022920496 -0.16601839072235158 -0.2705999018239883 0.0 -0.04920980605514736 0.055527099583977 -0.1411614022920496 0.1660183907223516 </vector>
              <vector>-0.10883635888006381 0.03951211834810991 -0.3485363184223714 0.0 -0.10883635888006381 -0.03951211834810991 -0.1963697679897365 -0.22809438101429858 0.06565481035069859 -0.0574743604135819 0.3228588620348498 -0.17293611579473508 0.1796281552636113 0.0 0.3228588620348498 0.17293611579473506 0.0656548103506986 0.05747436041358191 -0.1963697679897365 0.22809438101429858 0.007101817226906713 0.0 0.07093769032689615 -0.03217255990460143 0.12086497114674452 0.0 0.07093769032689615 0.03217255990460143 0.23537180755303946 0.11510317363646098 0.23537180755303946 -0.115103173636461 -0.07315564145023332 -0.06017299665664133 -0.14500404344564122 -0.14773746546615824 -0.3019733422145093 0.0 -0.07315564145023333 0.06017299665664133 -0.14500404344564122 0.14773746546615824 </vector>
              <vector>-0.11407630104372589 0.044728291493375025 -0.39004793344037425 0.0 -0.11407630104372589 -0.044728291493375025 -0.19519452651217994 -0.245824415346787 0.06610552722237895 -0.056007612456798805 0.3025821718507403 -0.18962621309570912 0.1662638353173022 0.0 0.3025821718507403 0.1896262130957091 0.06610552722237895 0.056007612456798805 -0.19519452651217994 0.24582441534678703 -0.0029123272608015034 0.0 0.07531074591243583 -0.028219998216047593 0.11348276592576434 0.0 0.07531074591243583 0.028219998216047596 0.24308523670691026 0.12591806793526916 0.2430852367069103 -0.12591806793526913 -0.052134619256842055 -0.05425472163389031 -0.12338031920080789 -0.11513980961219636 -0.29138217189971005 0.0 -0.05213461925684206 0.05425472163389031 -0.12338031920080789 0.11513980961219636 </vector>
              <vector>-0.10224334012534178 0.04091528530615167 -0.3879372637085373 0.0 -0.1022433401253418 -0.04091528530615167 -0.18171706602677387 -0.23636699159377805 0.06091841824776231 -0.0539074493539703 0.3140469591797851 -0.1810623550226829 0.15985460046811598 0.0 0.31404695917978503 0.1810623550226829 0.06091841824776231 0.0539074493539703 -0.18171706602677387 0.23636699159377805 0.002868289716915778 0.0 0.0707157141730049 -0.025909385417631124 0.11391272938079525 0.0 0.0707157141730049 0.025909385417631124 0.23651842335615125 0.12517978530067955 0.23651842335615125 -0.12517978530067955 -0.06652899085488496 -0.059519776777054806 -0.1375964253630786 -0.15750761117816542 -0.27692574103053813 0.0 -0.06652899085488496 0.059519776777054806 -0.1375964253630786 0.15750761117816542 </vector>
              <vector>-0.10576331753251829 0.04320045355590421 -0.36797254361296233 0.0 -0.10576331753251829 -0.04320045355590421 -0.19668146690972063 -0.23502058635973805 0.06290495827112978 -0.07620221087427971 0.32541654991337376 -0.15688203852797322 0.19281661999816765 0.0 0.32541654991337376 0.15688203852797322 0.06290495827112978 0.07620221087427971 -0.19668146690972066 0.23502058635973808 0.012217645804966128 0.0 0.06639785426722182 -0.048099519201038096 0.10477598805046007 0.0 0.06639785426722182 0.048099519201038096 0.23070363312844963 0.10241998331421956 0.23070363312844963 -0.10241998331421956 -0.06050682618375676 -0.057316689934855225 -0.1425647148565728 -0.1441619342210459 -0.3016510504358445 0.0 -0.06050682618375676 0.057316689934855225 -0.1425647148565728 0.1441619342210459 </vector>
              <vector>-0.10430679463278036 0.03944077817488565 -0.34472278009981416 0.0 -0.10430679463278036 -0.03944077817488565 -0.2200996901376827 -0.2385668769385547 0.06301943803438294 -0.055644264091626594 0.31828212371398884 -0.18675652993083003 0.18120431918172394 0.0 0.31828212371398884 0.18675652993083003 0.06301943803438294 0.055644264091626594 -0.2200996901376827 0.23856687693855466 0.004761469003013887 0.0 0.07347016249852602 -0.028420657999353935 0.12125867810037454 0.0 0.07347016249852602 0.028420657999353935 0.235895505772949 0.11778786284916011 0.23589550577294896 -0.11778786284916011 -0.0734775317684267 -0.0624781174563534 -0.1448650147190918 -0.13779143267129812 -0.25833808370902855 0.0 -0.0734775317684267 0.06247811745635339 -0.1448650147190918 0.13779143267129812 </vector>
              <vector>-0.10144562083020928 0.04094123467769204 -0.3657420892306805 0.0 -0.10144562083020928 -0.04094123467769205 -0.20361862818525733 -0.22856508620331945 0.05735351167482685 -0.06672283307348185 0.31786451537499893 -0.18480591836338878 0.16149459341900624 0.0 0.3178645153749989 0.18480591836338878 0.05735351167482684 0.06672283307348184 -0.20361862818525733 0.22856508620331947 -0.00929991462504667 0.0 0.06181206811345741 -0.03873960417503528 0.10634931217823806 0.0 0.06181206811345741 0.03873960417503529 0.25130984747681073 0.13524415935066894 0.25130984747681073 -0.1352441593506689 -0.05762233003677926 -0.0575094324450474 -0.14028673706678274 -0.13946602960509558 -0.26353515478364786 0.0 -0.05762233003677926 0.0575094324450474 -0.1402867370667827 0.13946602960509558 </vector>
              <vector>-0.08731707336481279 0.04297607682666556 -0.3900605272374761 0.0 -0.08731707336481279 -0.04297607682666556 -0.17481969201578296 -0.24880986705383867 0.0500837021615121 -0.06359616815948346 0.3071273336100562 -0.17481153664807628 0.16157820977116802 0.0 0.30712733361005623 0.17481153664807625 0.0500837021615121 0.06359616815948346 -0.17481969201578296 0.24880986705383867 -0.009330063693278304 0.0 0.05698836131181373 -0.03571679402919602 0.09730723710971514 0.0 0.05698836131181373 0.03571679402919602 0.24356065884354025 0.12881917727641595 0.24356065884354025 -0.12881917727641595 -0.04473755917049853 -0.05996946364811465 -0.1251477888629216 -0.15752404631312134 -0.3109707409759417 0.0 -0.04473755917049853 0.05996946364811466 -0.1251477888629216 0.15752404631312134 </vector>
              <vector>-0.08584717401772166 0.04020236132487985 -0.37000099406049414 0.0 -0.08584717401772164 -0.04020236132487985 -0.21925952038889876 -0.23171495821146304 0.06183697067515 -0.07256816918857913 0.3005172137816651 -0.188613666151005 0.17506598657867792 0.0 0.3005172137816651 0.18861366615100503 0.06183697067515 0.07256816918857913 -0.21925952038889873 0.23171495821146304 -6.864544045023239E-4 0.0 0.07008141634050535 -0.03660790786119211 0.11089275242000231 0.0 0.07008141634050535 0.03660790786119211 0.23255752868762447 0.13545756976240567 0.2325575286876245 -0.13545756976240567 -0.05030813423484043 -0.06327397767301564 -0.13211004894868397 -0.16199527463198352 -0.270207794323284 0.0 -0.050308134234840436 0.06327397767301565 -0.13211004894868397 0.16199527463198354 </vector>
              <vector>-0.09512416164928628 0.05557483682564075 -0.36727009556058443 0.0 -0.0951241616492863 -0.05557483682564075 -0.19553827859605002 -0.2579885129207213 0.06145374432897994 -0.07497504516321714 0.306416524530994 -0.18634374985948227 0.17706692542073377 0.0 0.30641652453099405 0.18634374985948227 0.06145374432897994 0.07497504516321715 -0.19553827859605 0.2579885129207212 -0.013058023406737328 0.0 0.066911277737938 -0.04089741255500623 0.1153846129830593 0.0 0.066911277737938 0.04089741255500623 0.21280757495279626 0.11140890387591465 0.21280757495279623 -0.11140890387591465 -0.041082457967354845 -0.06422042864466826 -0.13231068058729545 -0.17606214900020023 -0.2791905049379147 0.0 -0.041082457967354845 0.06422042864466826 -0.13231068058729545 0.17606214900020023 </vector>
              <vector>-0.08527157566649114 0.04400769582358174 -0.35417113823436497 0.0 -0.08527157566649114 -0.04400769582358174 -0.21578353519573568 -0.2273468074875291 0.05820214534862561 -0.0674485437633885 0.30811635177849456 -0.208733559450058 0.16063554166563873 0.0 0.3081163517784945 0.208733559450058 0.05820214534862561 0.06744854376338849 -0.21578353519573568 0.2273468074875291 -0.0035334608378794524 0.0 0.06673790920056873 -0.035155452220539084 0.10252535148131289 0.0 0.06673790920056873 0.035155452220539084 0.23545365841361232 0.147211286495891 0.23545365841361232 -0.147211286495891 -0.05598903896402041 -0.07664919028189324 -0.1274298576631609 -0.14875286842772467 -0.2735284085784929 0.0 -0.05598903896402041 0.07664919028189324 -0.1274298576631609 0.14875286842772467 </vector>
              <vector>-0.09884254137297231 0.04661225574316691 -0.3532691227970566 0.0 -0.09884254137297231 -0.0466122557431669 -0.1940232315823335 -0.24068309730708315 0.056247257464593 -0.06259257628941828 0.3091386668350386 -0.18320317095670882 0.17536604756865978 0.0 0.30913866683503866 0.18320317095670882 0.056247257464593 0.06259257628941828 -0.19402323158233348 0.24068309730708315 0.0021924149206426534 0.0 0.06444333556918347 -0.03355943898731426 0.11241643884142988 0.0 0.06444333556918347 0.03355943898731426 0.23013192199317573 0.1276329984157941 0.23013192199317573 -0.1276329984157941 -0.05019073881931092 -0.05828193220351899 -0.14050426417040307 -0.17537828039744302 -0.2895065903676176 0.0 -0.050190738819310916 0.05828193220351899 -0.14050426417040307 0.17537828039744302 </vector>
              <vector>-0.0921395012778719 0.04082461796173478 -0.3811725876316442 0.0 -0.0921395012778719 -0.04082461796173478 -0.2169948296555013 -0.2093079762226664 0.06533607703045177 -0.06263331542035813 0.32148589087181734 -0.17686205186598128 0.175150318863464 0.0 0.32148589087181734 0.17686205186598125 0.06533607703045177 0.06263331542035813 -0.2169948296555013 0.20930797622266636 -0.003037334101642761 0.0 0.06701611951688993 -0.03636542021409935 0.11461497953981112 0.0 0.06701611951688993 0.03636542021409935 0.24532920627008348 0.123022518732312 0.24532920627008345 -0.12302251873231201 -0.06330398071634108 -0.06213621451745153 -0.14781306741559844 -0.13702945941961123 -0.2633872059178476 0.0 -0.06330398071634108 0.06213621451745153 -0.14781306741559844 0.13702945941961123 </vector>
              <vector>-0.09870866624078359 0.04809050458762036 -0.3831588513575963 0.0 -0.09870866624078359 -0.04809050458762037 -0.17068608892892703 -0.24998270947233509 0.060512500887195814 -0.05855180773615822 0.286374057872044 -0.2272126570153608 0.15858127229108798 0.0 0.28637405787204406 0.2272126570153608 0.060512500887195814 0.058551807736158215 -0.17068608892892703 0.24998270947233509 -0.004838383922141281 0.0 0.07388113958888978 -0.027655471022741455 0.12184636321589608 0.0 0.07388113958888977 0.027655471022741455 0.22017511909281223 0.15454911546147812 0.22017511909281223 -0.15454911546147812 -0.04705066544733151 -0.04682021713753764 -0.12848403404081266 -0.16322641890549505 -0.2844571257934208 0.0 -0.04705066544733151 0.04682021713753763 -0.12848403404081266 0.16322641890549505 </vector>
              <vector>-0.09368299340363036 0.04361948672592955 -0.38590437904087294 0.0 -0.09368299340363037 -0.04361948672592955 -0.18020000900108687 -0.24457224194616145 0.06062938983628102 -0.06816909314045391 0.2940199753263303 -0.197530699812149 0.16153749620303298 0.0 0.2940199753263303 0.197530699812149 0.06062938983628103 0.06816909314045391 -0.18020000900108687 0.24457224194616148 -0.014039600759927693 0.0 0.07060151934885857 -0.03309744986496609 0.11580653224769569 0.0 0.07060151934885857 0.03309744986496609 0.22880479148067234 0.13425362076824118 0.22880479148067231 -0.13425362076824118 -0.03881835385370986 -0.05640284983990456 -0.13504789947448806 -0.16979290698632385 -0.2900128891683822 0.0 -0.03881835385370985 0.05640284983990457 -0.13504789947448806 0.16979290698632385 </vector>
              <vector>-0.09104967860041052 0.04180212038069316 -0.38225777613426704 0.0 -0.09104967860041052 -0.04180212038069317 -0.18077661003814055 -0.2518081570436628 0.06223880034083692 -0.0594624400028608 0.3077155456286837 -0.18418177122766408 0.16935729586470985 0.0 0.3077155456286837 0.18418177122766405 0.06223880034083692 0.05946244000286079 -0.18077661003814055 0.2518081570436628 -5.854335182951368E-4 0.0 0.0695950144089395 -0.034158977939881124 0.11600059808105181 0.0 0.0695950144089395 0.03415897793988112 0.22198503543970877 0.1189563607923969 0.22198503543970877 -0.11895636079239688 -0.05795490541060715 -0.06572593665499105 -0.13817478683562984 -0.16224461062226106 -0.2896715141599611 0.0 -0.05795490541060715 0.06572593665499105 -0.13817478683562984 0.16224461062226106 </vector>
              <vector>-0.08923650176097762 0.04479486325118288 -0.3944234786465882 0.0 -0.08923650176097762 -0.04479486325118287 -0.17735361017244955 -0.24754208453654722 0.06624021596414872 -0.07275896377379666 0.280991826871584 -0.21602190944136485 0.15745161696958354 0.0 0.280991826871584 0.21602190944136485 0.06624021596414872 0.07275896377379666 -0.17735361017244958 0.2475420845365472 -0.0026575408044991816 0.0 0.07372879054511372 -0.032271569618945214 0.11772923491557583 0.0 0.07372879054511372 0.032271569618945214 0.22507212809126836 0.14168155705421653 0.22507212809126836 -0.14168155705421653 -0.048800063496758375 -0.0663579693707405 -0.12426352492244026 -0.1618489881191214 -0.2908583546730499 0.0 -0.048800063496758375 0.0663579693707405 -0.12426352492244028 0.1618489881191214 </vector>
              <vector>-0.08934763159796093 0.043228205794715806 -0.3713606223367842 0.0 -0.08934763159796093 -0.0432282057947158 -0.2050969967346962 -0.2352814322655612 0.06641128269929274 -0.07097595463340713 0.2878960121140079 -0.20373376297263557 0.16725321944463187 0.0 0.28789601211400784 0.20373376297263554 0.06641128269929275 0.07097595463340713 -0.2050969967346962 0.2352814322655612 2.989304751167622E-4 0.0 0.07258232081142368 -0.034412882239251166 0.11474838987794303 0.0 0.07258232081142368 0.034412882239251166 0.2319923053958887 0.14600301236140026 0.23199230539588872 -0.14600301236140026 -0.044207990900985636 -0.06215221972821022 -0.13771632641426257 -0.1622426267263473 -0.27596586820632263 0.0 -0.044207990900985636 0.06215221972821021 -0.13771632641426257 0.1622426267263473 </vector>
              <vector>-0.09784991932985503 0.044974157305746165 -0.3628444520698436 0.0 -0.09784991932985501 -0.044974157305746165 -0.19967349821770566 -0.24202503735101574 0.05482438784780237 -0.06440730964374983 0.3061806119965845 -0.18360590311904545 0.1666791783533196 0.0 0.30618061199658453 0.18360590311904548 0.05482438784780237 0.06440730964374983 -0.19967349821770566 0.24202503735101574 -0.008702808013546715 0.0 0.0680803423475989 -0.03369909356620424 0.11271212518531717 0.0 0.0680803423475989 0.03369909356620425 0.23704754506365094 0.14155476016225887 0.23704754506365094 -0.14155476016225887 -0.0492210805510387 -0.061875006403717576 -0.1323482055594449 -0.15542421661649997 -0.2819244106504314 0.0 -0.0492210805510387 0.061875006403717576 -0.1323482055594449 0.15542421661649997 </vector>
              <vector>-0.08689106210109598 0.03928166073778814 -0.36319903583679597 0.0 -0.08689106210109597 -0.03928166073778814 -0.2004822303935308 -0.2414213070494466 0.05907681713450093 -0.059904165271732354 0.29637753482201795 -0.19437438111619038 0.16057789387356486 0.0 0.29637753482201795 0.19437438111619038 0.05907681713450093 0.05990416527173236 -0.2004822303935308 0.2414213070494466 -0.0012682841789614058 0.0 0.07077921746322291 -0.02716864104856602 0.11469598031474741 0.0 0.07077921746322291 0.027168641048566023 0.23700673952030255 0.15282480460469636 0.23700673952030255 -0.15282480460469636 -0.045691454086665036 -0.061482802873908046 -0.1409328238067859 -0.15088543774046898 -0.2892920312764884 0.0 -0.045691454086665036 0.06148280287390805 -0.1409328238067859 0.15088543774046898 </vector>
              <vector>-0.08450376986062905 0.04254413910929213 -0.37499405070904857 0.0 -0.08450376986062903 -0.04254413910929213 -0.19620447292524987 -0.24036734521733652 0.07115536691398694 -0.06589456393305641 0.28198308894461366 -0.19947094648458247 0.17014511336282284 0.0 0.28198308894461366 0.19947094648458247 0.07115536691398693 0.06589456393305641 -0.19620447292524987 0.24036734521733652 -0.0034572698014075903 0.0 0.07825802377944541 -0.03722757487092121 0.12651704014453624 0.0 0.07825802377944541 0.037227574870921216 0.22480618597367724 0.13863921966060724 0.22480618597367727 -0.13863921966060722 -0.0546467517967186 -0.07399945338414465 -0.14322874497606203 -0.17816527954091022 -0.2734486851030305 0.0 -0.054646751796718594 0.07399945338414465 -0.14322874497606206 0.1781652795409102 </vector>
              <vector>-0.08879871942704257 0.03808454452407144 -0.3800022400125167 0.0 -0.08879871942704257 -0.03808454452407144 -0.21152774618577824 -0.21870461024776494 0.06754496546145299 -0.06107357114088914 0.30860368398848337 -0.1782480736222598 0.16927847065579582 0.0 0.30860368398848337 0.1782480736222598 0.06754496546145299 0.06107357114088914 -0.21152774618577824 0.21870461024776494 0.00858450347080754 0.0 0.07271406346564838 -0.03787704207205034 0.1215541138797201 0.0 0.07271406346564839 0.037877042072050345 0.24016623902770617 0.11949160092464926 0.24016623902770615 -0.11949160092464928 -0.05689241107717487 -0.06045315947277474 -0.1498026760298149 -0.14852780273387123 -0.2834296464407673 0.0 -0.05689241107717487 0.060453159472774735 -0.14980267602981492 0.14852780273387123 </vector>
              <vector>-0.10204052941417376 0.03972223208391469 -0.35889287088910027 0.0 -0.10204052941417374 -0.039722232083914684 -0.19499038178434647 -0.2270709491857625 0.0654886111806815 -0.05906995151008432 0.3047682067681447 -0.1997192136902825 0.15552406108786182 0.0 0.30476820676814476 0.1997192136902825 0.06548861118068151 0.05906995151008431 -0.19499038178434647 0.22707094918576254 0.018426668809902763 0.0 0.07501319740500172 -0.026853662932264304 0.11612336553212052 0.0 0.07501319740500172 0.0268536629322643 0.2392270890435827 0.14124758752181715 0.2392270890435827 -0.14124758752181713 -0.0698846677497822 -0.062399260469995214 -0.14502412208538873 -0.15644452830903544 -0.27629603126822383 0.0 -0.0698846677497822 0.062399260469995214 -0.14502412208538873 0.15644452830903546 </vector>
              <vector>-0.10124024198222811 0.04584440260513821 -0.38335651178898117 0.0 -0.10124024198222813 -0.04584440260513821 -0.19407891785826561 -0.2503313160649746 0.05640536038516725 -0.0643048624478011 0.31660596879963776 -0.1603908036665577 0.18661999832534154 0.0 0.31660596879963776 0.1603908036665577 0.05640536038516725 0.0643048624478011 -0.1940789178582656 0.2503313160649746 -0.00820588996510085 0.0 0.06151277756526358 -0.0366411203644593 0.10472815254698153 0.0 0.06151277756526358 0.0366411203644593 0.2368270539735069 0.112959972959953 0.23682705397350695 -0.112959972959953 -0.054445011943733225 -0.0606368063192835 -0.132877743690942 -0.1498438929023637 -0.27720423961505397 0.0 -0.05444501194373322 0.06063680631928349 -0.132877743690942 0.14984389290236372 </vector>
              <vector>-0.09971770493348156 0.04415202267732843 -0.3945277180842358 0.0 -0.09971770493348156 -0.04415202267732843 -0.18159636139226953 -0.25650000222855346 0.06122478611768155 -0.06118259449756597 0.29933010300886775 -0.16233511865608133 0.19048240884327314 0.0 0.2993301030088678 0.16233511865608133 0.06122478611768155 0.06118259449756596 -0.18159636139226953 0.25650000222855346 0.006162892368633225 0.0 0.0693570009185208 -0.03412258058944991 0.10996869010279493 0.0 0.0693570009185208 0.03412258058944991 0.22622457235661378 0.11299446395803733 0.2262245723566138 -0.11299446395803733 -0.05162831893953489 -0.06055592147377298 -0.1408472940780632 -0.1781982552354053 -0.2767798393471348 0.0 -0.05162831893953489 0.06055592147377298 -0.1408472940780632 0.1781982552354053 </vector>
              <vector>-0.08610258005884862 0.043366101928654116 -0.3657444717436855 0.0 -0.08610258005884862 -0.043366101928654116 -0.20615649319647184 -0.22808585239202278 0.0570014553025225 -0.06617773707452554 0.3089166309598796 -0.2044937741535423 0.1658220315255874 0.0 0.3089166309598796 0.2044937741535423 0.0570014553025225 0.06617773707452554 -0.20615649319647184 0.22808585239202278 -0.003662274416338133 0.0 0.0649066563395308 -0.033723611414746286 0.11250119690223176 0.0 0.0649066563395308 0.03372361141474628 0.22858815072411365 0.13704873251027422 0.22858815072411365 -0.13704873251027422 -0.04239198123149455 -0.06129019841043097 -0.1382968756230809 -0.1568051084442847 -0.2818464087000967 0.0 -0.04239198123149455 0.06129019841043098 -0.1382968756230809 0.1568051084442847 </vector>
              <vector>-0.10058845389703365 0.044188576789951334 -0.39407093327346715 0.0 -0.10058845389703365 -0.044188576789951334 -0.18345447287386007 -0.25700938173546595 0.06084103843784787 -0.060675864651647496 0.29875448686950107 -0.16083003112650543 0.19227534952247377 0.0 0.29875448686950107 0.1608300311265054 0.060841038437847876 0.060675864651647496 -0.18345447287386007 0.25700938173546595 0.005975179913595394 0.0 0.06901361623384544 -0.03537927432989051 0.11245177590056796 0.0 0.06901361623384544 0.03537927432989051 0.22708680075085386 0.11359503921311338 0.22708680075085386 -0.11359503921311338 -0.05284484657927805 -0.06023646259967154 -0.1392539266822267 -0.17662882942963343 -0.2757398565824697 0.0 -0.05284484657927805 0.06023646259967154 -0.13925392668222666 0.17662882942963343 </vector>
              <vector>-0.10019647764746786 0.0454559888783088 -0.3719682375193216 0.0 -0.10019647764746786 -0.0454559888783088 -0.20537837764927777 -0.24094644266331272 0.055792266142971475 -0.06572563854088014 0.3331180557541776 -0.16986906375237965 0.16694089039996382 0.0 0.33311805575417763 0.16986906375237965 0.05579226614297147 0.06572563854088014 -0.20537837764927774 0.24094644266331272 -0.014250425730272964 0.0 0.06122500777176283 -0.038497647012038796 0.11189528783178826 0.0 0.06122500777176283 0.038497647012038796 0.2278894858836368 0.10723749722447161 0.2278894858836368 -0.10723749722447161 -0.0454079187804897 -0.06002927581673624 -0.13243675409028005 -0.1458386417956993 -0.28182808975222406 0.0 -0.0454079187804897 0.06002927581673625 -0.13243675409028002 0.1458386417956993 </vector>
              <vector>-0.10648563059945422 0.04013416171407244 -0.378910984491 0.0 -0.1064856305994542 -0.04013416171407244 -0.1881666250806684 -0.2384027384440271 0.058058016045282074 -0.06013729044929763 0.3101473667413794 -0.15765714064951108 0.18917309788080694 0.0 0.3101473667413794 0.15765714064951108 0.058058016045282074 0.06013729044929763 -0.18816662508066842 0.23840273844402707 0.014071484144921476 0.0 0.06217381143989201 -0.03640827125307895 0.10540570892262117 0.0 0.06217381143989201 0.03640827125307895 0.25129872161405403 0.12224189814459982 0.25129872161405403 -0.12224189814459983 -0.06608448285464137 -0.04931736463685907 -0.14463319751854253 -0.15068399176417185 -0.2823552660319515 0.0 -0.06608448285464137 0.04931736463685907 -0.14463319751854253 0.15068399176417185 </vector>
              <vector>-0.09910837626785712 0.0473159895113213 -0.36877779960497314 0.0 -0.09910837626785711 -0.0473159895113213 -0.19662436728964022 -0.24607478677429676 0.058637157503164186 -0.07068515227757255 0.3213886141059419 -0.15976204151482917 0.17932103446217412 0.0 0.3213886141059419 0.15976204151482917 0.058637157503164186 0.07068515227757254 -0.19662436728964022 0.24607478677429676 -0.004455482068956469 0.0 0.06633320896198988 -0.040509006222272624 0.10389531958617013 0.0 0.0663332089619899 0.040509006222272624 0.22311458445475835 0.11545044955377479 0.22311458445475832 -0.11545044955377479 -0.042934196510433495 -0.05417560387037912 -0.1442508735281166 -0.17009711417680493 -0.28309457523402815 0.0 -0.042934196510433495 0.05417560387037912 -0.1442508735281166 0.1700971141768049 </vector>
              <vector>-0.09921652185456593 0.04685072018764641 -0.34861648285841285 0.0 -0.09921652185456593 -0.04685072018764641 -0.20410675174951698 -0.26059425759756155 0.05740297104253669 -0.07130038746356912 0.3116621452290217 -0.18078145386160754 0.17572204442610623 0.0 0.3116621452290217 0.18078145386160752 0.05740297104253669 0.07130038746356912 -0.20410675174951698 0.26059425759756155 0.0010309855636757752 0.0 0.06529432008917989 -0.03747041895392249 0.10720742135740927 0.0 0.0652943200891799 0.037470418953922495 0.22564530033933328 0.11594118997974387 0.22564530033933328 -0.11594118997974387 -0.048372223752388165 -0.05532361300655474 -0.140688913120717 -0.166632990875195 -0.2705846209345454 0.0 -0.048372223752388165 0.05532361300655474 -0.14068891312071696 0.166632990875195 </vector>
              <vector>-0.1092519331793449 0.03974307260805185 -0.34859556829416943 0.0 -0.10925193317934488 -0.03974307260805185 -0.19583361385648032 -0.22861643192315453 0.06529322981378045 -0.05732785306596279 0.32247217933170536 -0.17435343989737154 0.17894778112579432 0.0 0.3224721793317054 0.1743534398973715 0.06529322981378045 0.057327853065962796 -0.19583361385648032 0.2286164319231545 0.00582300507878161 0.0 0.06980920587282707 -0.03263993715187745 0.11867469917300194 0.0 0.06980920587282707 0.03263993715187745 0.23756029191681205 0.1138939615670401 0.23756029191681205 -0.1138939615670401 -0.0722492588396817 -0.06035843151193064 -0.14431817636793462 -0.14677050019484747 -0.3018137664667754 0.0 -0.0722492588396817 0.06035843151193064 -0.14431817636793462 0.14677050019484747 </vector>
              <vector>-0.11278469105545043 0.044120010747537894 -0.38251605564731905 0.0 -0.11278469105545041 -0.044120010747537894 -0.18534151096460433 -0.24039510653053378 0.0654342505193242 -0.057831441070333355 0.30502746459918795 -0.18202212662108472 0.16309637275828237 0.0 0.30502746459918795 0.18202212662108472 0.06543425051932418 0.057831441070333355 -0.18534151096460433 0.24039510653053378 0.0037815287577885204 0.0 0.07776755542304757 -0.0234884342790476 0.11033291199795933 0.0 0.07776755542304756 0.0234884342790476 0.24007252421069247 0.12404606030521495 0.24007252421069247 -0.12404606030521494 -0.05703668123185905 -0.05270774182759155 -0.13836219733372246 -0.15033764652196943 -0.2842481861999431 0.0 -0.05703668123185905 0.05270774182759154 -0.13836219733372243 0.15033764652196943 </vector>
              <vector>-0.09557443023806984 0.04134105318491315 -0.3839177207570829 0.0 -0.09557443023806983 -0.04134105318491315 -0.18583696390717172 -0.24127739996065742 0.06202465881992834 -0.05532501781969678 0.3072685152379979 -0.18611990092376673 0.16712018175705562 0.0 0.307268515237998 0.1861199009237667 0.06202465881992834 0.05532501781969679 -0.18583696390717172 0.24127739996065745 -0.014516623851629305 0.0 0.067125980080046 -0.029906354010692388 0.10912234954046685 0.0 0.067125980080046 0.029906354010692388 0.23765181559515478 0.12598337354162983 0.23765181559515478 -0.12598337354162983 -0.06146591671725629 -0.05995702572861887 -0.13300937155681578 -0.16398889747606502 -0.2741767613164372 0.0 -0.06146591671725629 0.05995702572861888 -0.13300937155681578 0.16398889747606502 </vector>
              <vector>-0.10576986975284956 0.043672886595986116 -0.37151563093885115 0.0 -0.10576986975284956 -0.043672886595986116 -0.19906411008959687 -0.22451063513639707 0.06350725812118593 -0.0761617053961599 0.3230802996546339 -0.16038012495459597 0.19568732680200873 0.0 0.323080299654634 0.16038012495459597 0.06350725812118592 0.07616170539615988 -0.19906411008959685 0.22451063513639707 0.002214654370832115 0.0 0.06867008502626076 -0.04848235923552988 0.11808574542342265 0.0 0.06867008502626076 0.048482359235529876 0.2305906088174052 0.10273630778848711 0.23059060881740523 -0.10273630778848711 -0.06010187249100442 -0.05704459956018186 -0.14075780209246058 -0.14460719250726553 -0.3047812900445612 0.0 -0.06010187249100442 0.05704459956018186 -0.14075780209246058 0.14460719250726553 </vector>
              <vector>-0.10607570152344847 0.039194724823003936 -0.3433104274567754 0.0 -0.10607570152344847 -0.03919472482300393 -0.20855185562722617 -0.24100880641178496 0.06282872011941998 -0.05584810886208322 0.3203563610351057 -0.18450792625294823 0.17899439923687988 0.0 0.3203563610351057 0.18450792625294823 0.06282872011941998 0.055848108862083204 -0.20855185562722617 0.24100880641178496 0.007055769944011427 0.0 0.07030874589174554 -0.03281505774453104 0.12174104559899844 0.0 0.07030874589174554 0.03281505774453104 0.23530860971436734 0.12037570614258249 0.23530860971436734 -0.1203757061425825 -0.07717624261446027 -0.0631227739065292 -0.14812620014349137 -0.1400610223631007 -0.26222566102713873 0.0 -0.07717624261446027 0.0631227739065292 -0.14812620014349137 0.14006102236310072 </vector>
              <vector>-0.10127284506874902 0.041276367714119924 -0.3664505935931993 0.0 -0.10127284506874903 -0.041276367714119924 -0.20710048165796965 -0.2291924933379761 0.059785888904134644 -0.06757799356878322 0.32629562577153615 -0.18564218904448349 0.1634887823227571 0.0 0.32629562577153615 0.18564218904448349 0.05978588890413464 0.06757799356878322 -0.20710048165796965 0.2291924933379761 -0.003908022193898188 0.0 0.0634699564044487 -0.044839777634888764 0.11234030257916722 0.0 0.0634699564044487 0.044839777634888764 0.23572214718319007 0.12237623544818357 0.23572214718319007 -0.12237623544818357 -0.056091493914254595 -0.056695320140223375 -0.14070573253398658 -0.14135148563092415 -0.26567659929152626 0.0 -0.056091493914254595 0.056695320140223375 -0.14070573253398658 0.14135148563092415 </vector>
              <vector>-0.08479784724810893 0.042361352109717615 -0.39068319645348354 0.0 -0.08479784724810895 -0.04236135210971761 -0.18165799625153534 -0.24687944396488826 0.051108019177275026 -0.062068520989628694 0.30731124271675136 -0.1742828675876521 0.16292688739857764 0.0 0.30731124271675136 0.1742828675876521 0.05110801917727503 0.062068520989628694 -0.18165799625153534 0.2468794439648882 -0.015296606702350581 0.0 0.05656039036332197 -0.03763247516300749 0.10060627270184051 0.0 0.05656039036332197 0.037632475163007495 0.24323005675043435 0.12839236312595265 0.24323005675043435 -0.12839236312595265 -0.043087438726728954 -0.059849691595307015 -0.12307209609652975 -0.1565156866432364 -0.3087420183143432 0.0 -0.043087438726728954 0.05984969159530702 -0.12307209609652976 0.1565156866432364 </vector>
              <vector>-0.08570289498877492 0.040528416463087046 -0.366386087346944 0.0 -0.08570289498877492 -0.040528416463087046 -0.2197828215496038 -0.2315050652268078 0.06287163902730748 -0.07353332838641982 0.30136027409315264 -0.19174357447829757 0.16953002846146586 0.0 0.30136027409315264 0.19174357447829757 0.06287163902730748 0.07353332838641982 -0.2197828215496038 0.2315050652268078 0.0014798062369419376 0.0 0.07037325383791698 -0.038625548818022146 0.11351020993911327 0.0 0.07037325383791698 0.038625548818022146 0.2319457811199761 0.13668717541582706 0.2319457811199761 -0.13668717541582706 -0.052293098985755904 -0.06265720048605129 -0.13524788396554085 -0.16251157305498332 -0.26518245446793265 0.0 -0.052293098985755904 0.0626572004860513 -0.13524788396554085 0.16251157305498332 </vector>
              <vector>-0.09598228793306501 0.05442487061919591 -0.36642494187255625 0.0 -0.09598228793306501 -0.0544248706191959 -0.18459803957123422 -0.26197345084741896 0.06109834031443657 -0.07524108433411636 0.3031133262073723 -0.19364330571849195 0.1732122128018308 0.0 0.3031133262073723 0.19364330571849198 0.06109834031443656 0.07524108433411636 -0.18459803957123422 0.2619734508474189 -0.00848596012562164 0.0 0.06860522956969861 -0.04314752039231465 0.11760504580598913 0.0 0.06860522956969861 0.04314752039231465 0.2103313554448047 0.116062765858321 0.2103313554448047 -0.11606276585832098 -0.04457098011346807 -0.06449568018678233 -0.1359304636535834 -0.17696060375840994 -0.2800393171395649 0.0 -0.044570980113468064 0.06449568018678233 -0.1359304636535834 0.17696060375840994 </vector>
              <vector>-0.08626044772288481 0.043081235200966336 -0.35748766580451885 0.0 -0.08626044772288483 -0.043081235200966336 -0.21442194496733186 -0.22782759444430342 0.056115040555293184 -0.06769781720289164 0.3054087317660765 -0.20676032168999633 0.15726886293374118 0.0 0.3054087317660766 0.2067603216899963 0.056115040555293184 0.06769781720289164 -0.21442194496733188 0.2278275944443034 -0.007744167445136499 0.0 0.06589405503946912 -0.035363484081404564 0.11638650365108172 0.0 0.06589405503946913 0.035363484081404564 0.23699238867868913 0.14984241142657176 0.23699238867868913 -0.14984241142657176 -0.05384080938250765 -0.07555361109223048 -0.1273425205863073 -0.14775515324721616 -0.27351252009616045 0.0 -0.053840809382507654 0.07555361109223048 -0.1273425205863073 0.14775515324721616 </vector>
              <vector>-0.09853944883583732 0.04590311423074635 -0.3446002517235687 0.0 -0.09853944883583732 -0.045903114230746354 -0.19771474050340215 -0.23814209208224627 0.05522777685994484 -0.06274887828880471 0.3119303163539253 -0.18331367094690604 0.17077062488640704 0.0 0.3119303163539253 0.18331367094690604 0.05522777685994483 0.06274887828880471 -0.1977147405034022 0.23814209208224627 0.0033727056382209697 0.0 0.06355859173119367 -0.03484693345302968 0.11178507478125155 0.0 0.06355859173119367 0.03484693345302968 0.23256792394104803 0.1319100628479415 0.232567923941048 -0.1319100628479415 -0.0525219943479509 -0.059851263214346626 -0.1412944341715705 -0.1752859566426963 -0.28775613563701263 0.0 -0.05252199434795091 0.05985126321434661 -0.1412944341715705 0.1752859566426963 </vector>
              <vector>-0.0913841980355725 0.041031936731381224 -0.37383358387591203 0.0 -0.09138419803557252 -0.04103193673138123 -0.22656687468693903 -0.20630365393965128 0.06535371868008849 -0.06553509522684652 0.317859142428556 -0.18642883662054424 0.17452044167856723 0.0 0.317859142428556 0.18642883662054427 0.06535371868008849 0.06553509522684652 -0.22656687468693903 0.20630365393965128 -0.002600653395685666 0.0 0.06864564270754318 -0.03506914924630972 0.11840507269061076 0.0 0.0686456427075432 0.03506914924630972 0.24360430236199831 0.1266285200647935 0.24360430236199831 -0.12662852006479353 -0.061062231535090786 -0.06232190593145868 -0.1435549236340885 -0.13695056255158888 -0.2622804336705704 0.0 -0.061062231535090786 0.06232190593145868 -0.1435549236340885 0.1369505625515889 </vector>
              <vector>-0.09818616033728034 0.04589019600941402 -0.3847970727782956 0.0 -0.09818616033728035 -0.04589019600941402 -0.1737473305092687 -0.2511364160001055 0.05953724438348729 -0.05904781220627778 0.28554499226234586 -0.2275957287335178 0.15710923263450172 0.0 0.28554499226234586 0.2275957287335178 0.05953724438348729 0.05904781220627778 -0.17374733050926872 0.2511364160001055 -0.0058024584168663565 0.0 0.07197257317230818 -0.030065305061830708 0.1234654344692461 0.0 0.07197257317230818 0.030065305061830708 0.22024816430305985 0.1548547162199955 0.22024816430305985 -0.1548547162199955 -0.045127417436993805 -0.0485939813120627 -0.12578314439518187 -0.16545101406801144 -0.27889297879353864 0.0 -0.04512741743699381 0.0485939813120627 -0.12578314439518187 0.16545101406801146 </vector>
              <vector>-0.09899098903479203 0.042717685373935076 -0.3837006446905784 0.0 -0.09899098903479203 -0.042717685373935076 -0.16669588127701127 -0.250151543495236 0.058744215705849326 -0.07029931006202791 0.3005877834349196 -0.19745899770598838 0.15647794288327044 0.0 0.3005877834349196 0.19745899770598838 0.058744215705849326 0.07029931006202791 -0.1666958812770113 0.250151543495236 -0.00826889509538796 0.0 0.07084612650219217 -0.03363540140580733 0.1093144703040972 0.0 0.07084612650219217 0.03363540140580733 0.22630798126135918 0.1347391873141381 0.22630798126135918 -0.1347391873141381 -0.043962358078208655 -0.05583177222929804 -0.13842173596906815 -0.16792144281940424 -0.2906531584918815 0.0 -0.043962358078208655 0.05583177222929804 -0.13842173596906815 0.16792144281940424 </vector>
              <vector>-0.08952916202192962 0.04092358814183012 -0.3856952927705002 0.0 -0.0895291620219296 -0.04092358814183012 -0.1835022464259488 -0.2517272007542527 0.06163377199145653 -0.057757603383999115 0.30520709228552567 -0.18129593678209868 0.1719174233575492 0.0 0.30520709228552567 0.18129593678209868 0.06163377199145653 0.05775760338399911 -0.18350224642594878 0.2517272007542527 -0.002317934758161132 0.0 0.06833649459875832 -0.03671308749163711 0.11412916749903063 0.0 0.06833649459875832 0.03671308749163711 0.22258859026951347 0.1215536523622344 0.22258859026951347 -0.1215536523622344 -0.05578262875890724 -0.06572376978308475 -0.13293534404986296 -0.16655526101055446 -0.2900664991051296 0.0 -0.055782628758907236 0.06572376978308475 -0.13293534404986296 0.16655526101055446 </vector>
              <vector>-0.08892709831849849 0.04579095812974655 -0.3888350009335701 0.0 -0.08892709831849846 -0.04579095812974655 -0.18122951082216093 -0.24229568936181478 0.06676674294092597 -0.07338135417778571 0.28213451062031863 -0.21538606371847982 0.15417592205551764 0.0 0.28213451062031863 0.21538606371847982 0.06676674294092597 0.07338135417778573 -0.18122951082216093 0.24229568936181475 0.0019901028655067545 0.0 0.07425418528040943 -0.03304849196863286 0.11587471078955765 0.0 0.07425418528040945 0.03304849196863286 0.22896527606466127 0.1478713213061036 0.22896527606466127 -0.1478713213061036 -0.05343594590346358 -0.06815995199847302 -0.12577762674960516 -0.1592166000744829 -0.2887068010021864 0.0 -0.05343594590346358 0.06815995199847302 -0.12577762674960516 0.15921660007448293 </vector>
              <vector>-0.08923734221740191 0.04341201065546299 -0.3726954281620254 0.0 -0.08923734221740191 -0.04341201065546298 -0.2040841910483833 -0.2364070468678522 0.06649980856022851 -0.07101383934263057 0.2872791516001837 -0.20385463628985703 0.1682946207915184 0.0 0.2872791516001837 0.20385463628985703 0.06649980856022852 0.07101383934263057 -0.20408419104838332 0.2364070468678522 -0.004849373794297594 0.0 0.07347122216301234 -0.03390440909655438 0.11554853398293499 0.0 0.07347122216301234 0.033904409096554386 0.23206850496414813 0.14600380032855814 0.23206850496414816 -0.14600380032855814 -0.04543044682194174 -0.063270722732168 -0.1370500186599432 -0.16206481090855368 -0.2733317298979352 0.0 -0.045430446821941736 0.063270722732168 -0.1370500186599432 0.16206481090855368 </vector>
              <vector>-0.09638252273332727 0.044319726113589294 -0.3638202740052927 0.0 -0.09638252273332727 -0.0443197261135893 -0.19815522536077718 -0.23799859233037493 0.05617732009986893 -0.06407525087887053 0.304972216466434 -0.18850802077274434 0.16506828176378902 0.0 0.304972216466434 0.1885080207727443 0.05617732009986892 0.06407525087887053 -0.19815522536077718 0.23799859233037496 -0.010300308588957656 0.0 0.06566550989559773 -0.03584274952433356 0.1140944740348188 0.0 0.06566550989559773 0.03584274952433356 0.23893340816003053 0.142050655517075 0.23893340816003053 -0.142050655517075 -0.05009990538612699 -0.0627795575166087 -0.13229002623658018 -0.15604666494567287 -0.28268372301459654 0.0 -0.050099905386127 0.0627795575166087 -0.1322900262365802 0.15604666494567293 </vector>
              <vector>-0.08889856178459311 0.038666382567349084 -0.36401355309731503 0.0 -0.08889856178459313 -0.038666382567349084 -0.19700070594871427 -0.24218723384131993 0.06049009422973414 -0.059289976060838745 0.2971275731378745 -0.1928100415992104 0.15577101724603576 0.0 0.2971275731378745 0.1928100415992104 0.06049009422973414 0.059289976060838745 -0.19700070594871427 0.2421872338413199 0.005134320857126938 0.0 0.06966032842213593 -0.029746027222168774 0.11605964566505791 0.0 0.06966032842213593 0.02974602722216877 0.2391550321215168 0.15107612293640543 0.2391550321215168 -0.15107612293640543 -0.049594795757419215 -0.06270796708053313 -0.14089748901566518 -0.1472686738110532 -0.29303438148064487 0.0 -0.04959479575741921 0.06270796708053313 -0.1408974890156652 0.1472686738110532 </vector>
              <vector>-0.08358175126368686 0.04253470518501094 -0.3762165731011032 0.0 -0.08358175126368685 -0.04253470518501094 -0.19845054275390955 -0.24402932719415676 0.07187263049059338 -0.06504639092817896 0.28012812051266156 -0.20206785977658726 0.16654744167458657 0.0 0.28012812051266156 0.20206785977658726 0.07187263049059338 0.06504639092817895 -0.19845054275390955 0.24402932719415676 -0.0027950223381099193 0.0 0.07903338664286745 -0.036103276860184136 0.12865441853489443 0.0 0.07903338664286745 0.036103276860184136 0.22340586270014928 0.13856394533010394 0.2234058627001493 -0.13856394533010394 -0.05317628202506095 -0.07486193481716967 -0.1406247221228984 -0.17522792577339202 -0.27340366913169967 0.0 -0.05317628202506095 0.07486193481716967 -0.1406247221228984 0.17522792577339202 </vector>
              <vector>-0.0918228467027786 0.03834591220366518 -0.3824609112989533 0.0 -0.09182284670277861 -0.038345912203665185 -0.19663122264157387 -0.21965103531543345 0.06679872865259585 -0.06231672092792927 0.3097667811024055 -0.1783102070888812 0.17260363072216928 0.0 0.3097667811024055 0.1783102070888812 0.06679872865259584 0.062316720927929274 -0.19663122264157387 0.21965103531543345 0.006199104369411392 0.0 0.07129955251726676 -0.03653294375509139 0.11816531761218751 0.0 0.07129955251726676 0.03653294375509139 0.2412395593299798 0.12110429640432172 0.2412395593299798 -0.12110429640432172 -0.06201161074159381 -0.06154720724733871 -0.15128746773565713 -0.1470124820080342 -0.2892100889661038 0.0 -0.06201161074159381 0.06154720724733871 -0.1512874677356571 0.1470124820080342 </vector>
              <vector>-0.10336113324976287 0.0409492514313027 -0.3612350772402616 0.0 -0.10336113324976287 -0.0409492514313027 -0.19111776799997976 -0.2273236298760514 0.06430407084969844 -0.05987024983970917 0.3059200518208407 -0.20084018290371936 0.15457460996089734 0.0 0.30592005182084064 0.20084018290371936 0.06430407084969844 0.059870249839709164 -0.19111776799997976 0.2273236298760514 0.01572827527591223 0.0 0.07502927640516058 -0.025893257203936575 0.11551522577652276 0.0 0.07502927640516058 0.025893257203936575 0.24066682774581313 0.13775928324529146 0.24066682774581316 -0.1377592832452915 -0.07099790816423275 -0.06292659406876706 -0.1442776045315869 -0.15466547819570603 -0.27691465952497146 0.0 -0.07099790816423275 0.06292659406876706 -0.1442776045315869 0.15466547819570603 </vector>
              <vector>-0.10213738323120782 0.04545199559462855 -0.38079924370226936 0.0 -0.10213738323120782 -0.04545199559462855 -0.19667533639040793 -0.2505203574757627 0.056275916114289525 -0.065658393485833 0.3151891583290621 -0.16214673977356633 0.18554655690034755 0.0 0.3151891583290621 0.16214673977356636 0.056275916114289525 0.065658393485833 -0.19667533639040793 0.25052035747576273 -0.0059077739621985655 0.0 0.06113419023244944 -0.036923064146627195 0.10665473017764106 0.0 0.06113419023244943 0.03692306414662719 0.23914402053365622 0.11367141079639254 0.2391440205336562 -0.11367141079639252 -0.05592327407280438 -0.05955655639931927 -0.13229197760888162 -0.14754223532020733 -0.2749248972258319 0.0 -0.05592327407280438 0.05955655639931927 -0.13229197760888162 0.14754223532020733 </vector>
              <vector>-0.10018525143971121 0.04315574189023932 -0.39297619503851283 0.0 -0.10018525143971121 -0.04315574189023931 -0.18331608039445008 -0.25682522512386347 0.060454766795585035 -0.06063053635282463 0.29805580627795736 -0.16496799992530337 0.19287776244075944 0.0 0.29805580627795736 0.1649679999253034 0.060454766795585035 0.06063053635282463 -0.18331608039445008 0.2568252251238634 0.007368238600340757 0.0 0.06723609029924175 -0.03608770536858231 0.11566002781542682 0.0 0.06723609029924175 0.03608770536858231 0.22639413542923964 0.11320380847657507 0.22639413542923964 -0.11320380847657507 -0.05288293779356658 -0.06045563403465205 -0.13937898948315897 -0.17587425640233398 -0.27568491320028804 0.0 -0.052882937793566585 0.060455634034652046 -0.13937898948315897 0.175874256402334 </vector>
              <vector>-0.08576427673910045 0.04292808747336265 -0.3621038447282585 0.0 -0.08576427673910045 -0.042928087473362644 -0.20626213689104406 -0.22914608563930222 0.058944476489003174 -0.06633472900899634 0.307863286872403 -0.207772698739232 0.16325335360054316 0.0 0.307863286872403 0.207772698739232 0.058944476489003174 0.06633472900899634 -0.20626213689104406 0.22914608563930222 0.0035144724904017603 0.0 0.06797032890927637 -0.033518540454263425 0.1064688912187117 0.0 0.06797032890927637 0.03351854045426342 0.22688447668933093 0.1368797836312658 0.22688447668933093 -0.1368797836312658 -0.04458553499222438 -0.06143665470757606 -0.1380578511981972 -0.1584663430474417 -0.28511841086029277 0.0 -0.04458553499222438 0.06143665470757605 -0.1380578511981972 0.1584663430474417 </vector>
              <vector>-0.10194481322535472 0.04391059913110407 -0.3825446690383545 0.0 -0.10194481322535472 -0.04391059913110407 -0.17963232751220967 -0.2550792094297221 0.05643315711307195 -0.06116132014215166 0.3045176171098909 -0.1749257329969996 0.18147635320715516 0.0 0.3045176171098909 0.1749257329969996 0.05643315711307196 0.06116132014215165 -0.1796323275122097 0.2550792094297221 0.008995882349948671 0.0 0.06326906475788012 -0.03468243644651544 0.107523615596362 0.0 0.06326906475788012 0.03468243644651544 0.22921513863283216 0.12076703567899873 0.22921513863283216 -0.12076703567899873 -0.05438894726155477 -0.05885000727276891 -0.13849514038287009 -0.17494609674891906 -0.27339868057848316 0.0 -0.05438894726155477 0.058850007272768914 -0.13849514038287009 0.17494609674891903 </vector>
              <vector>-0.09973240770362225 0.04572315417876314 -0.36801463732925793 0.0 -0.09973240770362224 -0.04572315417876314 -0.20401328656597906 -0.24153275814211872 0.05821217490806346 -0.06616949594379223 0.33443923962140354 -0.17373767121717998 0.1547715405678955 0.0 0.3344392396214035 0.17373767121717998 0.05821217490806346 0.06616949594379223 -0.20401328656597906 0.24153275814211872 -0.007791425103240182 0.0 0.06222516695840308 -0.038292487624596916 0.10907000300162129 0.0 0.06222516695840308 0.03829248762459691 0.22851848126148602 0.10791355142756162 0.22851848126148602 -0.10791355142756162 -0.050333570341396267 -0.0634115255971777 -0.1337311474672548 -0.14724388700771146 -0.2792047824792259 0.0 -0.05033357034139626 0.0634115255971777 -0.13373114746725484 0.14724388700771146 </vector>
              <vector>-0.10933491158456148 0.04175198569414598 -0.3812212942962044 0.0 -0.10933491158456149 -0.04175198569414598 -0.18594421946381767 -0.24339950805735105 0.056346102256952336 -0.06227775815884296 0.3114782194104006 -0.16110011191033458 0.18275409198501524 0.0 0.3114782194104006 0.16110011191033458 0.056346102256952336 0.06227775815884297 -0.18594421946381767 0.24339950805735108 0.014736734706738249 0.0 0.06099440012278208 -0.035374666368966017 0.10742362273808795 0.0 0.06099440012278208 0.03537466636896602 0.2524011172194341 0.12411292526223822 0.25240111721943403 -0.12411292526223819 -0.06941015122755376 -0.052493282287771725 -0.13667175468310022 -0.13800285198163784 -0.2834107592347088 0.0 -0.06941015122755376 0.052493282287771725 -0.1366717546831002 0.13800285198163784 </vector>
              <vector>-0.0980828894924679 0.04836762914253927 -0.37098575798873257 0.0 -0.0980828894924679 -0.04836762914253927 -0.190091252865199 -0.24846190881369698 0.05770737295744508 -0.06882582216109462 0.31768625592819316 -0.16563072823150424 0.17581510767605615 0.0 0.31768625592819316 0.16563072823150424 0.05770737295744508 0.06882582216109463 -0.190091252865199 0.24846190881369698 -0.010218894885600918 0.0 0.06816155311563535 -0.04144962028376025 0.1048155599907713 0.0 0.06816155311563535 0.04144962028376025 0.223321289780923 0.1155271379174068 0.22332128978092303 -0.11552713791740679 -0.04354360205229553 -0.05587105567836691 -0.14251680785661058 -0.17311324525674904 -0.28470985382374125 0.0 -0.043543602052295516 0.05587105567836691 -0.14251680785661058 0.17311324525674898 </vector>
              <vector>-0.09880822324182506 0.04610973129112484 -0.34650519101270283 0.0 -0.09880822324182506 -0.046109731291124834 -0.20915556315880804 -0.2618501266125071 0.05832057547534607 -0.07264919672292028 0.30861104407553014 -0.18143061905555966 0.1758593619554739 0.0 0.3086110440755301 0.18143061905555963 0.05832057547534606 0.07264919672292028 -0.209155563158808 0.2618501266125072 2.821477230901963E-4 0.0 0.06798938206598688 -0.03345525283939088 0.11448572819472629 0.0 0.06798938206598688 0.033455252839390874 0.22475472517893974 0.11573742686986845 0.22475472517893974 -0.11573742686986843 -0.049069246723098724 -0.05499961540389828 -0.1404874341230809 -0.16613922241307777 -0.2684325659585677 0.0 -0.04906924672309873 0.05499961540389828 -0.1404874341230809 0.16613922241307777 </vector>
              <vector>-0.1104287035026755 0.03940680964365981 -0.3466284555168059 0.0 -0.1104287035026755 -0.03940680964365981 -0.19869552616178704 -0.23013039992280113 0.06534831169730457 -0.056557955531003984 0.3248383164690078 -0.16903603938036518 0.1813352901649449 0.0 0.32483831646900785 0.1690360393803652 0.06534831169730457 0.056557955531003984 -0.198695526161787 0.23013039992280113 0.010354075149463408 0.0 0.07026385661088143 -0.03259128256540414 0.11801114284357933 0.0 0.07026385661088144 0.03259128256540414 0.23544182653935472 0.11355469587845034 0.23544182653935472 -0.11355469587845034 -0.07411671789992666 -0.06007030506058961 -0.1447128870383218 -0.14841422288124395 -0.2989490060688571 0.0 -0.07411671789992666 0.06007030506058961 -0.1447128870383218 0.14841422288124395 </vector>
              <vector>-0.11482578389273862 0.044578881483809105 -0.38598074036497987 0.0 -0.11482578389273862 -0.04457888148380911 -0.18100092939032122 -0.23403035062828031 0.06461475350872346 -0.05773512811921605 0.30454076030950494 -0.18511816589043795 0.16566064604160607 0.0 0.3045407603095049 0.18511816589043795 0.06461475350872346 0.05773512811921606 -0.18100092939032122 0.23403035062828031 0.0058362735493779315 0.0 0.07651615228263853 -0.026451759106387297 0.11672195904202154 0.0 0.07651615228263853 0.026451759106387293 0.23987554089521212 0.12471487450113702 0.23987554089521212 -0.12471487450113702 -0.05838416591818166 -0.05332210986868324 -0.13822691653055652 -0.1492317955376329 -0.28845696079658767 0.0 -0.05838416591818166 0.05332210986868324 -0.13822691653055652 0.14923179553763294 </vector>
              <vector>-0.09692942891347905 0.04121743730320414 -0.3860613154665683 0.0 -0.09692942891347905 -0.04121743730320414 -0.18214604272719787 -0.2429459660037433 0.062015882266758235 -0.056414511583589094 0.3078027773428299 -0.18223657301477966 0.16256754485687808 0.0 0.30780277734282996 0.18223657301477963 0.062015882266758235 0.056414511583589094 -0.1821460427271979 0.24294596600374327 -0.012743171329042288 0.0 0.06777085740563137 -0.03017199507187088 0.11513448124518355 0.0 0.06777085740563137 0.030171995071870877 0.2365271930282663 0.12677222528201887 0.23652719302826633 -0.12677222528201887 -0.06206379070652063 -0.06056486023020752 -0.13422654133826625 -0.16330746895124384 -0.27639935202249555 0.0 -0.06206379070652063 0.06056486023020752 -0.13422654133826623 0.16330746895124382 </vector>
              <vector>-0.1066353771307343 0.043363201450676334 -0.3726834143671166 0.0 -0.1066353771307343 -0.043363201450676334 -0.1992336105502085 -0.22459690127401058 0.06321250256160046 -0.075434300253749 0.322396790446397 -0.15892231295101994 0.1947252554656701 0.0 0.322396790446397 0.15892231295101994 0.06321250256160046 0.075434300253749 -0.1992336105502085 0.22459690127401055 0.008392153131284327 0.0 0.06880140385198616 -0.047675140366091565 0.11960385761942466 0.0 0.06880140385198616 0.047675140366091565 0.22933261324439563 0.10480304785566702 0.22933261324439563 -0.10480304785566702 -0.058607012166526 -0.05777606319018961 -0.14159188096986175 -0.14515838357431346 -0.3053887104233598 0.0 -0.058607012166526 0.0577760631901896 -0.14159188096986178 0.14515838357431346 </vector>
              <vector>-0.10456375216213178 0.039193723897392826 -0.34406532913852594 0.0 -0.10456375216213179 -0.039193723897392826 -0.22103876416412196 -0.23778768729778793 0.06457632830569685 -0.05617570483244881 0.3185388455353242 -0.18575873169002033 0.1807798058695074 0.0 0.3185388455353242 0.18575873169002036 0.06457632830569685 0.05617570483244881 -0.22103876416412194 0.23778768729778793 0.014312393931184157 0.0 0.07094758362347334 -0.033584903314016354 0.12313899701614943 0.0 0.07094758362347334 0.033584903314016354 0.23580862915750878 0.11854974070022942 0.23580862915750875 -0.11854974070022942 -0.07631050090883264 -0.06314967856772948 -0.14483221661532308 -0.13432830470170998 -0.26041817322150196 0.0 -0.07631050090883264 0.06314967856772948 -0.14483221661532308 0.13432830470170998 </vector>
              <vector>-0.0992778201387847 0.04217840501083394 -0.3655364751245351 0.0 -0.0992778201387847 -0.04217840501083393 -0.1995481287765453 -0.2295228889905901 0.060313854042491954 -0.067460610766664 0.3216738823179546 -0.18932285584511965 0.1607456279146962 0.0 0.3216738823179546 0.18932285584511965 0.060313854042491954 0.067460610766664 -0.19954812877654532 0.22952288899059006 -0.0023938561649432546 0.0 0.0656271971586007 -0.0427365077304846 0.11238009707676862 0.0 0.0656271971586007 0.042736507730484596 0.23556244457019798 0.12152398255194305 0.23556244457019798 -0.12152398255194305 -0.05803352889000439 -0.05806330385127832 -0.14626603372429184 -0.153032578842639 -0.2652991268212246 0.0 -0.05803352889000439 0.05806330385127832 -0.14626603372429184 0.153032578842639 </vector>
              <vector>-0.08546836887833696 0.04244427692376072 -0.38896731983911714 0.0 -0.08546836887833696 -0.042444276923760724 -0.18231127966515326 -0.24598840357942459 0.05178467828923109 -0.06253971512717092 0.30384796259145563 -0.17886277119540853 0.1633259757151061 0.0 0.30384796259145563 0.17886277119540853 0.051784678289231084 0.06253971512717092 -0.18231127966515326 0.24598840357942456 -0.00871741428356489 0.0 0.05647569289801571 -0.0373277587671261 0.1038950229695294 0.0 0.056475692898015704 0.0373277587671261 0.2428554406642369 0.12858814070106958 0.24285544066423692 -0.12858814070106958 -0.04367603520702444 -0.06173104780893868 -0.12449587473725954 -0.1575401205034783 -0.3075606964722837 0.0 -0.04367603520702444 0.06173104780893868 -0.12449587473725954 0.1575401205034783 </vector>
              <vector>-0.08791033022453015 0.04063226875858114 -0.37055460054245304 0.0 -0.08791033022453015 -0.04063226875858115 -0.2087985978582444 -0.24147716796051155 0.06143199848288927 -0.0737784524134213 0.29870601716881484 -0.19233527879735904 0.16934562655124696 0.0 0.29870601716881484 0.192335278797359 0.06143199848288927 0.0737784524134213 -0.20879859785824437 0.24147716796051155 0.004939164450325675 0.0 0.06855972011097436 -0.03831795464553134 0.11397658408097487 0.0 0.06855972011097437 0.03831795464553134 0.23082324123188697 0.13756276499643216 0.23082324123188697 -0.13756276499643216 -0.05362997475529327 -0.06373181302093478 -0.13387361833071854 -0.15884240424715665 -0.2683236861916528 0.0 -0.05362997475529327 0.06373181302093475 -0.13387361833071854 0.15884240424715665 </vector>
              <vector>-0.0941998693126788 0.054628858979894224 -0.3661892147652448 0.0 -0.09419986931267879 -0.054628858979894224 -0.19348253217499814 -0.2556235682362778 0.06260155384428816 -0.07539429752434962 0.3028560463542949 -0.19338132066140068 0.17420911710065967 0.0 0.3028560463542949 0.19338132066140068 0.06260155384428816 0.07539429752434962 -0.19348253217499817 0.2556235682362778 -0.006710132318787624 0.0 0.06955611512191634 -0.04249663768639056 0.11608984192302596 0.0 0.06955611512191635 0.04249663768639056 0.2103421834315338 0.11610050654395504 0.21034218343153377 -0.11610050654395505 -0.04238604711950475 -0.064428451434425 -0.13237195889578862 -0.17779585641376705 -0.283230594437779 0.0 -0.04238604711950475 0.06442845143442498 -0.13237195889578865 0.17779585641376702 </vector>
              <vector>-0.08604287864352993 0.04344237505602714 -0.35667981084029265 0.0 -0.08604287864352994 -0.04344237505602713 -0.2156127313373159 -0.22798375486608108 0.05654123140854204 -0.067823744890702 0.3034110878660821 -0.20946968584121803 0.15698194218313624 0.0 0.3034110878660821 0.20946968584121803 0.05654123140854204 0.06782374489070202 -0.2156127313373159 0.22798375486608105 -0.0062600388055922785 0.0 0.0670426556892728 -0.03528165248166398 0.11845940729390181 0.0 0.06704265568927281 0.03528165248166398 0.2362249149559579 0.15118121110782773 0.2362249149559579 -0.15118121110782773 -0.05422113630464348 -0.0743574346088784 -0.12726476144366372 -0.14764198525065694 -0.2726582642125565 0.0 -0.05422113630464349 0.0743574346088784 -0.12726476144366372 0.14764198525065694 </vector>
              <vector>-0.09991940944405471 0.046104231883641655 -0.34684295765298434 0.0 -0.0999194094440547 -0.046104231883641655 -0.1912326541944618 -0.2450637988243772 0.05539378686373936 -0.06334625832445354 0.31122871920774997 -0.18464065440652563 0.17046978177497174 0.0 0.31122871920774997 0.18464065440652566 0.055393786863739365 0.06334625832445354 -0.19123265419446178 0.2450637988243772 0.004853023600414811 0.0 0.06493068877653027 -0.03443786007482965 0.1104554039376702 0.0 0.06493068877653026 0.03443786007482965 0.22960257424634611 0.12976717933881818 0.2296025742463461 -0.12976717933881818 -0.05461423257145727 -0.05931471784028261 -0.14034900940942457 -0.17416382982691675 -0.2890161786100073 0.0 -0.054614232571457276 0.05931471784028261 -0.14034900940942457 0.17416382982691678 </vector>
              <vector>-0.09192941722655759 0.040242357194898035 -0.3777304704748754 0.0 -0.0919294172265576 -0.040242357194898035 -0.21835013385880894 -0.21052241189288512 0.06453266992533432 -0.06406856379806011 0.3158952602679229 -0.18905171718327954 0.17349700551878472 0.0 0.3158952602679229 0.18905171718327954 0.06453266992533431 0.06406856379806011 -0.21835013385880894 0.21052241189288512 -0.0024548765005475317 0.0 0.0689273073976757 -0.0373696354146756 0.1149484240391481 0.0 0.0689273073976757 0.0373696354146756 0.24397042094001986 0.12703302339783284 0.2439704209400199 -0.12703302339783284 -0.06144609537516574 -0.062008860055786846 -0.14400136448099665 -0.1365061497088289 -0.2634573777613576 0.0 -0.06144609537516573 0.06200886005578684 -0.14400136448099668 0.1365061497088289 </vector>
              <vector>-0.0979092867362874 0.04704272190466269 -0.3915959447591831 0.0 -0.09790928673628739 -0.047042721904662695 -0.170197599067735 -0.2512303129088836 0.06001038945943414 -0.05855087976594829 0.28542500625825856 -0.22914080683579433 0.15783367976954016 0.0 0.2854250062582586 0.22914080683579433 0.06001038945943414 0.05855087976594829 -0.170197599067735 0.25123031290888354 -0.0048826122443903055 0.0 0.07302038099636753 -0.030407152931189528 0.11392517570726232 0.0 0.07302038099636753 0.030407152931189528 0.22040826598480176 0.15321431173049255 0.22040826598480173 -0.15321431173049258 -0.044542314994690184 -0.04765144996260163 -0.12357753849582703 -0.16456735150535945 -0.28055490528187393 0.0 -0.044542314994690184 0.04765144996260163 -0.12357753849582703 0.16456735150535945 </vector>
              <vector>-0.09641948044698236 0.0428807647616536 -0.3874914897153303 0.0 -0.09641948044698234 -0.0428807647616536 -0.17391189106343996 -0.24723472625164183 0.061066564097666545 -0.07115668055614867 0.29548071278493004 -0.19967608852441032 0.15885529601608417 0.0 0.29548071278493004 0.19967608852441032 0.06106656409766655 0.07115668055614867 -0.17391189106343996 0.24723472625164183 -0.004336639065089035 0.0 0.06977159268857024 -0.03432033360708288 0.11270207959020695 0.0 0.06977159268857024 0.03432033360708287 0.22680476170906647 0.1335211807414855 0.2268047617090665 -0.13352118074148553 -0.04329149782031958 -0.05595994811127025 -0.13553271801640235 -0.16996500625077318 -0.2876653346920499 0.0 -0.04329149782031959 0.05595994811127025 -0.13553271801640238 0.16996500625077318 </vector>
              <vector>-0.08948976471591977 0.04183507955569613 -0.3867613556579767 0.0 -0.08948976471591978 -0.04183507955569613 -0.1792331653724784 -0.2523713234806487 0.06280434626883544 -0.05780633527914619 0.3030833688057477 -0.1869672683612179 0.1687588680539973 0.0 0.3030833688057477 0.1869672683612179 0.06280434626883544 0.05780633527914619 -0.1792331653724784 0.2523713234806487 0.0014532855521883587 0.0 0.06661699253092301 -0.03676143708490842 0.11664830725939901 0.0 0.06661699253092301 0.036761437084908415 0.22201720058252947 0.1200336841855951 0.22201720058252947 -0.1200336841855951 -0.057569932431819786 -0.06582706464469618 -0.13346861714582323 -0.16927408080521164 -0.2896199622515967 0.0 -0.057569932431819786 0.06582706464469619 -0.13346861714582323 0.16927408080521167 </vector>
              <vector>-0.08937991555560076 0.04554069108727293 -0.38999611115188376 0.0 -0.08937991555560076 -0.04554069108727294 -0.18411279848315176 -0.24031112979220426 0.06685316011354271 -0.0721359564385409 0.2821530889604351 -0.21963597638438087 0.15466093244580953 0.0 0.2821530889604351 0.21963597638438087 0.0668531601135427 0.0721359564385409 -0.18411279848315176 0.24031112979220426 0.0028330247726452706 0.0 0.07497329891685883 -0.03333653627249541 0.11939360220339978 0.0 0.07497329891685883 0.03333653627249541 0.2274899553725946 0.14018032284416948 0.22748995537259462 -0.1401803228441695 -0.05232771102976855 -0.06835045220535187 -0.12440279642280686 -0.15990297691605476 -0.2893840120141773 0.0 -0.05232771102976855 0.06835045220535185 -0.12440279642280684 0.15990297691605476 </vector>
              <vector>-0.08963846703770487 0.04314053897226658 -0.3747320785655619 0.0 -0.08963846703770488 -0.04314053897226657 -0.2057079395762591 -0.23323066864206216 0.06795219044689628 -0.07011656214130532 0.28600558437909257 -0.20603042032627805 0.16934269235717436 0.0 0.28600558437909257 0.20603042032627805 0.06795219044689628 0.07011656214130532 -0.2057079395762591 0.23323066864206216 -0.005231458266171779 0.0 0.07575934428921038 -0.034039035652184454 0.1171389647152582 0.0 0.07575934428921038 0.034039035652184454 0.23014960401046966 0.14765159011784604 0.23014960401046966 -0.14765159011784604 -0.04463698436342635 -0.0626824806694711 -0.1364797826251282 -0.16236133591293272 -0.27332521928699977 0.0 -0.044636984363426356 0.06268248066947109 -0.1364797826251282 0.16236133591293272 </vector>
              <vector>-0.09718916276690388 0.04436733400692355 -0.3643777349044708 0.0 -0.09718916276690387 -0.04436733400692355 -0.19011603747039155 -0.24484641099721954 0.055381890800006946 -0.06362014663574217 0.309351448647634 -0.18092258813203954 0.16493249910068386 0.0 0.309351448647634 0.18092258813203954 0.055381890800006946 0.06362014663574218 -0.19011603747039152 0.24484641099721954 -0.01189473739212377 0.0 0.06203054490742921 -0.03860583546274672 0.11320326765673996 0.0 0.06203054490742921 0.038605835462746714 0.23694419368972522 0.14234260767737672 0.23694419368972522 -0.1423426076773767 -0.05249439548778702 -0.061812003837181516 -0.1331321900275653 -0.15758344552339976 -0.28341587904512455 0.0 -0.05249439548778702 0.061812003837181516 -0.13313219002756527 0.15758344552339973 </vector>
              <vector>-0.0894963708591384 0.038713492228579255 -0.35864208345740767 0.0 -0.0894963708591384 -0.038713492228579255 -0.1994490241930642 -0.2392845348236046 0.06092099998554565 -0.058917515132339456 0.29449415372493626 -0.19832138235658936 0.15624593015005045 0.0 0.29449415372493626 0.19832138235658936 0.060920999985545655 0.05891751513233946 -0.1994490241930642 0.2392845348236046 0.0062197954329980725 0.0 0.07061295391190646 -0.027057979826572535 0.11815013695192328 0.0 0.07061295391190646 0.027057979826572535 0.23987163985970625 0.1539974196136675 0.23987163985970628 -0.1539974196136675 -0.049474876192954806 -0.06152464741093977 -0.14158539907876527 -0.14823022504604264 -0.29376193339390777 0.0 -0.049474876192954806 0.06152464741093977 -0.14158539907876527 0.14823022504604264 </vector>
              <vector>-0.08425664252192241 0.04290470039264764 -0.3768355180965065 0.0 -0.08425664252192241 -0.04290470039264764 -0.19457971442365593 -0.24414852464745238 0.07219452612027658 -0.06333548972755995 0.2799128741699569 -0.20309089671262284 0.1682474222453691 0.0 0.27991287416995686 0.20309089671262281 0.07219452612027658 0.06333548972755995 -0.1945797144236559 0.24414852464745238 -0.0040410072784583875 0.0 0.0776606006877964 -0.035516521760216815 0.12743557326954688 0.0 0.0776606006877964 0.03551652176021682 0.222998572316914 0.1415187588691906 0.222998572316914 -0.1415187588691906 -0.05406329556071306 -0.07297039534782289 -0.14096816710200005 -0.1776964147108906 -0.27260397751325577 0.0 -0.05406329556071306 0.07297039534782289 -0.14096816710200005 0.1776964147108906 </vector>
              <vector>-0.09161842333660769 0.03883724246236319 -0.38262585786290626 0.0 -0.09161842333660769 -0.03883724246236319 -0.19895801316060532 -0.21875179795197586 0.06635260573702241 -0.06049011349944074 0.30947390570667366 -0.1773733696627538 0.17085981449680449 0.0 0.30947390570667366 0.1773733696627538 0.06635260573702241 0.06049011349944074 -0.19895801316060532 0.21875179795197586 0.006930499881359679 0.0 0.07677565452678126 -0.03327974928901004 0.12115299046005777 0.0 0.07677565452678126 0.03327974928901004 0.23869988355274493 0.12109907998738369 0.23869988355274493 -0.12109907998738367 -0.062331660387805604 -0.06086573282160322 -0.15101830175107403 -0.14856919301623478 -0.2910687487495751 0.0 -0.0623316603878056 0.06086573282160322 -0.15101830175107406 0.14856919301623478 </vector>
              <vector>-0.10331838104345017 0.03999533073628709 -0.357815904739359 0.0 -0.10331838104345016 -0.03999533073628709 -0.19012905225726326 -0.22547406596799993 0.0639721437140848 -0.05873631601714038 0.3056126200133531 -0.19680546971393742 0.15642221502278802 0.0 0.3056126200133531 0.19680546971393742 0.06397214371408481 0.05873631601714038 -0.19012905225726323 0.22547406596799993 0.02263154081505195 0.0 0.07455625501746947 -0.0237637977851986 0.12048546616504943 0.0 0.07455625501746947 0.023763797785198597 0.239152101657073 0.13785048551026277 0.23915210165707296 -0.13785048551026277 -0.06984910176663726 -0.06159521050433085 -0.14371758566189813 -0.15494976329820692 -0.2942813166089936 0.0 -0.06984910176663725 0.06159521050433085 -0.14371758566189813 0.1549497632982069 </vector>
              <vector>-0.10256379156495884 0.04602322437470581 -0.3810701430076505 0.0 -0.10256379156495884 -0.04602322437470581 -0.19731946579008683 -0.24754707603021703 0.056416383923347066 -0.06578527716292706 0.3141435426986037 -0.16428502770040088 0.18673349163259614 0.0 0.3141435426986037 0.16428502770040088 0.056416383923347066 0.06578527716292706 -0.19731946579008686 0.24754707603021703 -0.00682138785142474 0.0 0.06366629125708348 -0.03547192202573604 0.1076723253050858 0.0 0.06366629125708348 0.03547192202573604 0.238574153235452 0.11222450968695687 0.23857415323545197 -0.11222450968695687 -0.05471292964691073 -0.05909982187093827 -0.13359450102274692 -0.1488975328356124 -0.2757336522581726 0.0 -0.05471292964691073 0.05909982187093827 -0.1335945010227469 0.1488975328356124 </vector>
              <vector>-0.10221452375746393 0.04422026958517199 -0.3997649129476931 0.0 -0.10221452375746394 -0.04422026958517199 -0.17956426255674682 -0.25873906751744463 0.06255305477110762 -0.061429273224294256 0.30662346664833035 -0.1632894685367583 0.19743929516270642 0.0 0.30662346664833035 0.1632894685367583 0.06255305477110762 0.061429273224294256 -0.1795642625567468 0.25873906751744463 0.008947346577212197 0.0 0.06856184412264758 -0.03892123367477374 0.11380854479305394 0.0 0.06856184412264758 0.03892123367477375 0.21399750149100283 0.09680116168588557 0.21399750149100283 -0.09680116168588555 -0.05146122015510859 -0.061893609278813336 -0.13832008080958905 -0.1770899653085739 -0.28078183309363935 0.0 -0.051461220155108595 0.06189360927881335 -0.13832008080958902 0.1770899653085739 </vector>
              <vector>-0.08759560589412087 0.04331433280267974 -0.3647814972853348 0.0 -0.08759560589412087 -0.043314332802679746 -0.20382056358397305 -0.2318134705421418 0.057670630488599425 -0.06679601963836025 0.3080289387950287 -0.20777458089552522 0.1622458470649059 0.0 0.3080289387950287 0.20777458089552522 0.057670630488599425 0.06679601963836025 -0.20382056358397305 0.2318134705421418 0.002222742355004796 0.0 0.06526825243898272 -0.03576887263866527 0.1121040632816995 0.0 0.06526825243898272 0.03576887263866527 0.22604313839296822 0.1370870155344336 0.22604313839296822 -0.13708701553443356 -0.043392513022808755 -0.05954760480481529 -0.13769821172541252 -0.15860494985685955 -0.28079928719480307 0.0 -0.043392513022808755 0.059547604804815295 -0.13769821172541252 0.15860494985685955 </vector>
              <vector>-0.10266330938408177 0.044106654580344726 -0.3848000407925155 0.0 -0.10266330938408177 -0.04410665458034472 -0.17774128456320853 -0.25232983964274835 0.05538332256376648 -0.06097069184458495 0.30741715185344726 -0.17041788493869028 0.1826320299040784 0.0 0.3074171518534473 0.1704178849386903 0.05538332256376648 0.06097069184458495 -0.17774128456320853 0.2523298396427484 0.009534275441943522 0.0 0.0637557197684038 -0.0338771057769834 0.10616309134491166 0.0 0.0637557197684038 0.0338771057769834 0.2296492866223914 0.12046151689674153 0.22964928662239142 -0.12046151689674153 -0.055851127187530075 -0.060223862247794746 -0.14032693139409583 -0.1758518550164162 -0.2727750124566036 0.0 -0.05585112718753008 0.060223862247794746 -0.1403269313940958 0.1758518550164162 </vector>
              <vector>-0.10037961618738304 0.04598829087812272 -0.3645280741709258 0.0 -0.10037961618738304 -0.045988290878122715 -0.2049445561906541 -0.24125976488588885 0.0570641760325452 -0.06470052409129935 0.3321108980602313 -0.17234656626083342 0.15626064649198224 0.0 0.33211089806023125 0.17234656626083342 0.0570641760325452 0.06470052409129935 -0.20494455619065408 0.24125976488588888 -0.007910496458408868 0.0 0.06148170171470954 -0.03749070385250446 0.1067520303643143 0.0 0.06148170171470954 0.037490703852504456 0.23321148981611872 0.11272338524663557 0.23321148981611872 -0.11272338524663555 -0.05125969349481309 -0.060577298165100664 -0.13256066500224106 -0.1481508917410503 -0.2800215757239885 0.0 -0.05125969349481309 0.060577298165100664 -0.13256066500224106 0.1481508917410503 </vector>
              <vector>-0.10840133854923269 0.04133660848164937 -0.38218466703945664 0.0 -0.10840133854923267 -0.04133660848164937 -0.18895973129213045 -0.24313225858339393 0.05684447575078347 -0.06169617637024815 0.31046312814662325 -0.16165643572948304 0.18190131619958216 0.0 0.31046312814662325 0.16165643572948304 0.05684447575078347 0.06169617637024814 -0.18895973129213042 0.24313225858339393 0.01672105976801687 0.0 0.06070210339879104 -0.03524711048475616 0.10639073272244967 0.0 0.060702103398791035 0.035247110484756164 0.25351498927802796 0.12284358359222833 0.25351498927802796 -0.12284358359222836 -0.06833253606028876 -0.05317478498816245 -0.13662797314815103 -0.1380386747294367 -0.2812346766994378 0.0 -0.06833253606028876 0.05317478498816245 -0.13662797314815103 0.1380386747294367 </vector>
              <vector>-0.1042469803982643 0.049380624130185465 -0.38352503080007194 0.0 -0.10424698039826431 -0.049380624130185465 -0.1869184051667585 -0.24893050916904552 0.056968967129920736 -0.06987540739799683 0.32128979231023286 -0.1746939069025149 0.17807552048804104 0.0 0.32128979231023286 0.1746939069025149 0.056968967129920736 0.06987540739799683 -0.1869184051667585 0.24893050916904555 -0.012235453096359558 0.0 0.06180351681804164 -0.04376054615637055 0.10529452084862287 0.0 0.06180351681804164 0.04376054615637055 0.22751940142933974 0.11679571746064071 0.22751940142933974 -0.11679571746064071 -0.04781072914436477 -0.058227356028684736 -0.1245612441285739 -0.13664734852016508 -0.29569819513937967 0.0 -0.047810729144364766 0.058227356028684736 -0.12456124412857392 0.13664734852016508 </vector>
              <vector>-0.09840613056562988 0.04646705754949637 -0.3460167929148434 0.0 -0.09840613056562988 -0.04646705754949637 -0.20789570367306076 -0.26288308553345535 0.05827151988036752 -0.07224730361820683 0.307335026373363 -0.18340345854565188 0.17612824549767445 0.0 0.307335026373363 0.18340345854565188 0.058271519880367516 0.07224730361820683 -0.20789570367306076 0.26288308553345535 -1.960206495152754E-4 0.0 0.06331045801901637 -0.03935846169301395 0.11324748695983507 0.0 0.06331045801901636 0.039358461693013956 0.2265646876663343 0.11491902934992454 0.22656468766633425 -0.11491902934992454 -0.04638932939972815 -0.05492267422335796 -0.1403808484929172 -0.1676698812687746 -0.26798227850864115 0.0 -0.04638932939972815 0.05492267422335796 -0.1403808484929172 0.1676698812687746 </vector>
              <vector>-0.11088342100335682 0.040248302769632115 -0.3497337372837266 0.0 -0.11088342100335682 -0.040248302769632115 -0.18445396495066488 -0.23656709267753387 0.06404362558295036 -0.05714211403740499 0.32495049820633864 -0.1695439249329207 0.1782561204413639 0.0 0.32495049820633864 0.1695439249329207 0.06404362558295035 0.05714211403740499 -0.18445396495066488 0.23656709267753384 0.010395508415379461 0.0 0.06796455324897732 -0.03309635241183859 0.11690263382622221 0.0 0.06796455324897734 0.03309635241183858 0.23407914926876994 0.1128776028815299 0.23407914926876996 -0.1128776028815299 -0.07449521594977611 -0.060882123575806045 -0.14738366163127609 -0.15029419979600064 -0.30346365094316385 0.0 -0.07449521594977612 0.060882123575806045 -0.14738366163127609 0.15029419979600064 </vector>
            </data>
          </datamatrix>
          <datamatrix visiblename="FediaProjectCompiled.NTS, asymmetry component" covarfromorigin="false" matrixtype="6" iscoordinates="false" issymmetrycomponent="false" isasymmetrycomponent="true">
            <data>
              <vector>-0.0010941138615910978 -0.007947713744099544 0.0 0.03612444279371506 0.0010941138615910978 -0.007947713744099546 -0.022082597930671015 5.149463457790465E-4 0.005269650034414947 -0.011053610385678717 0.023453561534898665 0.02109607920573943 0.0 0.00459729457411041 -0.023453561534898665 0.021096079205739436 -0.005269650034414947 -0.011053610385678718 0.022082597930671022 5.149463457790465E-4 0.0 -0.008926215813626237 0.0027920990425394747 -0.011309389945020419 0.0 -0.004065865265840907 -0.0027920990425394747 -0.011309389945020419 -0.02003694253046722 0.001172686358679724 0.020036942530467214 0.0011726863586797205 -0.01188245873711452 -0.017631553119177086 0.0016459062736196642 0.008293121439576473 0.0 0.006001211400044069 0.011882458737114522 -0.01763155311917709 -0.0016459062736196642 0.008293121439576473 </vector>
              <vector>0.0033201754595133977 0.0023860667741828663 0.0 -0.0035351915407037635 -0.0033201754595133977 0.0023860667741828663 0.018444745515640508 -0.012486077119430374 -0.002975473614541719 0.014758494719567914 -0.012552515526744384 -0.010138932739606407 0.0 -0.0049576191857511175 0.012552515526744384 -0.010138932739606407 0.002975473614541717 0.014758494719567913 -0.018444745515640508 -0.012486077119430367 0.0 0.017348430985830117 -8.703768030432837E-5 0.010900040541721258 0.0 6.569484917674988E-4 8.703768030432837E-5 0.010900040541721258 0.021278636493070296 -0.012273143085577757 -0.021278636493070303 -0.012273143085577757 -0.0034099271552783805 0.005429457128431101 0.01304011610724836 0.0020821133933047117 0.0 -0.010828607976329396 0.0034099271552783805 0.005429457128431103 -0.013040116107248364 0.0020821133933047117 </vector>
              <vector>0.0019453967138326374 -6.513375960478969E-4 0.0 0.023113514288760025 -0.0019453967138326374 -6.513375960478969E-4 0.008727432164188975 -0.015418003778830416 -8.802871416605795E-4 0.0021693762658650598 -0.005640190735364217 -8.220547215508286E-4 0.0 -0.005846359677848247 0.005640190735364217 -8.220547215508286E-4 8.802871416605795E-4 0.0021693762658650598 -0.008727432164188975 -0.015418003778830416 0.0 0.008729062286448276 -0.0015996760269747327 0.007313610018922619 0.0 6.83466175506171E-4 0.0015996760269747327 0.007313610018922619 0.011869908912666913 0.001879626234810708 -0.011869908912666913 0.001879626234810708 0.002257782219569628 -4.850165061424244E-4 0.0077559276828802065 -0.01331408696423575 0.0 0.011976091021551574 -0.002257782219569626 -4.850165061424244E-4 -0.0077559276828802065 -0.01331408696423575 </vector>
              <vector>0.002890417455309543 0.010380810050474821 0.0 -0.05020945920740325 -0.002890417455309543 0.01038081005047482 0.020979152472621207 0.015197605044155175 -0.0016767629098657956 0.0039094066417801505 -0.01657861484256272 -0.010157562919259469 0.0 -0.008406649173166827 0.01657861484256272 -0.010157562919259469 0.0016767629098657939 0.003909406641780149 -0.020979152472621207 0.015197605044155175 0.0 -0.0017419664133862599 -0.006184419146583808 -1.6538504575903685E-4 0.0 0.002185166200557679 0.006184419146583808 -1.6538504575903685E-4 0.0286020097587531 -0.006786455934803037 -0.028602009758753107 -0.006786455934803037 0.007640584998996579 0.013437689965603575 0.008272486979300837 0.011878300215163506 0.0 -0.01721590744131263 -0.007640584998996579 0.013437689965603574 -0.008272486979300837 0.011878300215163506 </vector>
              <vector>-0.0033080158590726993 0.01124445788105638 0.0 -0.0598818547033663 0.0033080158590726993 0.01124445788105638 3.578146536440882E-4 -0.0013002083432814907 -0.0036002824565055484 0.015824178052217475 -0.025366359945758934 -0.021023013032000326 0.0 -0.0010554813426974972 0.025366359945758934 -0.021023013032000333 0.00360028245650555 0.015824178052217475 -3.578146536440882E-4 -0.0013002083432814907 0.0 0.015231628644266443 -0.003308592456636651 0.02107391782287889 0.0 0.016026415187556847 0.003308592456636651 0.02107391782287889 0.005374711909600913 -0.016753043980560153 -0.005374711909600913 -0.01675304398056015 0.009757524901829817 0.015570167280414543 -2.2145083684029648E-4 -0.0010794546480636102 0.0 -0.017434709851082912 -0.00975752490182982 0.015570167280414545 2.2145083684029648E-4 -0.0010794546480636102 </vector>
              <vector>0.0072074199936937484 -2.2867907571436953E-4 0.0 -0.00379753643557506 -0.0072074199936937484 -2.2867907571436953E-4 -0.004424045568808425 -0.008881164722126682 3.809641095577007E-4 -0.006015152841023292 0.0039675522480935865 0.006182799555394108 0.0 0.0015507678658714852 -0.0039675522480935865 0.006182799555394108 -3.809641095577007E-4 -0.00601515284102329 0.004424045568808425 -0.008881164722126682 0.0 0.005469989099586401 -0.0021629381296799748 -0.00621882506051054 0.0 3.5399896854751596E-4 0.002162938129679973 -0.00621882506051054 0.00277817303196478 0.002138095494298574 -0.002778173031964787 0.002138095494298574 0.005594775076937142 0.003924659415936239 -0.010168669488407365 0.0024437097270766373 0.0 0.009731895514908218 -0.005594775076937142 0.003924659415936239 0.010168669488407361 0.0024437097270766373 </vector>
              <vector>-0.004082437045712463 0.003853433050823628 0.0 -0.001782871067931911 0.004082437045712463 0.003853433050823628 0.012589656596494608 -7.687580405628738E-4 -0.0024760337975201236 0.007021531200659192 -4.319640176790318E-4 -0.004865903468698092 0.0 -0.001208651977834653 4.319640176790318E-4 -0.004865903468698092 0.0024760337975201236 0.007021531200659192 -0.012589656596494608 -7.687580405628738E-4 0.0 -0.0039894828425708975 -6.000056856560326E-4 0.002392467740299076 0.0 0.0025527085874507962 6.000056856560326E-4 0.002392467740299076 -0.002897429334050232 -0.0070308203940175895 0.002897429334050232 -0.0070308203940175895 -0.002229443502220178 0.001283633783286827 -0.004023463241677551 1.338027776254247E-5 0.0 6.303690017811798E-4 0.002229443502220178 0.0012836337832868288 0.004023463241677551 1.338027776254247E-5 </vector>
              <vector>0.005328910185659914 -0.004010023072862712 0.0 0.02211996630258973 -0.005328910185659914 -0.00401002307286271 0.01326701420355933 -0.02796514003703373 -0.005437780336665506 0.003209461635250193 -0.0072607675201910304 -0.003832219101671648 0.0 -0.0014254717419210352 0.0072607675201910304 -0.003832219101671648 0.005437780336665508 0.003209461635250193 -0.01326701420355933 -0.02796514003703373 0.0 0.0012777527316123229 -0.005332812408247289 4.058848351083666E-4 0.0 0.005368345996809065 0.005332812408247289 4.058848351083666E-4 0.006288319409371093 -0.0025402460858142788 -0.006288319409371093 -0.0025402460858142788 0.009261884011067582 0.011061702359811998 0.00533486121316655 0.009432207531544487 0.0 0.00113615058224472 -0.009261884011067582 0.011061702359811998 -0.00533486121316655 0.009432207531544487 </vector>
              <vector>7.868440544146968E-4 0.003071056639246549 0.0 0.007505231523615707 -7.868440544146968E-4 0.003071056639246549 -0.007986276964755887 -0.01242492498283717 0.0017916102599764751 4.420772137480218E-4 0.0033836794535666986 -0.004429655095098614 0.0 0.0057085642030147085 -0.0033836794535666986 -0.004429655095098614 -0.0017916102599764751 4.420772137480218E-4 0.007986276964755887 -0.01242492498283717 0.0 -0.0010227668357488616 6.897619101426805E-4 0.003635810258796235 0.0 0.007128745132099653 -6.897619101426805E-4 0.003635810258796236 3.999900468340534E-5 0.0011816365875177426 -3.999900468340534E-5 0.0011816365875177426 3.2093720168275414E-4 0.001979832330800957 3.992004165719043E-5 -0.002987881620216036 0.0 -2.5567668689671717E-4 -3.2093720168275414E-4 0.001979832330800957 -3.992004165719043E-5 -0.002987881620216036 </vector>
              <vector>0.007957927695436667 0.0016636049830662455 0.0 -0.01325842342810125 -0.007957927695436667 0.0016636049830662455 0.004274945576982263 -0.009539387083031425 -5.362016831731379E-4 0.00600483112067665 -0.008497002163059236 -0.0018995465894588101 0.0 -0.0021452683458048584 0.008497002163059236 -0.0018995465894588101 5.362016831731379E-4 0.006004831120676648 -0.004274945576982263 -0.009539387083031432 0.0 0.01170628458429589 -0.0032286291989168606 0.0030327618593615872 0.0 0.0027925108906317973 0.0032286291989168606 0.0030327618593615872 0.012537713475201433 7.021638516027662E-5 -0.012537713475201433 7.021638516027662E-5 -0.007062236757236162 0.00576255903465113 -0.009604052262930568 -0.003944941651315835 0.0 -0.001395299819241066 0.007062236757236164 0.00576255903465113 0.009604052262930568 -0.003944941651315835 </vector>
              <vector>-0.003027902298433003 -0.00472160035092534 0.0 0.01165695943596612 0.003027902298433003 -0.00472160035092534 -0.00800337397817548 0.012709526512555427 0.002548215244946809 -0.004544035940357884 0.012026884164674567 0.007741617335744133 0.0 1.4562472568948248E-4 -0.012026884164674567 0.007741617335744133 -0.002548215244946809 -0.004544035940357884 0.00800337397817548 0.012709526512555427 0.0 -0.0031835792543016914 0.002075001116727787 -0.008284881594561788 0.0 -0.005673763572751881 -0.002075001116727787 -0.008284881594561788 -0.002726835770060436 0.006869381224898784 0.002726835770060443 0.006869381224898781 -0.003495288062053391 -0.013930700082123238 0.0027167285661257035 0.001005229202114738 0.0 0.003365686050708418 0.0034952880620533894 -0.013930700082123236 -0.0027167285661257035 0.001005229202114738 </vector>
              <vector>6.785006601471022E-4 0.007513359884001201 0.0 -0.02039612392699771 -6.785006601471022E-4 0.007513359884001203 0.005181091647363308 -7.12826712641973E-4 -0.002195346079703054 0.007582444402518132 -0.006226533033175274 -0.001306863018061391 0.0 -0.004982394126245087 0.006226533033175274 -0.001306863018061391 0.0021953460797030557 0.007582444402518132 -0.005181091647363308 -7.128267126419799E-4 0.0 0.013343328024693561 -0.0014643586255859604 0.003716081678969212 0.0 -0.0013484459176537188 0.0014643586255859604 0.003716081678969212 0.004194937222028017 -0.011789693274370246 -0.004194937222028017 -0.011789693274370246 0.00230976664551678 0.007142607889632517 -0.0026736388349148377 -0.003335064010884424 0.0 -0.004236457732122979 -0.00230976664551678 0.007142607889632519 0.002673638834914834 -0.003335064010884424 </vector>
              <vector>-0.005000711886920441 -0.0061690087774047275 0.0 0.02582584596249607 0.005000711886920441 -0.0061690087774047275 0.004308806062744169 0.009120116761741973 0.002080625457775657 -0.0070569302238002885 0.01937849541313723 0.0100928564619263 0.0 -0.0038014631238941186 -0.01937849541313723 0.0100928564619263 -0.0020806254577756585 -0.0070569302238002885 -0.004308806062744169 0.009120116761741973 0.0 -0.014415216132907424 0.001925001859887348 -0.010055211170742536 0.0 -0.011984199797764477 -0.001925001859887348 -0.010055211170742536 -0.01632063554159474 -1.9412009998035634E-4 0.016320635541594748 -1.9412009998035634E-4 0.00922711766732041 -0.0063227043455572705 -9.27755137382455E-4 0.0053474337547968 0.0 0.014850168370110148 -0.00922711766732041 -0.0063227043455572705 9.27755137382455E-4 0.0053474337547968 </vector>
              <vector>0.002353717108658261 0.0054739108002727094 0.0 -0.020359383779118542 -0.002353717108658261 0.0054739108002727094 0.009643030543017905 0.003669667856473463 -9.686283579286165E-4 -0.001084688979304204 -0.00466058841497162 0.0020825425107130757 0.0 -9.925741417080231E-4 0.00466058841497162 0.0020825425107130757 9.686283579286182E-4 -0.001084688979304204 -0.009643030543017905 0.00366966785647347 0.0 4.6285814205669314E-4 -0.002397907501180154 0.0037523368658093047 0.0 8.127172181009683E-4 0.002397907501180154 0.0037523368658093055 -0.0096762225139791 -0.01927918684987509 0.0096762225139791 -0.019279186849875094 -0.003550742838976587 0.0031184505692451008 8.591064693748429E-4 0.016830229542395485 0.0 -0.009050142070790829 0.003550742838976585 0.0031184505692451008 -8.591064693748429E-4 0.016830229542395485 </vector>
              <vector>-0.004642587981000586 -2.8353066713274894E-4 0.0 0.0038530950335477127 0.004642587981000586 -2.8353066713274894E-4 0.00535145090341084 -0.012010808090521366 -0.0024960779522890664 -3.5848676435336693E-4 -0.004791782089407379 -0.004087186276511882 0.0 0.001036565329404455 0.004791782089407379 -0.004087186276511882 0.0024960779522890664 -3.5848676435336693E-4 -0.00535145090341084 -0.012010808090521366 0.0 -0.0011366724406151666 -0.0010345779374001975 0.0034191776012083433 0.0 0.0017005201639129176 0.0010345779374001975 0.0034191776012083433 0.003653134167921644 -0.008002243018347656 -0.003653134167921644 -0.008002243018347656 0.010976169421951945 0.010325629503389007 0.012763380743536647 0.00925529612183442 0.0 -0.0019692049053794294 -0.010976169421951945 0.010325629503389007 -0.01276338074353665 0.00925529612183442 </vector>
              <vector>-0.0019080422340780334 0.0038747233272027285 0.0 -0.010289540848823851 0.0019080422340780334 0.0038747233272027285 7.069532807749482E-4 -0.007203292649692529 -2.348319807408926E-4 0.0034899344385111615 -0.015775432078965812 -0.003799861926072144 0.0 0.0020273101133302203 0.015775432078965812 -0.003799861926072144 2.348319807408926E-4 0.0034899344385111615 -7.069532807749482E-4 -0.007203292649692529 0.0 0.010140766377501817 0.004693517272558567 0.011990272432060262 0.0 0.002891016521796434 -0.004693517272558567 0.011990272432060262 0.003607098495177881 -0.01123356052506945 -0.003607098495177881 -0.01123356052506945 3.0314132933469996E-4 -4.988371759200201E-4 0.011819020838644154 0.005704642471573443 0.0 -0.009417592948991593 -3.0314132933469996E-4 -4.988371759200201E-4 -0.011819020838644154 0.005704642471573443 </vector>
              <vector>0.002777829015927512 0.0014694157914084145 0.0 -0.0028241174250703124 -0.002777829015927512 0.0014694157914084145 -0.016254521243089674 0.003870088299251659 5.797201555895557E-4 -0.007029040267446645 0.008734515061917775 0.007964662499000665 0.0 -0.0010122592052470506 -0.008734515061917775 0.007964662499000665 -5.797201555895557E-4 -0.007029040267446643 0.016254521243089674 0.003870088299251666 0.0 0.00281230302033832 -2.247090935562808E-4 -0.004036476983976857 0.0 -0.0012758124985814386 2.247090935562808E-4 -0.004036476983976856 -6.422121358293509E-4 0.005534751899436301 6.422121358293509E-4 0.005534751899436301 0.004997510382638846 -7.668142237567833E-4 -0.008094397614446525 -0.0063950272466914496 0.0 0.0010767665741099736 -0.004997510382638848 -7.668142237567833E-4 0.008094397614446525 -0.0063950272466914496 </vector>
              <vector>-0.00417094419465823 -0.004892143210058137 0.0 0.04209041892620217 0.00417094419465823 -0.004892143210058137 0.003125254683867193 0.0020350791758438624 0.004802000270507459 -0.005858273125098484 0.010569427796038783 0.011744165885121588 0.0 0.0023612041806380492 -0.010569427796038783 0.011744165885121588 -0.004802000270507461 -0.005858273125098484 -0.003125254683867193 0.0020350791758438624 0.0 -0.0024417294933053806 0.0036726918714620437 -0.0023845801786211923 0.0 -0.001859691124877594 -0.0036726918714620437 -0.0023845801786211915 -0.0066413952301899795 0.007378285791267182 0.006641395230189973 0.007378285791267182 -0.022880130331800023 -0.021228770424914868 -0.0023978182611974555 -0.01822796287374976 0.0 0.022718195431762428 0.022880130331800023 -0.021228770424914868 0.0023978182611974555 -0.01822796287374976 </vector>
              <vector>3.556958680436782E-4 -0.01270573789095181 0.0 0.0331135993019009 -3.556958680436782E-4 -0.012705737890951812 -0.0037262299834475363 0.007986241675402184 0.004277773211573105 -0.012127905679561506 0.02079597458377773 0.010210561054180403 0.0 -0.00415923284697438 -0.02079597458377773 0.010210561054180403 -0.004277773211573105 -0.012127905679561504 0.0037262299834475363 0.00798624167540219 0.0 -0.01830585631842952 -0.0025155984049316134 -0.01800151207181088 0.0 -0.010451294241776732 0.0025155984049316134 -0.018001512071810877 -0.00621503969152036 0.01044065876103921 0.00621503969152036 0.01044065876103921 0.01754818072743783 0.002442149300797697 0.005957200305859896 0.009277801945769645 0.0 0.004758269915549741 -0.01754818072743783 0.002442149300797697 -0.005957200305859896 0.009277801945769645 </vector>
              <vector>0.007003961962132297 0.004018497025190207 0.0 -0.006571661011611579 -0.007003961962132297 0.004018497025190207 0.020916637569897242 -0.018560959324580698 -0.0038156033172507195 0.009876765784471716 -0.016920658903922872 -0.01784947956544327 0.0 0.003283644061308229 0.016920658903922872 -0.01784947956544327 0.0038156033172507195 0.009876765784471718 -0.020916637569897235 -0.018560959324580698 0.0 0.013424931974414939 -0.004092535588134279 0.009916326148521153 0.0 0.009192819386819746 0.004092535588134279 0.009916326148521153 0.00446071854603311 -0.010820498377273592 -0.004460718546033117 -0.010820498377273589 -9.072734298078613E-4 0.008403164682666787 0.010956717740612514 0.007736866162273655 0.0 -0.004771099482583131 9.072734298078613E-4 0.008403164682666787 -0.010956717740612514 0.007736866162273655 </vector>
              <vector>0.0020672065553236987 0.0011542618656652046 0.0 0.01475209856667272 -0.0020672065553236987 0.0011542618656652046 0.014830128330800711 0.007392677616194429 0.0022916259386450977 -0.006234336752507024 0.0076750412746185576 -9.871667850637825E-4 0.0 -0.011133089939172103 -0.0076750412746185576 -9.871667850637825E-4 -0.0022916259386450977 -0.006234336752507022 -0.014830128330800711 0.007392677616194429 0.0 -0.003300079222211403 -0.0045406865198520455 -0.0021221504446821094 0.0 -0.006349742316946871 0.0045406865198520455 -0.0021221504446821086 -0.0013881861408492416 0.003466591892335988 0.0013881861408492416 0.003466591892335988 6.082708401759854E-4 0.00622921494873593 6.925195885351051E-4 -0.006182503069242139 0.0 5.976343687847325E-4 -6.082708401759854E-4 0.006229214948735929 -6.925195885351051E-4 -0.006182503069242139 </vector>
              <vector>-0.002716663114567773 -0.007839543373850944 0.0 0.034684310227856646 0.002716663114567773 -0.007839543373850942 -7.042368253836889E-4 1.7875251480441168E-4 0.0023885842178693745 -0.0035138333163349748 0.010613851330788668 0.007969654746147393 0.0 -0.0021635446913971755 -0.010613851330788668 0.007969654746147393 -0.002388584217869376 -0.003513833316334973 7.042368253836889E-4 1.7875251480441168E-4 0.0 -0.010883064069607665 0.0018078110115245533 -0.009369587248055759 0.0 -0.005639973365639067 -0.0018078110115245516 -0.009369587248055759 -0.012175058022182578 0.0026084231148179662 0.012175058022182578 0.0026084231148179662 0.020007698009455517 0.0012299546203599632 0.002505886212145786 -0.00681844276786138 0.0 0.015111515318734035 -0.020007698009455517 0.0012299546203599632 -0.002505886212145786 -0.00681844276786138 </vector>
              <vector>0.003834869247796493 -0.006210186127345162 0.0 0.024350068915110643 -0.003834869247796493 -0.006210186127345162 -0.00875179186350572 0.016416133333518844 0.005424801595708913 -0.01094867994848065 0.022367675640716567 0.018527474770346296 0.0 0.0025782367956094596 -0.022367675640716567 0.018527474770346296 -0.005424801595708913 -0.010948679948480651 0.00875179186350572 0.01641613333351885 0.0 -0.01725649344455249 0.0035241203226451592 -0.011529894466578736 0.0 -0.0028449258985372367 -0.0035241203226451592 -0.011529894466578736 -0.02312928847068469 -0.002248128376437175 0.023129288470684684 -0.002248128376437175 -0.0032982146093359418 -0.009356245466305736 -0.010509177964143725 -2.33725822667466E-4 0.0 0.0043396178402692435 0.0032982146093359418 -0.009356245466305736 0.010509177964143725 -2.33725822667466E-4 </vector>
              <vector>0.002294696255812089 0.003907241548593159 0.0 -0.020981895810204043 -0.002294696255812089 0.003907241548593159 -0.013961514166862032 0.011538283849071351 6.098449787102726E-4 -0.003232767504260055 0.0020699040599612833 0.0036234486263601734 0.0 0.0030062756602356024 -0.0020699040599612833 0.0036234486263601734 -6.098449787102726E-4 -0.003232767504260055 0.013961514166862032 0.011538283849071358 0.0 -1.8528899271919188E-4 -0.004998899586444892 -0.0044653883877711804 0.0 0.004437783499500567 0.004998899586444894 -0.0044653883877711804 -0.0031323346369590763 0.0018323302141042969 0.0031323346369590763 0.0018323302141042969 -0.01442511701194242 -0.006547566538918578 -0.003083177535876183 0.007338840675721936 0.0 -0.014265719322615118 0.01442511701194242 -0.006547566538918578 0.003083177535876183 0.007338840675721936 </vector>
              <vector>0.004143157093057855 -0.005518770299073966 0.0 0.0198756052137277 -0.004143157093057855 -0.005518770299073966 -0.012627016710483725 0.014534976328939783 0.006087207570887583 -0.00997112841318954 0.024297964130319247 0.018865405042430478 0.0 0.003771972560540092 -0.024297964130319247 0.018865405042430478 -0.006087207570887583 -0.009971128413189543 0.012627016710483725 0.014534976328939783 0.0 -0.017051096882107056 0.001595020448958557 -0.011895889515998705 0.0 -0.0028376773179023566 -0.001595020448958557 -0.011895889515998709 -0.02440421954685023 -0.0038530518791199536 0.024404219546850237 -0.0038530518791199536 -0.004646899671207044 -0.007504137958411693 -0.010406365546278669 4.9767617683611765E-5 0.0 0.006826854579221657 0.004646899671207044 -0.007504137958411693 0.010406365546278669 4.9767617683611765E-5 </vector>
              <vector>-0.005628121875349012 0.0019265103959031221 0.0 0.0019375607673001354 0.005628121875349012 0.0019265103959031221 0.0043607582047729965 0.0052126139861831886 0.0011446891883634663 -0.003496157111931939 4.0749648957710827E-4 -0.009010812747832955 0.0 -0.0012099038656473713 -4.0749648957710827E-4 -0.009010812747832955 -0.0011446891883634663 -0.003496157111931939 -0.0043607582047729965 0.005212613986183182 0.0 -0.010417124084547305 0.004790488254023534 -0.001356210345599058 0.0 0.0024420572771873487 -0.004790488254023534 -0.001356210345599058 -0.004581439521258793 4.008282535927464E-4 0.004581439521258793 4.008282535927464E-4 0.0027968624690969997 7.227789976061334E-4 0.01901676038657313 0.012424194989051625 0.0 -0.006400082928238427 -0.0027968624690969997 7.227789976061334E-4 -0.01901676038657313 0.012424194989051625 </vector>
              <vector>3.6119816536980126E-4 -0.005214180546570028 0.0 0.054038363364616274 -3.6119816536980126E-4 -0.005214180546570028 -0.002154221359519093 0.002765259177282514 0.0019506071098774717 -0.01297777501405649 0.015582886927497194 0.018686035082939187 0.0 0.003049225300447518 -0.015582886927497194 0.018686035082939187 -0.0019506071098774717 -0.012977775014056493 0.002154221359519093 0.002765259177282514 0.0 -0.018329002488070036 -0.0014655085115629282 -0.013991672010517629 0.0 -0.006168369483171867 0.0014655085115629282 -0.013991672010517629 -0.01456258353910378 0.00926829114903618 0.01456258353910378 0.00926829114903618 0.0054167757131050875 -0.003428932896257921 -0.01105779825680199 -0.015470871859405821 0.0 0.008137477141278118 -0.0054167757131050875 -0.003428932896257921 0.01105779825680199 -0.015470871859405821 </vector>
              <vector>0.004888290320588046 0.002262697195451059 0.0 -0.01011336826998682 -0.004888290320588046 0.002262697195451059 -0.006761970377073302 0.004598049729160308 -4.618658994784905E-4 5.757916410730549E-4 0.008260772117349213 0.005485805016749654 0.0 0.0013522345243163114 -0.008260772117349213 0.005485805016749654 4.618658994784905E-4 5.757916410730549E-4 0.006761970377073302 0.004598049729160315 0.0 -0.004893410983064762 -0.002487366793207109 -0.002773399424082227 0.0 -5.617242983725632E-4 0.002487366793207109 -0.002773399424082227 -0.01598634735606662 -0.005974386327687514 0.01598634735606662 -0.005974386327687514 -0.00989219973863033 4.493540768430535E-4 -0.010550294852270985 0.0026035498478745173 0.0 -2.3865448365601285E-4 0.009892199738630328 4.493540768430535E-4 0.010550294852270985 0.0026035498478745173 </vector>
              <vector>0.008857540409334612 -0.005525425364829166 0.0 0.026792149963632824 -0.008857540409334612 -0.005525425364829166 -0.003894112468363839 0.012382392658483253 0.006865273636172882 -0.00295246443684603 0.020688204217825856 0.012840820364109079 0.0 0.005627865327732359 -0.020688204217825856 0.012840820364109079 -0.006865273636172882 -0.00295246443684603 0.003894112468363839 0.01238239265848326 0.0 -0.01395126914502046 0.007365472563759214 -0.009715206141711832 0.0 -0.005962373191032943 -0.007365472563759214 -0.009715206141711832 -0.02032978162264982 -0.001327276980452114 0.02032978162264982 -0.001327276980452114 -0.008570069161431177 -0.0077543032529673196 -0.012417748301185402 -0.006905458319866949 0.0 0.005407469992850406 0.008570069161431175 -0.0077543032529673196 0.012417748301185402 -0.006905458319866949 </vector>
              <vector>0.0032979323705148895 0.004250739093921086 0.0 -0.023181726190257743 -0.0032979323705148895 0.004250739093921086 2.079113548337369E-4 -8.33358515224078E-4 -0.0033956027194334305 -4.175533574871382E-4 -0.007795880843210062 -0.004234078593052137 0.0 0.0013078318658342677 0.007795880843210062 -0.004234078593052137 0.0033956027194334323 -4.175533574871382E-4 -2.079113548337369E-4 -8.33358515224078E-4 0.0 1.043431227604718E-6 -0.0032844665456140745 -0.001365639739970845 0.0 7.033773957541619E-4 0.0032844665456140745 -0.001365639739970845 0.00610393683629238 0.0012253507745150563 -0.00610393683629238 0.0012253507745150563 0.007507328666551825 0.011705731854242944 -0.0030085581577205117 0.0020013517576132345 0.0 -0.003495613051674661 -0.007507328666551825 0.011705731854242944 0.0030085581577205117 0.0020013517576132345 </vector>
              <vector>-0.001411922253913716 -0.004289950068052885 0.0 0.04620074069902158 0.001411922253913716 -0.004289950068052885 -0.01819206027667262 7.850118653625338E-6 0.005244963364493543 -0.0077204087321633 0.017548127624705256 0.022766808702935633 0.0 0.008037370336128138 -0.017548127624705256 0.02276680870293564 -0.005244963364493545 -0.0077204087321633 0.01819206027667262 7.850118653625338E-6 0.0 -0.0068675731151034 0.0018778091649992654 -0.008906029152221762 0.0 -0.001700674424299612 -0.0018778091649992654 -0.008906029152221762 -0.021388738692131974 0.003875808325048132 0.021388738692131967 0.003875808325048132 -0.013135442086319197 -0.012768707644511029 -0.014990313630340393 -0.02270079912137922 0.0 0.013800991647634884 0.013135442086319197 -0.012768707644511027 0.01499031363034039 -0.022700799121379223 </vector>
              <vector>0.003491235871126288 0.002695630269964555 0.0 -0.010820416680557466 -0.003491235871126288 0.002695630269964555 0.01878719233979266 -0.012551285178567406 -0.002863260591676362 0.012901099303952791 -0.011350805824567614 -0.00923886772302221 0.0 -0.005963218844051963 0.011350805824567614 -0.00923886772302221 0.002863260591676362 0.012901099303952791 -0.01878719233979266 -0.0125512851785674 0.0 0.02065206131648591 -0.0033670704429186737 0.009029779571758248 0.0 -0.001697490050007514 0.0033670704429186737 0.00902977957175825 0.021157565994627224 -0.012152196506144089 -0.02115756599462723 -0.012152196506144086 -0.005691546423671133 0.007325770194993378 0.010744825899469804 0.004902036944528475 0.0 -0.007994869496796559 0.005691546423671132 0.007325770194993378 -0.010744825899469804 0.004902036944528475 </vector>
              <vector>0.0022651358255189186 -0.0012880606404213416 0.0 0.028901156411310767 -0.0022651358255189186 -0.0012880606404213416 0.013986362199084577 -0.013126288461224211 -8.488315572732184E-4 0.0019384760918465388 -0.003482553061413929 3.354034346863613E-4 0.0 -0.005755633023023197 0.003482553061413929 3.354034346863613E-4 8.488315572732184E-4 0.0019384760918465388 -0.013986362199084577 -0.013126288461224218 0.0 0.006173021393455179 -0.001826385558919768 0.004715550769437133 0.0 7.577926118304749E-4 0.001826385558919768 0.004715550769437133 0.012758007641455953 7.772336409877061E-4 -0.012758007641455953 7.772336409877061E-4 9.337408453678666E-4 -9.6024512028141E-4 0.008420900504399767 -0.013758654444251596 0.0 0.012656832064868354 -9.337408453678666E-4 -9.6024512028141E-4 -0.008420900504399767 -0.013758654444251596 </vector>
              <vector>0.002363639447971199 0.010068954288068565 0.0 -0.0502010981772605 -0.002363639447971199 0.010068954288068567 0.029148069305901372 0.012792122433504145 -0.0018100785186763134 0.003558285984279515 -0.019957079369218297 -0.017049542587658735 0.0 -0.007067633858752448 0.019957079369218297 -0.017049542587658735 0.0018100785186763134 0.0035582859842795134 -0.02914806930590138 0.012792122433504152 0.0 -5.106361132336124E-4 -0.0056135829444018785 0.0013552770684105639 0.0 -3.3094054825411046E-4 0.0056135829444018785 0.001355277068410563 0.025847773061638102 -0.00459085934238878 -0.025847773061638095 -0.00459085934238878 0.0071218072270128295 0.015060188530953037 0.009540482283063013 0.015639185474219386 0.0 -0.015556915001274822 -0.0071218072270128295 0.015060188530953035 -0.009540482283063013 0.015639185474219386 </vector>
              <vector>-0.0037739400973552037 0.009644247097051658 0.0 -0.06160387836188799 0.0037739400973552037 0.009644247097051657 8.80535037266976E-4 -0.003288171963547769 -0.0031944321218431698 0.014087455881173981 -0.023373342129320726 -0.02435083993159396 0.0 -0.0013462829863305518 0.023373342129320726 -0.024350839931593968 0.0031944321218431698 0.014087455881173981 -8.80535037266976E-4 -0.003288171963547769 0.0 0.014877495385684742 -0.0024819991393301953 0.018281299139997854 0.0 0.01000537317997668 0.0024819991393301953 0.01828129913999785 0.02544804709390238 -0.00419802675737551 -0.025448047093902387 -0.00419802675737551 0.00988351665442031 0.016815716458305728 9.279313030745723E-4 9.00073648452876E-4 0.0 -0.01771621436237262 -0.009883516654420308 0.016815716458305728 -9.279313030745723E-4 9.00073648452876E-4 </vector>
              <vector>0.006863001651501648 -6.575749098507375E-4 0.0 -0.002378884652069608 -0.006863001651501648 -6.575749098507375E-4 -0.004780989858253891 -0.01103127735646884 0.0011452969609873163 -0.006078734163630528 0.003361019775372495 0.004308590460418864 0.0 6.299688301615164E-4 -0.003361019775372495 0.004308590460418864 -0.0011452969609873163 -0.006078734163630528 0.004780989858253891 -0.01103127735646884 0.0 0.005265692881349166 -0.0024311546087153087 -0.005940354141614358 0.0 -4.458301207928827E-4 0.0024311546087153087 -0.005940354141614358 0.00466027802105571 0.004644519486670145 -0.00466027802105571 0.004644519486670148 0.007521664773499066 0.005008936058570756 -0.008742818739739602 0.004226418104161633 0.0 0.007968005984838242 -0.007521664773499066 0.005008936058570758 0.008742818739739606 0.004226418104161633 </vector>
              <vector>-0.004554234208436033 0.004738795031682359 0.0 -0.006580993543785552 0.004554234208436033 0.004738795031682359 0.016620019200981703 -0.0014302885353612016 -0.0017146262641896445 0.007402739844750698 -0.003708623221729379 -0.011046292133902347 0.0 -5.762022651447233E-4 0.003708623221729379 -0.011046292133902347 0.0017146262641896445 0.007402739844750698 -0.016620019200981703 -0.0014302885353612016 0.0 -0.0038592496211941763 1.1147453071795946E-4 0.0035450800511273063 0.0 0.003217865517326351 -1.1147453071795946E-4 0.0035450800511273063 -0.0038859901234149924 -0.003977693199611894 0.0038859901234149924 -0.003977693199611894 -0.0026479912390768266 0.002644529533203866 -0.004821756958316839 0.0012366202971000398 0.0 0.0015715981348202947 0.0026479912390768266 0.002644529533203866 0.004821756958316839 0.0012366202971000398 </vector>
              <vector>0.005752807672682915 -0.005000045527636157 0.0 0.01716678173444685 -0.005752807672682915 -0.0050000455276361586 0.008716521728015125 -0.024555189141678924 -0.0054244469747431 0.0027568187041578478 -0.006173592710326595 -0.0024357109757458945 0.0 -9.847867551715335E-4 0.006173592710326595 -0.0024357109757458945 0.005424446974743102 0.0027568187041578478 -0.008716521728015125 -0.02455518914167893 0.0 0.0016753130977183463 -0.004365573449984186 -6.325188579066696E-4 0.0 0.0025030848629728586 0.004365573449984186 -6.325188579066696E-4 0.007289098988506673 3.550165781037312E-4 -0.007289098988506673 3.550165781037312E-4 0.008352301876252513 0.01250926122232706 0.0024987464642291443 0.005682440991173404 0.0 0.0022794610744444875 -0.008352301876252513 0.012509261222327058 -0.0024987464642291443 0.005682440991173404 </vector>
              <vector>4.7592821323259177E-4 0.0020534538240659424 0.0 0.008620766415073694 -4.7592821323259177E-4 0.0020534538240659424 -0.006944676361095269 -0.010962054745895025 8.562076138354333E-4 -4.822560410907943E-4 0.005182921722513445 -0.002870759478851556 0.0 0.004962653652054106 -0.005182921722513445 -0.002870759478851556 -8.562076138354333E-4 -4.822560410907943E-4 0.006944676361095269 -0.010962054745895025 0.0 0.001695547788924178 5.817057691167062E-4 0.0016657778680253445 0.0 0.006635564227656711 -5.817057691167062E-4 0.0016657778680253445 2.3944670481870073E-4 -8.005379695223622E-4 -2.3944670481870073E-4 -8.005379695223622E-4 0.002585835860739877 0.0040156817690162015 5.11930296630457E-4 -0.003521864687098211 0.0 -1.0941316100768195E-4 -0.0025858358607398785 0.0040156817690162015 -5.11930296630457E-4 -0.003521864687098211 </vector>
              <vector>0.008203360584357503 0.001681743690501775 0.0 -0.01290603747381187 -0.008203360584357503 0.001681743690501775 0.010066106957412668 -0.008988128683266268 -4.5556213638193663E-4 0.005391861588007056 -0.011397115043689843 -0.005350041089816279 0.0 -0.0017195231813252325 0.011397115043689843 -0.005350041089816279 4.5556213638193663E-4 0.005391861588007054 -0.010066106957412668 -0.008988128683266261 0.0 0.013667500167012528 -0.0029240452957589053 0.002601790964310912 0.0 0.0039478584682723136 0.0029240452957589053 0.002601790964310911 0.011476646053954452 0.0010632025679833262 -0.011476646053954445 0.0010632025679833262 -0.006801556366955468 0.006381114608419119 -0.009350642440264345 -0.0035474574998754296 0.0 -0.001457970272676266 0.006801556366955466 0.006381114608419121 0.009350642440264345 -0.0035474574998754296 </vector>
              <vector>-0.003138137762831405 -0.004415673683767137 0.0 0.010907300236233335 0.003138137762831405 -0.004415673683767137 -0.011975456353283155 0.014025623862719785 0.002274394180329181 -0.005006374280029854 0.013795094962870957 0.010160472680863009 0.0 5.78058430918207E-4 -0.013795094962870957 0.010160472680863009 -0.002274394180329181 -0.005006374280029853 0.011975456353283155 0.014025623862719779 0.0 -0.0046161469981435815 0.0027611418347008587 -0.009233627900530311 0.0 -0.006274449061117263 -0.0027611418347008587 -0.009233627900530311 -0.0027753106525846144 0.006678009644452459 0.0027753106525846075 0.006678009644452455 -0.0017264765805867464 -0.013813040653988294 0.0019718906526020458 -5.505948739853439E-4 0.0 0.0037156478006406795 0.0017264765805867447 -0.013813040653988294 -0.0019718906526020458 -5.505948739853439E-4 </vector>
              <vector>0.0014103871249275778 0.005638836718197858 0.0 -0.019224966133720583 -0.0014103871249275778 0.005638836718197857 0.011570021425324574 -8.646058572069001E-4 -0.0022138430687321103 0.006366168838178409 -0.005259878926339348 -2.5438026736288727E-4 0.0 -0.0068878424669855404 0.005259878926339348 -2.5438026736288727E-4 0.0022138430687321103 0.0063661688381784105 -0.011570021425324574 -8.646058572068932E-4 0.0 0.01298642949916 -0.005316238286867135 0.002415494819138329 0.0 -0.002307760755460804 0.005316238286867135 0.002415494819138329 0.0057449939498745856 -0.014468360143166166 -0.0057449939498745856 -0.014468360143166166 0.0031484475474468903 0.009664911565539938 -9.312156608954625E-4 -1.0743827779897269E-4 0.0 -0.0013471149340322005 -0.0031484475474468903 0.009664911565539938 9.312156608954625E-4 -1.0743827779897269E-4 </vector>
              <vector>-0.005091597368868914 -0.006409129147862524 0.0 0.02332748125535727 0.005091597368868914 -0.006409129147862524 -0.018717827979643213 0.0024304547863929285 0.002801992230154579 -0.004549443704466312 0.023220650931410708 0.014775177454757281 0.0 -0.0017896819824833727 -0.023220650931410708 0.014775177454757281 -0.0028019922301545774 -0.004549443704466312 0.018717827979643213 0.0024304547863929285 0.0 -0.012730567520361813 -0.0031973267452997355 -0.014500234964470133 0.0 -0.008940992603964693 0.0031973267452997355 -0.014500234964470133 -0.019005323305190343 0.0029487046927667293 0.01900532330519035 0.0029487046927667293 0.009119005419732915 -0.006049828357463996 8.344769367183633E-4 0.0040202740600708 0.0 0.014801811212003056 -0.009119005419732915 -0.006049828357463998 -8.344769367183633E-4 0.0040202740600708 </vector>
              <vector>0.0025350778997734608 0.005231573835304546 0.0 -0.019458979573546312 -0.0025350778997734608 0.005231573835304546 0.0025482432554394946 0.0018481189162620898 1.2764901317294242E-4 -5.197317727667974E-4 -0.0044024326444183776 0.003446629208813841 0.0 9.884817665489383E-4 0.0044024326444183776 0.003446629208813841 -1.2764901317294242E-4 -5.197317727667974E-4 -0.0025482432554394946 0.0018481189162620829 0.0 -1.22766433911968E-4 -0.002965067479781206 0.0021920005807014344 0.0 9.814968393629837E-4 0.002965067479781206 0.0021920005807014344 -0.01009151216911034 -0.016755684553249113 0.01009151216911034 -0.016755684553249113 -0.0031666036428752917 0.002697892100948472 2.991798161387296E-4 0.015556493802835088 0.0 -0.009782816836152624 0.0031666036428752934 0.002697892100948472 -2.991798161387296E-4 0.015556493802835088 </vector>
              <vector>-0.004546200199058235 -3.716426794535023E-4 0.0 2.8005444845815913E-4 0.004546200199058235 -3.716426794535023E-4 0.006085637370242654 -0.011835256920821227 -0.0029734144034678223 -0.0013290171208952851 -0.004424889603606791 -0.004140575251176663 0.0 5.583320512146689E-4 0.004424889603606791 -0.004140575251176663 0.0029734144034678223 -0.0013290171208952851 -0.006085637370242654 -0.011835256920821234 0.0 0.002246255007727227 -3.8427233865731547E-4 0.0032075441022040895 0.0 4.7644557006154304E-4 3.8427233865731547E-4 0.0032075441022040903 0.004059508233560022 -0.008180445947531402 -0.004059508233560022 -0.008180445947531402 0.008415562404083836 0.010288966667103189 0.012427731322702928 0.011192638549066332 0.0 -0.0012255098744528583 -0.008415562404083837 0.01028896666710319 -0.012427731322702928 0.011192638549066332 </vector>
              <vector>-0.0011071074730765879 0.0037770702691214044 0.0 -0.007190775501811637 0.0011071074730765879 0.0037770702691214044 3.4196782218563065E-4 -0.006712749132755408 -4.0296627290731593E-4 0.002764720074625658 -0.014222322166908635 -0.003274065234563202 0.0 0.001363749963610794 0.014222322166908635 -0.003274065234563202 4.0296627290731593E-4 0.002764720074625658 -3.4196782218563065E-4 -0.006712749132755415 0.0 0.011245250195407243 -0.0010574238230754394 0.009380334107761144 0.0 0.0038503008629525073 0.0010574238230754394 0.009380334107761146 0.00360410426840653 -0.009541295723302319 -0.00360410426840653 -0.009541295723302319 0.0036115570367565627 -3.807907004920782E-4 0.011049862438898335 0.004617919078430142 0.0 -0.010530810997809293 -0.0036115570367565627 -3.8079070049207644E-4 -0.011049862438898335 0.004617919078430142 </vector>
              <vector>0.004441766087875335 0.0037601012448591972 0.0 0.002320116029504218 -0.004441766087875335 0.0037601012448591972 -0.008633006813955367 -0.006100485832740678 -1.3083101828809465E-4 -0.007129283736606262 0.0068933694019295 0.00618708418748834 0.0 -0.0020811523041641636 -0.0068933694019295 0.00618708418748834 1.3083101828809465E-4 -0.0071292837366062605 0.008633006813955367 -0.006100485832740671 0.0 0.007577409719132883 -0.0018336476755689557 -0.004607743484578641 0.0 -0.0018837031990042758 0.0018336476755689557 -0.004607743484578642 0.00222482948440101 0.005558995533068448 -0.00222482948440101 0.005558995533068448 0.003074488845825691 0.0015128474870359492 -0.008041046505487051 -0.004556163053366022 0.0 0.004816625064210529 -0.003074488845825691 0.0015128474870359492 0.008041046505487055 -0.004556163053366022 </vector>
              <vector>-0.005179517978191588 -0.0034338740623511346 0.0 0.040151411899567654 0.005179517978191588 -0.0034338740623511346 0.006489368295122491 0.0028176072292987117 0.004807131550222785 -0.00313452442518832 0.005689287574752372 0.00818439617709353 0.0 0.00502757001436274 -0.005689287574752372 0.00818439617709353 -0.004807131550222783 -0.0031345244251883217 -0.006489368295122491 0.0028176072292987117 0.0 -0.0015672423497468636 0.00309529585145827 6.835309178337273E-5 0.0 -0.001029357658499396 -0.00309529585145827 6.835309178337273E-5 -0.008336485277258276 0.006361381709248451 0.008336485277258283 0.006361381709248451 -0.024053433605655025 -0.022590769153210163 -0.0022321537580776846 -0.02014171088820045 0.0 0.02115589873736791 0.024053433605655025 -0.022590769153210163 0.0022321537580776846 -0.02014171088820045 </vector>
              <vector>8.964517898638717E-4 -0.014041657624178432 0.0 0.034283358999484204 -8.964517898638717E-4 -0.014041657624178432 -0.006400201504710629 0.010319050034549332 0.004406316090557985 -0.01363354526232213 0.026372474726535408 0.01292833961306969 0.0 -0.00565584082015533 -0.026372474726535408 0.01292833961306969 -0.004406316090557985 -0.013633545262322131 0.006400201504710629 0.010319050034549325 0.0 -0.0214186829814224 0.004480060164719805 -0.014827089879384994 0.0 -0.011746321288051802 -0.004480060164719805 -0.014827089879384994 -0.006470153331465722 0.0075741484092099395 0.006470153331465722 0.0075741484092099395 0.01757504470193225 0.0018111125797945528 0.005335366944523752 0.009242042086056786 0.0 0.0057926861765558516 -0.017575044701932253 0.0018111125797945528 -0.005335366944523752 0.009242042086056786 </vector>
              <vector>0.006211004789338202 0.0035856015581968766 0.0 -0.00836985939586225 -0.006211004789338202 0.0035856015581968766 0.007201903168772929 -0.018665748458369977 -0.00275369203166987 0.010433574514662144 -0.014678991370679434 -0.015306193742731365 0.0 0.004458827712138926 0.014678991370679434 -0.015306193742731365 0.00275369203166987 0.010433574514662142 -0.007201903168772929 -0.018665748458369977 0.0 0.013640111254777421 -0.003095058414525731 0.010631111607533522 0.0 0.008868459724304459 0.003095058414525731 0.010631111607533526 0.0030660520016939086 -0.008964295919518889 -0.0030660520016939086 -0.008964295919518889 -0.0021730772300356405 0.007563448405196491 0.01104554406891884 0.0056564301456337104 0.0 -0.00846539551656347 0.0021730772300356405 0.007563448405196493 -0.01104554406891884 0.0056564301456337104 </vector>
              <vector>0.00289002246439515 0.0018402326930973684 0.0 0.014795580045417183 -0.00289002246439515 0.0018402326930973684 0.011490883139699815 3.3220323033793936E-4 0.0021758488802257198 -0.0054584218629474355 0.006937745067168474 -2.759134758917245E-4 0.0 -0.010412172186890532 -0.006937745067168474 -2.759134758917245E-4 -0.0021758488802257198 -0.0054584218629474355 -0.011490883139699815 3.3220323033793936E-4 0.0 0.006386774759089937 -0.006505183989282185 -0.0019997245508550383 0.0 -0.006447751071538239 0.006505183989282185 -0.001999724550855039 -0.0017700480234695212 0.0016382219898190623 0.0017700480234695212 0.0016382219898190623 0.002701309214819224 0.007942334934445038 -0.0014123758449255397 -0.0061519459858971545 0.0 -5.6405490294494064E-5 -0.002701309214819224 0.00794233493444504 0.0014123758449255397 -0.0061519459858971545 </vector>
              <vector>-0.0023353547379186997 -0.005492422710534248 0.0 0.04085225612786724 0.0023353547379186997 -0.005492422710534248 0.010960435325010315 -0.0035665186264177834 0.002261467769954723 -0.0037575947821087523 0.00947002089685857 0.006887402750067113 0.0 -0.003736766383972777 -0.00947002089685857 0.006887402750067113 -0.0022614677699547246 -0.003757594782108754 -0.010960435325010315 -0.0035665186264177764 0.0 -0.010840095249326632 0.002382547103266486 -0.006665173401492741 0.0 -0.0057031119569755755 -0.002382547103266486 -0.006665173401492741 -0.009767845903585592 -0.0014537415599264435 0.009767845903585592 -0.0014537415599264435 0.019494636859825547 1.8239243380292064E-4 0.0029033793090200086 -0.004602000100155962 0.0 0.0163630294559395 -0.019494636859825547 1.8239243380292064E-4 -0.0029033793090200086 -0.004602000100155962 </vector>
              <vector>0.0036556231049300544 -0.005967760477827674 0.0 0.021887468182361102 -0.0036556231049300544 -0.005967760477827674 -0.016167287809692177 0.0119342351708797 0.0057648265621907425 -0.01038503624557508 0.023706049116560587 0.01939147162829362 0.0 0.005153730820437005 -0.023706049116560587 0.01939147162829362 -0.005764826562190744 -0.01038503624557508 0.016167287809692177 0.011934235170879708 0.0 -0.017426161625682484 0.002965578266896217 -0.0118340056216228 0.0 -0.0028256502795595793 -0.002965578266896217 -0.0118340056216228 -0.024282673281147464 -0.0020059603044254443 0.024282673281147457 -0.0020059603044254443 -0.005371648242634763 -0.008392756199061267 -0.010104370940620194 9.003325105875135E-4 0.0 0.005929571979946683 0.005371648242634761 -0.008392756199061269 0.010104370940620194 9.003325105875135E-4 </vector>
              <vector>0.002251011711149626 0.0033878854637139407 0.0 -0.018706334280348555 -0.002251011711149626 0.0033878854637139407 -0.01328682710222736 0.010548569732303628 0.0013769303738818475 -0.004051237566142682 0.00226834809049134 0.0029274390781619877 0.0 0.002182917832199205 -0.00226834809049134 0.0029274390781619877 -0.0013769303738818475 -0.004051237566142684 0.01328682710222736 0.010548569732303635 0.0 -0.0017717692568028761 -7.51234459003141E-4 -2.82281980917393E-4 0.0 0.00361610948708013 7.51234459003141E-4 -2.82281980917393E-4 -0.0029933476629535397 0.0012139938984198836 0.0029933476629535397 0.0012139938984198836 -0.013655824178997232 -0.005912811202437146 -0.0035621307988086062 0.006658777023293677 0.0 -0.014301592674919449 0.01365582417899723 -0.005912811202437147 0.0035621307988086062 0.006658777023293677 </vector>
              <vector>0.004005370756522419 -0.006257251241883857 0.0 0.01896233664339048 -0.004005370756522419 -0.006257251241883857 -0.012566833410349261 0.013864092981054697 0.0063048233034109676 -0.009859630585647433 0.022633249404950512 0.017428388600768507 0.0 0.004739453108958689 -0.022633249404950512 0.017428388600768507 -0.006304823303410966 -0.009859630585647431 0.012566833410349261 0.013864092981054697 0.0 -0.016716561401931694 0.0028012770447467875 -0.011645258518835452 0.0 -0.002908201069283596 -0.0028012770447467875 -0.011645258518835454 -0.024394608228912158 -0.0028230563892937544 0.02439460822891215 -0.0028230563892937544 -0.005996142193910944 -0.006502242202572055 -0.00982150625747983 6.541504148453725E-4 0.0 0.0062045866019943 0.005996142193910946 -0.006502242202572053 0.00982150625747983 6.541504148453725E-4 </vector>
              <vector>-0.005131628718129583 0.0026609743088234616 0.0 0.005646129929116705 0.005131628718129583 0.0026609743088234616 9.34700777752609E-4 0.003196226458657317 7.907141410834935E-4 -0.0033036281524336797 0.001779670214121884 -0.0034248925998292268 0.0 -0.0010119529666985372 -0.001779670214121884 -0.0034248925998292268 -7.907141410834935E-4 -0.0033036281524336797 -9.34700777752609E-4 0.003196226458657324 0.0 -0.008737727922559772 0.003520832657186118 -0.002955155558220887 0.0 -0.002208519639441429 -0.0035208326571861195 -0.002955155558220887 -0.0035142590194119083 -7.850362331502866E-5 0.0035142590194119083 -7.850362331502866E-5 1.872088091751465E-4 -3.329284197788017E-4 0.017938721602774717 0.0100492584235361 0.0 -0.005310631075295415 -1.872088091751465E-4 -3.329284197788017E-4 -0.017938721602774717 0.0100492584235361 </vector>
              <vector>8.657556244208199E-4 -0.005230902849836431 0.0 0.04297211122660338 -8.657556244208199E-4 -0.005230902849836431 -0.015484727382348733 0.0021567885742508827 0.0022928522421539616 -0.012509278000418782 0.015830435048952582 0.019310588799189357 0.0 0.004002779243082257 -0.015830435048952582 0.019310588799189357 -0.0022928522421539616 -0.01250927800041878 0.015484727382348733 0.0021567885742508827 0.0 -0.017770248877332424 -0.0019810910083029112 -0.014953765127462064 0.0 -0.006480388817261432 0.0019810910083029112 -0.014953765127462064 -0.014253836020832349 0.012724462604299314 0.014253836020832342 0.012724462604299314 0.005347036232801479 -0.0014346398031016422 -0.011038347543161763 -0.014687768425220925 0.0 0.0065247756815088355 -0.005347036232801479 -0.0014346398031016422 0.011038347543161763 -0.014687768425220925 </vector>
              <vector>0.006002211723108261 0.0020623628212594423 0.0 -0.009007083450411811 -0.006002211723108261 0.0020623628212594423 -0.007909388038468267 0.005053838009091795 -7.093324075420938E-4 1.334430115713936E-4 0.009785524347365057 0.010046813988303524 0.0 0.001506674189987034 -0.009785524347365057 0.010046813988303524 7.093324075420938E-4 1.334430115713936E-4 0.007909388038468267 0.005053838009091795 0.0 -0.005104921875805637 -0.004583612261786678 -0.007123805421533066 0.0 -0.0013801746414545191 0.004583612261786678 -0.007123805421533066 -0.012123706886064664 -0.0063500617954048155 0.012123706886064657 -0.0063500617954048155 -0.009628308091771856 -5.525513470879522E-4 -0.010024226555010132 0.0035792386165888687 0.0 2.869500121066603E-4 0.009628308091771858 -5.525513470879522E-4 0.010024226555010132 0.0035792386165888687 </vector>
              <vector>0.009209223709816458 -0.00566613588354664 0.0 0.02560670799247343 -0.009209223709816455 -0.005666135883546641 -0.006245587259602496 0.011684909789018531 0.00661895819154335 -0.003213923279090168 0.01869012740847839 0.012638649547396998 0.0 0.005987293900116651 -0.01869012740847839 0.012638649547396998 -0.006618958191543348 -0.003213923279090168 0.006245587259602496 0.011684909789018531 0.0 -0.013150900635389533 0.004656421171914534 -0.009204563411395979 0.0 -0.005768411245811542 -0.004656421171914534 -0.009204563411395979 -0.01945829357496333 0.002243406487668298 0.019458293574963335 0.002243406487668298 -0.010865711730757016 -0.008230884927728863 -0.013769266974964223 -0.009490750868799296 0.0 0.00580389508156535 0.010865711730757016 -0.008230884927728863 0.013769266974964223 -0.009490750868799296 </vector>
              <vector>0.004365865150141361 0.004773911341532119 0.0 -0.022385343805958656 -0.004365865150141361 0.004773911341532119 -0.0029028066638578376 -7.266450216506515E-4 -0.0033947164446770147 -0.0010914819086830958 -0.0035326305842148936 6.481509041656591E-4 0.0 -0.001124730787576426 0.0035326305842148936 6.481509041656591E-4 0.0033947164446770147 -0.0010914819086830958 0.0029028066638578376 -7.266450216506515E-4 0.0 -0.0018632103177364707 -0.00472881368511819 -0.0022446466668529855 0.0 -9.502100553175361E-4 0.00472881368511819 -0.0022446466668529855 0.004042245557227923 -8.667431016815622E-4 -0.004042245557227923 -8.667431016815622E-4 0.005640303738974721 0.010957243462133228 -0.004850220950304442 0.003196655649207694 0.0 -0.002969394349751658 -0.005640303738974721 0.01095724346213323 0.004850220950304442 0.003196655649207694 </vector>
              <vector>-7.097147380289957E-4 -0.007454077772234459 0.0 0.03864565952969383 7.097147380289957E-4 -0.007454077772234459 -0.018490066664562974 -0.004250454857024348 0.004846312823563792 -0.0073296894960690785 0.019793257266875905 0.020173504762480254 0.0 0.0037032112863059543 -0.019793257266875905 0.020173504762480254 -0.004846312823563792 -0.0073296894960690785 0.018490066664562974 -0.004250454857024355 0.0 -0.00811236146273488 7.95759956889984E-4 -0.012638729130942255 0.0 -0.005486639911347532 -7.95759956889984E-4 -0.012638729130942255 -0.018527058569781887 0.0011748938679131335 0.01852705856978188 0.0011748938679131335 -0.010950421589491095 -0.014229118063437693 0.00296064403955678 0.00564039456487072 0.0 0.009076682806970153 0.010950421589491095 -0.014229118063437693 -0.00296064403955678 0.00564039456487072 </vector>
              <vector>0.004150802854581689 0.005240681245213924 0.0 -0.015075089470783844 -0.004150802854581689 0.005240681245213924 0.019211311465669137 -0.012856861017886294 -0.0013221989234556194 0.01017170444995471 -0.014035254009950607 -0.014980465109585742 0.0 -0.0018706268737427101 0.014035254009950607 -0.014980465109585742 0.0013221989234556211 0.01017170444995471 -0.019211311465669137 -0.012856861017886294 0.0 0.011184498410090907 -0.0047695204913405734 0.00963836122414163 0.0 2.5800374926464396E-4 0.004769520491340572 0.00963836122414163 0.019392071322405932 -0.009708924500399597 -0.019392071322405925 -0.009708924500399601 -0.0022708565537976934 0.01352853910265816 0.014841724425283899 0.005677026495087126 0.0 -0.007916909593196707 0.0022708565537976934 0.01352853910265816 -0.014841724425283902 0.005677026495087126 </vector>
              <vector>0.002624057444813692 -4.986306799216415E-4 0.0 0.030602098090333825 -0.002624057444813692 -4.986306799216415E-4 0.01196256928496904 -0.020300937355741504 -0.001753836788590462 9.211516881883694E-4 -0.003977608444785868 5.196113302500943E-4 0.0 -0.004614513516594632 0.003977608444785868 5.196113302500943E-4 0.0017538367885904637 9.211516881883694E-4 -0.01196256928496904 -0.02030093735574151 0.0 0.0016036791817006682 4.811675580436228E-4 0.00442284119158752 0.0 0.0010829642902214667 -4.811675580436228E-4 0.00442284119158752 0.014148490921374171 0.0026575725582011836 -0.014148490921374164 0.0026575725582011836 0.0019467466990045774 0.0028691355215013092 0.006681014795062126 -0.011457375010189758 0.0 0.013059033466587683 -0.0019467466990045774 0.0028691355215013092 -0.006681014795062126 -0.011457375010189758 </vector>
              <vector>0.003309608111852356 0.007055756200956862 0.0 -0.05277204475336421 -0.003309608111852356 0.007055756200956862 0.014159686097412319 0.01914273991382144 -0.0015115836731528116 0.004920185928564979 -0.018450580346490858 -0.011146031202112175 0.0 -0.00817875353072647 0.018450580346490858 -0.011146031202112175 0.0015115836731528116 0.004920185928564979 -0.014159686097412326 0.019142739913821434 0.0 0.0064396569025192765 -0.0026398187438838247 0.0049244340362888765 0.0 -0.0018546028916351562 0.0026398187438838247 0.0049244340362888765 0.02599521333919043 -0.006104342751791256 -0.025995213339190422 -0.00610434275179126 0.00796260289113324 0.00973062895122431 0.011277909493460019 0.010130050579250413 0.0 -0.02094109903920046 -0.00796260289113324 0.009730628951224311 -0.011277909493460019 0.010130050579250413 </vector>
              <vector>-0.004047319118464274 0.010857437068826456 0.0 -0.06139588315375458 0.004047319118464274 0.010857437068826456 -0.0012986891133420359 -0.0019127043371337596 -0.003264037457153599 0.016382564697286717 -0.023852920958291057 -0.01883932947484468 0.0 4.561312618611261E-4 0.023852920958291057 -0.01883932947484468 0.003264037457153599 0.016382564697286717 0.0012986891133420359 -0.0019127043371337596 0.0 0.01694846665576294 -0.0049470021881123614 0.016094340557975574 0.0 0.01240798169371271 0.004947002188112363 0.016094340557975574 0.00720760145163625 -0.017142628401970523 -0.00720760145163625 -0.017142628401970526 0.010246363769308882 0.016932463548459564 0.0014587550514703618 0.0017268475200392305 0.0 -0.016614678814859254 -0.01024636376930888 0.016932463548459564 -0.0014587550514703618 0.0017268475200392305 </vector>
              <vector>0.005869016239199509 -1.2703886990578402E-4 0.0 -8.239398478528249E-4 -0.005869016239199509 -1.2703886990578402E-4 -0.003523162479095003 -0.01005389360718209 -4.21811949721837E-4 -0.004947841391324174 0.003101154859017241 0.003525870594336289 0.0 4.6647745542059E-4 -0.003101154859017241 0.003525870594336289 4.21811949721837E-4 -0.004947841391324174 0.003523162479095003 -0.010053893607182084 0.0 -0.0012891033289439925 -7.321057495490082E-4 -0.0029569696055588585 0.0 0.002036856078697571 7.321057495490082E-4 -0.0029569696055588585 0.005953680614901938 0.0032719224118956045 -0.005953680614901945 0.0032719224118956045 0.008737768189977532 0.0038505132128282184 -0.0073531862987990144 0.004026693501319761 0.0 0.00643119714986067 -0.00873776818997753 0.00385051321282822 0.0073531862987990144 0.004026693501319761 </vector>
              <vector>-0.003016882686349434 0.0029790695771017197 0.0 -0.006764910849578099 0.003016882686349434 0.0029790695771017197 0.013289587015408263 -4.8189259100141907E-4 -0.002280722091291371 0.006927526252857932 -0.002199250631634994 -0.005347461459203388 0.0 5.50700280614742E-4 0.002199250631634994 -0.005347461459203388 0.002280722091291369 0.006927526252857932 -0.013289587015408263 -4.8189259100141907E-4 0.0 -0.0028713420048437797 -0.0018860732158518974 0.0015381154626579064 0.0 -5.906189014117192E-4 0.0018860732158518974 0.0015381154626579064 -0.00355082441609704 -0.007370136698893484 0.00355082441609704 -0.007370136698893484 -0.003466833850360439 0.001720373628751503 -0.0024185163057212494 0.004483300438916635 0.0 7.783822528439539E-4 0.003466833850360439 0.001720373628751503 0.0024185163057212494 0.004483300438916635 </vector>
              <vector>0.0048981377566959874 -0.004307896694502765 0.0 0.010750037329236541 -0.0048981377566959874 -0.004307896694502765 -0.005399412082972052 -0.021424463763968997 -0.0038201308158802884 0.004574261787368184 -0.006947823087822949 -4.919505019983089E-4 0.0 -6.559791872511656E-4 0.006947823087822949 -4.919505019983089E-4 0.0038201308158802884 0.004574261787368184 0.005399412082972052 -0.02142446376396899 0.0 0.009112023382194556 -0.004460030736078289 0.0033502921207437825 0.0 0.0024062655065120774 0.004460030736078289 0.0033502921207437825 0.005364419509821632 -0.0011452192558169365 -0.005364419509821632 -0.0011452192558169365 0.008714597071565721 0.009566844236670915 0.004853157728308077 4.89494917475769E-4 0.0 -0.0028350727226351857 -0.008714597071565721 0.009566844236670913 -0.004853157728308077 4.89494917475769E-4 </vector>
              <vector>0.001078605797685185 -8.31499755565155E-4 0.0 0.015020027653044277 -0.001078605797685185 -8.31499755565155E-4 -0.006406263912454281 -0.01113058940058053 -7.591602452933031E-4 0.0014026462813695115 0.002273932254019964 0.0021026411077210566 0.0 0.002588008149225849 -0.002273932254019964 0.0021026411077210566 7.591602452933031E-4 0.0014026462813695115 0.006406263912454281 -0.011130589400580523 0.0 0.006317629336096298 -9.716218256047085E-4 0.0035969577221227796 0.0 0.003996741016157397 9.716218256047085E-4 0.0035969577221227796 0.0018316923551546932 -0.001251084104047881 -0.0018316923551546932 -0.001251084104047881 0.005585938141653391 -0.003031882279991415 0.0010119756469550295 -0.007883965660654725 0.0 0.0061311460247288445 -0.005585938141653389 -0.003031882279991415 -0.0010119756469550295 -0.007883965660654725 </vector>
              <vector>0.008212146479771046 0.0013444117874867947 0.0 -0.012003028279867637 -0.008212146479771046 0.0013444117874867947 0.0073443191336729635 -0.009000291967298 3.212014790065932E-4 0.007153030148233132 -0.011680928609584598 -0.00240713269793974 0.0 -0.002340146026959722 0.011680928609584598 -0.00240713269793974 -3.212014790065932E-4 0.0071530301482331336 -0.0073443191336729635 -0.009000291967297992 0.0 0.012237789961974829 -0.004438600881424108 0.002028972588320842 0.0 0.0023392969502686956 0.0044386008814241065 0.002028972588320842 0.01415930377097356 3.1529417236154933E-4 -0.014159303770973568 3.1529417236154933E-4 -0.005428357669135148 0.005123168154292569 -0.007742587240178775 -0.0034434734116069524 0.0 -0.002461870153116675 0.005428357669135148 0.005123168154292569 0.007742587240178775 -0.0034434734116069524 </vector>
              <vector>-0.0017568672241964345 -0.0043438284688887205 0.0 0.015285171048344096 0.0017568672241964345 -0.0043438284688887205 -0.002999203029751686 0.014112873388326404 0.0021183768745829945 -0.003675999438247035 0.01483836574134953 0.009752774706484169 0.0 -0.0027972252429259888 -0.01483836574134953 0.009752774706484169 -0.0021183768745829945 -0.003675999438247037 0.002999203029751686 0.014112873388326404 0.0 -0.0043611164798091785 -1.923964606294279E-4 -0.009820156386804977 0.0 -0.007887435247476284 1.923964606294279E-4 -0.009820156386804977 -0.005153049440771988 0.005080054269114575 0.005153049440771988 0.005080054269114578 -0.004419797989020997 -0.01513534460324774 2.108343970808127E-4 0.0015024380143464564 0.0 0.004814982959701114 0.004419797989020995 -0.015135344603247738 -2.108343970808127E-4 0.0015024380143464564 </vector>
              <vector>0.0015223793287725829 0.006535508729700929 0.0 -0.01888225570607486 -0.0015223793287725829 0.006535508729700929 0.00757495142326825 -0.0023065744503272118 -0.0026605528344059402 0.005448079827835926 -0.005067296723702916 -5.01953719678809E-4 0.0 -0.0060920093362117796 0.005067296723702916 -5.01953719678809E-4 0.002660552834405942 0.005448079827835926 -0.00757495142326825 -0.0023065744503272118 0.0 0.011913184246534217 -8.765830797630818E-4 0.0045839737780451195 0.0 -0.0027435682585978107 8.765830797630818E-4 0.0045839737780451195 0.005612303138388536 -0.01296358098680278 -0.005612303138388536 -0.01296358098680278 0.004594339963277407 0.009340250009838878 -0.0019807429592172236 -8.418447118455977E-4 0.0 -0.002783067899182719 -0.004594339963277407 0.00934025000983888 0.0019807429592172236 -8.418447118455977E-4 </vector>
              <vector>-0.004902947036417936 -0.0031600653709876383 0.0 0.026332940848313287 0.004902947036417936 -0.0031600653709876383 -0.006966331960704661 -0.002317547488211086 0.0023847617300970254 -0.005518281058762821 0.02066692631001242 0.009047568889728824 0.0 -0.0017301767468022164 -0.02066692631001242 0.009047568889728824 -0.0023847617300970236 -0.005518281058762821 0.006966331960704661 -0.0023175474882110927 0.0 -0.011770779434644142 -3.341284416131032E-5 -0.012350309991600191 0.0 -0.010687142552709347 3.341284416131032E-5 -0.012350309991600191 -0.018453599091979335 0.002210055214275655 0.018453599091979328 0.002210055214275655 0.011525833614797126 -0.0023006933815686893 6.439733103859799E-4 0.005027173642182643 0.0 0.01657935697572898 -0.011525833614797126 -0.0023006933815686876 -6.439733103859799E-4 0.005027173642182643 </vector>
              <vector>0.0023277842639802815 0.01113875079463586 0.0 -0.027032502563924327 -0.0023277842639802815 0.01113875079463586 0.007470076819138839 0.006946428935731573 6.54471045550652E-4 0.0011301545671591317 -0.0018636525368859874 0.0017385548237525625 0.0 -5.140097237933965E-5 0.0018636525368859874 0.0017385548237525625 -6.54471045550652E-4 0.0011301545671591317 -0.007470076819138839 0.00694642893573158 0.0 0.0020398199424900964 -0.0019239459184100562 0.0017853258046086652 0.0 8.45252333849569E-4 0.0019239459184100562 0.0017853258046086652 -0.008979403442036182 -0.016459113159520564 0.008979403442036182 -0.016459113159520564 -0.0016268453051540357 0.00941244110461455 -0.013688607505829713 -0.001772394381467389 0.0 -0.003641465719064577 0.0016268453051540357 0.00941244110461455 0.013688607505829717 -0.001772394381467389 </vector>
              <vector>-0.005530974278925054 6.562900594471802E-5 0.0 0.003768046918097932 0.005530974278925054 6.562900594471802E-5 0.0026088963685623606 -0.00929536339626879 -0.0027043722917180386 -0.0010521908021451816 -0.00405313567115087 0.001602118477898505 0.0 1.4871188392617124E-4 0.00405313567115087 0.001602118477898505 0.0027043722917180386 -0.0010521908021451816 -0.0026088963685623606 -0.009295363396268796 0.0 0.0014512881112210825 0.001098521735430024 0.006304313357443578 0.0 0.0015022731476524048 -0.001098521735430024 0.006304313357443577 0.0010878479096025212 -0.015911555298327842 -0.0010878479096025212 -0.015911555298327842 0.012897039256236345 0.01019982516547012 0.012624623213635076 0.006135291128768039 0.0 -0.002966455338463855 -0.012897039256236345 0.01019982516547012 -0.012624623213635073 0.006135291128768039 </vector>
              <vector>-0.0010507348923452092 0.004992313423014498 0.0 -0.019977962880689426 0.0010507348923452092 0.004992313423014498 -8.418462282885897E-5 -0.00455591986243651 -7.85192796799037E-4 0.001940890513163273 -0.014717476983965513 -0.0045216102829162 0.0 8.493850539935441E-4 0.014717476983965513 -0.0045216102829162 7.85192796799037E-4 0.001940890513163273 8.418462282885897E-5 -0.004555919862436517 0.0 0.011346108250853932 -0.0023140683805275147 0.009549654000863038 0.0 0.006515217527725242 0.0023140683805275147 0.009549654000863037 0.0036749988809582565 -0.009850615016180286 -0.0036749988809582565 -0.009850615016180286 0.0026191915474462046 5.460783101873985E-4 0.00892696920752268 0.005717959398675518 0.0 -0.006370248920624588 -0.0026191915474462046 5.460783101873985E-4 -0.00892696920752268 0.005717959398675518 </vector>
              <vector>0.00299465747926159 0.004106564525184975 0.0 -6.21292335108767E-4 -0.00299465747926159 0.004106564525184975 -0.006367644760818969 3.745726615016903E-5 9.738522978344211E-4 -0.006471835770378718 0.005951164576848397 0.005462767919246332 0.0 -9.274310769163162E-4 -0.005951164576848397 0.005462767919246332 -9.738522978344211E-4 -0.00647183577037872 0.006367644760818969 3.745726615016903E-5 0.0 0.0031774972835551924 -1.5633419645507893E-4 -0.004902290316755909 0.0 -0.0013766481933465483 1.5633419645507893E-4 -0.004902290316755909 -0.0017127760943181913 0.0032154050841000648 0.0017127760943181913 0.0032154050841000648 0.0033046339830434517 0.001591290826068301 -0.008452357131882401 -0.004473422680101133 0.0 0.002616000614788204 -0.0033046339830434517 0.0015912908260682992 0.008452357131882405 -0.004473422680101133 </vector>
              <vector>-0.005219249707785981 -0.0017708535387226509 0.0 0.04076691606885949 0.005219249707785981 -0.0017708535387226509 0.008996824667667588 5.239713656942646E-4 0.005849012997047234 -0.005075115269143889 0.007078377348930132 0.007501404846514147 0.0 0.005147537957773427 -0.007078377348930132 0.007501404846514147 -0.005849012997047234 -0.005075115269143889 -0.008996824667667588 5.239713656942646E-4 0.0 -0.005687286176078181 -2.7200683123096425E-4 -0.00447758700577121 0.0 -7.525679770353199E-4 2.7200683123096425E-4 -0.004477587005771211 -0.007364662826394731 0.008966254805709471 0.007364662826394738 0.008966254805709471 -0.02332518282781761 -0.020188641674361706 -0.0019640472583597537 -0.017281370023242024 0.0 0.024129273113127736 0.023325182827817613 -0.020188641674361706 0.0019640472583597537 -0.017281370023242024 </vector>
              <vector>3.094223697538874E-4 -0.013268968854205084 0.0 0.0340788014996973 -3.094223697538874E-4 -0.013268968854205084 -0.0034443133382781807 0.010413176664883839 0.004159198308220903 -0.012612142557719844 0.020041751174816436 0.010858121676180527 0.0 -0.004285647370343827 -0.020041751174816436 0.010858121676180527 -0.004159198308220903 -0.012612142557719844 0.0034443133382781807 0.010413176664883839 0.0 -0.018935523699342927 0.003878927105864738 -0.013330209441181216 0.0 -0.010003465575477172 -0.003878927105864738 -0.013330209441181214 -0.006676917328741143 0.008954720685167894 0.006676917328741143 0.008954720685167894 0.016157282127220066 -9.049177063208437E-4 0.005353542178220157 0.006631882113365961 0.0 0.005662509985124034 -0.016157282127220066 -9.049177063208437E-4 -0.005353542178220157 0.006631882113365961 </vector>
              <vector>0.007197827773571176 0.004391404916298053 0.0 -0.011894152509562503 -0.007197827773571176 0.004391404916298053 0.023268335196608002 -0.017262629189988457 -0.0023677307607758123 0.010972963361141695 -0.017946966240516615 -0.018397067109702223 0.0 0.0021104755743370516 0.017946966240516615 -0.018397067109702223 0.0023677307607758123 0.010972963361141695 -0.02326833519660801 -0.01726262918998845 0.0 0.016029316874519618 -0.00398425668118187 0.01161360756400922 0.0 0.00976190620736973 0.00398425668118187 0.01161360756400922 0.0075271314404854114 -0.01349692376749869 -0.0075271314404854045 -0.013496923767498694 -0.00277961047704277 0.009561582311344744 0.009535431289915672 0.0083981070634873 0.0 -0.0075696364448472305 0.0027796104770427717 0.009561582311344744 -0.009535431289915672 0.0083981070634873 </vector>
              <vector>0.0026348953824744774 -7.627807544485846E-4 0.0 0.01103868875458595 -0.0026348953824744774 -7.627807544485846E-4 0.011045732409139204 0.0031080867085465647 -4.615448675070258E-4 -0.0019542728790712307 0.0034807990915395326 -0.001529747638404702 0.0 -0.013278915793695225 -0.0034807990915395326 -0.001529747638404702 4.615448675070258E-4 -0.0019542728790712324 -0.011045732409139204 0.0031080867085465647 0.0 0.009118526020321554 -0.004887779627711156 0.0014158252700221044 0.0 -0.002794136051559591 0.004887779627711156 0.0014158252700221044 -0.001119062985759596 0.001364098326691189 0.001119062985759596 0.001364098326691189 0.0012062896371592483 0.0048621449624478875 -0.0019677194591173203 -0.006760250133973758 0.0 -0.0035703706532716614 -0.0012062896371592483 0.0048621449624478875 0.0019677194591173203 -0.006760250133973758 </vector>
              <vector>-0.002310142772511032 -0.005529879739865018 0.0 0.04440392082291485 0.002310142772511032 -0.005529879739865018 0.01071434580785069 -0.00491617774583978 0.002000810705953905 -0.00394029858630076 0.014081692028798096 0.0072756114347558645 0.0 -0.0029820609778733916 -0.014081692028798096 0.0072756114347558645 -0.002000810705953905 -0.0039402985863007615 -0.01071434580785069 -0.00491617774583978 0.0 -0.009988284352800534 -2.1514916696982987E-4 -0.007133192578776442 0.0 -0.008423789108727053 2.1514916696982987E-4 -0.007133192578776442 -0.014009531832871326 -0.0035758328415013 0.01400953183287132 -0.0035758328415013 0.02048522142823721 0.001508538363027917 0.0026482934750510015 -0.00413468962039653 0.0 0.017882056246278186 -0.020485221428237214 0.001508538363027917 -0.0026482934750510015 -0.00413468962039653 </vector>
              <vector>0.004118855002685044 -0.004049603160561301 0.0 0.01913959773227082 -0.004118855002685044 -0.004049603160561301 -0.012818239921783034 0.01501464821217717 0.005980423964307192 -0.00979384473463533 0.02573615906385461 0.017867450696207203 0.0 0.0030826238511271267 -0.02573615906385461 0.017867450696207203 -0.005980423964307192 -0.009793844734635331 0.012818239921783034 0.015014648212177177 0.0 -0.016856715257153806 0.0020808447852485104 -0.01020882194483382 0.0 -0.0024683339534297263 -0.0020808447852485104 -0.010208821944833822 -0.024626969881898435 -0.005273337791093929 0.024626969881898428 -0.005273337791093933 -0.0033344494052819362 -0.00728772581567266 -0.010207972066289019 -2.6936166417208113E-4 0.0 0.00510402003235523 0.0033344494052819362 -0.0072877258156726615 0.010207972066289019 -2.6936166417208113E-4 </vector>
              <vector>0.0019183415374136696 0.003248157860392599 0.0 -0.012481125598700292 -0.0019183415374136696 0.003248157860392599 -0.010218341758949298 0.00796117418472523 1.9538915315976332E-4 -0.00449293849907941 0.005697627723635176 0.00265168978923791 0.0 6.518130926966949E-4 -0.005697627723635176 0.00265168978923791 -1.9538915315976332E-4 -0.004492938499079408 0.010218341758949298 0.007961174184725237 0.0 -0.0017867513416905262 -0.0018952337472998917 -0.0013524612618582132 0.0 0.004701618569116154 0.0018952337472998917 -0.0013524612618582132 -0.002972601445251445 0.0011801153639816597 0.002972601445251445 0.0011801153639816597 -0.013592507838904038 -0.006227952313538598 -0.0036469131294073476 0.007914452115676755 0.0 -0.012850029200498027 0.01359250783890404 -0.006227952313538596 0.0036469131294073476 0.007914452115676755 </vector>
              <vector>0.003943698261900688 -0.004595595387647084 0.0 0.026138468517421392 -0.003943698261900688 -0.004595595387647084 -0.013896690346836833 0.012133801507251428 0.004587106241375639 -0.009050793668060704 0.029895816596283015 0.020032744240441866 0.0 0.003154353051872302 -0.029895816596283015 0.020032744240441866 -0.004587106241375639 -0.009050793668060705 0.013896690346836833 0.012133801507251428 0.0 -0.01960074290283397 0.0018224890215661118 -0.010913834121756876 0.0 -0.004894309550625168 -0.0018224890215661118 -0.010913834121756876 -0.024998357992914347 -0.0045575055366514385 0.024998357992914347 -0.0045575055366514385 -0.005206221331955075 -0.007316503715593907 -0.012350722748162311 -0.00129972570179656 0.0 0.006337055651792217 0.005206221331955075 -0.007316503715593907 0.012350722748162311 -0.00129972570179656 </vector>
              <vector>-0.004175748893768795 0.002789049127660438 0.0 0.006181382603904239 0.004175748893768795 0.002789049127660438 -9.429304377878214E-4 0.0031504110306772998 -4.634218426055915E-4 -0.003661687448713393 0.0024783591871918725 1.7719057567969904E-4 0.0 -0.0025089438808933743 -0.0024783591871918725 1.7719057567969904E-4 4.634218426055915E-4 -0.003661687448713393 9.429304377878214E-4 0.0031504110306773067 0.0 -0.005992770516799712 0.0020710220116632143 -0.004027426877677322 0.0 -7.393822189964874E-4 -0.002071022011663216 -0.004027426877677322 -0.00609674034217704 -0.002487766030354076 0.00609674034217704 -0.002487766030354076 1.8562978500471367E-4 -5.239964047662089E-4 0.015617870712463115 0.00906707033582612 0.0 -0.005905974603879818 -1.8562978500471367E-4 -5.239964047662089E-4 -0.015617870712463112 0.00906707033582612 </vector>
              <vector>-5.838134623948783E-4 -0.006859892575530407 0.0 0.04294058598077745 5.838134623948783E-4 -0.006859892575530407 -0.02085611557005984 -9.417344797785221E-4 0.002064889372170805 -0.013832330136379075 0.01675070996882594 0.020782782606101884 0.0 0.002706470775016971 -0.01675070996882594 0.020782782606101884 -0.002064889372170803 -0.013832330136379075 0.02085611557005984 -9.417344797785221E-4 0.0 -0.021495496407101314 0.002823307853792879 -0.015392726537818466 0.0 -0.009403800655779365 -0.0028233078537928773 -0.015392726537818466 -0.011914580331399326 0.013289411061153597 0.011914580331399319 0.013289411061153594 0.007142193737855022 -0.004090011551993775 -0.0018984704629619112 -0.003115076092972409 0.0 0.00557139572152074 -0.007142193737855023 -0.004090011551993775 0.0018984704629619112 -0.003115076092972409 </vector>
              <vector>0.005240383512212548 0.0021012593085968524 0.0 -0.008768779920293707 -0.005240383512212548 0.0021012593085968524 -0.007814843912650297 0.00484691665787098 -2.3931142164763247E-4 -1.637140379041474E-4 0.00964459204728614 0.00794659597606201 0.0 2.6735053393198377E-4 -0.00964459204728614 0.00794659597606201 2.3931142164763247E-4 -1.637140379041474E-4 0.007814843912650297 0.004846916657870987 0.0 -0.00444660159990295 0.001904111891164146 -0.0045466888728030695 0.0 7.305990784437671E-4 -0.001904111891164146 -0.0045466888728030695 -0.014413225971306363 -0.00744136139563922 0.014413225971306357 -0.007441361395639216 -0.009621125577437571 -4.743861751156809E-4 -0.008109178758583108 0.0028231100257649425 0.0 0.002033968934155425 0.00962112557743757 -4.743861751156809E-4 0.008109178758583108 0.0028231100257649425 </vector>
              <vector>0.009088421145919848 -0.006210681565291511 0.0 0.029893576286548 -0.009088421145919852 -0.006210681565291509 -1.3649346103145749E-4 0.013223061205679225 0.006611898611985816 -0.004262337976401607 0.01772669389118159 0.01275265059572301 0.0 0.004638612431807578 -0.01772669389118159 0.01275265059572301 -0.006611898611985816 -0.004262337976401607 1.3649346103145749E-4 0.013223061205679232 0.0 -0.006975466965330327 0.004161247667069368 -0.011957758595673215 0.0 -0.007752710891989341 -0.004161247667069368 -0.011957758595673216 -0.01913146560783436 0.0017329508005332096 0.019131465607834366 0.0017329508005332096 -0.0077499085486672815 -0.010695298721912 -0.011192999806685214 -0.007802821768472551 0.0 0.006636461190594864 0.007749908548667283 -0.010695298721912001 0.011192999806685214 -0.007802821768472551 </vector>
              <vector>0.0039490238115864815 0.004879786492766585 0.0 -0.02453568065017216 -0.0039490238115864815 0.004879786492766585 0.001892368881045596 -5.95520156792699E-4 -0.003525094558061546 3.6200535207729645E-4 -0.006331258264431774 -0.003760347629814337 0.0 0.0012712408253253123 0.006331258264431774 -0.003760347629814337 0.0035250945580615443 3.6200535207729645E-4 -0.001892368881045596 -5.95520156792699E-4 0.0 -0.0021411973410749357 -0.004743571465164062 -0.002285744304202142 0.0 1.401105235808842E-4 0.004743571465164062 -0.002285744304202143 0.004249920425299661 -0.0011206242316008676 -0.004249920425299661 -0.0011206242316008676 0.0068832151405093835 0.012308161938421845 -0.0031183115064327693 0.004060557314036935 0.0 -0.0024310229074444535 -0.0068832151405093835 0.012308161938421845 0.0031183115064327693 0.004060557314036935 </vector>
              <vector>-0.001681001642048808 -0.008121680846029511 0.0 0.028973098628937856 0.001681001642048808 -0.008121680846029511 -0.035351886722777934 -0.004458619252175965 0.004409428841383706 -0.0062881032505146105 0.02057369187067161 0.02316535955288407 0.0 0.002957264389669547 -0.02057369187067161 0.02316535955288406 -0.004409428841383706 -0.0062881032505146105 0.035351886722777934 -0.004458619252175965 0.0 -0.01041121069932316 0.0014796884898514717 -0.009767044608493584 0.0 -0.0019079896120554306 -0.0014796884898514717 -0.009767044608493584 -0.019919817777324447 0.0024193630836136584 0.019919817777324454 0.0024193630836136584 -0.010281631573613321 -0.016716207781217983 0.001837180374502867 0.006443313576031277 0.0 0.007036076344576342 0.010281631573613321 -0.016716207781217983 -0.001837180374502867 0.006443313576031277 </vector>
              <vector>0.004006626015902837 0.005965201018092725 0.0 -0.019576235766169375 -0.004006626015902837 0.005965201018092725 0.021019273596959855 -0.012497403948751706 -0.0018820942706095876 0.009771394062803213 -0.013970763441002093 -0.01585750585076256 0.0 -0.001456574447107225 0.013970763441002093 -0.01585750585076256 0.0018820942706095894 0.009771394062803212 -0.021019273596959855 -0.012497403948751713 0.0 0.013312086652946978 -0.0045136607812750786 0.010044029459096717 0.0 0.0022177259752034512 0.0045136607812750786 0.010044029459096717 0.019567758690313693 -0.01116428762253693 -0.019567758690313693 -0.011164287622536927 -0.0021508160352360483 0.014123045877354353 0.011898806111549417 0.005869293086434996 0.0 -0.007004534578335395 0.00215081603523605 0.014123045877354353 -0.01189880611154942 0.005869293086434996 </vector>
              <vector>0.002301079640193583 1.463233138882681E-4 0.0 0.02838629515587489 -0.002301079640193583 1.463233138882681E-4 0.015887220557768728 -0.01909312990455629 -0.0018871220966381313 5.755573511593386E-4 -0.004267708997740871 2.875378624650343E-4 0.0 -0.005274699868303423 0.004267708997740871 2.875378624650343E-4 0.0018871220966381295 5.755573511593386E-4 -0.015887220557768728 -0.019093129904556284 0.0 5.866302803478453E-4 2.8440213117181257E-5 0.004012486765365815 0.0 0.001169211097635787 -2.8440213117181257E-5 0.004012486765365815 0.01516796226669588 0.0023637057102629186 -0.01516796226669588 0.0023637057102629186 4.363662048980782E-4 0.0018248992836070038 0.005776643929415418 -0.009901929809150278 0.0 0.01470166218836131 -4.363662048980782E-4 0.0018248992836070038 -0.005776643929415418 -0.009901929809150278 </vector>
              <vector>0.003095574351492651 0.008738532637301566 0.0 -0.046861363761466046 -0.003095574351492651 0.008738532637301564 0.027775684926357708 0.015040248979741669 -0.002628296694120456 0.004695694283115474 -0.01874303026425035 -0.01344241789399702 0.0 -0.011000847233845775 0.01874303026425035 -0.01344241789399702 0.002628296694120456 0.004695694283115476 -0.0277756849263577 0.015040248979741669 0.0 0.007696788174338871 -0.0016655696927644972 0.004304917215266741 0.0 -2.844646425719802E-4 0.0016655696927644972 0.004304917215266741 0.027388147473015705 -0.007429154590005961 -0.027388147473015705 -0.007429154590005958 0.00636499279166226 0.011068040823688858 0.007921185936481473 0.010803829606843108 0.0 -0.017109494660363996 -0.00636499279166226 0.01106804082368886 -0.007921185936481473 0.010803829606843104 </vector>
              <vector>-0.0036110314144073737 0.012741470545334407 0.0 -0.05782899334735132 0.0036110314144073737 0.012741470545334409 0.004367667306796927 -0.002025307537216081 -0.004012359152331174 0.016810623815034186 -0.027518986178838037 -0.020750368771339685 0.0 0.001389877438181346 0.027518986178838037 -0.020750368771339678 0.004012359152331174 0.01681062381503419 -0.004367667306796927 -0.002025307537216081 0.0 0.0187269592658401 -0.002416383626356121 0.018925733508663972 0.0 0.013820876842548457 0.002416383626356121 0.018925733508663972 0.006151289850597617 -0.016670068295789386 -0.006151289850597617 -0.016670068295789386 0.008423331186778987 0.017736667509779532 -0.0032520293612701076 -0.007568570299921619 0.0 -0.014509081148309256 -0.008423331186778987 0.017736667509779532 0.0032520293612701076 -0.007568570299921619 </vector>
              <vector>0.005664472713345119 -6.856219874628693E-4 0.0 -0.007640080854438415 -0.005664472713345119 -6.856219874628693E-4 -0.00446335878788582 -0.009256260454237573 2.594759011348303E-4 -0.003732946526259006 7.923897484913983E-4 -1.3462869476403572E-4 0.0 0.0019169087859379564 -7.923897484913983E-4 -1.3462869476403572E-4 -2.594759011348303E-4 -0.0037329465262590077 0.00446335878788582 -0.009256260454237573 0.0 0.007261883825160563 -1.440688133624718E-4 -0.0016738974036421515 0.0 0.0022789428787123667 1.440688133624718E-4 -0.0016738974036421515 0.005305111607628636 0.0021647694566209325 -0.005305111607628643 0.0021647694566209325 0.008233869355899285 0.0046512768581647955 -0.0058395428097750245 0.0048238905184049136 0.0 0.003869181830977522 -0.008233869355899287 0.004651276858164797 0.005839542809775028 0.0048238905184049136 </vector>
              <vector>-0.0031180196880491104 5.994723492072501E-4 0.0 -0.013448364364315261 0.0031180196880491104 5.994723492072501E-4 -0.00289270901285775 0.0071072004707913375 -5.992223900399152E-4 0.0071870650788115435 0.0013069063280336246 -7.686083644602507E-4 0.0 0.0012839810829113393 -0.0013069063280336246 -7.686083644602507E-4 5.992223900399135E-4 0.0071870650788115435 0.00289270901285775 0.0071072004707913375 0.0 -0.005607646329911465 -2.3527625185468942E-4 0.0030538724549372537 0.0 -4.990084450032621E-4 2.3527625185468942E-4 0.0030538724549372537 -0.004016966545592152 -0.0055811481831798265 0.004016966545592152 -0.0055811481831798265 -0.0031003259073831453 5.821107016717661E-4 -0.005546973586708415 -0.0011484243594030025 0.0 -0.0037920422404332447 0.0031003259073831436 5.821107016717661E-4 0.005546973586708415 -0.0011484243594030025 </vector>
              <vector>0.005642935612965784 -0.0031719656477974187 0.0 0.01888383435048294 -0.005642935612965784 -0.0031719656477974204 0.011764441649105756 -0.028185595888428998 -0.004851924541377532 0.005379888093980982 -0.009574555820536401 -0.0029050158923687244 0.0 -0.002740448790978792 0.009574555820536401 -0.0029050158923687244 0.004851924541377532 0.005379888093980982 -0.011764441649105756 -0.02818559588842899 0.0 0.010380885479421642 -0.004540622405005856 0.0031575880598351553 0.0 0.002135988238253139 0.004540622405005856 0.0031575880598351553 0.006939698078338205 -0.003217706088774454 -0.006939698078338205 -0.0032177060887744503 0.008257631054161803 0.008521899050226427 0.0018809979365561544 0.005775953389136446 0.0 6.296505712022752E-4 -0.008257631054161803 0.008521899050226425 -0.0018809979365561544 0.005775953389136446 </vector>
              <vector>-9.398051241076011E-5 -0.0025218092218974673 0.0 0.019065117706881327 9.398051241076011E-5 -0.0025218092218974673 -0.005114624953501554 -0.013204383162582066 -2.3980258974020015E-4 0.0011938306394038735 0.0014173326233046651 -0.0010406777470150438 0.0 0.0038196219887065824 -0.0014173326233046651 -0.0010406777470150438 2.3980258974020015E-4 0.0011938306394038735 0.005114624953501554 -0.013204383162582066 0.0 0.00821122422397429 -0.0023294660800967544 0.0039748193386189585 0.0 0.00449051100894458 0.0023294660800967544 0.0039748193386189585 0.002521352139259539 0.002099343995216385 -0.002521352139259539 0.002099343995216385 0.003970191702065456 -0.0025741827041578236 0.002084337758937127 -0.009107524191396696 0.0 0.00677469117911288 -0.003970191702065456 -0.0025741827041578236 -0.002084337758937127 -0.009107524191396696 </vector>
              <vector>0.008292227096757056 7.628108860691964E-5 0.0 -0.015195521647748768 -0.008292227096757056 7.628108860691964E-5 -0.0032499018611516356 -0.004926834286336362 2.2069413857364606E-5 0.006740829870211629 -0.010289981899199399 -0.00142025484640676 0.0 -0.0015662087250627556 0.010289981899199399 -0.00142025484640676 -2.2069413857364606E-5 0.006740829870211627 0.0032499018611516356 -0.004926834286336355 0.0 0.013549901825002587 -0.002220789087134318 0.0025372405640807522 0.0 0.0034319965562267796 0.002220789087134318 0.0025372405640807522 0.010574021464664102 0.0013855795467294166 -0.010574021464664095 0.0013855795467294166 -0.006244591224050147 0.004162887115589474 -0.006150290220673454 -0.004896939067997062 0.0 -0.0075377479773736525 0.006244591224050149 0.0041628871155894726 0.006150290220673454 -0.004896939067997062 </vector>
              <vector>-0.003048019479061921 -0.002968317261980196 0.0 0.013177791663681134 0.003048019479061921 -0.002968317261980196 -0.011581397578057567 0.014117715268994475 0.0026504152841729436 -0.004170783033943352 0.0177073114171801 0.011692888494370973 0.0 -0.002134283251423794 -0.0177073114171801 0.011692888494370973 -0.0026504152841729436 -0.004170783033943351 0.011581397578057567 0.014117715268994475 0.0 -0.004228267623383232 0.0024699435050443766 -0.008665360261183806 0.0 -0.008399568335117027 -0.0024699435050443766 -0.008665360261183804 -0.0036426128008503755 0.005313760443220447 0.0036426128008503755 0.005313760443220447 -0.003056942863344141 -0.014892315437864385 -5.447931740130765E-4 -0.0012454249054900945 0.0 0.0032200009339950443 0.003056942863344141 -0.014892315437864387 5.447931740130765E-4 -0.0012454249054900945 </vector>
              <vector>0.0025171625639534394 0.008975368023981354 0.0 -0.029404273109950238 -0.0025171625639534394 0.008975368023981354 0.00777283615902976 0.0010857105319616728 -0.0029194986393324754 0.006409806917221943 -0.007703329579470966 -0.0017770419801252726 0.0 -0.0063389492776664115 0.007703329579470966 -0.0017770419801252726 0.0029194986393324754 0.006409806917221943 -0.00777283615902976 0.0010857105319616728 0.0 0.01391554186250955 -0.0011057396202372484 0.004021094222633604 0.0 -0.004391331699125804 0.0011057396202372484 0.004021094222633603 0.005823400155100689 -0.011237779093579543 -0.005823400155100689 -0.011237779093579543 0.003188440805833328 0.009050517361861172 -0.0040805445516461855 -0.0034165562567649854 0.0 -3.227230146999943E-6 -0.003188440805833328 0.009050517361861172 0.0040805445516461855 -0.0034165562567649854 </vector>
              <vector>-0.005428538572342004 -0.006710183206015793 0.0 0.04247944962960723 0.005428538572342004 -0.006710183206015791 -0.013521863342754625 -0.0035831998148213445 0.0029312614085387576 -0.005425365206949334 0.029061248698441414 0.013503556411867658 0.0 -0.0015599068134371941 -0.029061248698441414 0.013503556411867658 -0.002931261408538756 -0.005425365206949334 0.013521863342754625 -0.0035831998148213515 0.0 -0.014410306316803321 -3.521491761588405E-4 -0.014909626020938985 0.0 -0.010243643821694626 3.521491761588405E-4 -0.014909626020938985 -0.020825067709685445 0.002023211931385896 0.020825067709685452 0.002023211931385896 0.009824661649169916 -0.003632055924094062 0.0025279742020591217 0.004042021856716829 0.0 0.013117687268026097 -0.009824661649169918 -0.0036320559240940638 -0.0025279742020591217 0.004042021856716829 </vector>
              <vector>0.0017321680902754912 0.011025375014307608 0.0 -0.032670087262550274 -0.0017321680902754912 0.011025375014307608 0.004674821657052984 0.004829620411907529 7.933476263968682E-4 0.002210657928252504 -0.006959838093720472 -0.0031541884059376954 0.0 0.00435349635876154 0.006959838093720472 -0.0031541884059376954 -7.933476263968665E-4 0.002210657928252504 -0.004674821657052984 0.004829620411907529 0.0 0.002830163640711427 3.185705334446433E-4 0.0038300518287443016 0.0 0.0029298534607499617 -3.185705334446433E-4 0.0038300518287443016 -0.009211921328430246 -0.013566733460424148 0.009211921328430246 -0.013566733460424151 -0.0033376467298123613 0.009559436160920741 -0.012255094158334243 -0.0013987794518166008 0.0 -0.004114306249581118 0.0033376467298123613 0.009559436160920743 0.012255094158334246 -0.0013987794518166008 </vector>
              <vector>-0.005247179952151376 -0.0024145514302441416 0.0 0.008055130076811454 0.005247179952151376 -0.0024145514302441416 0.0011899951329678443 -0.009061342289557066 -0.0024214119396430527 -0.002205420287948869 -0.00452202263229777 -9.166266759352212E-4 0.0 -9.620036687577391E-4 0.00452202263229777 -9.166266759352212E-4 0.0024214119396430527 -0.002205420287948869 -0.0011899951329678443 -0.009061342289557066 0.0 0.0017524734324789615 -5.495724274729753E-4 0.0038599343873261804 0.0 -1.51516409548964E-4 5.495724274729753E-4 0.0038599343873261813 0.004567250773765734 -0.006401282088886705 -0.004567250773765734 -0.006401282088886705 0.012195164879652318 0.00879009792355343 0.0148284959082804 0.0058079863745617855 0.0 -0.0036116752567225225 -0.012195164879652316 0.008790097923553428 -0.0148284959082804 0.0058079863745617855 </vector>
              <vector>-7.733620479895599E-4 0.0042394052863910375 0.0 -0.02841172871901959 7.733620479895599E-4 0.0042394052863910375 -0.0011763843256554427 -2.7869050400206735E-4 -5.386095255431947E-4 0.0019862873776726013 -0.01817092168399101 -0.005256888764408059 0.0 7.443454769579009E-4 0.01817092168399101 -0.005256888764408059 5.386095255431947E-4 0.0019862873776726013 0.0011763843256554427 -2.7869050400206735E-4 0.0 0.011135723607412504 -0.002274396836005152 0.00988458974190927 0.0 0.006242685265633749 0.002274396836005152 0.00988458974190927 0.003648910520556159 -0.01061270052553484 -0.003648910520556159 -0.01061270052553484 0.0024236070024355183 0.0016537652832145748 0.012681090324408981 0.007478038129409337 0.0 -0.007898637680288156 -0.0024236070024355183 0.0016537652832145765 -0.012681090324408978 0.007478038129409337 </vector>
              <vector>0.0031990022548935362 0.001997378898631724 0.0 -0.00622578120151116 -0.0031990022548935362 0.001997378898631724 -0.014362464937182559 0.004202669373658617 0.001791634375021228 -0.006164650280213461 0.005245765555611515 0.002169178211361769 0.0 4.4402546924364927E-4 -0.005245765555611515 0.002169178211361769 -0.001791634375021228 -0.006164650280213461 0.014362464937182559 0.004202669373658617 0.0 0.001365603466351914 6.598669985101446E-5 -0.0038306836526115547 0.0 -7.149308887765646E-4 -6.598669985101446E-5 -0.0038306836526115547 -0.0028047121845066816 0.008230108874982905 0.0028047121845066816 0.008230108874982905 0.005661564185200389 1.0491500948082988E-5 -0.005513896403670081 -0.0038732724895248413 0.0 -3.51357719774261E-4 -0.005661564185200389 1.0491500948082988E-5 0.005513896403670081 -0.0038732724895248413 </vector>
              <vector>-0.005347006089596859 -0.001766747173306528 0.0 0.03432187155123781 0.005347006089596859 -0.001766747173306528 0.005934009940768467 0.004006560911886357 0.0055200828559968645 -0.005720611045165113 0.009422142393030977 0.009082797941565031 0.0 0.004280350568304461 -0.009422142393030977 0.009082797941565031 -0.0055200828559968645 -0.005720611045165112 -0.005934009940768467 0.004006560911886364 0.0 -0.007184377317413041 0.006189211305056674 -0.003738951839293116 0.0 -4.77079026103425E-5 -0.006189211305056674 -0.003738951839293115 -0.006493133432880917 0.006804968582579937 0.006493133432880917 0.006804968582579937 -0.02244652429843994 -0.01936471141487197 -0.0033423910668196888 -0.01730797562306024 0.0 0.024639202419812344 0.02244652429843994 -0.019364711414871966 0.0033423910668196888 -0.01730797562306024 </vector>
              <vector>1.5035667484318213E-4 -0.012897615787988457 0.0 0.02670412169543716 -1.5035667484318213E-4 -0.012897615787988457 -0.0037907882791363146 0.010814723064136555 0.0032508451420052327 -0.012668630022726408 0.019381343094138304 0.01027900284804241 0.0 -0.005716365444657599 -0.019381343094138304 0.01027900284804241 -0.0032508451420052327 -0.012668630022726408 0.0037907882791363146 0.010814723064136562 0.0 -0.01926379989555569 0.0021972398595810107 -0.014420745691375808 0.0 -0.009372757257177329 -0.0021972398595810107 -0.014420745691375808 -0.005719924688081787 0.009838254566420984 0.005719924688081787 0.009838254566420984 0.016788203609358923 9.153181863640267E-4 0.003886312350037384 0.00879188075870458 0.0 0.006344425058797564 -0.016788203609358926 9.153181863640267E-4 -0.003886312350037384 0.00879188075870458 </vector>
              <vector>0.00666319820988439 0.004262011519613524 0.0 -0.007517599091617139 -0.00666319820988439 0.004262011519613524 0.02212361784555491 -0.018770343986178092 -0.0023231896902757114 0.011871077278599637 -0.01893187082650921 -0.01818516189024747 0.0 0.0025009442849416056 0.01893187082650921 -0.01818516189024747 0.0023231896902757114 0.011871077278599635 -0.022123617845554902 -0.018770343986178092 0.0 0.015364177446491168 -0.0077444484223477515 0.011076322063092265 0.0 0.009551668785482737 0.0077444484223477515 0.011076322063092267 0.006824087141963288 -0.01216379180495445 -0.006824087141963288 -0.01216379180495445 -0.003390928549944867 0.009069993121259267 0.011392943977537567 0.007006341020816785 0.0 -0.008232086069301323 0.003390928549944867 0.009069993121259265 -0.011392943977537567 0.007006341020816785 </vector>
              <vector>0.002625983262660187 -2.850630410308405E-5 0.0 0.012767679910939182 -0.002625983262660187 -2.850630410308405E-5 0.012296988175844598 0.001028079002048654 -4.948397181933628E-5 -0.0020992748640516357 0.003172333462086424 -7.063602325286245E-4 0.0 -0.013351337024059894 -0.003172333462086424 -7.063602325286245E-4 4.948397181933628E-5 -0.0020992748640516375 -0.012296988175844598 0.001028079002048654 0.0 0.009257963266836797 -0.004017014971442526 0.0016406391158893217 0.0 -0.007002523166566736 0.004017014971442526 0.0016406391158893217 -5.630541140728001E-4 0.0024381418372364724 5.630541140728001E-4 0.0024381418372364724 4.6727749447501507E-4 0.0025301449911139667 2.0469567921297532E-4 -0.007550160402183072 0.0 0.003822810726006507 -4.6727749447501507E-4 0.0025301449911139685 -2.0469567921297532E-4 -0.007550160402183072 </vector>
              <vector>-0.002587230652958808 -0.007435715488101026 0.0 0.034884552398593095 0.002587230652958808 -0.007435715488101026 -0.004044215486817028 0.0023327880435705384 0.002723857569060356 -0.0036238263793068205 0.013773313758471434 0.009447479536011064 0.0 -9.920884497400962E-4 -0.013773313758471434 0.009447479536011064 -0.002723857569060356 -0.0036238263793068205 0.004044215486817028 0.0023327880435705314 0.0 -0.009916561350168848 -0.0011848317216894607 -0.008779652291549705 0.0 -0.007320896542253651 0.001184831721689459 -0.008779652291549705 -0.012724385804673118 7.65821995559416E-4 0.012724385804673118 7.65821995559416E-4 0.02109845178702167 -9.121598278247958E-4 0.004654912166116208 -0.007471766670923703 0.0 0.014699056108699562 -0.021098451787021674 -9.121598278247958E-4 -0.004654912166116208 -0.007471766670923703 </vector>
              <vector>0.004118666108208064 -0.00514576579313881 0.0 0.02383557155760871 -0.004118666108208064 -0.00514576579313881 -0.016359255368521466 0.009148735340168856 0.006566776358805924 -0.008910550760037645 0.02342602460313277 0.015635376268275096 0.0 0.004572091889503811 -0.02342602460313277 0.015635376268275096 -0.006566776358805926 -0.008910550760037645 0.016359255368521466 0.00914873534016885 0.0 -0.018043950530940878 0.002312713068828985 -0.011727669566572264 0.0 -0.0016008974409900843 -0.002312713068828985 -0.011727669566572264 -0.017787241648161513 0.0028809186563632967 0.017787241648161513 0.0028809186563632967 -0.00432735639428765 -0.008435169221684474 -0.008507918157894284 3.417197203247624E-4 0.0 0.003661995237420953 0.004327356394287652 -0.008435169221684474 0.008507918157894284 3.417197203247624E-4 </vector>
              <vector>0.002334955507855268 0.003490883199966101 0.0 -0.013473173231440448 -0.002334955507855268 0.003490883199966101 -0.01277650612088279 0.009158044948698818 1.7470136135516214E-4 -0.004247034652242777 0.006990474377078143 0.0028637183959309698 0.0 0.002097626209402818 -0.006990474377078143 0.0028637183959309698 -1.7470136135516214E-4 -0.004247034652242777 0.01277650612088279 0.009158044948698811 0.0 -0.001177261746686034 1.7500799647399493E-4 -1.3759690220086114E-4 0.0 0.003718387973620187 -1.7500799647399493E-4 -1.3759690220086114E-4 -0.0034169203300119036 3.0256986213788445E-4 0.0034169203300119036 3.0256986213788445E-4 -0.013722411391743582 -0.007135038843762742 -0.003968188443340438 0.007464892375561652 0.0 -0.01468645597307471 0.013722411391743582 -0.007135038843762742 0.003968188443340438 0.007464892375561652 </vector>
              <vector>0.004048505183625095 -0.0049298653233601775 0.0 0.01942754304911274 -0.004048505183625095 -0.0049298653233601775 -0.020394729924301767 0.009432573461877751 0.004573497864400887 -0.008093952367698245 0.026690762932447806 0.01662962726406674 0.0 0.004827025779207029 -0.026690762932447806 0.01662962726406674 -0.004573497864400885 -0.008093952367698245 0.020394729924301767 0.009432573461877751 0.0 -0.01686258395113338 2.7599438079572297E-5 -0.009726474486033717 0.0 -0.0032646683285562734 -2.7599438079572297E-5 -0.009726474486033716 -0.02656766212525343 -0.0015695791790757453 0.02656766212525343 -0.0015695791790757418 -0.005075645363022014 -0.006318218787860576 -0.010832849020854865 -7.308342192020867E-5 0.0 0.00517062913137819 0.005075645363022014 -0.006318218787860574 0.010832849020854865 -7.308342192020867E-5 </vector>
              <vector>-0.005159987392253814 0.0024867997592267627 0.0 0.005214466397874018 0.005159987392253814 0.0024867997592267627 -0.0029398176936396223 0.0024439959882178175 2.3990039570293172E-4 -0.004435470186912021 0.001598094773679018 -0.0022539544637538156 0.0 -0.00347858693655921 -0.001598094773679018 -0.0022539544637538156 -2.3990039570293172E-4 -0.004435470186912021 0.0029398176936396223 0.0024439959882178175 0.0 -0.007811861376184302 0.003984094747545363 -0.004455881238950403 0.0 -0.002780099658178786 -0.003984094747545361 -0.004455881238950403 -8.850631138036802E-5 0.005087652392048871 8.850631138036802E-5 0.005087652392048874 0.0030048693210602186 -9.56050608612256E-4 0.01613470047393983 0.009076912618268693 0.0 -0.005131926946019041 -0.0030048693210602186 -9.560506086122578E-4 -0.016134700473939834 0.009076912618268693 </vector>
              <vector>8.962877893019909E-4 -0.00735338887618643 0.0 0.054179837160334476 -8.962877893019909E-4 -0.007353388876186431 -0.009584648265770664 -5.582321201570151E-4 0.0020258392050907636 -0.01349463084206739 0.016594162793935954 0.019241550189343218 0.0 0.0018535125008954678 -0.016594162793935954 0.019241550189343218 -0.002025839205090762 -0.01349463084206739 0.009584648265770664 -5.582321201570151E-4 0.0 -0.021677789101906465 0.0027576854693148346 -0.015278574412244908 0.0 -0.008547926230573363 -0.002757685469314833 -0.015278574412244908 -0.015115981866660085 0.010416977431838961 0.015115981866660085 0.010416977431838961 0.005777999116525656 -0.0050748401395888255 -0.0011089102212568994 -0.0030326451351904912 0.0 0.004459933479755779 -0.005777999116525656 -0.005074840139588824 0.0011089102212568994 -0.0030326451351904912 </vector>
              <vector>0.0052076563092402425 0.001801430715975081 0.0 -0.01008453136084088 -0.0052076563092402425 0.001801430715975081 -0.0228061059896508 -0.003527136376551762 3.371472604169184E-4 0.0020078388578654988 0.011693915213514566 0.00739938978159433 0.0 0.0030397081193894626 -0.011693915213514566 0.00739938978159433 -3.371472604169184E-4 0.0020078388578654988 0.0228061059896508 -0.003527136376551769 0.0 -0.0034927876925741038 -1.396500046883034E-4 -0.0019502691304175198 0.0 0.0022666025776313685 1.396500046883034E-4 -0.0019502691304175198 -0.014873662832882308 -0.003109960243116109 0.014873662832882308 -0.0031099602431161125 -0.0102296178668305 0.0013740908584248535 -0.013295498211124763 8.602704585196422E-4 0.0 -0.0014403014881938909 0.0102296178668305 0.0013740908584248535 0.013295498211124763 8.602704585196422E-4 </vector>
              <vector>0.009159081405113682 -0.00613109973344593 0.0 0.028348249809991483 -0.009159081405113682 -0.00613109973344593 -0.0013260166215889393 0.013422541668912602 0.006904307017686042 -0.004397678422419837 0.0197385185316708 0.013061415153883246 0.0 0.003146037255574197 -0.0197385185316708 0.013061415153883246 -0.006904307017686042 -0.004397678422419837 0.0013260166215889393 0.013422541668912602 0.0 -0.008965331905062178 0.005890328132428025 -0.009623172268068702 0.0 -0.00754119840365694 -0.005890328132428027 -0.0096231722680687 -0.018194169634690366 1.2740123356383068E-4 0.018194169634690366 1.2740123356383068E-4 -0.009383249557306902 -0.011922411964256755 -0.009516839312846387 -0.004919697225940579 0.0 0.0057776463586977555 0.009383249557306902 -0.011922411964256755 0.009516839312846387 -0.004919697225940579 </vector>
              <vector>0.004356999850774555 0.0034402021078495885 0.0 -0.028634175186807914 -0.004356999850774555 0.0034402021078495885 -0.004819217545525882 0.002060530790742067 -0.002372156766970444 6.028463943596324E-5 -0.007760161835730944 -0.005809368335982161 0.0 0.0016446360589822697 0.007760161835730944 -0.005809368335982161 0.002372156766970444 6.028463943596324E-5 0.004819217545525882 0.002060530790742067 0.0 2.2048722686015328E-4 -0.0041434074511735 -0.0018184291071819386 0.0 0.0013298981629088144 0.0041434074511735 -0.0018184291071819386 0.003991252951432087 0.003522318292225466 -0.003991252951432087 0.003522318292225466 0.006672421852711292 0.011889639050370585 -0.0026422184474304902 0.002398672804080071 0.0 -0.006048546745022625 -0.006672421852711292 0.011889639050370587 0.0026422184474304902 0.002398672804080071 </vector>
            </data>
          </datamatrix>
        </datavector>
        <classifiernames>Imaging	Digitizing	Individual</classifiernames>
        <classifiermat>
          <vector>1	1	Fedia01</vector>
          <vector>1	1	Fedia02</vector>
          <vector>1	1	Fedia03</vector>
          <vector>1	1	Fedia04</vector>
          <vector>1	1	Fedia05</vector>
          <vector>1	1	Fedia06</vector>
          <vector>1	1	Fedia07</vector>
          <vector>1	1	Fedia08</vector>
          <vector>1	1	Fedia09</vector>
          <vector>1	1	Fedia10</vector>
          <vector>1	1	Fedia11</vector>
          <vector>1	1	Fedia12</vector>
          <vector>1	1	Fedia13</vector>
          <vector>1	1	Fedia14</vector>
          <vector>1	1	Fedia15</vector>
          <vector>1	1	Fedia16</vector>
          <vector>1	1	Fedia17</vector>
          <vector>1	1	Fedia18</vector>
          <vector>1	1	Fedia19</vector>
          <vector>1	1	Fedia20</vector>
          <vector>1	1	Fedia21</vector>
          <vector>1	1	Fedia22</vector>
          <vector>1	1	Fedia23</vector>
          <vector>1	1	Fedia24</vector>
          <vector>1	1	Fedia25</vector>
          <vector>1	1	Fedia26</vector>
          <vector>1	1	Fedia27</vector>
          <vector>1	1	Fedia28</vector>
          <vector>1	1	Fedia29</vector>
          <vector>1	1	Fedia30</vector>
          <vector>1	2	Fedia01</vector>
          <vector>1	2	Fedia02</vector>
          <vector>1	2	Fedia03</vector>
          <vector>1	2	Fedia04</vector>
          <vector>1	2	Fedia05</vector>
          <vector>1	2	Fedia06</vector>
          <vector>1	2	Fedia07</vector>
          <vector>1	2	Fedia08</vector>
          <vector>1	2	Fedia09</vector>
          <vector>1	2	Fedia10</vector>
          <vector>1	2	Fedia11</vector>
          <vector>1	2	Fedia12</vector>
          <vector>1	2	Fedia13</vector>
          <vector>1	2	Fedia14</vector>
          <vector>1	2	Fedia15</vector>
          <vector>1	2	Fedia16</vector>
          <vector>1	2	Fedia17</vector>
          <vector>1	2	Fedia18</vector>
          <vector>1	2	Fedia19</vector>
          <vector>1	2	Fedia20</vector>
          <vector>1	2	Fedia21</vector>
          <vector>1	2	Fedia22</vector>
          <vector>1	2	Fedia23</vector>
          <vector>1	2	Fedia24</vector>
          <vector>1	2	Fedia25</vector>
          <vector>1	2	Fedia26</vector>
          <vector>1	2	Fedia27</vector>
          <vector>1	2	Fedia28</vector>
          <vector>1	2	Fedia29</vector>
          <vector>1	2	Fedia30</vector>
          <vector>2	1	Fedia01</vector>
          <vector>2	1	Fedia02</vector>
          <vector>2	1	Fedia03</vector>
          <vector>2	1	Fedia04</vector>
          <vector>2	1	Fedia05</vector>
          <vector>2	1	Fedia06</vector>
          <vector>2	1	Fedia07</vector>
          <vector>2	1	Fedia08</vector>
          <vector>2	1	Fedia09</vector>
          <vector>2	1	Fedia10</vector>
          <vector>2	1	Fedia11</vector>
          <vector>2	1	Fedia12</vector>
          <vector>2	1	Fedia13</vector>
          <vector>2	1	Fedia14</vector>
          <vector>2	1	Fedia15</vector>
          <vector>2	1	Fedia16</vector>
          <vector>2	1	Fedia17</vector>
          <vector>2	1	Fedia18</vector>
          <vector>2	1	Fedia19</vector>
          <vector>2	1	Fedia20</vector>
          <vector>2	1	Fedia21</vector>
          <vector>2	1	Fedia22</vector>
          <vector>2	1	Fedia23</vector>
          <vector>2	1	Fedia24</vector>
          <vector>2	1	Fedia25</vector>
          <vector>2	1	Fedia26</vector>
          <vector>2	1	Fedia27</vector>
          <vector>2	1	Fedia28</vector>
          <vector>2	1	Fedia29</vector>
          <vector>2	1	Fedia30</vector>
          <vector>2	2	Fedia01</vector>
          <vector>2	2	Fedia02</vector>
          <vector>2	2	Fedia03</vector>
          <vector>2	2	Fedia04</vector>
          <vector>2	2	Fedia05</vector>
          <vector>2	2	Fedia06</vector>
          <vector>2	2	Fedia07</vector>
          <vector>2	2	Fedia08</vector>
          <vector>2	2	Fedia09</vector>
          <vector>2	2	Fedia10</vector>
          <vector>2	2	Fedia11</vector>
          <vector>2	2	Fedia12</vector>
          <vector>2	2	Fedia13</vector>
          <vector>2	2	Fedia14</vector>
          <vector>2	2	Fedia15</vector>
          <vector>2	2	Fedia16</vector>
          <vector>2	2	Fedia17</vector>
          <vector>2	2	Fedia18</vector>
          <vector>2	2	Fedia19</vector>
          <vector>2	2	Fedia20</vector>
          <vector>2	2	Fedia21</vector>
          <vector>2	2	Fedia22</vector>
          <vector>2	2	Fedia23</vector>
          <vector>2	2	Fedia24</vector>
          <vector>2	2	Fedia25</vector>
          <vector>2	2	Fedia26</vector>
          <vector>2	2	Fedia27</vector>
          <vector>2	2	Fedia28</vector>
          <vector>2	2	Fedia29</vector>
          <vector>2	2	Fedia30</vector>
        </classifiermat>
        <idvec>Fedia01a1b1.jpg	Fedia02a1b1.jpg	Fedia03a1b1.jpg	Fedia04a1b1.jpg	Fedia05a1b1.jpg	Fedia06a1b1.jpg	Fedia07a1b1.jpg	Fedia08a1b1.jpg	Fedia09a1b1.jpg	Fedia10a1b1.jpg	Fedia11a1b1.jpg	Fedia12a1b1.jpg	Fedia13a1b1.jpg	Fedia14a1b1.jpg	Fedia15a1b1.jpg	Fedia16a1b1.jpg	Fedia17a1b1.jpg	Fedia18a1b1.jpg	Fedia19a1b1.jpg	Fedia20a1b1.jpg	Fedia21a1b1.jpg	Fedia22a1b1.jpg	Fedia23a1b1.jpg	Fedia24a1b1.jpg	Fedia25a1b1.jpg	Fedia26a1b1.jpg	Fedia27a1b1.jpg	Fedia28a1b1.jpg	Fedia29a1b1.jpg	Fedia30a1b1.jpg	Fedia01a1b2.jpg	Fedia02a1b2.jpg	Fedia03a1b2.jpg	Fedia04a1b2.jpg	Fedia05a1b2.jpg	Fedia06a1b2.jpg	Fedia07a1b2.jpg	Fedia08a1b2.jpg	Fedia09a1b2.jpg	Fedia10a1b2.jpg	Fedia11a1b2.jpg	Fedia12a1b2.jpg	Fedia13a1b2.jpg	Fedia14a1b2.jpg	Fedia15a1b2.jpg	Fedia16a1b2.jpg	Fedia17a1b2.jpg	Fedia18a1b2.jpg	Fedia19a1b2.jpg	Fedia20a1b2.jpg	Fedia21a1b2.jpg	Fedia22a1b2.jpg	Fedia23a1b2.jpg	Fedia24a1b2.jpg	Fedia25a1b2.jpg	Fedia26a1b2.jpg	Fedia27a1b2.jpg	Fedia28a1b2.jpg	Fedia29a1b2.jpg	Fedia30a1b2.jpg	Fedia01a2b1.jpg	Fedia02a2b1.jpg	Fedia03a2b1.jpg	Fedia04a2b1.jpg	Fedia05a2b1.jpg	Fedia06a2b1.jpg	Fedia07a2b1.jpg	Fedia08a2b1.jpg	Fedia09a2b1.jpg	Fedia10a2b1.jpg	Fedia11a2b1.jpg	Fedia12a2b1.jpg	Fedia13a2b1.jpg	Fedia14a2b1.jpg	Fedia15a2b1.jpg	Fedia16a2b1.jpg	Fedia17a2b1.jpg	Fedia18a2b1.jpg	Fedia19a2b1.jpg	Fedia20a2b1.jpg	Fedia21a2b1.jpg	Fedia22a2b1.jpg	Fedia23a2b1.jpg	Fedia24a2b1.jpg	Fedia25a2b1.jpg	Fedia26a2b1.jpg	Fedia27a2b1.jpg	Fedia28a2b1.jpg	Fedia29a2b1.jpg	Fedia30a2b1.jpg	Fedia01a2b2.jpg	Fedia02a2b2.jpg	Fedia03a2b2.jpg	Fedia04a2b2.jpg	Fedia05a2b2.jpg	Fedia06a2b2.jpg	Fedia07a2b2.jpg	Fedia08a2b2.jpg	Fedia09a2b2.jpg	Fedia10a2b2.jpg	Fedia11a2b2.jpg	Fedia12a2b2.jpg	Fedia13a2b2.jpg	Fedia14a2b2.jpg	Fedia15a2b2.jpg	Fedia16a2b2.jpg	Fedia17a2b2.jpg	Fedia18a2b2.jpg	Fedia19a2b2.jpg	Fedia20a2b2.jpg	Fedia21a2b2.jpg	Fedia22a2b2.jpg	Fedia23a2b2.jpg	Fedia24a2b2.jpg	Fedia25a2b2.jpg	Fedia26a2b2.jpg	Fedia27a2b2.jpg	Fedia28a2b2.jpg	Fedia29a2b2.jpg	Fedia30a2b2.jpg</idvec>
        <meanconfig>-0.0964836572756132 0.0433743318417872 -0.37234768696272846 0.0 -0.0964836572756132 -0.0433743318417872 -0.19583622672788437 -0.24013697116350405 0.06105068973863172 -0.06448373554444439 0.3066938972320853 -0.18585078741895045 0.17075142265223633 0.0 0.3066938972320853 0.18585078741895045 0.06105068973863172 0.06448373554444439 -0.19583622672788437 0.24013697116350405 -5.65558948835642E-4 0.0 0.06868254545883866 -0.03482678285608831 0.11324683778092572 0.0 0.06868254545883866 0.03482678285608831 0.2324832137186167 0.12747193575355803 0.2324832137186167 -0.12747193575355803 -0.054169159370414624 -0.06077212956749568 -0.1373115764734235 -0.15721677581353657 -0.281304467123271 0.0 -0.054169159370414624 0.06077212956749568 -0.1373115764734235 0.15721677581353657 </meanconfig>
        <omitflag>false	false	false	false	false	false	false	false	false	false	false	false	false	false	false	false	false	false	false	false	false	false	false	false	false	false	false	false	false	false	false	false	false	false	false	false	false	false	false	false	false	false	false	false	false	false	false	false	false	false	false	false	false	false	false	false	false	false	false	false	false	false	false	false	false	false	false	false	false	false	false	false	false	false	false	false	false	false	false	false	false	false	false	false	false	false	false	false	false	false	false	false	false	false	false	false	false	false	false	false	false	false	false	false	false	false	false	false	false	false	false	false	false	false	false	false	false	false	false	false</omitflag>
        <uniquenumvec>2 3 4 5 6 7 8 9 10 11 12 13 14 15 16 17 18 19 20 21 22 23 24 25 26 27 28 29 30 31 32 33 34 35 36 37 38 39 40 41 42 43 44 45 46 47 48 49 50 51 52 53 54 55 56 57 58 59 60 61 62 63 64 65 66 67 68 69 70 71 72 73 74 75 76 77 78 79 80 81 82 83 84 85 86 87 88 89 90 91 92 93 94 95 96 97 98 99 100 101 102 103 104 105 106 107 108 109 110 111 112 113 114 115 116 117 118 119 120 121 </uniquenumvec>
        <lmkpairvector>2 1 0 9 8 7 6 5 4 3 10 13 12 11 15 14 19 20 18 16 17 </lmkpairvector>
        <linkedsets>688 690 924 960 962 964 </linkedsets>
        <linksetmatrix>
          <vector>0 0 0 0 0 0 </vector>
          <vector>1 1 1 1 1 1 </vector>
          <vector>2 2 2 2 2 2 </vector>
          <vector>3 3 3 3 3 3 </vector>
          <vector>4 4 4 4 4 4 </vector>
          <vector>5 5 5 5 5 5 </vector>
          <vector>6 6 6 6 6 6 </vector>
          <vector>7 7 7 7 7 7 </vector>
          <vector>8 8 8 8 8 8 </vector>
          <vector>9 9 9 9 9 9 </vector>
          <vector>10 10 10 10 10 10 </vector>
          <vector>11 11 11 11 11 11 </vector>
          <vector>12 12 12 12 12 12 </vector>
          <vector>13 13 13 13 13 13 </vector>
          <vector>14 14 14 14 14 14 </vector>
          <vector>15 15 15 15 15 15 </vector>
          <vector>16 16 16 16 16 16 </vector>
          <vector>17 17 17 17 17 17 </vector>
          <vector>18 18 18 18 18 18 </vector>
          <vector>19 19 19 19 19 19 </vector>
          <vector>20 20 20 20 20 20 </vector>
          <vector>21 21 21 21 21 21 </vector>
          <vector>22 22 22 22 22 22 </vector>
          <vector>23 23 23 23 23 23 </vector>
          <vector>24 24 24 24 24 24 </vector>
          <vector>25 25 25 25 25 25 </vector>
          <vector>26 26 26 26 26 26 </vector>
          <vector>27 27 27 27 27 27 </vector>
          <vector>28 28 28 28 28 28 </vector>
          <vector>29 29 29 29 29 29 </vector>
          <vector>30 30 30 30 30 30 </vector>
          <vector>31 31 31 31 31 31 </vector>
          <vector>32 32 32 32 32 32 </vector>
          <vector>33 33 33 33 33 33 </vector>
          <vector>34 34 34 34 34 34 </vector>
          <vector>35 35 35 35 35 35 </vector>
          <vector>36 36 36 36 36 36 </vector>
          <vector>37 37 37 37 37 37 </vector>
          <vector>38 38 38 38 38 38 </vector>
          <vector>39 39 39 39 39 39 </vector>
          <vector>40 40 40 40 40 40 </vector>
          <vector>41 41 41 41 41 41 </vector>
          <vector>42 42 42 42 42 42 </vector>
          <vector>43 43 43 43 43 43 </vector>
          <vector>44 44 44 44 44 44 </vector>
          <vector>45 45 45 45 45 45 </vector>
          <vector>46 46 46 46 46 46 </vector>
          <vector>47 47 47 47 47 47 </vector>
          <vector>48 48 48 48 48 48 </vector>
          <vector>49 49 49 49 49 49 </vector>
          <vector>50 50 50 50 50 50 </vector>
          <vector>51 51 51 51 51 51 </vector>
          <vector>52 52 52 52 52 52 </vector>
          <vector>53 53 53 53 53 53 </vector>
          <vector>54 54 54 54 54 54 </vector>
          <vector>55 55 55 55 55 55 </vector>
          <vector>56 56 56 56 56 56 </vector>
          <vector>57 57 57 57 57 57 </vector>
          <vector>58 58 58 58 58 58 </vector>
          <vector>59 59 59 59 59 59 </vector>
          <vector>60 60 60 60 60 60 </vector>
          <vector>61 61 61 61 61 61 </vector>
          <vector>62 62 62 62 62 62 </vector>
          <vector>63 63 63 63 63 63 </vector>
          <vector>64 64 64 64 64 64 </vector>
          <vector>65 65 65 65 65 65 </vector>
          <vector>66 66 66 66 66 66 </vector>
          <vector>67 67 67 67 67 67 </vector>
          <vector>68 68 68 68 68 68 </vector>
          <vector>69 69 69 69 69 69 </vector>
          <vector>70 70 70 70 70 70 </vector>
          <vector>71 71 71 71 71 71 </vector>
          <vector>72 72 72 72 72 72 </vector>
          <vector>73 73 73 73 73 73 </vector>
          <vector>74 74 74 74 74 74 </vector>
          <vector>75 75 75 75 75 75 </vector>
          <vector>76 76 76 76 76 76 </vector>
          <vector>77 77 77 77 77 77 </vector>
          <vector>78 78 78 78 78 78 </vector>
          <vector>79 79 79 79 79 79 </vector>
          <vector>80 80 80 80 80 80 </vector>
          <vector>81 81 81 81 81 81 </vector>
          <vector>82 82 82 82 82 82 </vector>
          <vector>83 83 83 83 83 83 </vector>
          <vector>84 84 84 84 84 84 </vector>
          <vector>85 85 85 85 85 85 </vector>
          <vector>86 86 86 86 86 86 </vector>
          <vector>87 87 87 87 87 87 </vector>
          <vector>88 88 88 88 88 88 </vector>
          <vector>89 89 89 89 89 89 </vector>
          <vector>90 90 90 90 90 90 </vector>
          <vector>91 91 91 91 91 91 </vector>
          <vector>92 92 92 92 92 92 </vector>
          <vector>93 93 93 93 93 93 </vector>
          <vector>94 94 94 94 94 94 </vector>
          <vector>95 95 95 95 95 95 </vector>
          <vector>96 96 96 96 96 96 </vector>
          <vector>97 97 97 97 97 97 </vector>
          <vector>98 98 98 98 98 98 </vector>
          <vector>99 99 99 99 99 99 </vector>
          <vector>100 100 100 100 100 100 </vector>
          <vector>101 101 101 101 101 101 </vector>
          <vector>102 102 102 102 102 102 </vector>
          <vector>103 103 103 103 103 103 </vector>
          <vector>104 104 104 104 104 104 </vector>
          <vector>105 105 105 105 105 105 </vector>
          <vector>106 106 106 106 106 106 </vector>
          <vector>107 107 107 107 107 107 </vector>
          <vector>108 108 108 108 108 108 </vector>
          <vector>109 109 109 109 109 109 </vector>
          <vector>110 110 110 110 110 110 </vector>
          <vector>111 111 111 111 111 111 </vector>
          <vector>112 112 112 112 112 112 </vector>
          <vector>113 113 113 113 113 113 </vector>
          <vector>114 114 114 114 114 114 </vector>
          <vector>115 115 115 115 115 115 </vector>
          <vector>116 116 116 116 116 116 </vector>
          <vector>117 117 117 117 117 117 </vector>
          <vector>118 118 118 118 118 118 </vector>
          <vector>119 119 119 119 119 119 </vector>
        </linksetmatrix>
      </morphojset_contents>
      <covariancematrix>
        <covariancematrix_contents visiblename="CovMatrix, FediaProjectCompiled.NTS, Symmetric component" covarfromorigin="false" df="119" dim="2" fromexternaldata="false" frommorphojset="true" hasobjectsymmetry="true" isasymmetrycomponent="false" issymmetrycomponent="true" linkedoutlinenumber="0" linkedwireframenumber="0" matrixtype="5" pooledwithingroupcovariances="false" uniqueid="685">
          <covariancearray>
            <vector>6.154299975172771E-5 -1.8643882609902864E-6 -1.378751410858238E-5 0.0 6.154299975172768E-5 1.8643882609902864E-6 -2.035660398311481E-5 9.04739222346349E-6 1.4360882619655439E-6 -1.4247388107251087E-5 -4.974633505406482E-5 -6.768817030832275E-5 -3.696398654020842E-5 0.0 -4.974633505406484E-5 6.768817030832272E-5 1.4360882619655436E-6 1.4247388107251087E-5 -2.0356603983114827E-5 -9.04739222346351E-6 -2.5548048427449635E-5 0.0 2.695363511662685E-6 -3.558924333202152E-6 4.816671011306921E-6 0.0 2.695363511662692E-6 3.5589243332021546E-6 -1.3128648003639104E-5 5.827536493298107E-5 -1.3128648003639089E-5 -5.8275364932981065E-5 3.614061253176238E-5 -2.5076804421283093E-5 1.3969429284979202E-5 -3.0199691499385798E-5 6.377065462376225E-6 0.0 3.614061253176239E-5 2.5076804421283093E-5 1.3969429284979188E-5 3.019969149938578E-5 </vector>
            <vector>-1.8643882609902864E-6 1.1124034292573464E-5 -3.2595349249158268E-6 0.0 -1.8643882609902856E-6 -1.1124034292573464E-5 1.1153174826356391E-5 -2.2812123031460194E-5 -3.916298665670836E-6 -9.3968608488017E-6 -3.153547760474761E-6 -3.3580848928104936E-6 3.1781161982860365E-6 0.0 -3.1535477604747526E-6 3.358084892810496E-6 -3.916298665670837E-6 9.396860848801698E-6 1.1153174826356401E-5 2.281212303146019E-5 -1.2397715938367095E-5 0.0 -2.9322764629706835E-6 -5.310094640037103E-6 -4.075173225710517E-6 0.0 -2.9322764629706864E-6 5.310094640037104E-6 -1.8348530251368084E-5 -7.696218820886616E-6 -1.8348530251368087E-5 7.696218820886621E-6 1.7687760566593804E-5 1.887330131227158E-6 1.024245158907348E-5 -1.8733630077877966E-5 -1.1823832703906977E-6 0.0 1.7687760566593804E-5 -1.8873301312271597E-6 1.024245158907348E-5 1.8733630077877956E-5 </vector>
            <vector>-1.378751410858238E-5 -3.2595349249158268E-6 2.024269763692938E-4 0.0 -1.3787514108582376E-5 3.259534924915837E-6 -1.0988673138241382E-4 3.861940634317287E-5 -5.881330252152998E-6 -5.316131626589961E-6 6.687244134469249E-5 -1.4239828107364001E-5 -5.789228854761913E-6 0.0 6.68724413446925E-5 1.4239828107364023E-5 -5.881330252152999E-6 5.316131626589963E-6 -1.0988673138241378E-4 -3.8619406343172845E-5 2.3833164053098794E-5 0.0 -3.6099061168825487E-6 7.83724960235698E-7 9.64061013659044E-6 0.0 -3.6099061168825373E-6 -7.837249602356958E-7 8.07525847521532E-6 8.539138825112097E-6 8.075258475215267E-6 -8.539138825112112E-6 -3.686138850733712E-5 -1.1358812889510489E-5 -3.523072761834592E-5 3.089256721367343E-5 3.050827462739309E-5 0.0 -3.6861388507337126E-5 1.1358812889510477E-5 -3.5230727618345966E-5 -3.089256721367344E-5 </vector>
            <vector>0.0 0.0 0.0 0.0 0.0 0.0 0.0 0.0 0.0 0.0 0.0 0.0 0.0 0.0 0.0 0.0 0.0 0.0 0.0 0.0 0.0 0.0 0.0 0.0 0.0 0.0 0.0 0.0 0.0 0.0 0.0 0.0 0.0 0.0 0.0 0.0 0.0 0.0 0.0 0.0 0.0 0.0 </vector>
            <vector>6.154299975172768E-5 -1.8643882609902856E-6 -1.3787514108582376E-5 0.0 6.15429997517277E-5 1.8643882609902864E-6 -2.0356603983114783E-5 9.047392223463474E-6 1.436088261965548E-6 -1.4247388107251082E-5 -4.974633505406483E-5 -6.768817030832276E-5 -3.696398654020843E-5 0.0 -4.9746335054064864E-5 6.768817030832274E-5 1.4360882619655472E-6 1.4247388107251085E-5 -2.035660398311479E-5 -9.04739222346349E-6 -2.5548048427449625E-5 0.0 2.6953635116626927E-6 -3.5589243332021482E-6 4.816671011306919E-6 0.0 2.6953635116626973E-6 3.558924333202149E-6 -1.3128648003639106E-5 5.827536493298107E-5 -1.3128648003639089E-5 -5.827536493298107E-5 3.614061253176238E-5 -2.5076804421283103E-5 1.3969429284979205E-5 -3.0199691499385818E-5 6.377065462376215E-6 0.0 3.6140612531762375E-5 2.5076804421283103E-5 1.3969429284979192E-5 3.01996914993858E-5 </vector>
            <vector>1.8643882609902864E-6 -1.1124034292573464E-5 3.259534924915837E-6 0.0 1.8643882609902864E-6 1.1124034292573464E-5 -1.1153174826356394E-5 2.2812123031460197E-5 3.916298665670838E-6 9.396860848801695E-6 3.1535477604747632E-6 3.3580848928104906E-6 -3.178116198286038E-6 0.0 3.1535477604747535E-6 -3.3580848928104936E-6 3.916298665670837E-6 -9.3968608488017E-6 -1.1153174826356401E-5 -2.281212303146019E-5 1.2397715938367096E-5 0.0 2.9322764629706835E-6 5.310094640037103E-6 4.075173225710518E-6 0.0 2.9322764629706864E-6 -5.310094640037104E-6 1.834853025136808E-5 7.696218820886616E-6 1.8348530251368087E-5 -7.696218820886621E-6 -1.7687760566593804E-5 -1.8873301312271626E-6 -1.0242451589073481E-5 1.8733630077877963E-5 1.1823832703907054E-6 0.0 -1.768776056659381E-5 1.8873301312271641E-6 -1.0242451589073481E-5 -1.8733630077877952E-5 </vector>
            <vector>-2.035660398311481E-5 1.1153174826356391E-5 -1.0988673138241382E-4 0.0 -2.0356603983114783E-5 -1.1153174826356394E-5 1.694933851219646E-4 -8.741670993443928E-5 -7.19454599057947E-6 1.7697881689922962E-5 -5.487179522031148E-5 -2.2797225561795634E-6 -1.3560772369526013E-5 0.0 -5.4871795220311384E-5 2.2797225561795427E-6 -7.194545990579467E-6 -1.769788168992297E-5 1.694933851219646E-4 8.741670993443926E-5 -2.971366445380384E-6 0.0 2.302358781384661E-7 1.218794981336146E-5 -5.197944869332603E-6 0.0 2.302358781384465E-7 -1.218794981336147E-5 -3.12993467043005E-5 1.6833198265290766E-6 -3.1299346704300475E-5 -1.6833198265290656E-6 2.19327892420911E-5 2.2602959293194642E-5 2.602236486439044E-5 -7.382325232760422E-5 -7.629615134990456E-5 0.0 2.193278924209111E-5 -2.260295929319465E-5 2.602236486439047E-5 7.382325232760425E-5 </vector>
            <vector>9.04739222346349E-6 -2.2812123031460194E-5 3.861940634317287E-5 0.0 9.047392223463474E-6 2.2812123031460197E-5 -8.741670993443928E-5 1.448517858828059E-4 1.6787638074656023E-5 4.946791869515629E-6 4.3143472877887675E-5 -2.142882363513484E-5 -2.3151032735381987E-5 0.0 4.314347287788768E-5 2.142882363513484E-5 1.6787638074656016E-5 -4.946791869515632E-6 -8.741670993443926E-5 -1.4485178588280587E-4 1.9493024862832704E-5 0.0 1.1430310623992786E-5 1.4511420103106526E-6 1.2707058095744797E-5 0.0 1.1430310623992803E-5 -1.4511420103106552E-6 5.9404394762440106E-5 2.8336546366465347E-5 5.9404394762440106E-5 -2.8336546366465384E-5 -5.041885776410096E-5 -1.2008079264312806E-5 -3.1043839638745746E-5 9.12722618482814E-5 1.046394098332397E-5 0.0 -5.041885776410097E-5 1.20080792643128E-5 -3.104383963874576E-5 -9.127226184828138E-5 </vector>
            <vector>1.4360882619655439E-6 -3.916298665670836E-6 -5.881330252152998E-6 0.0 1.436088261965548E-6 3.916298665670838E-6 -7.19454599057947E-6 1.6787638074656023E-5 1.9241182763409767E-5 7.720206717921839E-7 -1.919426431505237E-5 -1.9671120754691767E-5 -2.1658432713012512E-7 0.0 -1.919426431505238E-5 1.967112075469176E-5 1.9241182763409764E-5 -7.720206717921864E-7 -7.194545990579464E-6 -1.678763807465603E-5 1.069098256428773E-5 0.0 1.9263363644292736E-5 4.282625807966714E-6 1.829312785661318E-5 0.0 1.9263363644292743E-5 -4.282625807966715E-6 -4.82938036062667E-6 4.2954508973542206E-6 -4.829380360626666E-6 -4.295450897354227E-6 -1.2925531964669444E-5 -6.6354779961442265E-6 -1.1537579941561343E-5 9.536192835726939E-7 8.59513996402469E-6 0.0 -1.2925531964669445E-5 6.635477996144222E-6 -1.1537579941561343E-5 -9.536192835726986E-7 </vector>
            <vector>-1.4247388107251087E-5 -9.3968608488017E-6 -5.316131626589961E-6 0.0 -1.4247388107251082E-5 9.396860848801695E-6 1.7697881689922962E-5 4.946791869515629E-6 7.720206717921839E-7 3.408472820063173E-5 5.366921296806074E-6 8.065492495675987E-6 -5.386085253143976E-6 0.0 5.366921296806098E-6 -8.065492495675994E-6 7.720206717921889E-7 -3.408472820063174E-5 1.7697881689922962E-5 -4.946791869515631E-6 1.2395598376300216E-5 0.0 3.6138316264594855E-6 1.8867449690355473E-5 6.545124389376722E-6 0.0 3.613831626459483E-6 -1.886744969035548E-5 1.9316305796898494E-5 3.872253548371981E-6 1.9316305796898484E-5 -3.872253548371979E-6 -2.7214787689332394E-5 5.354319391092309E-6 -8.335000513706567E-6 1.5148397617800288E-5 -2.1780754291214278E-6 0.0 -2.7214787689332394E-5 -5.354319391092302E-6 -8.335000513706552E-6 -1.5148397617800274E-5 </vector>
            <vector>-4.974633505406482E-5 -3.153547760474761E-6 6.687244134469249E-5 0.0 -4.974633505406483E-5 3.1535477604747632E-6 -5.487179522031148E-5 4.3143472877887675E-5 -1.919426431505237E-5 5.366921296806074E-6 1.6050960383850996E-4 1.4195481501969268E-4 4.909714193333664E-5 0.0 1.6050960383851001E-4 -1.4195481501969268E-4 -1.919426431505237E-5 -5.366921296806075E-6 -5.487179522031147E-5 -4.3143472877887675E-5 5.896406291260255E-6 0.0 -3.645422701134828E-5 -2.3969226545840576E-5 -2.7765874107107838E-5 0.0 -3.645422701134825E-5 2.396922654584057E-5 3.1666608867689046E-5 -1.2160016452861418E-4 3.166660886768901E-5 1.2160016452861416E-4 -4.86344466842093E-5 1.5002651272758257E-5 -2.824657505698839E-5 8.219101678390329E-5 -4.157254190630364E-6 0.0 -4.8634446684209277E-5 -1.500265127275825E-5 -2.824657505698838E-5 -8.219101678390322E-5 </vector>
            <vector>-6.768817030832275E-5 -3.3580848928104936E-6 -1.4239828107364001E-5 0.0 -6.768817030832276E-5 3.3580848928104906E-6 -2.2797225561795634E-6 -2.142882363513484E-5 -1.9671120754691767E-5 8.065492495675987E-6 1.4195481501969268E-4 2.962452918931602E-4 1.4486081707296137E-4 0.0 1.4195481501969268E-4 -2.962452918931602E-4 -1.9671120754691774E-5 -8.065492495675985E-6 -2.279722556179517E-6 2.1428823635134862E-5 3.219536459674104E-5 0.0 -4.4332386048155433E-5 -3.534510801207202E-5 -4.3579098062450505E-5 0.0 -4.4332386048155454E-5 3.534510801207201E-5 3.7373353477875804E-5 -1.9918475657142366E-4 3.737335347787577E-5 1.9918475657142366E-4 -4.399704296041402E-5 2.6004823708786296E-5 -4.392829125313299E-5 2.7942297292686387E-5 -3.4100124733231904E-5 0.0 -4.399704296041402E-5 -2.6004823708786276E-5 -4.3928291253132957E-5 -2.794229729268639E-5 </vector>
            <vector>-3.696398654020842E-5 3.1781161982860365E-6 -5.789228854761913E-6 0.0 -3.696398654020843E-5 -3.178116198286038E-6 -1.3560772369526013E-5 -2.3151032735381987E-5 -2.1658432713012512E-7 -5.386085253143976E-6 4.909714193333664E-5 1.4486081707296137E-4 1.2428175089429383E-4 0.0 4.909714193333666E-5 -1.4486081707296137E-4 -2.165843271301271E-7 5.386085253143971E-6 -1.3560772369525981E-5 2.3151032735381994E-5 2.9210046875477187E-5 0.0 -1.2545724377060301E-5 -2.493763322888186E-5 -1.0411053795964302E-5 0.0 -1.2545724377060308E-5 2.4937633228881865E-5 -6.426240595716565E-6 -1.1286839873104009E-4 -6.426240595716589E-6 1.1286839873104007E-4 -2.4534078661935614E-5 1.2216463056818007E-5 -2.6712652715863266E-5 -6.651620627637289E-6 6.43428018916258E-6 0.0 -2.4534078661935607E-5 -1.2216463056818006E-5 -2.6712652715863273E-5 6.651620627637292E-6 </vector>
            <vector>0.0 0.0 0.0 0.0 0.0 0.0 0.0 0.0 0.0 0.0 0.0 0.0 0.0 0.0 0.0 0.0 0.0 0.0 0.0 0.0 0.0 0.0 0.0 0.0 0.0 0.0 0.0 0.0 0.0 0.0 0.0 0.0 0.0 0.0 0.0 0.0 0.0 0.0 0.0 0.0 0.0 0.0 </vector>
            <vector>-4.974633505406484E-5 -3.1535477604747526E-6 6.68724413446925E-5 0.0 -4.9746335054064864E-5 3.1535477604747535E-6 -5.4871795220311384E-5 4.314347287788768E-5 -1.919426431505238E-5 5.366921296806098E-6 1.6050960383851001E-4 1.4195481501969268E-4 4.909714193333666E-5 0.0 1.6050960383851E-4 -1.419548150196927E-4 -1.9194264315052385E-5 -5.366921296806095E-6 -5.487179522031138E-5 -4.314347287788764E-5 5.896406291260237E-6 0.0 -3.6454227011348264E-5 -2.396922654584057E-5 -2.7765874107107818E-5 0.0 -3.6454227011348244E-5 2.3969226545840562E-5 3.166660886768902E-5 -1.2160016452861423E-4 3.166660886768899E-5 1.2160016452861424E-4 -4.863444668420928E-5 1.5002651272758265E-5 -2.824657505698838E-5 8.21910167839032E-5 -4.15725419063042E-6 0.0 -4.8634446684209277E-5 -1.500265127275826E-5 -2.8246575056988377E-5 -8.219101678390319E-5 </vector>
            <vector>6.768817030832272E-5 3.358084892810496E-6 1.4239828107364023E-5 0.0 6.768817030832274E-5 -3.3580848928104936E-6 2.2797225561795427E-6 2.142882363513484E-5 1.967112075469176E-5 -8.065492495675994E-6 -1.4195481501969268E-4 -2.962452918931602E-4 -1.4486081707296137E-4 0.0 -1.419548150196927E-4 2.962452918931603E-4 1.9671120754691767E-5 8.065492495675994E-6 2.2797225561794906E-6 -2.1428823635134865E-5 -3.219536459674101E-5 0.0 4.4332386048155433E-5 3.534510801207201E-5 4.3579098062450505E-5 0.0 4.433238604815547E-5 -3.534510801207201E-5 -3.737335347787582E-5 1.9918475657142366E-4 -3.737335347787578E-5 -1.9918475657142366E-4 4.399704296041402E-5 -2.6004823708786283E-5 4.3928291253132984E-5 -2.7942297292686384E-5 3.4100124733231944E-5 0.0 4.399704296041402E-5 2.600482370878627E-5 4.392829125313296E-5 2.794229729268638E-5 </vector>
            <vector>1.4360882619655436E-6 -3.916298665670837E-6 -5.881330252152999E-6 0.0 1.4360882619655472E-6 3.916298665670837E-6 -7.194545990579467E-6 1.6787638074656016E-5 1.9241182763409764E-5 7.720206717921889E-7 -1.919426431505237E-5 -1.9671120754691774E-5 -2.165843271301271E-7 0.0 -1.9194264315052385E-5 1.9671120754691767E-5 1.9241182763409767E-5 -7.720206717921911E-7 -7.194545990579459E-6 -1.6787638074656016E-5 1.0690982564287738E-5 0.0 1.9263363644292736E-5 4.2826258079667225E-6 1.8293127856613185E-5 0.0 1.926336364429274E-5 -4.2826258079667225E-6 -4.829380360626671E-6 4.295450897354228E-6 -4.829380360626668E-6 -4.295450897354233E-6 -1.2925531964669442E-5 -6.635477996144225E-6 -1.1537579941561335E-5 9.536192835726914E-7 8.595139964024686E-6 0.0 -1.292553196466944E-5 6.63547799614422E-6 -1.1537579941561335E-5 -9.536192835726965E-7 </vector>
            <vector>1.4247388107251087E-5 9.396860848801698E-6 5.316131626589963E-6 0.0 1.4247388107251085E-5 -9.3968608488017E-6 -1.769788168992297E-5 -4.946791869515632E-6 -7.720206717921864E-7 -3.408472820063174E-5 -5.366921296806075E-6 -8.065492495675985E-6 5.386085253143971E-6 0.0 -5.366921296806095E-6 8.065492495675994E-6 -7.720206717921911E-7 3.4084728200631747E-5 -1.7697881689922966E-5 4.946791869515633E-6 -1.239559837630022E-5 0.0 -3.6138316264594906E-6 -1.8867449690355476E-5 -6.5451243893767176E-6 0.0 -3.613831626459486E-6 1.8867449690355476E-5 -1.931630579689849E-5 -3.87225354837198E-6 -1.9316305796898504E-5 3.8722535483719786E-6 2.7214787689332394E-5 -5.354319391092304E-6 8.335000513706572E-6 -1.5148397617800284E-5 2.1780754291214248E-6 0.0 2.7214787689332394E-5 5.354319391092303E-6 8.335000513706552E-6 1.5148397617800286E-5 </vector>
            <vector>-2.0356603983114827E-5 1.1153174826356401E-5 -1.0988673138241378E-4 0.0 -2.035660398311479E-5 -1.1153174826356401E-5 1.694933851219646E-4 -8.741670993443926E-5 -7.194545990579464E-6 1.7697881689922962E-5 -5.487179522031147E-5 -2.279722556179517E-6 -1.3560772369525981E-5 0.0 -5.487179522031138E-5 2.2797225561794906E-6 -7.194545990579459E-6 -1.7697881689922966E-5 1.694933851219646E-4 8.741670993443926E-5 -2.971366445380366E-6 0.0 2.3023587813847515E-7 1.2187949813361453E-5 -5.197944869332592E-6 0.0 2.3023587813845556E-7 -1.2187949813361461E-5 -3.1299346704300516E-5 1.6833198265290328E-6 -3.1299346704300475E-5 -1.6833198265290218E-6 2.1932789242091084E-5 2.2602959293194632E-5 2.6022364864390436E-5 -7.382325232760423E-5 -7.629615134990454E-5 0.0 2.1932789242091094E-5 -2.260295929319463E-5 2.6022364864390453E-5 7.382325232760422E-5 </vector>
            <vector>-9.04739222346351E-6 2.281212303146019E-5 -3.8619406343172845E-5 0.0 -9.04739222346349E-6 -2.281212303146019E-5 8.741670993443926E-5 -1.4485178588280587E-4 -1.678763807465603E-5 -4.946791869515631E-6 -4.3143472877887675E-5 2.1428823635134862E-5 2.3151032735381994E-5 0.0 -4.314347287788764E-5 -2.1428823635134865E-5 -1.6787638074656016E-5 4.946791869515633E-6 8.741670993443926E-5 1.4485178588280584E-4 -1.9493024862832704E-5 0.0 -1.143031062399279E-5 -1.451142010310646E-6 -1.2707058095744816E-5 0.0 -1.1430310623992808E-5 1.4511420103106486E-6 -5.94043947624401E-5 -2.8336546366465367E-5 -5.94043947624401E-5 2.8336546366465398E-5 5.041885776410096E-5 1.2008079264312818E-5 3.1043839638745746E-5 -9.127226184828137E-5 -1.0463940983323938E-5 0.0 5.0418857764100956E-5 -1.2008079264312815E-5 3.104383963874575E-5 9.12722618482814E-5 </vector>
            <vector>-2.5548048427449635E-5 -1.2397715938367095E-5 2.3833164053098794E-5 0.0 -2.5548048427449625E-5 1.2397715938367096E-5 -2.971366445380384E-6 1.9493024862832704E-5 1.069098256428773E-5 1.2395598376300216E-5 5.896406291260255E-6 3.219536459674104E-5 2.9210046875477187E-5 0.0 5.896406291260237E-6 -3.219536459674101E-5 1.0690982564287738E-5 -1.239559837630022E-5 -2.971366445380366E-6 -1.9493024862832704E-5 7.229421774653767E-5 0.0 1.0810655417302416E-5 9.081751989733053E-6 7.822021321629845E-6 0.0 1.0810655417302416E-5 -9.081751989733051E-6 1.6396891507478937E-5 -1.7155035978511468E-5 1.639689150747892E-5 1.7155035978511444E-5 -4.636282885611491E-5 5.187463567724173E-6 -3.2129388828271586E-5 1.0119376797253564E-5 -6.726056442969139E-6 0.0 -4.6362828856114915E-5 -5.1874635677241805E-6 -3.2129388828271586E-5 -1.0119376797253564E-5 </vector>
            <vector>0.0 0.0 0.0 0.0 0.0 0.0 0.0 0.0 0.0 0.0 0.0 0.0 0.0 0.0 0.0 0.0 0.0 0.0 0.0 0.0 0.0 0.0 0.0 0.0 0.0 0.0 0.0 0.0 0.0 0.0 0.0 0.0 0.0 0.0 0.0 0.0 0.0 0.0 0.0 0.0 0.0 0.0 </vector>
            <vector>2.695363511662685E-6 -2.9322764629706835E-6 -3.6099061168825487E-6 0.0 2.6953635116626927E-6 2.9322764629706835E-6 2.302358781384661E-7 1.1430310623992786E-5 1.9263363644292736E-5 3.6138316264594855E-6 -3.645422701134828E-5 -4.4332386048155433E-5 -1.2545724377060301E-5 0.0 -3.6454227011348264E-5 4.4332386048155433E-5 1.9263363644292736E-5 -3.6138316264594906E-6 2.3023587813847515E-7 -1.143031062399279E-5 1.0810655417302416E-5 0.0 2.729729620915904E-5 1.253555162849905E-5 2.1240723904291996E-5 0.0 2.7297296209159044E-5 -1.2535551628499047E-5 -9.467388554041685E-6 2.5415511292314103E-5 -9.46738855404167E-6 -2.5415511292314117E-5 -7.951091503665389E-6 -6.262154579350042E-6 -8.591118526714103E-6 -8.405752232980536E-6 1.0059383877381385E-5 0.0 -7.951091503665387E-6 6.262154579350038E-6 -8.591118526714113E-6 8.405752232980534E-6 </vector>
            <vector>-3.558924333202152E-6 -5.310094640037103E-6 7.83724960235698E-7 0.0 -3.5589243332021482E-6 5.310094640037103E-6 1.218794981336146E-5 1.4511420103106526E-6 4.282625807966714E-6 1.8867449690355473E-5 -2.3969226545840576E-5 -3.534510801207202E-5 -2.493763322888186E-5 0.0 -2.396922654584057E-5 3.534510801207201E-5 4.2826258079667225E-6 -1.8867449690355476E-5 1.2187949813361453E-5 -1.451142010310646E-6 9.081751989733053E-6 0.0 1.253555162849905E-5 2.426368401254466E-5 7.643512503172138E-6 0.0 1.2535551628499043E-5 -2.4263684012544652E-5 9.997394992309669E-6 3.3747299686584516E-5 9.997394992309669E-6 -3.3747299686584516E-5 -9.865168944995073E-6 1.8135553848815085E-6 2.2221156335384418E-7 1.9195954471789767E-6 3.763815812835034E-6 0.0 -9.865168944995075E-6 -1.813555384881509E-6 2.2221156335385443E-7 -1.919595447178974E-6 </vector>
            <vector>4.816671011306921E-6 -4.075173225710517E-6 9.64061013659044E-6 0.0 4.816671011306919E-6 4.075173225710518E-6 -5.197944869332603E-6 1.2707058095744797E-5 1.829312785661318E-5 6.545124389376722E-6 -2.7765874107107838E-5 -4.3579098062450505E-5 -1.0411053795964302E-5 0.0 -2.7765874107107818E-5 4.3579098062450505E-5 1.8293127856613185E-5 -6.5451243893767176E-6 -5.197944869332592E-6 -1.2707058095744816E-5 7.822021321629845E-6 0.0 2.1240723904291996E-5 7.643512503172138E-6 3.590579672299099E-5 0.0 2.1240723904291996E-5 -7.64351250317214E-6 -1.2625268330954328E-5 2.0739846092553024E-5 -1.2625268330954323E-5 -2.0739846092553027E-5 -1.348006322236581E-5 -9.218115459477334E-6 -1.2562037867862504E-5 -4.86568976052819E-6 1.1603956865574902E-5 0.0 -1.3480063222365814E-5 9.218115459477324E-6 -1.256203786786251E-5 4.865689760528184E-6 </vector>
            <vector>0.0 0.0 0.0 0.0 0.0 0.0 0.0 0.0 0.0 0.0 0.0 0.0 0.0 0.0 0.0 0.0 0.0 0.0 0.0 0.0 0.0 0.0 0.0 0.0 0.0 0.0 0.0 0.0 0.0 0.0 0.0 0.0 0.0 0.0 0.0 0.0 0.0 0.0 0.0 0.0 0.0 0.0 </vector>
            <vector>2.695363511662692E-6 -2.9322764629706864E-6 -3.6099061168825373E-6 0.0 2.6953635116626973E-6 2.9322764629706864E-6 2.302358781384465E-7 1.1430310623992803E-5 1.9263363644292743E-5 3.613831626459483E-6 -3.645422701134825E-5 -4.4332386048155454E-5 -1.2545724377060308E-5 0.0 -3.6454227011348244E-5 4.433238604815547E-5 1.926336364429274E-5 -3.613831626459486E-6 2.3023587813845556E-7 -1.1430310623992808E-5 1.0810655417302416E-5 0.0 2.7297296209159044E-5 1.2535551628499043E-5 2.1240723904291996E-5 0.0 2.7297296209159044E-5 -1.253555162849904E-5 -9.467388554041677E-6 2.541551129231409E-5 -9.467388554041668E-6 -2.5415511292314107E-5 -7.951091503665394E-6 -6.262154579350047E-6 -8.591118526714108E-6 -8.405752232980527E-6 1.0059383877381393E-5 0.0 -7.951091503665395E-6 6.262154579350043E-6 -8.591118526714122E-6 8.405752232980527E-6 </vector>
            <vector>3.5589243332021546E-6 5.310094640037104E-6 -7.837249602356958E-7 0.0 3.558924333202149E-6 -5.310094640037104E-6 -1.218794981336147E-5 -1.4511420103106552E-6 -4.282625807966715E-6 -1.886744969035548E-5 2.396922654584057E-5 3.534510801207201E-5 2.4937633228881865E-5 0.0 2.3969226545840562E-5 -3.534510801207201E-5 -4.2826258079667225E-6 1.8867449690355476E-5 -1.2187949813361461E-5 1.4511420103106486E-6 -9.081751989733051E-6 0.0 -1.2535551628499047E-5 -2.4263684012544652E-5 -7.64351250317214E-6 0.0 -1.253555162849904E-5 2.4263684012544652E-5 -9.997394992309666E-6 -3.3747299686584516E-5 -9.997394992309669E-6 3.374729968658452E-5 9.865168944995077E-6 -1.813555384881509E-6 -2.2221156335384312E-7 -1.919595447178979E-6 -3.763815812835028E-6 0.0 9.865168944995078E-6 1.8135553848815085E-6 -2.2221156335385398E-7 1.919595447178974E-6 </vector>
            <vector>-1.3128648003639104E-5 -1.8348530251368084E-5 8.07525847521532E-6 0.0 -1.3128648003639106E-5 1.834853025136808E-5 -3.12993467043005E-5 5.9404394762440106E-5 -4.82938036062667E-6 1.9316305796898494E-5 3.1666608867689046E-5 3.7373353477875804E-5 -6.426240595716565E-6 0.0 3.166660886768902E-5 -3.737335347787582E-5 -4.829380360626671E-6 -1.931630579689849E-5 -3.1299346704300516E-5 -5.94043947624401E-5 1.6396891507478937E-5 0.0 -9.467388554041685E-6 9.997394992309669E-6 -1.2625268330954328E-5 0.0 -9.467388554041677E-6 -9.997394992309666E-6 7.541976685510737E-5 1.233451057491307E-5 7.541976685510736E-5 -1.233451057491308E-5 -4.014393457644245E-5 6.091988116522195E-6 -1.086591736294658E-5 7.766872209319581E-5 -1.2416137762208322E-7 0.0 -4.0143934576442465E-5 -6.091988116522192E-6 -1.0865917362946574E-5 -7.766872209319573E-5 </vector>
            <vector>5.827536493298107E-5 -7.696218820886616E-6 8.539138825112097E-6 0.0 5.827536493298107E-5 7.696218820886616E-6 1.6833198265290766E-6 2.8336546366465347E-5 4.2954508973542206E-6 3.872253548371981E-6 -1.2160016452861418E-4 -1.9918475657142366E-4 -1.1286839873104009E-4 0.0 -1.2160016452861423E-4 1.9918475657142366E-4 4.295450897354228E-6 -3.87225354837198E-6 1.6833198265290328E-6 -2.8336546366465367E-5 -1.7155035978511468E-5 0.0 2.5415511292314103E-5 3.3747299686584516E-5 2.0739846092553024E-5 0.0 2.541551129231409E-5 -3.3747299686584516E-5 1.233451057491307E-5 1.9467537685852475E-4 1.2334510574913109E-5 -1.9467537685852483E-4 3.267667359490621E-5 -1.710606534954223E-5 3.070678900593549E-5 -1.2378274559727385E-5 1.3169538599248462E-5 0.0 3.2676673594906216E-5 1.710606534954223E-5 3.0706789005935464E-5 1.2378274559727386E-5 </vector>
            <vector>-1.3128648003639089E-5 -1.8348530251368087E-5 8.075258475215267E-6 0.0 -1.3128648003639089E-5 1.8348530251368087E-5 -3.1299346704300475E-5 5.9404394762440106E-5 -4.829380360626666E-6 1.9316305796898484E-5 3.166660886768901E-5 3.737335347787577E-5 -6.426240595716589E-6 0.0 3.166660886768899E-5 -3.737335347787578E-5 -4.829380360626668E-6 -1.9316305796898504E-5 -3.1299346704300475E-5 -5.94043947624401E-5 1.639689150747892E-5 0.0 -9.46738855404167E-6 9.997394992309669E-6 -1.2625268330954323E-5 0.0 -9.467388554041668E-6 -9.997394992309669E-6 7.541976685510736E-5 1.2334510574913109E-5 7.541976685510737E-5 -1.2334510574913117E-5 -4.0143934576442424E-5 6.09198811652218E-6 -1.0865917362946559E-5 7.766872209319573E-5 -1.2416137762210982E-7 0.0 -4.014393457644245E-5 -6.091988116522176E-6 -1.0865917362946554E-5 -7.766872209319573E-5 </vector>
            <vector>-5.8275364932981065E-5 7.696218820886621E-6 -8.539138825112112E-6 0.0 -5.827536493298107E-5 -7.696218820886621E-6 -1.6833198265290656E-6 -2.8336546366465384E-5 -4.295450897354227E-6 -3.872253548371979E-6 1.2160016452861416E-4 1.9918475657142366E-4 1.1286839873104007E-4 0.0 1.2160016452861424E-4 -1.9918475657142366E-4 -4.295450897354233E-6 3.8722535483719786E-6 -1.6833198265290218E-6 2.8336546366465398E-5 1.7155035978511444E-5 0.0 -2.5415511292314117E-5 -3.3747299686584516E-5 -2.0739846092553027E-5 0.0 -2.5415511292314107E-5 3.374729968658452E-5 -1.233451057491308E-5 -1.9467537685852483E-4 -1.2334510574913117E-5 1.9467537685852483E-4 -3.26766735949062E-5 1.7106065349542237E-5 -3.070678900593548E-5 1.2378274559727381E-5 -1.3169538599248477E-5 0.0 -3.2676673594906195E-5 -1.7106065349542233E-5 -3.070678900593545E-5 -1.2378274559727386E-5 </vector>
            <vector>3.614061253176238E-5 1.7687760566593804E-5 -3.686138850733712E-5 0.0 3.614061253176238E-5 -1.7687760566593804E-5 2.19327892420911E-5 -5.041885776410096E-5 -1.2925531964669444E-5 -2.7214787689332394E-5 -4.86344466842093E-5 -4.399704296041402E-5 -2.4534078661935614E-5 0.0 -4.863444668420928E-5 4.399704296041402E-5 -1.2925531964669442E-5 2.7214787689332394E-5 2.1932789242091084E-5 5.041885776410096E-5 -4.636282885611491E-5 0.0 -7.951091503665389E-6 -9.865168944995073E-6 -1.348006322236581E-5 0.0 -7.951091503665394E-6 9.865168944995077E-6 -4.014393457644245E-5 3.267667359490621E-5 -4.0143934576442424E-5 -3.26766735949062E-5 8.757041099371282E-5 4.089148453003453E-6 3.2744711449672155E-5 -5.876387338129979E-5 -1.62286797287502E-5 0.0 8.757041099371282E-5 -4.08914845300345E-6 3.2744711449672155E-5 5.876387338129975E-5 </vector>
            <vector>-2.5076804421283093E-5 1.887330131227158E-6 -1.1358812889510489E-5 0.0 -2.5076804421283103E-5 -1.8873301312271626E-6 2.2602959293194642E-5 -1.2008079264312806E-5 -6.6354779961442265E-6 5.354319391092309E-6 1.5002651272758257E-5 2.6004823708786296E-5 1.2216463056818007E-5 0.0 1.5002651272758265E-5 -2.6004823708786283E-5 -6.635477996144225E-6 -5.354319391092304E-6 2.2602959293194632E-5 1.2008079264312818E-5 5.187463567724173E-6 0.0 -6.262154579350042E-6 1.8135553848815085E-6 -9.218115459477334E-6 0.0 -6.262154579350047E-6 -1.813555384881509E-6 6.091988116522195E-6 -1.710606534954223E-5 6.09198811652218E-6 1.7106065349542237E-5 4.089148453003453E-6 3.1356507182347575E-5 -2.902297952058608E-6 7.136652102056009E-6 -1.0647022648839626E-5 0.0 4.089148453003456E-6 -3.135650718234759E-5 -2.9022979520585943E-6 -7.13665210205601E-6 </vector>
            <vector>1.3969429284979202E-5 1.024245158907348E-5 -3.523072761834592E-5 0.0 1.3969429284979205E-5 -1.0242451589073481E-5 2.602236486439044E-5 -3.1043839638745746E-5 -1.1537579941561343E-5 -8.335000513706567E-6 -2.824657505698839E-5 -4.392829125313299E-5 -2.6712652715863266E-5 0.0 -2.824657505698838E-5 4.3928291253132984E-5 -1.1537579941561335E-5 8.335000513706572E-6 2.6022364864390436E-5 3.1043839638745746E-5 -3.2129388828271586E-5 0.0 -8.591118526714103E-6 2.2221156335384418E-7 -1.2562037867862504E-5 0.0 -8.591118526714108E-6 -2.2221156335384312E-7 -1.086591736294658E-5 3.070678900593549E-5 -1.0865917362946559E-5 -3.070678900593548E-5 3.2744711449672155E-5 -2.902297952058608E-6 4.7716023621814325E-5 -4.916639733730829E-6 -1.5787869634948268E-5 0.0 3.2744711449672155E-5 2.9022979520586116E-6 4.7716023621814345E-5 4.916639733730844E-6 </vector>
            <vector>-3.0199691499385798E-5 -1.8733630077877966E-5 3.089256721367343E-5 0.0 -3.0199691499385818E-5 1.8733630077877963E-5 -7.382325232760422E-5 9.12722618482814E-5 9.536192835726939E-7 1.5148397617800288E-5 8.219101678390329E-5 2.7942297292686387E-5 -6.651620627637289E-6 0.0 8.21910167839032E-5 -2.7942297292686384E-5 9.536192835726914E-7 -1.5148397617800284E-5 -7.382325232760423E-5 -9.127226184828137E-5 1.0119376797253564E-5 0.0 -8.405752232980536E-6 1.9195954471789767E-6 -4.86568976052819E-6 0.0 -8.405752232980527E-6 -1.919595447178979E-6 7.766872209319581E-5 -1.2378274559727385E-5 7.766872209319573E-5 1.2378274559727381E-5 -5.876387338129979E-5 7.136652102056009E-6 -4.916639733730829E-6 1.669266370249943E-4 1.0970684058976975E-6 0.0 -5.87638733812998E-5 -7.136652102056013E-6 -4.916639733730843E-6 -1.669266370249943E-4 </vector>
            <vector>6.377065462376225E-6 -1.1823832703906977E-6 3.050827462739309E-5 0.0 6.377065462376215E-6 1.1823832703907054E-6 -7.629615134990456E-5 1.046394098332397E-5 8.59513996402469E-6 -2.1780754291214278E-6 -4.157254190630364E-6 -3.4100124733231904E-5 6.43428018916258E-6 0.0 -4.15725419063042E-6 3.4100124733231944E-5 8.595139964024686E-6 2.1780754291214248E-6 -7.629615134990454E-5 -1.0463940983323938E-5 -6.726056442969139E-6 0.0 1.0059383877381385E-5 3.763815812835034E-6 1.1603956865574902E-5 0.0 1.0059383877381393E-5 -3.763815812835028E-6 -1.2416137762208322E-7 1.3169538599248462E-5 -1.2416137762210982E-7 -1.3169538599248477E-5 -1.62286797287502E-5 -1.0647022648839626E-5 -1.5787869634948268E-5 1.0970684058976975E-6 1.3330459871698517E-4 0.0 -1.62286797287502E-5 1.0647022648839623E-5 -1.5787869634948254E-5 -1.0970684058976858E-6 </vector>
            <vector>0.0 0.0 0.0 0.0 0.0 0.0 0.0 0.0 0.0 0.0 0.0 0.0 0.0 0.0 0.0 0.0 0.0 0.0 0.0 0.0 0.0 0.0 0.0 0.0 0.0 0.0 0.0 0.0 0.0 0.0 0.0 0.0 0.0 0.0 0.0 0.0 0.0 0.0 0.0 0.0 0.0 0.0 </vector>
            <vector>3.614061253176239E-5 1.7687760566593804E-5 -3.6861388507337126E-5 0.0 3.6140612531762375E-5 -1.768776056659381E-5 2.193278924209111E-5 -5.041885776410097E-5 -1.2925531964669445E-5 -2.7214787689332394E-5 -4.8634446684209277E-5 -4.399704296041402E-5 -2.4534078661935607E-5 0.0 -4.8634446684209277E-5 4.399704296041402E-5 -1.292553196466944E-5 2.7214787689332394E-5 2.1932789242091094E-5 5.0418857764100956E-5 -4.6362828856114915E-5 0.0 -7.951091503665387E-6 -9.865168944995075E-6 -1.3480063222365814E-5 0.0 -7.951091503665395E-6 9.865168944995078E-6 -4.0143934576442465E-5 3.2676673594906216E-5 -4.014393457644245E-5 -3.2676673594906195E-5 8.757041099371282E-5 4.089148453003456E-6 3.2744711449672155E-5 -5.87638733812998E-5 -1.62286797287502E-5 0.0 8.757041099371283E-5 -4.089148453003452E-6 3.2744711449672135E-5 5.876387338129975E-5 </vector>
            <vector>2.5076804421283093E-5 -1.8873301312271597E-6 1.1358812889510477E-5 0.0 2.5076804421283103E-5 1.8873301312271641E-6 -2.260295929319465E-5 1.20080792643128E-5 6.635477996144222E-6 -5.354319391092302E-6 -1.500265127275825E-5 -2.6004823708786276E-5 -1.2216463056818006E-5 0.0 -1.500265127275826E-5 2.600482370878627E-5 6.63547799614422E-6 5.354319391092303E-6 -2.260295929319463E-5 -1.2008079264312815E-5 -5.1874635677241805E-6 0.0 6.262154579350038E-6 -1.813555384881509E-6 9.218115459477324E-6 0.0 6.262154579350043E-6 1.8135553848815085E-6 -6.091988116522192E-6 1.710606534954223E-5 -6.091988116522176E-6 -1.7106065349542233E-5 -4.08914845300345E-6 -3.135650718234759E-5 2.9022979520586116E-6 -7.136652102056013E-6 1.0647022648839623E-5 0.0 -4.089148453003452E-6 3.135650718234759E-5 2.902297952058598E-6 7.136652102056015E-6 </vector>
            <vector>1.3969429284979188E-5 1.024245158907348E-5 -3.5230727618345966E-5 0.0 1.3969429284979192E-5 -1.0242451589073481E-5 2.602236486439047E-5 -3.104383963874576E-5 -1.1537579941561343E-5 -8.335000513706552E-6 -2.824657505698838E-5 -4.3928291253132957E-5 -2.6712652715863273E-5 0.0 -2.8246575056988377E-5 4.392829125313296E-5 -1.1537579941561335E-5 8.335000513706552E-6 2.6022364864390453E-5 3.104383963874575E-5 -3.2129388828271586E-5 0.0 -8.591118526714113E-6 2.2221156335385443E-7 -1.256203786786251E-5 0.0 -8.591118526714122E-6 -2.2221156335385398E-7 -1.0865917362946574E-5 3.0706789005935464E-5 -1.0865917362946554E-5 -3.070678900593545E-5 3.2744711449672155E-5 -2.9022979520585943E-6 4.7716023621814345E-5 -4.916639733730843E-6 -1.5787869634948254E-5 0.0 3.2744711449672135E-5 2.902297952058598E-6 4.771602362181434E-5 4.9166397337308544E-6 </vector>
            <vector>3.019969149938578E-5 1.8733630077877956E-5 -3.089256721367344E-5 0.0 3.01996914993858E-5 -1.8733630077877952E-5 7.382325232760425E-5 -9.127226184828138E-5 -9.536192835726986E-7 -1.5148397617800274E-5 -8.219101678390322E-5 -2.794229729268639E-5 6.651620627637292E-6 0.0 -8.219101678390319E-5 2.794229729268638E-5 -9.536192835726965E-7 1.5148397617800286E-5 7.382325232760422E-5 9.12722618482814E-5 -1.0119376797253564E-5 0.0 8.405752232980534E-6 -1.919595447178974E-6 4.865689760528184E-6 0.0 8.405752232980527E-6 1.919595447178974E-6 -7.766872209319573E-5 1.2378274559727386E-5 -7.766872209319573E-5 -1.2378274559727386E-5 5.876387338129975E-5 -7.13665210205601E-6 4.916639733730844E-6 -1.669266370249943E-4 -1.0970684058976858E-6 0.0 5.876387338129975E-5 7.136652102056015E-6 4.9166397337308544E-6 1.669266370249942E-4 </vector>
          </covariancearray>
          <lmkpairvector>2 1 0 9 8 7 6 5 4 3 10 13 12 11 15 14 19 20 18 16 17 </lmkpairvector>
        </covariancematrix_contents>
        <principal_component_analysis>
          <pca_contents visiblename="PCA: CovMatrix, FediaProjectCompiled.NTS, Symmetric component" covarfromorigin="false" dimension="2" linkedoutlinenumber="648" linkedwireframenumber="0" npcs="19" uniqueid="687" eigvalvariance="1.1064492025625254E-7" numvarscaledeigvalvar="0.1644976169980435" scaledeigvalvar="0.008202097246439843" shapedimension="19">
            <meanconfig>-0.0964836572756132 0.0433743318417872 -0.37234768696272846 0.0 -0.0964836572756132 -0.0433743318417872 -0.19583622672788437 -0.24013697116350405 0.06105068973863172 -0.06448373554444439 0.3066938972320853 -0.18585078741895045 0.17075142265223633 0.0 0.3066938972320853 0.18585078741895045 0.06105068973863172 0.06448373554444439 -0.19583622672788437 0.24013697116350405 -5.65558948835642E-4 0.0 0.06868254545883866 -0.03482678285608831 0.11324683778092572 0.0 0.06868254545883866 0.03482678285608831 0.2324832137186167 0.12747193575355803 0.2324832137186167 -0.12747193575355803 -0.054169159370414624 -0.06077212956749568 -0.1373115764734235 -0.15721677581353657 -0.281304467123271 0.0 -0.054169159370414624 0.06077212956749568 -0.1373115764734235 0.15721677581353657 </meanconfig>
            <eigenvectors>
              <vector>0.13172668972811183 -0.03284446273955924 0.14081112272542096 0.12010008329986614 0.2529459488968965 0.10323971541959119 0.1151520752862944 0.12697136837557801 -0.23509013268410772 0.09883179960539751 -0.22882064938332927 -0.012424291574882621 -0.21659806576507515 -0.13390248268329116 -0.20507004520281819 -0.08524076678388644 -0.0784507359594791 -0.21994863856978217 0.011089441224851906 </vector>
              <vector>0.013207611708848193 0.062131066013276816 0.06445118642113724 0.05815818481550966 -0.06475225132119185 -0.0716091649814131 -0.006158974934903679 -0.03384897897697168 0.053019233044130254 -0.0790208246478667 0.13734541652169047 -0.008471983712793781 0.11360081683298583 0.04091310448352737 0.07339319843446619 0.19646141615371895 0.04465897196667142 -0.614947684748426 -0.09661568373573819 </vector>
              <vector>-0.06528379275925034 -0.24117829697493373 0.35227802957395393 -0.14908828605564786 -0.5791734528345066 0.34176866104352094 0.15176217317518592 -0.20006751502820372 -0.08966390069331574 0.014846949770471933 0.18298813089354451 0.020721283966009335 -0.02414137837998752 -0.17524115992816824 -0.07174883181484971 0.08069432855605081 0.05629081597981917 0.036510811681116605 0.006935198890185697 </vector>
              <vector>0.0 0.0 0.0 0.0 0.0 0.0 0.0 0.0 0.0 0.0 0.0 0.0 0.0 0.0 0.0 0.0 0.0 0.0 0.0 </vector>
              <vector>0.13172668972811188 -0.0328444627395592 0.14081112272542087 0.12010008329986606 0.2529459488968965 0.10323971541959145 0.11515207528629456 0.12697136837557796 -0.23509013268410817 0.09883179960539744 -0.22882064938332888 -0.012424291574882038 -0.2165980657650748 -0.13390248268329016 -0.20507004520281796 -0.08524076678388466 -0.07845073595947762 -0.2199486385697797 0.011089441224851991 </vector>
              <vector>-0.013207611708848207 -0.06213106601327682 -0.06445118642113724 -0.058158184815509745 0.06475225132119183 0.07160916498141312 0.006158974934903696 0.033848978976971755 -0.05301923304413026 0.07902082464786661 -0.13734541652169038 0.008471983712793818 -0.11360081683298594 -0.0409131044835275 -0.07339319843446601 -0.19646141615371956 -0.04465897196667154 0.6149476847484253 0.0966156837357382 </vector>
              <vector>0.08492087819417865 0.32628546919323087 -0.38601302120202197 -0.0416521787427381 -0.13268193803186515 -0.03701450526221086 0.15169283140014772 0.1258946082618149 0.009935644452154833 -0.14937719334764898 0.09580983049453347 0.07868505030271315 -0.16520662506924289 0.018866080254082346 -0.08093386988824106 0.1302549937310473 -0.04545918450015268 0.02705783889326373 -0.005662773233570115 </vector>
              <vector>-0.049447674553311616 -0.3438798052961311 -0.08281264165743585 -0.02316794903535818 0.2473312350232505 -0.05193150062420213 0.3457859148049335 0.12047231157277141 0.20435363146212673 -0.13599227465874456 0.0750132848356218 -0.15278651666118934 0.13631603413188267 0.017695383615397745 0.06062993693489184 0.058201558457307546 -0.03163237008988919 0.010259575828332593 -7.583482701135533E-4 </vector>
              <vector>0.022126614673886862 -0.03531534644637373 -0.006901034566188458 -0.16746776996951598 0.10569358326653677 -0.1673985533585613 0.041445718184904265 -0.08695896343889217 -0.009354782022786617 0.11581260343513351 0.11420843926649313 0.1121125175144369 0.03850276418627359 -0.054836380500456125 -0.06028373027652401 -0.12825118016782736 0.23462667236789883 0.05630900176339506 -0.4984432659887965 </vector>
              <vector>-0.017388050197978462 -0.021186669679456423 -0.17609488952874533 -0.1207768115371798 -0.07978551439978566 0.07487367168952819 -0.09167172357173094 0.21148336582949764 -0.09247315387832696 0.3055833878248695 -0.10203550845331817 -0.3661906886238309 -0.0013862839934929753 0.031978784645977656 0.10644289467001307 0.09207742746239117 0.33741773805788083 -0.0490811008724871 0.029351634594095104 </vector>
              <vector>-0.3013184817744771 -0.08848989108300379 0.05333630165193072 0.17318173076439872 -0.24709906968333842 -0.07923923577099853 0.1621350943099043 0.27310233038124193 0.0400872524883225 -0.024074729453369307 -0.0654374485987191 -0.047138771667033084 -0.03895179210863157 0.1825408630095242 -0.058065082424554444 -0.0872336704261196 -0.04884285448732796 0.01225766372649595 -0.0400513632217347 </vector>
              <vector>-0.4299990360654066 0.18271607161854259 -0.021583273755205266 0.008984501402187265 0.20542365514404282 0.28115186980449347 -0.04955950256948263 -0.025043813976054694 -0.039495954949186965 0.09625142175108797 0.1701109973434665 0.0645265175533399 0.00936315904813116 0.18913211626094906 0.05051234321581814 -0.18041966951046456 -0.034149759182837865 -0.07068197401971187 -0.03536645235001291 </vector>
              <vector>-0.21139765016654183 0.12634163229692746 0.12068820414012983 -0.1731300403530291 0.19365176140049284 -0.014927736847580987 -0.154376059853453 -0.3256917240806912 0.03655919081601415 -0.2739571861813733 0.06344839082127315 -0.6110645219733016 -0.1709498091021208 -0.03870696423608138 -0.2575052197370613 0.2739129771242058 -0.11714121980508237 0.09791158405954324 -0.03493475598280075 </vector>
              <vector>0.0 0.0 0.0 0.0 0.0 0.0 0.0 0.0 0.0 0.0 0.0 0.0 0.0 0.0 0.0 0.0 0.0 0.0 0.0 </vector>
              <vector>-0.3013184817744771 -0.0884898910830036 0.053336301651930665 0.1731817307643985 -0.24709906968333867 -0.07923923577099878 0.16213509430990486 0.2731023303812421 0.04008725248832211 -0.02407472945336919 -0.06543744859871817 -0.047138771667034104 -0.03895179210863063 0.182540863009522 -0.05806508242455384 -0.08723367042611631 -0.048842854487330445 0.012257663726499255 -0.04005136322172415 </vector>
              <vector>0.4299990360654066 -0.18271607161854259 0.021583273755205194 -0.008984501402187081 -0.205423655144043 -0.2811518698044936 0.04955950256948248 0.025043813976054118 0.039495954949187694 -0.09625142175108792 -0.1701109973434672 -0.06452651755333969 -0.009363159048131233 -0.18913211626094675 -0.05051234321581517 0.18041966951046787 0.03414975918283984 0.07068197401971818 0.03536645235001675 </vector>
              <vector>0.022126614673886876 -0.03531534644637371 -0.006901034566188498 -0.167467769969516 0.10569358326653665 -0.16739855335856124 0.041445718184904216 -0.08695896343889233 -0.009354782022786747 0.11581260343513382 0.11420843926649288 0.11211251751443675 0.03850276418627351 -0.05483638050045615 -0.06028373027652335 -0.12825118016782772 0.23462667236789775 0.05630900176339599 -0.49844326598879984 </vector>
              <vector>0.017388050197978455 0.021186669679456437 0.17609488952874536 0.12077681153717992 0.07978551439978572 -0.07487367168952819 0.09167172357173081 -0.21148336582949756 0.09247315387832693 -0.30558338782486955 0.10203550845331827 0.3661906886238309 0.0013862839934933517 -0.03197878464597743 -0.10644289467001254 -0.09207742746239167 -0.337417738057883 0.04908110087248656 -0.02935163459409711 </vector>
              <vector>0.08492087819417865 0.32628546919323087 -0.3860130212020219 -0.04165217874273824 -0.1326819380318651 -0.03701450526221095 0.15169283140014767 0.12589460826181467 0.00993564445215463 -0.14937719334764918 0.09580983049453416 0.07868505030271342 -0.1652066250692424 0.01886608025408309 -0.08093386988823956 0.13025499373104946 -0.045459184500151996 0.027057838893262912 -0.0056627732335677245 </vector>
              <vector>0.049447674553311616 0.3438798052961311 0.0828126416574359 0.023167949035358164 -0.24733123502325055 0.05193150062420213 -0.3457859148049334 -0.12047231157277113 -0.20435363146212648 0.13599227465874408 -0.07501328483562188 0.15278651666118895 -0.13631603413188134 -0.0176953836153986 -0.06062993693489169 -0.05820155845731067 0.03163237008988836 -0.010259575828331457 7.583482701130852E-4 </vector>
              <vector>-0.06423271084130164 -0.03873960925953693 -0.09663930252320994 -0.3409616940412972 -0.009995765091107304 0.1352028633403633 0.06070743556959613 -0.28838139033312565 0.02725242928480926 -0.229337292167555 -0.6849738685555842 0.16585946179173675 0.08242411925223186 0.27849582008983154 0.26423382007748164 0.016479835478354722 0.04700747748025783 -0.09605814529318327 -0.003546773570551884 </vector>
              <vector>-1.4210509917145396E-74 6.79660954503171E-71 -3.6902911436176435E-63 -5.416634813886881E-60 -1.0170864201426903E-56 6.150452932833107E-54 -1.04892178908227E-53 7.608466158737427E-52 -1.8400523228676418E-50 -1.274670182479016E-48 -6.680598626900508E-44 -5.033141190705288E-44 -7.102155982145184E-45 -3.0197018386136655E-44 -1.368004154082674E-42 -1.670408894594008E-42 -2.7203460052066907E-41 3.2828603951412157E-41 -9.6189865261227E-41 </vector>
              <vector>0.06553697153590075 -0.034507735586974043 -0.020787641820173244 -0.2031772435030681 0.052515578230568315 -0.1408117906805037 0.019404117024948396 -0.1014388726555999 0.04302326042896339 0.1737928369269707 0.1517786337115545 0.07026604513477178 0.16199408424426173 0.1623787329394381 -0.23136856632059824 -0.12017477937438802 0.06340520402572467 -0.0748326968696512 0.42069103978864986 </vector>
              <vector>0.0545518219275544 -0.033686320153007245 -0.11677417270078397 -0.10957889778057195 -0.08742840558780868 0.0656336507335008 -0.10026186156900894 0.06036061755424169 0.0047090432666570215 0.23253528795131048 -0.08275197708093923 -0.06353990249394026 0.2969756802187517 0.04069651583081341 -0.1630708465176374 0.07076579063962908 -0.46519781599172 -0.01666933990203168 -0.20066827865652226 </vector>
              <vector>0.05525097684153501 -0.04688920209761452 0.00913261405286732 -0.21343720442173877 0.008349115398563447 -0.1626230144777529 0.05678055728769553 -0.054499375025909576 -0.07453855941552565 0.22215728310994443 0.21319918106082103 -0.09871482465352309 -0.31070787125850313 -0.11915595579485923 0.6660681357064645 -0.13308701032694584 -0.40520417309467194 -0.05116641237084146 0.0833222915839786 </vector>
              <vector>-3.076284819939526E-40 2.6700953457601398E-37 -4.97758549852297E-31 -1.8648303456087408E-28 -9.983161437202611E-26 1.522211848131306E-23 -2.3704663136686677E-23 2.1094904824513443E-22 -2.3292355546268893E-21 -1.9810492187681944E-20 -1.0059716785199124E-17 -2.7860773084318814E-18 7.728234378183587E-19 6.1375450710675186E-18 7.530429314424562E-17 6.08918137690279E-17 -4.8266468053932816E-17 7.540695721322273E-17 -1.0602746009299655E-16 </vector>
              <vector>0.06553697153590073 -0.03450773558697409 -0.020787641820173196 -0.20317724350306807 0.05251557823056829 -0.14081179068050376 0.019404117024948486 -0.10143887265559977 0.0430232604289633 0.17379283692697065 0.15177863371155417 0.07026604513477228 0.16199408424426173 0.16237873293943728 -0.2313685663205986 -0.12017477937438739 0.06340520402572629 -0.07483269686965065 0.420691039788652 </vector>
              <vector>-0.054551821927554416 0.033686320153007245 0.11677417270078401 0.10957889778057193 0.08742840558780872 -0.06563365073350086 0.10026186156900889 -0.06036061755424175 -0.0047090432666570875 -0.23253528795131043 0.0827519770809391 0.06353990249393988 -0.29697568021875165 -0.04069651583081321 0.1630708465176368 -0.07076579063962792 0.46519781599171967 0.016669339902032152 0.2006682786565227 </vector>
              <vector>-0.08136567534046718 -0.17042526370545377 -0.22899872439148589 0.06936583224179263 0.10584487260095474 0.2794994254975862 -0.15106788794813222 0.04196782097487683 0.01925708706828067 -0.043230623390703916 0.07401497610598126 0.1691204829512476 0.11522947328949436 -0.3202259351086702 0.05632353334573301 0.16675086799883115 0.04244263927802007 0.007276423547608589 0.08083801659462954 </vector>
              <vector>0.3289764950599467 -0.17381949090318066 -0.1073374948719338 0.0436285780011901 -0.016742889222180053 0.3244680321056517 -0.06599497063941724 -0.031782488030889434 0.06485226759690656 -0.10736858498202542 0.1625996099036231 -0.09603506828589213 -0.16218902129277468 0.3234254858581955 -0.02631973479593773 -0.16421969780574014 0.0015481981469400634 -0.03354048480448132 -0.09934462777355244 </vector>
              <vector>-0.08136567534046715 -0.17042526370545377 -0.2289987243914859 0.06936583224179264 0.10584487260095488 0.2794994254975862 -0.1510678879481319 0.04196782097487709 0.019257087068280845 -0.04323062339070389 0.07401497610598166 0.16912048295124749 0.11522947328949436 -0.3202259351086694 0.056323533345733354 0.1667508679988329 0.042442639278022956 0.007276423547614276 0.08083801659463198 </vector>
              <vector>-0.3289764950599467 0.17381949090318077 0.10733749487193384 -0.04362857800118988 0.016742889222180004 -0.3244680321056518 0.06599497063941719 0.03178248803088936 -0.06485226759690667 0.10736858498202627 -0.16259960990362365 0.0960350682858924 0.16218902129277535 -0.32342548585819764 0.02631973479593905 0.16421969780574286 -0.001548198146939406 0.033540484804479916 0.09934462777355234 </vector>
              <vector>0.12570077319488465 0.14089299236229352 0.1637749773914277 0.30833151139065823 0.07753809789519883 0.05552254059221027 0.032792545883716495 -0.10623818771966861 0.28811905225802487 0.25919763972609655 -0.04244085223142771 0.016188123537762698 0.037497673003863564 0.14426624518713035 0.12218432559343795 0.24226739464331523 0.03511338014396087 0.14490807259477384 -0.010763277017066806 </vector>
              <vector>-0.04029456418864204 0.047871149766432225 -0.09751392709338012 0.03320815773134928 -0.10531602599944376 0.014632271504006736 -0.06978540468143736 -0.07618180522053059 0.46934342307966975 0.05033563179272012 -0.128807163588609 -0.10218713158951298 -0.09335425857704031 -0.2625360948185079 -0.07196085825423278 -0.32938741112476244 6.857380082435661E-4 -0.13625987437377396 0.008256448161310633 </vector>
              <vector>0.08632272860432764 0.05618755069731371 -0.04343578222364764 0.2721630249391673 -0.04971556817636884 -0.08783325088373227 -0.12280399621208392 -0.06959269211997841 -0.20631293261958553 -0.19175904666139112 0.007030775806570437 -0.19761478836237195 0.3292637057703961 -0.03241348308257021 0.13632460783578285 -0.2610387548906718 0.016355577915266435 0.040751246783790634 0.017074896287801105 </vector>
              <vector>-0.14528219622859154 -0.3066912085040337 -0.24245172464835898 0.22986433816956453 -0.05107452840938195 -0.22431176803289873 -0.17954910384173203 -0.25248744203083 -0.08885757312127143 0.10619356228730394 -0.02984772115918495 0.06787272656517669 -0.21698268167998921 0.1063487792027616 -0.07399189111542179 0.09087941217631011 -0.027666232508945877 -0.04377382151160971 -0.010321634016731588 </vector>
              <vector>0.018362179292866605 -0.12310114934779105 0.27096805962573484 -0.18507275596940853 0.05708533112939432 -0.15134946416531095 -0.6123751020384234 0.46122518034918514 0.20106194126948762 -0.21209632821245902 0.01305075543662695 0.14480986519578928 -0.10008749561430387 0.12126097983890498 0.04072975044352031 0.04733165970774437 -0.019334298128151715 0.025244338183556987 -0.0013213897903639668 </vector>
              <vector>3.12940708937262E-18 -1.0637901518425675E-17 9.04762437812995E-17 -1.7327787411201795E-17 5.472010314468286E-17 -1.8287752215597744E-16 -5.359992891742344E-17 -3.5657094724736855E-16 -4.356312526300602E-17 -2.104042980167531E-16 2.50832917239192E-16 6.985884176116956E-16 -6.398183161397864E-16 -3.615364167436306E-16 -2.0149841575113948E-16 1.154950582692667E-15 -3.697142567384761E-15 -3.224093682538515E-16 -3.5541102023240577E-16 </vector>
              <vector>0.1257007731948847 0.14089299236229344 0.16377497739142777 0.30833151139065795 0.07753809789519898 0.05552254059221013 0.03279254588371693 -0.10623818771966823 0.2881190522580243 0.2591976397260951 -0.04244085223142738 0.016188123537761098 0.03749767300386387 0.14426624518713096 0.12218432559343524 0.24226739464331506 0.035113380143959684 0.14490807259477434 -0.01076327701706764 </vector>
              <vector>0.04029456418864209 -0.047871149766432204 0.09751392709337996 -0.03320815773134902 0.10531602599944359 -0.014632271504005973 0.06978540468143717 0.07618180522053049 -0.4693434230796694 -0.05033563179271943 0.1288071635886101 0.1021871315895134 0.0933542585770388 0.2625360948185142 0.07196085825423748 0.3293874111247568 -6.857380082437222E-4 0.13625987437376785 -0.008256448161322765 </vector>
              <vector>0.0863227286043275 0.056187550697313626 -0.04343578222364774 0.2721630249391669 -0.049715568176368595 -0.08783325088373231 -0.12280399621208384 -0.0695926921199774 -0.2063129326195852 -0.19175904666139118 0.007030775806569347 -0.19761478836237062 0.32926370577039443 -0.03241348308257277 0.13632460783578096 -0.26103875489066936 0.0163555779152673 0.040751246783785555 0.017074896287799072 </vector>
              <vector>0.14528219622859137 0.3066912085040338 0.24245172464835896 -0.2298643381695642 0.0510745284093818 0.22431176803289857 0.1795491038417321 0.25248744203083023 0.08885757312127052 -0.10619356228730463 0.029847721159184513 -0.06787272656517705 0.21698268167999069 -0.1063487792027634 0.0739918911154184 -0.09087941217630732 0.027666232508945697 0.043773821511615685 0.010321634016738378 </vector>
            </eigenvectors>
            <eigenvalues>0.0013212036853501874 8.655743955400848E-4 3.7799276979587874E-4 2.714705224273828E-4 2.010271313114674E-4 1.454123678793462E-4 1.4237773083911902E-4 8.868247836315699E-5 7.495831328642764E-5 4.969061864536968E-5 3.0394486698734622E-5 2.9813905414220283E-5 2.8596876610339444E-5 1.5157891240289272E-5 1.0140915540243396E-5 9.165950399340778E-6 4.766266857040366E-6 3.794479098630178E-6 2.629984158820772E-6 </eigenvalues>
            <percentvar>35.972158094129355 23.566827237804425 10.291536289448986 7.391275591291869 5.473326958536841 3.959114513680081 3.8764910358773994 2.4145407458602017 2.0408755484919516 1.352916896559031 0.8275448311567477 0.8117374564236784 0.778601647748798 0.4127009832891751 0.2761047528687147 0.2495595648907397 0.1297702290732115 0.10331155107595376 0.07160607179284478 </percentvar>
          </pca_contents>
          <morphojset>
            <morphojset_contents visiblename="PC scores, CovMatrix, FediaProjectCompiled.NTS, Symmetric component" uniqueid="688" alignmentmethod="-1" dimension="1" hasprocrustesfit="false" hasrawdata="false" linkedoutlinenumber="0" linkedwireframenumber="0" nincl="120" nlmk="21" nobs="120" objsymmetry="true" procsumsquare="0.0" procrustesfitfromparentset="false">
              <alignmentvectors>
                <vector>0.0 </vector>
                <vector>0.0 </vector>
                <vector>0.0 </vector>
                <vector>0.0 </vector>
                <vector>0.0 </vector>
                <vector>0.0 </vector>
                <vector>0.0 </vector>
                <vector>0.0 </vector>
                <vector>0.0 </vector>
                <vector>0.0 </vector>
                <vector>0.0 </vector>
                <vector>0.0 </vector>
                <vector>0.0 </vector>
                <vector>0.0 </vector>
                <vector>0.0 </vector>
                <vector>0.0 </vector>
                <vector>0.0 </vector>
                <vector>0.0 </vector>
                <vector>0.0 </vector>
                <vector>0.0 </vector>
                <vector>0.0 </vector>
              </alignmentvectors>
              <datavector>
                <datamatrix visiblename="PC scores, CovMatrix, FediaProjectCompiled.NTS, Symmetric component" covarfromorigin="false" matrixtype="9" iscoordinates="false" issymmetrycomponent="true" isasymmetrycomponent="false">
                  <data>
                    <vector>-0.0011905283882275987 -0.006497649205472765 -0.023390650505708398 -0.0043173013255807255 0.003932029436253184 -0.011893749168147753 -0.015085843192435364 -0.009875961620780213 0.013637133490883203 0.015623765627553268 0.0019980988537973616 -0.0017727383838907563 0.019981133869980336 -0.0010585227667428928 -0.001036344305350369 0.0036832481246090653 0.005243699552431874 4.471204284071377E-4 0.0015728742754903219 </vector>
                    <vector>-0.008091495856312185 0.005033649195350898 -0.028582542065083184 -0.008391793071990158 -0.005262929350951047 -0.00209843169338379 0.0027047313909779047 0.024519593712109874 -0.003251689429157768 0.0016172622870687342 0.0028631578011089113 8.49501370468749E-4 0.007461758397744968 -8.845258389958313E-4 -0.006936065034298506 -0.0031528466707330103 -0.0017673693994962184 -0.0017546960078881795 -1.8365149291853932E-5 </vector>
                    <vector>-0.0730977200946717 -0.0039658898463431035 0.003921347442156399 0.004614703506570842 0.011019840760695423 -0.010215208491317788 0.019151842431132764 -0.023155916235002166 0.004084263394673774 -0.011062570831696938 -0.005100011120054291 -0.0011578428722832878 0.005016641234554391 0.0038644061419739577 -0.006898666873967755 -0.0034232772979077473 3.422693553183281E-4 -4.825102858650561E-4 -0.0011291813164802512 </vector>
                    <vector>-0.03728353221680436 -0.04454703211640471 0.009797951122625628 -0.022722322627541605 -0.021240089616586678 -0.007429748156474382 -0.023557332221299316 9.585658545487336E-4 -0.009921919128432767 0.004860064754995578 -4.986275533999007E-4 -0.003807267633931673 0.0016966545263174702 4.898869854758848E-4 -0.005257284984739639 4.29942245547051E-5 -0.0030139985044963166 3.8642730680018037E-4 9.233941945416753E-4 </vector>
                    <vector>-0.01596359840964596 -0.03179857271513318 0.005293073753207388 0.010700775220745917 -0.0067825417764850885 -0.01683226142836679 -0.00593882989063495 0.008388885777419045 0.005834306880497322 -0.005349330261593119 -0.002431546969270901 0.004120518363473544 -0.0023414037161229913 -0.0020713750752146534 -0.0031088039093827655 8.244408818726034E-4 -7.557970137473518E-4 0.0033135755685192825 7.048653063625697E-4 </vector>
                    <vector>-0.001160188864473654 0.019368525144044007 -0.019537518252564376 0.042457229842600905 0.009587504841685454 0.01933829129781479 0.010170579269942068 3.8268364319832715E-4 -0.010546795010283138 0.0035328698814037552 -0.006299482192368403 -0.0011151990414452091 0.005811679447300646 -0.006300158089130888 -0.00107577319145101 -0.0014292376580032082 0.0018842951575794823 -7.978055078790476E-4 0.0017216823609127094 </vector>
                    <vector>0.01925218655456248 -0.025442732814594565 0.031472093054635365 0.0026192981676362677 0.02481995640555696 0.004931546521335247 -0.011002238289645534 -0.003990075480785374 0.0016245860246237621 -0.005750626904050372 -0.006859462902335888 -0.0061429702388453985 0.008846794111603535 -0.0030103376278172193 -0.005890628578365651 -0.007101111851433747 0.001042760913008502 0.0020314240904887714 2.6203929424347793E-4 </vector>
                    <vector>0.0040385327240867195 0.045703782501091014 0.03674034676103723 0.005092746348020487 -0.005742083784517503 -0.01470349901489593 0.00342913075417378 0.0016126291149331212 -7.305621309488808E-4 -0.0032084025373453322 0.00529594881314751 0.0013892156554515863 0.004376382151992265 0.0013019817815693138 -0.0031626810469312125 0.0026508073633015705 6.125682210601292E-5 -0.004717610538745436 -0.0017219817165885555 </vector>
                    <vector>0.042594946171869645 -0.060158321254883726 0.01591760830289263 0.012463818010805611 -0.0014079520501059778 0.002734348168361416 -0.0031053826832590148 2.191441848805437E-4 -0.01790222110470151 -0.011474038202195568 0.0013876801525666844 -0.0041091683501793775 0.0110485855997673 0.002165169143822145 -0.005706449927198197 0.004038774356347906 0.0033176685911336097 -7.767589409438354E-4 0.004499141181044131 </vector>
                    <vector>-0.004164075030750135 0.005548281236550736 0.01777920891041371 -0.005328156159612391 -0.011311006156457146 0.022317518669068406 0.01366701556826166 0.0013855064991488675 0.005401862358817603 -9.200351503021787E-4 0.0015080446824884924 -0.009008987390304958 0.0062737788991931425 -0.0030275553542194328 0.004244019704582742 0.0017034821408192559 8.138276838267832E-4 1.563754387949904E-5 -0.0013362940299900064 </vector>
                    <vector>-0.036252139949187814 -0.054364885542429145 0.0013225947082198203 0.009817532526592605 0.02740597149450607 -0.015063450053462395 -0.0038494237660019583 0.01860949847335945 0.0055916460611265175 0.0032493773985424893 0.012335716586329107 -0.006059097859812012 -0.0062996959977810055 -0.00738302998047954 -0.003787923588424923 0.0012847689221250078 -0.0015975102643818778 -0.0014485209137594939 -7.799620653604845E-4 </vector>
                    <vector>0.07752079819485089 0.010443318484973908 -0.019931142422927515 0.005400152080341683 -0.02201006774284028 -0.01737076627221953 -0.007731055221544899 0.002038865299383111 0.01304001130047853 -0.0012251159060799562 0.0027583705192992486 -0.013755249605351762 -0.0062441469367096976 -0.0030493847265683507 -0.002367991636493382 -0.0051598923335278305 -1.295630748022794E-4 -0.002858864338500537 0.001291167485378042 </vector>
                    <vector>0.03516267371184461 0.016124300421897258 0.01237580181654543 0.01489654038302184 0.005189238889081871 0.0036616221003202692 -0.005991271059103049 -0.005590540294549954 0.00859612629680377 0.01678025756780326 -2.886278838324022E-4 1.9754436853734356E-4 0.004495699622712575 -0.004263888897510095 0.0033263562541493486 -0.004464829917006668 -0.002948216418011558 0.002694774316244223 -0.0037304495829160473 </vector>
                    <vector>6.218687927991883E-5 0.026333439768790188 -0.0020423132741055794 -0.004572850926641724 -0.0022236225419897666 -0.008916712648953148 0.005523060517829684 0.006511157749876981 -0.016674956261117493 0.009785663516444158 -0.006324958999893203 -6.278640025814619E-4 -0.00701446964786432 0.004817432424893864 -0.004256991241856259 -0.0035580849813261766 -7.917171431011359E-4 -2.3858667666189345E-5 0.0010247563592038858 </vector>
                    <vector>0.06911748197102649 0.0130756548214958 -0.014166064846714227 0.0037705713082406885 0.007781566334189709 -0.020491608146612106 -6.478250097780452E-4 -0.008666421668479989 -0.010835463116766135 -0.00659542972007792 -0.0015212493380069095 0.006452847048653001 0.001555317151655472 -0.0022323766804127824 -4.053588950225669E-4 0.002253904305042825 -0.0031641429530933516 3.2860046098523405E-4 -0.0016894639553673512 </vector>
                    <vector>0.04880338096106007 -0.015370082713453054 0.01396527836054524 -0.003995502271858424 0.015633579887374086 0.006291825827629969 -0.002655224851014636 -0.00860690814450129 0.0101964500271018 0.0018473661189335614 0.0037999758655432895 0.005121069389868727 0.0041755283942743375 0.0033336958305310582 -0.003884207908035089 1.287436812002354E-4 0.002113157380909938 0.001878211079751342 -4.6138814636072E-5 </vector>
                    <vector>0.010413103812414762 -0.003770217658534467 -0.0054469831334439545 0.013078121137600934 -0.010344866743222639 0.017161509811960515 -0.004095480882223648 2.1706076051598963E-4 -3.58117194887865E-4 -3.3115754274916045E-4 0.01270024114601384 7.630791279960526E-4 -0.0029851400067463815 0.005072516430081006 -3.1931675000287837E-4 0.001410361178220037 -0.0016214315108602148 -3.3833980686913715E-4 0.002691369622924362 </vector>
                    <vector>0.04726809371760652 -0.02043018407487388 -0.007715948160391951 0.00730416860291349 6.823108986150294E-4 0.02020854932542747 -0.0033319901504090385 -0.011748039792516532 0.0010664159788818617 0.01691406409005664 -0.0035766563129592532 2.1177470374264583E-4 -0.007763440774002221 0.0014892721010530403 -0.0020450159405745023 0.003019391067670996 -5.872921964855E-4 9.307728265034829E-4 -0.0011268198730473725 </vector>
                    <vector>0.05121192919351767 0.009066932205430808 0.014762599557401657 -0.03542392154990966 0.020898216956037746 -0.001880156235946671 0.0016857496832214966 0.0019708172362631953 -0.007776646422245289 0.006843122057212003 0.009796143965728733 0.004550199042158131 -0.0010467709058802656 3.158836217114179E-4 -0.0033616658150461996 8.176879715061434E-4 -3.084742745233124E-4 -0.0010536237692910953 0.004435067574868268 </vector>
                    <vector>-0.018261467965360812 -0.02428430158165284 -0.011801657375598101 -0.00888481509670385 0.021244363900261538 -0.002513819034176746 0.018152814268483496 0.004187379909749402 0.002175926059756649 0.009358972274025476 -0.005385912964579186 0.008631474587388624 -0.007682169851499249 -0.002300284908519227 0.0015708361039233375 7.382714008381363E-4 0.0019206978112493625 -0.0030497959670307026 0.0015915553349523937 </vector>
                    <vector>0.015653884478410266 -0.035047509028454285 -0.018699022721911797 -0.032228304212383076 -0.011670527139247648 0.004578504415212112 0.009337835677350624 0.00936968659724518 0.005018134893517871 -0.00768539274188264 -0.002615200404994387 0.006280557993985631 0.006355229495552869 0.003984348539903651 -0.0010480227512472669 6.545074146189487E-4 -3.887320381906073E-4 2.5818144531675397E-4 3.9041204018361065E-5 </vector>
                    <vector>-0.042724199203095864 0.023977499796697027 -0.004709435352011257 0.0170029470977736 0.00621207057054056 -0.002952505930577016 -0.01755454939613849 0.002356907063898664 -0.005704477629272592 -0.004249269790753965 0.0040371233401022095 -7.114884269668901E-4 -0.005241507079374959 0.001011534867806101 -0.002665512111509608 0.004212012254404208 8.174527147943516E-4 0.0010638217790227232 -0.002530922320574511 </vector>
                    <vector>-0.016083977418038107 0.05603625597699379 0.006126572634804024 -0.01843184468002647 0.018764971446678737 0.007207136643753465 -0.01323218937986766 -0.0012689099429500422 3.075511734903116E-4 0.003532556090690648 -0.0027614952491304594 -0.004199902404772403 7.05309036141911E-4 0.0024073496262586188 0.002821810744834211 0.0016246029424126752 -8.100679740877312E-4 0.001052791720796179 -9.455982410047836E-4 </vector>
                    <vector>0.02063986014392944 -0.02388001641327044 0.017594946723667074 0.015992204359991186 5.33808468398498E-4 -0.0015063470595525455 0.013224468964427322 0.0030497170096503816 0.007735435256947079 6.084083050045015E-4 -0.008682749673696982 -0.008997143298157127 -0.002804334288464859 0.0018385583236696184 0.0013164294204099315 0.004245421567610721 -7.591918191290427E-4 4.452025699910958E-4 -4.1485365595051506E-4 </vector>
                    <vector>-0.015818516306501353 0.05637505536604317 0.002431139309293128 -0.020157175369290768 0.018969604577233016 0.004170421717244323 -0.01182814366423014 -5.607190614744803E-4 9.674564670201424E-4 0.003025664282830988 -0.0022735018768769415 -0.004343247711146738 0.0033439351550295913 0.0036274238623297656 2.358892111462539E-4 0.0025128385325878027 -0.0014604525399874537 4.693202734519452E-4 0.0031281313579832933 </vector>
                    <vector>-0.03955856073343464 -0.0019330801143375405 0.017671060716596104 0.027881991936039248 -0.010386325908300038 -0.019668272004040054 -0.0015359473727228996 0.007740971092378764 -0.005375192904311384 0.00784468742578883 -0.0024434953294757856 -1.6672677849161315E-4 0.0038831800619954357 -0.0011586775603461346 0.005279098367481803 0.0013602071026864197 -0.0010404940141956068 0.0021475383087039175 5.61506172630455E-4 </vector>
                    <vector>-0.04903576721771069 -0.005071404735684846 -0.015610756901579472 -0.009888547820053757 0.015307474282860242 0.02165893771724564 -0.016630641852743402 -0.005675009633617601 0.00946160806739418 -0.00462943234297788 -0.0031981348719659123 -0.0015533398634424123 0.0018281827438298448 -0.0029392527883310704 0.002502580601297071 -0.003377412027691874 0.002380803863068237 -0.003096694125765089 6.613554076498467E-4 </vector>
                    <vector>-0.027154432752748058 0.029438669949871307 0.023270876781384658 0.0018483797417559096 -0.0019083180223829115 0.005125536492278478 0.011618965403417007 0.003675440706649103 0.01374025458062632 0.004543135304066196 0.001780917814594897 0.0021460097827987385 9.552516121191052E-5 0.003952281009817439 -0.002941116784740982 -9.411237460853952E-4 7.515262293331782E-4 -0.0019415814934996218 0.0014264853929026413 </vector>
                    <vector>-0.0140182461429021 0.013055339716327066 0.03668050856045998 -0.00446879030803831 -0.020443521728736962 0.011326390922475723 -0.013264723739016198 -0.008221055382212102 0.0043568135908531565 0.00294627417676103 -0.005131337197066417 0.007554128687621016 0.0015789499737092494 -0.004547438461918357 -0.004230405010349914 -8.546789884455646E-4 -0.0017382082438602178 -0.001503589293132052 -0.0010345171172607187 </vector>
                    <vector>-0.046335181743585085 -0.018784694990706653 -0.013382570754317766 -0.020510352436471837 -0.018218745149123156 2.404382914335361E-4 0.02169739706388497 -0.008457591100071547 -0.007284828779243252 0.003956132409886001 0.0066528622332848635 -0.00783194721946896 0.0017619376803584253 -0.0038471083093044095 -4.8406519101922723E-4 -0.0020282138512276735 -8.022572046044606E-4 0.002216798746027555 -0.0017196604407404019 </vector>
                    <vector>-0.007183723975453256 -0.017714080494843666 -0.045501636250095595 0.02274862447374496 -0.007932770455421612 -0.026978969248254447 -0.029225588815854898 -0.028270713006576964 -0.0013714500748941852 0.01727882563755183 0.0021889498710575155 4.987319480054598E-4 0.007586660240147123 0.003181994813772916 0.002648917075950791 0.0026308883923131868 0.005320520628776471 3.466680217753626E-4 9.884881550156603E-5 </vector>
                    <vector>-0.009360406143920565 0.003847046962225904 -0.03020556623646332 -0.011058598878503006 -0.003256499102299094 -0.004379805002668734 -0.00100148062938472 0.02287141478821739 -0.0012101600055194645 9.566222048104009E-4 -0.0022542067333046747 0.0012520448169433007 0.006059978503169607 0.00480766285301579 0.001014927529873378 -0.004809880523493133 -0.00316537918587355 -0.0013499981092064196 -1.604644925784342E-4 </vector>
                    <vector>-0.06993118573481955 0.008609470689744513 1.5998559270374553E-4 0.00440960922258732 0.0033942949359315883 -0.007949580030859861 0.01878282662808852 -0.023236112135750223 8.672337476023991E-4 -0.011064882844662137 -0.0017145789330000754 0.004638428313825857 -0.004394378460109471 0.0025286530526333244 -0.005423182183903504 -0.0016187842056252762 0.0029324824558671146 0.0011797654125568 1.186214551278835E-4 </vector>
                    <vector>-0.03362250730572741 -0.045461657663230376 0.014737320937013427 -0.023812596021298107 -0.019415842380725943 -0.010339478581007778 -0.02334578399794171 -0.0016828901493601079 -0.008894851716016382 0.007526151738946141 -0.002454303798793926 -0.0054567649442038724 -0.0019049324659090568 -0.003208332895554691 -0.0028555356988470906 0.0015959164114153536 -0.002081501583541945 7.766930550296006E-4 0.0026573672038096427 </vector>
                    <vector>-0.015601826395437782 -0.038805276109960485 -0.008035398585430809 0.01765149036298049 -0.003547951312117446 0.007325333805624664 -0.013741599570837992 0.011956777616163743 0.011115363365514755 -0.008699303692228344 0.007946376889426484 0.010108797241857028 -0.006001421890970047 -0.002594698911247314 2.6520332917421966E-4 0.002812714385491313 0.0026989913780827144 0.0031212829112182853 -2.324161830547294E-4 </vector>
                    <vector>7.432257901209186E-4 0.032487133928327465 -0.03017785299925409 0.03967435806603595 0.00476915563824567 0.02053341501268178 0.009755770929825297 0.003213223911812435 -0.011227544977649809 -4.1339789262532974E-4 -0.004313378124770475 0.002323336606664477 0.0016505360244455265 -0.005735052669624047 -0.003773802701020782 0.001865974874888077 -1.1376192436517796E-4 -7.0792888226903E-4 0.0014377126163151557 </vector>
                    <vector>0.012027633770718922 -0.02148578786115726 0.02814363012519858 0.004018859686866826 0.020941813239411904 0.00706731597284815 -0.005845287379985919 -0.0040880612655091 9.149694935598864E-4 -0.0050018066578054335 -0.0028346326630798477 -0.0040697483405800145 0.007113935561512316 -8.165280588004741E-5 -8.69841573223392E-4 -0.008840988497745091 -0.0017218360250994915 0.0021275663352796252 6.573003891921946E-4 </vector>
                    <vector>0.004408772780035179 0.04218130183556112 0.04032773866184417 0.006222185493982364 -0.008130606568418509 -0.01508162002256065 0.003779600273168345 -0.0023917563484559664 -0.0024463077543150076 1.7156022152167412E-4 0.00588350941363969 8.134337269662369E-4 0.0037757747768519937 -0.003205417062979639 0.002214459803985032 0.0033587555276687834 -9.754219940875456E-4 -0.004819103337170369 -0.0020523496688068404 </vector>
                    <vector>0.03009182145497422 -0.05059217909882338 0.01831933185679449 0.016580199838366963 -0.004089528390709528 0.005093241403199967 2.9194306531268215E-4 0.003218640873472117 -0.016597744751688213 -0.012516185675731404 -0.0021433593981514325 -0.003229853162203002 0.00733165595711603 0.00651458982193495 -0.00521378632213321 0.004150489231863441 0.0037287579128308535 2.9976993844157805E-4 -9.168654877550911E-4 </vector>
                    <vector>-0.0012006610681889042 0.012926751541140272 0.013595823860651774 -0.0074935487805899955 -0.01336531437927603 0.01953885136282953 0.014190500953361085 0.0016878371815819073 0.006690705238702661 -0.0020293193407135363 0.0012106242059739046 -0.008134460394610155 0.004947973377146325 -0.0036410415032412957 0.0030386856768393773 0.0038671007209561733 -4.428355973372218E-4 -8.284107206232708E-4 -5.445482059895682E-4 </vector>
                    <vector>-0.03714454285538493 -0.05369713228108023 -9.711521990765967E-4 0.0025215239530656953 0.028223076160844067 -0.00887634133764002 -0.0013368807674292117 0.015207711863109888 0.008266487989022476 6.62421890665287E-5 4.6615964724370986E-4 -0.002230282502804152 -0.0038418454246232302 0.001350279852050548 -3.6922290322702507E-4 0.0024220847692858127 -0.0015713226320485242 -0.003279180186639311 -0.0037428675036105235 </vector>
                    <vector>0.08155806706537289 0.01536416069727308 -0.026217355021998026 -0.0024053301775507074 -0.023771845034296163 -0.013442971674704705 -0.0035553162694918834 -0.002687798774137028 0.015883026897303365 -0.001946832994675705 -0.0014627570330279006 -0.012217037251381404 -0.00790136483018753 -7.274425807853747E-4 -2.997019610863029E-4 -0.002906776405834187 -9.738249471917779E-4 -0.004158214739316134 -7.77808351453905E-5 </vector>
                    <vector>0.03836337169901007 0.026200404502464456 -0.007159835483897542 0.009441376055257538 0.004145122813623977 -0.0014313148428077797 0.008333392249392146 0.002370489505670143 0.011540269552957354 0.006081888104656138 0.00636450165518633 0.0021406044765388673 -3.358753884212008E-5 -0.0050927802562313815 -1.108075044204506E-4 0.0018598520810004762 -0.0031963803360699435 0.004113125114798026 0.0014468429359551355 </vector>
                    <vector>9.277975808170734E-4 0.028426750607492342 -0.007331679346466648 -0.006293457110872714 -0.0030733781703203037 -0.009697008244488482 0.007760094317043904 0.007064894416118404 -0.016249717653784787 0.006405740692088632 -0.005784837966955448 3.7227044941649855E-4 -0.007092435449758983 0.0022701080104387088 -0.003856355594470094 -9.476610615281984E-4 -6.869125529928933E-4 -4.175006869257414E-4 -2.9146719086227197E-5 </vector>
                    <vector>0.06912525269914645 0.01740438096418918 -0.017644701331226042 0.0041583133449265034 0.006584983268000393 -0.01787563647113348 0.0030597643038436225 -0.00962286443760615 -0.009673289005511277 -0.007143176709586548 -0.001066210147099306 0.006895732705340676 0.001998664216078435 -0.002739805426916014 -4.440368880177611E-4 -7.851900236543547E-5 -0.003484584495906478 0.001212925763035595 -0.0015408318993036826 </vector>
                    <vector>0.04462896057424271 -0.015482233293526621 0.012609730662050065 -0.002567065407024002 0.013661521368350226 0.005385082903223177 -0.0024155597264862577 -0.010589184925692299 0.00843313390968603 -6.840456921925578E-4 0.0012029280313920116 0.0020839389863971944 7.683969687534452E-4 9.80704661914598E-5 5.9421030216717406E-5 0.0011338969408793077 0.0014760457046952078 0.0014380002459049883 -0.003219767369631629 </vector>
                    <vector>0.008276111084484504 -0.007698097980696824 0.0016572427108702825 0.012849561076455556 -0.0066603466492089255 0.016646921123793016 -0.006668804837941231 -0.0023722142729304557 -4.889771391832287E-5 0.0011616164096022114 0.011084460468963959 -0.0025570799728710206 0.0013610690424899628 0.005998072905886039 0.002215562017572561 -0.0018482993053778487 -0.0015749853378189923 -7.535672643631497E-4 0.002982250149482366 </vector>
                    <vector>0.03336859879261192 -0.020165867164520856 -0.005663008890593351 0.00633883446118674 -0.0011093427691092582 0.023501862874935425 -0.0025481054177249676 -0.008890067568193157 -0.0011484693792759093 0.01608982240767357 -4.996975301650183E-4 -7.493458982801337E-4 -0.007928802478243435 0.007055228164437915 -0.004014500588457199 3.698718840703173E-4 -0.00264306092314576 -4.56918631179339E-4 -7.873499158917083E-4 </vector>
                    <vector>0.047160986023039524 0.00587349609512889 0.017799120606018883 -0.029305729071169517 0.021999280671329755 6.143898163076976E-4 0.004879994398153085 0.0021741975555403014 -0.010501945082785904 0.0015083357789007355 0.010184837012627596 0.00235544054426067 -0.003934725746709215 -0.001826879223593016 0.0018853252284262672 9.561276315322171E-4 0.003229822479908346 5.677597897160752E-4 -9.18071954898041E-5 </vector>
                    <vector>-0.02147373989779303 -0.030514960667946504 -9.700162429634087E-4 -0.008822466744694727 0.02906696074534459 -0.003214120167442461 0.01229427002067165 2.843723671297842E-4 0.00482837877059889 0.01294985914810039 -0.007930168063546152 0.002819831486270321 -0.002603025672806638 -0.0038634987424889496 0.005504564087329872 -8.188443883154312E-4 0.0027786166725145963 -0.0022061938782229735 0.0019360505616311389 </vector>
                    <vector>0.016048372542679164 -0.03443541473646316 -0.016683421390198017 -0.02935652643450757 -0.012562000807201016 0.007144243169365793 0.006429736485416615 0.005941080257898647 0.0021145685595969654 -0.00579689725794372 -0.004051014316568074 0.007425821218472136 0.00510943855115188 0.003660329320236997 0.0014060576906338351 -0.0015099001124980473 0.0012837494580619194 -5.597330532268947E-4 -0.0011151061854432216 </vector>
                    <vector>-0.04335232166495175 0.021590694350954384 -0.0031507416814624423 0.015721787221450904 0.005708565918643168 3.313506117445914E-4 -0.0180339257738113 0.0014467590645030296 -0.005498132872242236 -0.0020054958040960375 0.004051328213760992 -0.0024193531488049505 -2.499379827822206E-4 0.0021360304015467873 -0.0028166543073133037 0.002504843946625192 -0.001958838856995144 -7.620526973733982E-4 -0.0015708380553388186 </vector>
                    <vector>-0.018175262953049443 0.058059352574341076 1.0715075237455532E-4 -0.019188314956283054 0.017982417155529454 0.004906574560863617 -0.009794391318543559 0.004128961440888056 9.847032153548038E-4 -1.4172310412571528E-4 -0.0023725845531236953 -0.0025067396525211907 0.0025301897193591425 0.004528998212651257 -4.007321763940337E-4 0.002126865550615407 -1.8436269444307052E-4 8.313181199974247E-4 -1.470470675536231E-4 </vector>
                    <vector>0.02439518997671445 -0.02345751821836901 0.015937233678867894 0.01464740636766738 8.058119041024456E-5 5.652871472584193E-4 0.012486248299060938 0.003514900344512543 0.008379481721712146 0.0022969384509100594 -0.008980476345690954 -0.008111904294603327 -0.0023386888566076978 9.203810138312713E-4 -6.148843277084574E-4 0.00646864555989165 -0.003359414755953321 8.801842336354377E-4 -8.806584205210056E-4 </vector>
                    <vector>-0.020331288710201522 0.056305435403660446 2.0963103085695333E-4 -0.018971166653623996 0.01845515921829521 0.00529040762600518 -0.013267061232289105 0.0020768674156881922 -3.229987645548965E-4 -9.815550810259482E-4 -7.549272253140492E-4 -0.004276578073370549 0.001587784558061839 0.0040734601548280056 0.00221919434766468 3.875062442833493E-4 1.3361471261959788E-4 4.6640768392353993E-4 6.360538574582116E-4 </vector>
                    <vector>-0.045011718263319775 0.001975745438397896 0.014603653404739415 0.03210644499202144 -0.00916538516299403 -0.014312050988158928 0.002192907766633913 0.008855625916649014 3.139806485844552E-4 0.011440556377359159 -2.0329374882692558E-4 -2.705711348016919E-4 0.002538706187795484 0.004707545289157127 0.005481872869446122 -0.0018041768811475505 -0.0027457171419525512 0.0017364578725351206 -1.493135626004244E-4 </vector>
                    <vector>-0.04766887719170032 0.006495732150274928 -0.029163922875231233 -0.009600450804042012 0.009380899393579768 0.021621672390019157 -0.012067980506750146 -0.0045557195024359 0.009774192122154579 -0.011353569223505843 -0.001818969521200539 -1.9551656743995653E-4 -0.005395235828548091 -0.0046481272661771135 -9.428056263145148E-4 1.9903367719523494E-4 0.0019019375045350672 -0.0013883643360827836 -8.102048777444262E-4 </vector>
                    <vector>-0.03613682928453458 0.03146478857927412 0.02365519695842033 0.007190239153362894 3.446226102385792E-4 0.009462489645911214 0.009276816783623224 0.0031006908044329765 0.015386036065516006 0.003919957444631146 0.0037028442095444437 0.002068839002144814 -7.026193773631449E-4 0.009230266298827608 -0.004501847861623448 -0.004705509985947348 9.54577398748889E-4 -0.0018405898975523364 -0.0017463797092799873 </vector>
                    <vector>-0.014162453468563553 0.018912602960205138 0.03593011994705962 -0.0018020637499801323 -0.021955770316641678 0.006473279176674614 -0.011432327684326053 -0.005593201479180595 0.004604413346868948 0.00118917649738818 -0.005133397685429551 0.008079064550849295 -0.0011362609996768479 -0.005578173845461004 -0.0033620055373356763 1.124025584919975E-4 9.49590610891788E-4 -4.8429175532326745E-4 7.798201460337686E-4 </vector>
                    <vector>-0.046023682882429175 -0.018883615035955936 -0.014562212630495841 -0.017553275331178838 -0.0189646425640785 -7.151049672542023E-5 0.020273000258001196 -0.008104719442495353 -0.007346780047807691 0.0033835914072746624 0.006332153083898076 -0.006673997690573171 0.002715199305575444 -0.006450750141251029 -7.872437426672803E-4 7.088437611697297E-4 7.383979034202256E-4 0.003021699615977265 -0.0016202609105772934 </vector>
                    <vector>-0.00761706016788865 0.003947647719624202 -0.03257347225194033 -0.009813417123071587 -0.006871685273174932 -0.006165979509802768 -0.008282144769413354 -0.002151977853664196 0.012338848837097367 0.010119153174047327 0.003448959338417157 0.006603291408392238 0.01446630858800331 0.0021432468682957852 -0.0017107097900407727 3.6279717971090375E-4 5.314681659212258E-4 -5.027810994846394E-4 2.1993553308943483E-4 </vector>
                    <vector>0.0032514401258390327 0.009719318988421304 -0.01474618979373016 -0.0015467191560071072 0.001446240795864229 -0.0010306723819217725 -0.0071766697214696905 0.02336157398402063 -0.0043831128639843205 -6.7339441012480034E-6 0.005247553394060048 -0.005372055294455067 0.005012218788917803 -0.00847823159370804 -0.005016968293029285 -0.002586351368404915 0.0017533401914865737 0.0016850264172631453 -0.002111486773115763 </vector>
                    <vector>-0.06497433266218122 7.561693200986543E-4 -3.4734028571185545E-4 0.004490443315829095 0.01178197680525022 -0.01563584818265759 0.0258991885982559 -0.02272734284167085 0.003818275420389569 -0.008605064530679595 0.008752478795993359 -0.004883678745265717 -0.0037778521929545433 -0.002884098069178482 0.0014348289564177002 -0.002639691422781208 -0.0022857836574389466 0.0014212406265911622 0.0029495206168041656 </vector>
                    <vector>-0.034771638367617666 -0.03620049582242142 0.006024429692874971 -0.026986789849404013 -0.025803231924181592 -0.006139663892877447 -0.016303717881270535 0.0015085448980525383 -0.010778200399276353 7.646157381890619E-4 3.164194045783738E-4 -0.0010829506838204279 -0.010966140713914156 -0.0011761980809672189 -0.0017992879550593993 0.0016760613024171213 4.25411636529129E-4 0.0011299163570955494 0.0010148117764238553 </vector>
                    <vector>-0.026314434159751838 -0.030650519655526974 0.007546615220199523 0.014668842697187183 -0.007407426562528481 -0.012524285471033465 -0.0019950771487291584 0.010433439574793575 0.010975084340053917 -0.0055557233968667906 -0.00111910517730538 0.006771232654211342 -0.009029234872575146 0.001589979848396654 0.004622879586214981 -0.0024890525823353087 0.005171748914433329 0.0033497500153973486 9.489478265641893E-4 </vector>
                    <vector>-1.945168405776015E-4 0.027112201682922644 -0.02343320097505879 0.04395596816250072 0.009983662743635009 0.01846487435993034 0.007316916634944751 0.004121952510937175 -0.012103454791142587 0.0035794114665686485 -0.0019893915069758503 -0.002563786149853748 0.0011365890939953806 -0.007990942977401008 -0.0013027794409793245 -9.968718306326088E-4 0.0013666164504329557 -2.472187403236156E-4 0.0014016039896601975 </vector>
                    <vector>0.015045921237402754 -0.026301648540493043 0.031155576218697273 -3.4260200336353776E-4 0.017146588976257485 0.0057969892254727835 -0.005199130007695683 -9.024093034113781E-4 0.002742576823045605 -0.00625098160837222 -0.0034436330574388295 0.0013505607647005496 0.0032851380363396465 -3.609505082436195E-4 0.0012077408606706757 -0.010396973749905647 -2.659332649464119E-4 6.665607185264124E-4 7.595935139780569E-4 </vector>
                    <vector>0.017462201124024312 0.04745642653963854 0.0316452327627035 -0.001956333518576188 -0.016140945877994223 -0.016753192909093606 0.007149987678450391 -0.002349580854697642 -0.0036191864583566685 -0.004680265385910243 0.005024699311190318 0.006111906326813788 -0.005382491570620101 -0.001691406669500236 0.0011195974266692465 0.004581411640984891 4.180502628033731E-4 -0.004179903002691185 4.3177966803656874E-4 </vector>
                    <vector>0.0334258978015626 -0.049437976840913764 0.014468313550028575 0.01828751553718043 -0.0017168097051996564 0.005847489722136922 -0.001701548129468644 0.003131898282976686 -0.01527982786385369 -0.007737820621192404 0.004201212442703826 -0.0028102329268390866 0.0017418742873223651 0.005274562622339206 0.005451466620820575 0.0016776995641366956 -0.0025919179021300512 8.49983881876437E-4 0.0016870104755243541 </vector>
                    <vector>-0.0017794386055933315 0.002181418711017858 0.01711421749041498 -0.007634411813740525 -0.017784215176114785 0.02656440094054083 0.015905987710477406 0.004155302151229194 0.005258078174079652 -0.004406713275986294 0.0026031067806172817 -0.005767818577917889 0.004645399648956668 -0.002438881427998719 0.00429987459303854 0.0020551988011559335 0.001184754891230896 -8.194954231356782E-4 -9.823343253040188E-5 </vector>
                    <vector>-0.024193427165164757 -0.06676799457421984 0.010017770490201843 0.0033576742654816633 0.026064967751001346 -0.011258622466832721 -0.0019638567799469273 0.008253215460953128 0.00914328102149193 -3.5127848374503926E-4 -4.534684586163884E-4 -0.005818435996328195 0.0013540670067905668 -0.0011207132175795084 0.0025834227988783057 7.836426417293207E-4 -0.0038256519559330825 -0.0022877540818960133 -0.002549442027555238 </vector>
                    <vector>0.08412185087635765 0.01563756302773456 -0.020459172100931178 2.3373075444034237E-4 -0.02099435324380956 -0.01313346011212042 -0.0078946252727002 3.265853198717492E-4 0.014589959896795549 -0.0035966689470327863 -0.002130192623564893 -0.011737684916672144 -0.007707783607156449 -8.457843070196799E-4 0.004587224821971748 -0.0045262860671561635 3.632553604828706E-5 -1.5006614110297362E-4 9.829191016842097E-4 </vector>
                    <vector>0.034175719486955095 0.0349425432031978 -0.018679306144244644 0.006305336203343824 -0.011644989248831238 -0.0027667055926978356 0.011753932879802486 0.005926944595703896 0.011622662990109861 -0.0015650939044369234 0.004284438581757777 0.011757121820551482 -0.005702601047620749 0.001956669448609386 -0.006371539852773875 0.0020250184828831137 -0.0029098461417557692 0.005495113786862004 0.0021013304058681926 </vector>
                    <vector>0.003331980258436699 0.03220383961156012 -0.004607736835762318 -0.0021092814894872244 0.0036751441592408544 -0.004372159233596108 0.00534293149961 0.007246895540945102 -0.01731154178512271 0.004494637473212417 -0.004971435454376651 -0.005408127548826403 -0.0038510643261801493 0.002284176016331481 -0.001328584656591678 -0.0049401087546660245 0.003182834635971897 0.0010621674281135383 4.114491869675531E-4 </vector>
                    <vector>0.0682081972814339 0.002543596842899794 -0.0185733497609753 0.0014009184484992882 0.006683404201656168 -0.01128165084396511 0.0038064677305901505 -0.009510194412046096 -0.01063788096183753 -0.011942662663162521 2.448071771289786E-4 0.010063685416746898 0.002383593015249902 6.665913620063118E-4 -4.5550315504329657E-4 -0.001599453330305164 -0.0015091471910540766 -0.0022234083869089646 -0.002291650433179752 </vector>
                    <vector>0.04572368007248879 -0.014287649919224692 0.012377442480331867 -0.00251764483988882 0.014313325984041269 0.0032155574367559595 -0.005523049159571647 -0.00823322172109066 0.006437152004691366 -6.146969547486271E-4 0.005436824071879347 0.0014918583277486982 1.772474201891444E-4 -7.062325974327708E-4 -0.0016621107126294308 0.0012650254020762286 2.951733695226768E-4 0.0016244436516781617 -0.0026763740236118677 </vector>
                    <vector>0.01357858330270896 -0.011669062659086958 -6.665327238183044E-4 0.013486895691455555 -0.00457500963320692 0.01482915337228846 -0.0024064599658989113 6.315119496538808E-4 -5.593619193003605E-4 -0.0019084644184263486 0.011365816049553059 -0.0030550620449933882 -2.782825838374153E-4 0.001099875237926111 0.0042916465495962345 2.0584720401262618E-4 3.9181513731751966E-4 7.020302554563579E-4 0.0014573362101131583 </vector>
                    <vector>0.028543700227430226 -0.02056598411242898 -0.014335900591927858 0.0047273829230380275 -0.003474302700941803 0.022325358754590945 -3.446377094113982E-4 -0.010847020185572246 -0.005820715628900519 0.01406929301006469 -0.002896198980412403 0.005230777387301615 -0.009601419351274114 0.007096089452919597 2.2657857403195376E-4 -5.423878797549656E-4 5.427096064371372E-4 -7.371254178046645E-4 -0.001258568258557503 </vector>
                    <vector>0.05209242316233594 0.005063088096775426 0.018468570710460003 -0.026893025326874993 0.02058440568905899 -0.003095208631386081 7.023229274444776E-4 -7.194848658495833E-4 -0.014290922010739917 0.00614412626703957 0.007457338369707882 0.0036563799466901616 -0.0030811441231858886 -0.0011596080882025298 0.003966565346576405 -3.532118901576585E-4 0.003262444224560555 1.7493310257518972E-4 -1.0651311524523694E-4 </vector>
                    <vector>-0.022007552251374813 -0.02162207540632928 -0.017550539419217772 -0.010137497571570153 0.023474898524524224 -0.003620659236067571 0.017100862114371323 0.002011952068368649 0.002404576790665638 0.005011693174423988 -0.0026184494966216662 0.003702548570080082 -0.007384389342361218 -0.0032377646683059503 -0.0013319468324356413 0.003851804773332116 -2.9887730218730303E-4 -0.0012077528234121582 -3.24446997638664E-5 </vector>
                    <vector>0.014094912935472907 -0.03205244390335069 -0.02155254814608024 -0.0270140677492517 -0.014597026599021068 0.002534992707645197 0.006627241864984461 0.008063332205114949 0.0010658042291074399 -0.006996350059564138 -0.002763755162667801 0.009301663555834363 0.006432936571703016 0.0012105382339963027 2.342740642956122E-4 0.0015944325850532743 -6.895504594451322E-4 -0.0011087479364157906 2.305336277367087E-4 </vector>
                    <vector>-0.04257107935340025 0.015848731514146647 -0.002824720760738344 0.01485798184042071 0.004228709322383905 5.928657552494191E-4 -0.021765418583601377 -0.0014704375144180837 -0.005202416503884923 -0.0036803580177437035 0.0031531777561909042 -2.0005344068046386E-4 -5.009526405189493E-4 -4.458123179503222E-4 -5.250237826497141E-4 0.001546388324752196 -0.002565265292194952 -7.954328840091857E-4 -9.433300274328444E-4 </vector>
                    <vector>-0.017083786891000166 0.0543859450339132 8.298996001805795E-4 -0.019661747902527383 0.016681466638762327 0.002875022035780394 -0.012420809482223339 0.0011936058710363467 -0.0010878709629531889 -0.002058932093964751 -0.003253034850076962 -0.005438168711081935 -0.0012880566378187545 0.0017431469369679768 0.004767661464803761 0.0020976509304268124 -7.655637471849981E-4 0.0021710892318507727 5.598049271926385E-4 </vector>
                    <vector>0.028131062969493466 -0.02398339867845616 0.01636422575258122 0.009510047814534088 -0.003726098950597996 7.516248913011544E-4 0.016052697026001667 -4.386672558581966E-5 0.006445926853403469 7.397808255184679E-4 -0.014762854235459944 -0.005122054424911065 0.001994076688394112 0.0017552203092639196 -0.005132155504279846 0.004670854045852137 0.0011065642371946016 4.2290032403616507E-4 -4.8356922926288715E-4 </vector>
                    <vector>-0.007821902032752376 0.04325079816251962 -0.0030654081434077054 -0.013231639202447177 -0.0017463846420687275 0.0086204937833654 -0.009243503513591513 0.009416034465234209 0.0027139400670627856 -0.010327013152805474 -0.006839135979435458 -0.001015787400405314 -4.5022891252334074E-4 0.0025639158314476173 0.0019238755911071264 0.0037222630574817324 5.144401033321613E-4 0.0021967098646810475 -5.993363205325079E-4 </vector>
                    <vector>-0.040432552756751526 -0.0029863935254942353 0.01354514760149249 0.02636209083162431 -0.015461799120770755 -0.014339992204561492 0.00519285743643396 0.014421730922196011 -0.00455487947021524 0.008997386321576092 -0.004117746844469598 0.010649449651738085 0.005323329069166263 0.006108553018607029 0.005533581140489869 -0.0033974203830955327 8.115992194231178E-4 2.311075662398879E-5 -0.0015235377719299609 </vector>
                    <vector>-0.045670885814035035 0.0011050939391300694 -0.039907936697211294 9.035071969423639E-4 5.532395749014416E-4 0.013237965306868353 -0.02017756727573965 -0.009960816437739805 -5.20998886391934E-4 -0.01449522430619593 -0.0018655010794179738 0.004803951738513101 -0.005535261358804784 -0.0010466518635375592 0.0022143479998697883 -0.001067224823622587 -0.001370197399087589 -0.0030040426276140625 -6.817832818959552E-4 </vector>
                    <vector>-0.0247310757458329 0.03795017637251631 0.019049796163007317 0.007170972990003799 -0.0018930031131345918 0.006235842815044284 0.010732912685215175 0.007227569203263704 0.011573409102612202 0.0037914225401739976 0.007267810435349553 0.002284139454756745 -7.8411866576203E-4 0.00485994033454769 -0.005190358626517112 -0.0022916560587835076 0.003002674906854484 -0.0023406407784737487 0.001997542680061154 </vector>
                    <vector>-0.011508220871135818 0.01506105708664504 0.040556052589768965 -0.006584424950297047 -0.021137003993932785 0.004699343050326911 -0.015704257834886458 -0.009335038209962981 0.003385274864398837 0.006596745369431854 -0.003624015501258413 0.008001983748697412 4.557353346018452E-4 -0.007358260832563124 -0.0014128320453591133 -0.0029743338209403496 -0.005242066300600906 -8.080777542169464E-4 0.001473324651347537 </vector>
                    <vector>-0.053507204405304695 -0.01758583027335282 -0.010236073129278492 -0.022117810621764985 -0.019707016951648552 0.0028200161347635296 0.0178247546518051 -0.008249155224618287 -0.007655360615752919 0.0027447369515154955 0.00454427563396819 -0.007681609592908557 0.00349363885465437 -0.0018802748077599817 -3.4781264508911556E-4 -0.0031218836102074954 0.001236404872828719 0.0023947980297575615 -0.002113627100749344 </vector>
                    <vector>-0.005893228009805091 0.001919933020747245 -0.03980573286671948 -0.011193283883327396 -0.0047747516192194715 -0.010757275006929237 -7.487290078676089E-4 -0.003386577644560363 0.013713826495835784 0.004481547380644318 0.0050351445888065565 0.0024225721856925083 0.01111811614430371 0.0017435773080594222 0.004461860194412836 0.0030781058207538523 -4.3998483502527867E-4 -5.627211547512784E-5 0.0014970779928824502 </vector>
                    <vector>0.0015868943459622364 0.013886308153027351 -0.019388004176266495 -0.0030138938606869906 6.772767988046443E-4 -0.00102944935705519 -0.004932583825078449 0.022976100923142256 -0.005672872108602893 0.0020346265010725566 0.007598442395757404 -6.115906030639436E-4 0.0017682409251348662 -0.004601294952605552 -3.4236280985206955E-4 -0.005582288011807437 -0.0011134771902711223 7.871827076556476E-4 -0.0016299968530129848 </vector>
                    <vector>-0.06403466465925806 0.0015337485823910986 -0.001238500736360519 0.001941263453825864 0.012613434034308561 -0.013072183272607663 0.026426583773938427 -0.024652349868238728 0.0047127989626785565 -0.007677543356306095 0.005672191510755607 -0.0043068978979454225 -0.003593736125657351 0.002404520893399151 0.004878816999412744 -0.0028261949480520437 -0.0028306364930370505 0.0014305686350083945 0.0025224196492226636 </vector>
                    <vector>-0.03739704121207899 -0.049503083373552 0.01279806434860637 -0.025414916257042838 -0.018904465185567886 -0.010332898341233052 -0.0212918195861911 -0.007211358214863353 -0.01192413301410042 0.0023452442642489177 -0.00724164311626888 -0.002990173012170848 -0.0064592081616239505 -0.001237757531383003 0.0026862353132906954 -4.896067629137188E-4 0.00215501669395461 -2.734357575321681E-4 9.43664327499813E-4 </vector>
                    <vector>-0.01601401730995329 -0.02083512680249365 0.0074664718906929245 0.0013917561315830544 -0.007285104131200636 -0.008780510178153936 0.005276242110174547 0.017915225751489055 0.01202409417844933 -0.0069838275694720205 -8.256490373615458E-4 0.010960245055105544 -0.007715855519854244 -0.002861840278815612 0.002161067113531643 0.0015806505907950065 0.004350618961888263 0.0018877376867940765 0.002129532231091946 </vector>
                    <vector>0.0053559172518509906 0.0242882941957387 -0.02204628343000956 0.037133152159587096 0.009811763658055247 0.017273968670806897 0.008078913287143576 0.0011493297183516997 -0.012566274580205514 0.001364376209000124 -0.005448330140168777 -0.0013878497862350354 0.0012524881666624683 -0.008575051860443763 0.002484668156673361 0.0024400474460538777 7.773265131680392E-4 2.446573425100834E-4 0.0011841071600774114 </vector>
                    <vector>0.018905380794887794 -0.012931990374526069 0.01909829817224255 3.8271223507652027E-4 0.010137146652613806 0.003951918714764629 -0.010094539544718187 -0.005299401062654643 -0.0034457829616536375 -0.00890455794702659 -0.005306797735966785 0.0055986460356977595 -0.002945273204632233 0.002105424528119426 0.0011803466545310972 -0.007991962120099587 -0.0018602104498819476 0.0010567552161480553 2.422369061226671E-4 </vector>
                    <vector>0.016938969566466823 0.03911357355131047 0.03772232307361033 8.719194740816599E-4 -0.009302785325678898 -0.015876734889026738 0.01061313902946871 -0.00603480574821637 -0.0024275082256523745 -0.003230778541270436 0.0026298849853627405 0.0011952030000713992 0.003002108517841262 -0.001657773052311946 0.0024905143572268207 0.0015504070566247311 0.0016597073040044634 -0.004680109488627044 -5.181599125455176E-4 </vector>
                    <vector>0.03785966507639079 -0.05157124790519948 0.01539832627349903 0.015922898562572566 -0.002333889844519783 0.004646654489643583 -0.002762688398064333 9.852249089431346E-4 -0.014292201525680925 -0.007594091673466351 0.0033534253519086612 -0.0032155313461396393 0.0012007399803134764 0.004544309383141915 0.006316946799396579 4.709195996939282E-4 -0.0027083395232502584 -3.041867156174915E-4 0.002308871240530379 </vector>
                    <vector>-1.767150251937048E-4 0.012116569900088137 0.012010483519888072 -0.009410844679984149 -0.023707099155966714 0.02128772314901417 0.013587527697311984 0.0020913101377208554 0.0018984989512230753 -0.0054031909376121 7.489905728447349E-4 -0.0027497676203045553 0.0026488913090448106 -0.001761271802184556 0.0010132351421845733 0.0013655190734041666 0.0010011518835074862 -0.0011128094427037857 5.99106956458377E-4 </vector>
                    <vector>-0.019279965268504853 -0.05860082957086334 0.0015628744014344088 0.0037245055212380596 0.02344008635768108 -0.012722495621476267 -0.0029288943127403445 0.009300612740574591 0.008132819452403618 -0.0026674257880856455 -0.0016605122877240148 -0.003342758698790066 -0.002840837361817964 -0.0015918462873961928 -2.312587796433059E-4 0.0033150857868719822 1.580610570488972E-4 -0.001000967376804541 -3.983628341935589E-4 </vector>
                    <vector>0.08510599199842163 0.020320673386951753 -0.026316389953236447 0.004271940353851526 -0.018811150078047838 -0.01684156800623428 -0.00805734813720499 7.849398722716806E-4 0.015699065945383943 -0.006631094006018095 -0.0061107086342260765 -0.011718150845793635 -0.003859877476854706 -1.2082556099097174E-4 -0.0017054433628296095 -0.0028385804881125402 0.004452271686546519 -0.0011166105189755566 9.649176713734306E-4 </vector>
                    <vector>0.038368560021997296 0.03070977124916898 -0.012390113566864081 0.004152953911989608 -0.0017458990346387354 -0.00499358458787396 0.008937050336491361 0.0028146522000448604 0.011442206884493152 -0.0030581619675830738 -4.500291328112541E-5 0.00919347439216726 -0.0017866557614447031 -0.0021461379028723387 -7.838765162829083E-4 4.053120553236425E-4 -0.0026092801970225565 0.004901659746058442 3.770465649211679E-4 </vector>
                    <vector>0.010127504090513622 0.03524433118239444 -0.00715604681054087 -0.006889543986132568 9.479922191856253E-4 -0.007995873320656708 0.007915006421839066 0.009472223813984184 -0.01795333089288631 0.0014053374202261976 -0.008587410298567473 -0.0027718346755204524 -0.004559076986077715 -0.0016370499047122264 0.0017866596987427996 -0.00294558915724576 0.003260819491145777 2.5714421367700063E-4 -0.0012538678530640722 </vector>
                    <vector>0.06707502924375008 0.0019234854298754724 -0.014695869332653268 1.8628193045796518E-4 0.007263062635515329 -0.02019906375053906 0.00637830639633894 -0.00966099664436733 -0.010826833347549972 -0.009349516159150178 -0.0040101348633297335 0.0075041304969270875 0.0064664171871732885 -0.00451906899083403 0.003495922145455893 7.897913926518669E-4 -0.0012790898432970114 -6.743525330217505E-4 3.728670526685519E-4 </vector>
                    <vector>0.04973493327457692 -0.017228255186627326 0.01274206438213432 -0.004249367198865615 0.017222205945182412 3.8176059061944146E-5 -0.004142777132282961 -0.009261428843910593 0.00899506733274328 3.532216628108529E-4 0.006356481230917121 -0.0021010384241251187 0.0013418475660809804 9.084547007556253E-4 -0.0011197558081486197 -2.262583092661824E-4 0.0012898688957404768 0.002113336389839023 -0.0023155815043068616 </vector>
                    <vector>0.005660263679335697 0.0019698880807818763 -0.004744511195889716 0.014986747703620892 -0.010199083068543231 0.01886759183761801 -0.002691378449742117 0.004939948030229511 -0.0034391391798688233 -0.00450601675195689 0.013964402172242357 -8.745086095575129E-4 -0.008067275699352637 0.004227783272066384 0.0035957540898309205 -0.003492522219276501 0.0013303069143004958 3.615235923618269E-5 -0.0010434286547633847 </vector>
                    <vector>0.03591778289230221 -0.027842167766577375 -0.0128905056767148 5.627395902551323E-4 -0.006062605882998344 0.024031415987773485 0.0010663280854849547 -0.013609460921546832 -0.0028380643189181713 0.014731243602667365 -0.0028125467353488534 0.0023997958939020354 -0.007420348718722386 0.004418291927992773 5.68430407393111E-4 8.470305799679947E-4 -0.0010378775511420348 -5.428262920856037E-4 -0.001601114554562003 </vector>
                    <vector>0.05544330679466998 0.008274923521480033 0.015124476343351186 -0.02872068821951197 0.018644016078601295 -0.0010045784486613432 5.986542036674597E-4 0.002318012166805232 -0.011729926633639684 0.0036667976263288476 0.008712129021689176 4.102829428200396E-4 -0.004801458549783533 -0.0012381250830017579 0.0024269993550791783 -5.023897650594442E-4 0.003959625296450596 -2.515146139150427E-5 -0.0024832680169933896 </vector>
                    <vector>-0.020827932406773934 -0.02225264811423527 -0.016636095764544494 -0.014484304093481554 0.023798128684561812 -0.004612611388365167 0.01879955608228285 0.00145635543943551 0.0026536559404239765 0.011103898468188558 -0.0023401125077967978 0.0014090929534585662 -0.002901897119993172 -3.087308379026301E-4 -0.0014716095277344616 -2.062086259217667E-5 -0.0025643112679713835 -0.0039102916800351556 0.003671641450205483 </vector>
                    <vector>0.010463436955803684 -0.02918798046781798 -0.026832587008778608 -0.028015323362692187 -0.015756897462196173 0.00872890585094453 0.018917076106345094 -0.002717949197631531 -0.0010758573160499752 -0.002087211112784349 -0.005731597605994444 0.004271496800335182 0.007873155679596844 0.0018848119410120984 0.004204669650436093 -7.953381557888804E-4 -0.004055056577376554 -0.0016272750652949355 -5.831218500892424E-4 </vector>
                    <vector>-0.04065790648064308 0.014678570293830379 -0.001711433382531533 0.012292165406169755 0.0059265663410368275 -0.0020132297489885557 -0.01883615884832209 -0.0018581393206008648 -0.0019022971365989785 -0.0017994379627204232 0.003968911703315493 -0.0018287683265875198 0.0021388647757815283 -0.0016152284208165505 -0.0013803286184074224 0.0036321391079304067 -0.0039062208449005494 -9.575169008648734E-4 7.812995689539227E-4 </vector>
                    <vector>-0.031969172534017265 0.07142016332631142 0.006567480533884401 -0.019009026160316744 0.01419618246516484 -0.017957828544194733 -0.001776331821239032 0.0019244641098355559 -0.0034030150286170654 -6.980138183326251E-4 -0.009964385359251548 -0.007727475455956954 0.001009184101952166 0.005351907739050554 0.002757960322622878 0.002959238017138291 8.295505012595424E-4 0.004031470373590507 4.806355920858872E-4 </vector>
                    <vector>0.028983774858336402 -0.019339849426491536 0.015971731838132195 0.01112841165469766 -0.0055958441038623085 -0.001583772337430477 0.012250167588003524 0.0021467067817448242 0.009122983513755052 -7.204464314662962E-4 -0.013460989882562138 -0.004358868834261057 -0.0032607089430837016 0.0013574713101885594 0.0010493251488126088 0.0037180461288797637 -2.241877405475072E-4 8.110593484682838E-4 -4.3460827625272394E-4 </vector>
                    <vector>-0.014259259536065261 0.04419839501676125 -0.005600446277940431 -0.014895002518094478 7.883230972447522E-4 0.010424031954237013 -0.006874453641051554 0.013548128205962344 0.003391725493915647 -0.0119337371637482 -0.005310522590158118 -0.0010433859934525342 2.3782264594698899E-4 0.006543769070426433 7.383152984007564E-4 0.004490822362863861 -0.0011201274793044974 0.00159950768081589 -1.6212998954668933E-4 </vector>
                    <vector>-0.03895878632781714 -0.005782188840516669 0.01058158508112277 0.02649394237669666 -0.016142233685545092 -0.00482095235844176 0.0016895045345570665 0.012547524298530698 -0.0023758394023700984 0.007212256580691205 -0.0020414654322169247 0.008012153111176626 0.00693690666959176 0.003554715022923305 0.0048187161770715855 -0.0047816333967622224 0.0021608744155732253 -0.0012435615016103563 -0.001498508749943903 </vector>
                    <vector>-0.04548091937836793 -0.0010762040457859704 -0.037520431803309544 8.428952070035443E-4 0.003321207151508929 0.013250461813021912 -0.022350162198269186 -0.00966383433416609 -6.613578701249406E-4 -0.013331318834287313 -0.0050581592843581425 0.005903904179569869 -0.003521734768733199 -0.0018527560251396904 0.0032947052019282573 -6.689153183891397E-6 -4.590158156461948E-6 -0.002564662906672584 -8.59003108411449E-4 </vector>
                    <vector>-0.029134157098257323 0.018683545758736163 -0.012266179517045053 0.03878221060291148 -0.009705541812981533 -0.019351493657927987 -0.002155799777644382 -0.012718985823006618 -0.004232491721464341 -0.00455496117600835 0.005115269967618999 -0.0026842379902894606 -0.005620438072794061 0.007233879120820335 -0.001998694689512106 4.802633997138335E-4 0.001937429619185558 -9.871434788950465E-4 -0.0015296274869487476 </vector>
                    <vector>-0.00970506900621227 0.01814187998967986 0.042599094922369254 -0.002450040801308473 -0.02079375158959595 0.006137460768953594 -0.015334826247760083 -0.008763127678049924 0.004302822128131987 0.0027914433031013654 -0.0046409643173283095 0.008697319824448286 -0.0034535761721778643 -0.011921966819859148 0.002385574434676236 6.93343946389344E-4 9.78280493754697E-4 8.667219577016785E-4 4.731319768212543E-4 </vector>
                    <vector>-0.05003560362338706 -0.0012921831594508413 -0.020468818214613733 -0.0221638828715735 -0.026370160292306 0.0027465498182402343 0.022305575898512182 -0.004870390994600916 -0.010063527945642723 3.308472545567793E-4 0.004572950256929291 -0.0017733451549680485 -0.0032537789809994307 -0.0014287253263821319 -0.0023653177724380784 0.0011315327330462491 2.864413514504271E-4 0.002152367480805682 -0.0030204125029711106 </vector>
                  </data>
                </datamatrix>
              </datavector>
              <classifiernames>Imaging	Digitizing	Individual</classifiernames>
              <classifiermat>
                <vector>1	1	Fedia01</vector>
                <vector>1	1	Fedia02</vector>
                <vector>1	1	Fedia03</vector>
                <vector>1	1	Fedia04</vector>
                <vector>1	1	Fedia05</vector>
                <vector>1	1	Fedia06</vector>
                <vector>1	1	Fedia07</vector>
                <vector>1	1	Fedia08</vector>
                <vector>1	1	Fedia09</vector>
                <vector>1	1	Fedia10</vector>
                <vector>1	1	Fedia11</vector>
                <vector>1	1	Fedia12</vector>
                <vector>1	1	Fedia13</vector>
                <vector>1	1	Fedia14</vector>
                <vector>1	1	Fedia15</vector>
                <vector>1	1	Fedia16</vector>
                <vector>1	1	Fedia17</vector>
                <vector>1	1	Fedia18</vector>
                <vector>1	1	Fedia19</vector>
                <vector>1	1	Fedia20</vector>
                <vector>1	1	Fedia21</vector>
                <vector>1	1	Fedia22</vector>
                <vector>1	1	Fedia23</vector>
                <vector>1	1	Fedia24</vector>
                <vector>1	1	Fedia25</vector>
                <vector>1	1	Fedia26</vector>
                <vector>1	1	Fedia27</vector>
                <vector>1	1	Fedia28</vector>
                <vector>1	1	Fedia29</vector>
                <vector>1	1	Fedia30</vector>
                <vector>1	2	Fedia01</vector>
                <vector>1	2	Fedia02</vector>
                <vector>1	2	Fedia03</vector>
                <vector>1	2	Fedia04</vector>
                <vector>1	2	Fedia05</vector>
                <vector>1	2	Fedia06</vector>
                <vector>1	2	Fedia07</vector>
                <vector>1	2	Fedia08</vector>
                <vector>1	2	Fedia09</vector>
                <vector>1	2	Fedia10</vector>
                <vector>1	2	Fedia11</vector>
                <vector>1	2	Fedia12</vector>
                <vector>1	2	Fedia13</vector>
                <vector>1	2	Fedia14</vector>
                <vector>1	2	Fedia15</vector>
                <vector>1	2	Fedia16</vector>
                <vector>1	2	Fedia17</vector>
                <vector>1	2	Fedia18</vector>
                <vector>1	2	Fedia19</vector>
                <vector>1	2	Fedia20</vector>
                <vector>1	2	Fedia21</vector>
                <vector>1	2	Fedia22</vector>
                <vector>1	2	Fedia23</vector>
                <vector>1	2	Fedia24</vector>
                <vector>1	2	Fedia25</vector>
                <vector>1	2	Fedia26</vector>
                <vector>1	2	Fedia27</vector>
                <vector>1	2	Fedia28</vector>
                <vector>1	2	Fedia29</vector>
                <vector>1	2	Fedia30</vector>
                <vector>2	1	Fedia01</vector>
                <vector>2	1	Fedia02</vector>
                <vector>2	1	Fedia03</vector>
                <vector>2	1	Fedia04</vector>
                <vector>2	1	Fedia05</vector>
                <vector>2	1	Fedia06</vector>
                <vector>2	1	Fedia07</vector>
                <vector>2	1	Fedia08</vector>
                <vector>2	1	Fedia09</vector>
                <vector>2	1	Fedia10</vector>
                <vector>2	1	Fedia11</vector>
                <vector>2	1	Fedia12</vector>
                <vector>2	1	Fedia13</vector>
                <vector>2	1	Fedia14</vector>
                <vector>2	1	Fedia15</vector>
                <vector>2	1	Fedia16</vector>
                <vector>2	1	Fedia17</vector>
                <vector>2	1	Fedia18</vector>
                <vector>2	1	Fedia19</vector>
                <vector>2	1	Fedia20</vector>
                <vector>2	1	Fedia21</vector>
                <vector>2	1	Fedia22</vector>
                <vector>2	1	Fedia23</vector>
                <vector>2	1	Fedia24</vector>
                <vector>2	1	Fedia25</vector>
                <vector>2	1	Fedia26</vector>
                <vector>2	1	Fedia27</vector>
                <vector>2	1	Fedia28</vector>
                <vector>2	1	Fedia29</vector>
                <vector>2	1	Fedia30</vector>
                <vector>2	2	Fedia01</vector>
                <vector>2	2	Fedia02</vector>
                <vector>2	2	Fedia03</vector>
                <vector>2	2	Fedia04</vector>
                <vector>2	2	Fedia05</vector>
                <vector>2	2	Fedia06</vector>
                <vector>2	2	Fedia07</vector>
                <vector>2	2	Fedia08</vector>
                <vector>2	2	Fedia09</vector>
                <vector>2	2	Fedia10</vector>
                <vector>2	2	Fedia11</vector>
                <vector>2	2	Fedia12</vector>
                <vector>2	2	Fedia13</vector>
                <vector>2	2	Fedia14</vector>
                <vector>2	2	Fedia15</vector>
                <vector>2	2	Fedia16</vector>
                <vector>2	2	Fedia17</vector>
                <vector>2	2	Fedia18</vector>
                <vector>2	2	Fedia19</vector>
                <vector>2	2	Fedia20</vector>
                <vector>2	2	Fedia21</vector>
                <vector>2	2	Fedia22</vector>
                <vector>2	2	Fedia23</vector>
                <vector>2	2	Fedia24</vector>
                <vector>2	2	Fedia25</vector>
                <vector>2	2	Fedia26</vector>
                <vector>2	2	Fedia27</vector>
                <vector>2	2	Fedia28</vector>
                <vector>2	2	Fedia29</vector>
                <vector>2	2	Fedia30</vector>
              </classifiermat>
              <idvec>Fedia01a1b1.jpg	Fedia02a1b1.jpg	Fedia03a1b1.jpg	Fedia04a1b1.jpg	Fedia05a1b1.jpg	Fedia06a1b1.jpg	Fedia07a1b1.jpg	Fedia08a1b1.jpg	Fedia09a1b1.jpg	Fedia10a1b1.jpg	Fedia11a1b1.jpg	Fedia12a1b1.jpg	Fedia13a1b1.jpg	Fedia14a1b1.jpg	Fedia15a1b1.jpg	Fedia16a1b1.jpg	Fedia17a1b1.jpg	Fedia18a1b1.jpg	Fedia19a1b1.jpg	Fedia20a1b1.jpg	Fedia21a1b1.jpg	Fedia22a1b1.jpg	Fedia23a1b1.jpg	Fedia24a1b1.jpg	Fedia25a1b1.jpg	Fedia26a1b1.jpg	Fedia27a1b1.jpg	Fedia28a1b1.jpg	Fedia29a1b1.jpg	Fedia30a1b1.jpg	Fedia01a1b2.jpg	Fedia02a1b2.jpg	Fedia03a1b2.jpg	Fedia04a1b2.jpg	Fedia05a1b2.jpg	Fedia06a1b2.jpg	Fedia07a1b2.jpg	Fedia08a1b2.jpg	Fedia09a1b2.jpg	Fedia10a1b2.jpg	Fedia11a1b2.jpg	Fedia12a1b2.jpg	Fedia13a1b2.jpg	Fedia14a1b2.jpg	Fedia15a1b2.jpg	Fedia16a1b2.jpg	Fedia17a1b2.jpg	Fedia18a1b2.jpg	Fedia19a1b2.jpg	Fedia20a1b2.jpg	Fedia21a1b2.jpg	Fedia22a1b2.jpg	Fedia23a1b2.jpg	Fedia24a1b2.jpg	Fedia25a1b2.jpg	Fedia26a1b2.jpg	Fedia27a1b2.jpg	Fedia28a1b2.jpg	Fedia29a1b2.jpg	Fedia30a1b2.jpg	Fedia01a2b1.jpg	Fedia02a2b1.jpg	Fedia03a2b1.jpg	Fedia04a2b1.jpg	Fedia05a2b1.jpg	Fedia06a2b1.jpg	Fedia07a2b1.jpg	Fedia08a2b1.jpg	Fedia09a2b1.jpg	Fedia10a2b1.jpg	Fedia11a2b1.jpg	Fedia12a2b1.jpg	Fedia13a2b1.jpg	Fedia14a2b1.jpg	Fedia15a2b1.jpg	Fedia16a2b1.jpg	Fedia17a2b1.jpg	Fedia18a2b1.jpg	Fedia19a2b1.jpg	Fedia20a2b1.jpg	Fedia21a2b1.jpg	Fedia22a2b1.jpg	Fedia23a2b1.jpg	Fedia24a2b1.jpg	Fedia25a2b1.jpg	Fedia26a2b1.jpg	Fedia27a2b1.jpg	Fedia28a2b1.jpg	Fedia29a2b1.jpg	Fedia30a2b1.jpg	Fedia01a2b2.jpg	Fedia02a2b2.jpg	Fedia03a2b2.jpg	Fedia04a2b2.jpg	Fedia05a2b2.jpg	Fedia06a2b2.jpg	Fedia07a2b2.jpg	Fedia08a2b2.jpg	Fedia09a2b2.jpg	Fedia10a2b2.jpg	Fedia11a2b2.jpg	Fedia12a2b2.jpg	Fedia13a2b2.jpg	Fedia14a2b2.jpg	Fedia15a2b2.jpg	Fedia16a2b2.jpg	Fedia17a2b2.jpg	Fedia18a2b2.jpg	Fedia19a2b2.jpg	Fedia20a2b2.jpg	Fedia21a2b2.jpg	Fedia22a2b2.jpg	Fedia23a2b2.jpg	Fedia24a2b2.jpg	Fedia25a2b2.jpg	Fedia26a2b2.jpg	Fedia27a2b2.jpg	Fedia28a2b2.jpg	Fedia29a2b2.jpg	Fedia30a2b2.jpg</idvec>
              <meanconfig>-0.0964836572756132 0.0433743318417872 -0.37234768696272846 0.0 -0.0964836572756132 -0.0433743318417872 -0.19583622672788437 -0.24013697116350405 0.06105068973863172 -0.06448373554444439 0.3066938972320853 -0.18585078741895045 0.17075142265223633 0.0 0.3066938972320853 0.18585078741895045 0.06105068973863172 0.06448373554444439 -0.19583622672788437 0.24013697116350405 -5.65558948835642E-4 0.0 0.06868254545883866 -0.03482678285608831 0.11324683778092572 0.0 0.06868254545883866 0.03482678285608831 0.2324832137186167 0.12747193575355803 0.2324832137186167 -0.12747193575355803 -0.054169159370414624 -0.06077212956749568 -0.1373115764734235 -0.15721677581353657 -0.281304467123271 0.0 -0.054169159370414624 0.06077212956749568 -0.1373115764734235 0.15721677581353657 </meanconfig>
              <omitflag>false	false	false	false	false	false	false	false	false	false	false	false	false	false	false	false	false	false	false	false	false	false	false	false	false	false	false	false	false	false	false	false	false	false	false	false	false	false	false	false	false	false	false	false	false	false	false	false	false	false	false	false	false	false	false	false	false	false	false	false	false	false	false	false	false	false	false	false	false	false	false	false	false	false	false	false	false	false	false	false	false	false	false	false	false	false	false	false	false	false	false	false	false	false	false	false	false	false	false	false	false	false	false	false	false	false	false	false	false	false	false	false	false	false	false	false	false	false	false	false</omitflag>
              <uniquenumvec>2 3 4 5 6 7 8 9 10 11 12 13 14 15 16 17 18 19 20 21 22 23 24 25 26 27 28 29 30 31 32 33 34 35 36 37 38 39 40 41 42 43 44 45 46 47 48 49 50 51 52 53 54 55 56 57 58 59 60 61 62 63 64 65 66 67 68 69 70 71 72 73 74 75 76 77 78 79 80 81 82 83 84 85 86 87 88 89 90 91 92 93 94 95 96 97 98 99 100 101 102 103 104 105 106 107 108 109 110 111 112 113 114 115 116 117 118 119 120 121 </uniquenumvec>
              <lmkpairvector>2 1 0 9 8 7 6 5 4 3 10 13 12 11 15 14 19 20 18 16 17 </lmkpairvector>
              <linkedsets>1 690 924 960 962 964 </linkedsets>
              <linksetmatrix>
                <vector>0 0 0 0 0 0 </vector>
                <vector>1 1 1 1 1 1 </vector>
                <vector>2 2 2 2 2 2 </vector>
                <vector>3 3 3 3 3 3 </vector>
                <vector>4 4 4 4 4 4 </vector>
                <vector>5 5 5 5 5 5 </vector>
                <vector>6 6 6 6 6 6 </vector>
                <vector>7 7 7 7 7 7 </vector>
                <vector>8 8 8 8 8 8 </vector>
                <vector>9 9 9 9 9 9 </vector>
                <vector>10 10 10 10 10 10 </vector>
                <vector>11 11 11 11 11 11 </vector>
                <vector>12 12 12 12 12 12 </vector>
                <vector>13 13 13 13 13 13 </vector>
                <vector>14 14 14 14 14 14 </vector>
                <vector>15 15 15 15 15 15 </vector>
                <vector>16 16 16 16 16 16 </vector>
                <vector>17 17 17 17 17 17 </vector>
                <vector>18 18 18 18 18 18 </vector>
                <vector>19 19 19 19 19 19 </vector>
                <vector>20 20 20 20 20 20 </vector>
                <vector>21 21 21 21 21 21 </vector>
                <vector>22 22 22 22 22 22 </vector>
                <vector>23 23 23 23 23 23 </vector>
                <vector>24 24 24 24 24 24 </vector>
                <vector>25 25 25 25 25 25 </vector>
                <vector>26 26 26 26 26 26 </vector>
                <vector>27 27 27 27 27 27 </vector>
                <vector>28 28 28 28 28 28 </vector>
                <vector>29 29 29 29 29 29 </vector>
                <vector>30 30 30 30 30 30 </vector>
                <vector>31 31 31 31 31 31 </vector>
                <vector>32 32 32 32 32 32 </vector>
                <vector>33 33 33 33 33 33 </vector>
                <vector>34 34 34 34 34 34 </vector>
                <vector>35 35 35 35 35 35 </vector>
                <vector>36 36 36 36 36 36 </vector>
                <vector>37 37 37 37 37 37 </vector>
                <vector>38 38 38 38 38 38 </vector>
                <vector>39 39 39 39 39 39 </vector>
                <vector>40 40 40 40 40 40 </vector>
                <vector>41 41 41 41 41 41 </vector>
                <vector>42 42 42 42 42 42 </vector>
                <vector>43 43 43 43 43 43 </vector>
                <vector>44 44 44 44 44 44 </vector>
                <vector>45 45 45 45 45 45 </vector>
                <vector>46 46 46 46 46 46 </vector>
                <vector>47 47 47 47 47 47 </vector>
                <vector>48 48 48 48 48 48 </vector>
                <vector>49 49 49 49 49 49 </vector>
                <vector>50 50 50 50 50 50 </vector>
                <vector>51 51 51 51 51 51 </vector>
                <vector>52 52 52 52 52 52 </vector>
                <vector>53 53 53 53 53 53 </vector>
                <vector>54 54 54 54 54 54 </vector>
                <vector>55 55 55 55 55 55 </vector>
                <vector>56 56 56 56 56 56 </vector>
                <vector>57 57 57 57 57 57 </vector>
                <vector>58 58 58 58 58 58 </vector>
                <vector>59 59 59 59 59 59 </vector>
                <vector>60 60 60 60 60 60 </vector>
                <vector>61 61 61 61 61 61 </vector>
                <vector>62 62 62 62 62 62 </vector>
                <vector>63 63 63 63 63 63 </vector>
                <vector>64 64 64 64 64 64 </vector>
                <vector>65 65 65 65 65 65 </vector>
                <vector>66 66 66 66 66 66 </vector>
                <vector>67 67 67 67 67 67 </vector>
                <vector>68 68 68 68 68 68 </vector>
                <vector>69 69 69 69 69 69 </vector>
                <vector>70 70 70 70 70 70 </vector>
                <vector>71 71 71 71 71 71 </vector>
                <vector>72 72 72 72 72 72 </vector>
                <vector>73 73 73 73 73 73 </vector>
                <vector>74 74 74 74 74 74 </vector>
                <vector>75 75 75 75 75 75 </vector>
                <vector>76 76 76 76 76 76 </vector>
                <vector>77 77 77 77 77 77 </vector>
                <vector>78 78 78 78 78 78 </vector>
                <vector>79 79 79 79 79 79 </vector>
                <vector>80 80 80 80 80 80 </vector>
                <vector>81 81 81 81 81 81 </vector>
                <vector>82 82 82 82 82 82 </vector>
                <vector>83 83 83 83 83 83 </vector>
                <vector>84 84 84 84 84 84 </vector>
                <vector>85 85 85 85 85 85 </vector>
                <vector>86 86 86 86 86 86 </vector>
                <vector>87 87 87 87 87 87 </vector>
                <vector>88 88 88 88 88 88 </vector>
                <vector>89 89 89 89 89 89 </vector>
                <vector>90 90 90 90 90 90 </vector>
                <vector>91 91 91 91 91 91 </vector>
                <vector>92 92 92 92 92 92 </vector>
                <vector>93 93 93 93 93 93 </vector>
                <vector>94 94 94 94 94 94 </vector>
                <vector>95 95 95 95 95 95 </vector>
                <vector>96 96 96 96 96 96 </vector>
                <vector>97 97 97 97 97 97 </vector>
                <vector>98 98 98 98 98 98 </vector>
                <vector>99 99 99 99 99 99 </vector>
                <vector>100 100 100 100 100 100 </vector>
                <vector>101 101 101 101 101 101 </vector>
                <vector>102 102 102 102 102 102 </vector>
                <vector>103 103 103 103 103 103 </vector>
                <vector>104 104 104 104 104 104 </vector>
                <vector>105 105 105 105 105 105 </vector>
                <vector>106 106 106 106 106 106 </vector>
                <vector>107 107 107 107 107 107 </vector>
                <vector>108 108 108 108 108 108 </vector>
                <vector>109 109 109 109 109 109 </vector>
                <vector>110 110 110 110 110 110 </vector>
                <vector>111 111 111 111 111 111 </vector>
                <vector>112 112 112 112 112 112 </vector>
                <vector>113 113 113 113 113 113 </vector>
                <vector>114 114 114 114 114 114 </vector>
                <vector>115 115 115 115 115 115 </vector>
                <vector>116 116 116 116 116 116 </vector>
                <vector>117 117 117 117 117 117 </vector>
                <vector>118 118 118 118 118 118 </vector>
                <vector>119 119 119 119 119 119 </vector>
              </linksetmatrix>
            </morphojset_contents>
          </morphojset>
        </principal_component_analysis>
      </covariancematrix>
      <covariancematrix>
        <covariancematrix_contents visiblename="CovMatrix, FediaProjectCompiled.NTS, Asymmetry component" covarfromorigin="false" df="119" dim="2" fromexternaldata="false" frommorphojset="true" hasobjectsymmetry="true" isasymmetrycomponent="true" issymmetrycomponent="false" linkedoutlinenumber="0" linkedwireframenumber="0" matrixtype="6" pooledwithingroupcovariances="false" uniqueid="686">
          <covariancearray>
            <vector>1.666149020543214E-5 1.295302162359548E-6 0.0 -1.57228286930277E-5 -1.666149020543214E-5 1.2953021623595476E-6 3.9337738572214354E-6 -4.8659477128910504E-6 -4.854970010353174E-7 2.7645208665207157E-6 -4.2919706651671555E-6 -1.004295085322708E-6 0.0 7.4917599466546E-7 4.2919706651671555E-6 -1.004295085322708E-6 4.854970010353178E-7 2.7645208665207144E-6 -3.93377385722144E-6 -4.865947712891046E-6 0.0 8.775397748339764E-6 -3.3993400504260178E-6 1.991704797843304E-7 0.0 2.7371737065309325E-6 3.3993400504260178E-6 1.991704797843304E-7 6.211923603475433E-6 -1.385499162564093E-6 -6.2119236034754345E-6 -1.3854991625640926E-6 -6.620209401734019E-6 7.5836246039932335E-6 -1.3226833565986779E-5 5.722949397061503E-7 0.0 -6.857260939680672E-6 6.6202094017340195E-6 7.583624603993235E-6 1.3226833565986779E-5 5.722949397061505E-7 </vector>
            <vector>1.295302162359548E-6 3.177987307245311E-5 0.0 -1.3179123153441008E-4 -1.295302162359548E-6 3.177987307245311E-5 3.1173017745205954E-5 -7.932488196319623E-6 -1.1410984248397095E-5 2.8853280513374285E-5 -6.27422532419936E-5 -4.638024143270192E-5 0.0 -4.318286035220627E-6 6.27422532419936E-5 -4.638024143270192E-5 1.1410984248397095E-5 2.8853280513374285E-5 -3.1173017745205954E-5 -7.932488196319623E-6 0.0 4.3231069016021956E-5 -8.872084853725342E-6 3.6329924881861544E-5 0.0 2.100384066107379E-5 8.87208485372534E-6 3.6329924881861544E-5 4.2631145391834916E-5 -2.7075200393193874E-5 -4.2631145391834916E-5 -2.7075200393193874E-5 -3.913181058670398E-6 3.064732615888531E-5 5.886795803733597E-6 8.472353330368747E-6 0.0 -3.751504797692021E-5 3.913181058670401E-6 3.064732615888531E-5 -5.886795803733596E-6 8.472353330368745E-6 </vector>
            <vector>0.0 0.0 0.0 0.0 0.0 0.0 0.0 0.0 0.0 0.0 0.0 0.0 0.0 0.0 0.0 0.0 0.0 0.0 0.0 0.0 0.0 0.0 0.0 0.0 0.0 0.0 0.0 0.0 0.0 0.0 0.0 0.0 0.0 0.0 0.0 0.0 0.0 0.0 0.0 0.0 0.0 0.0 </vector>
            <vector>-1.57228286930277E-5 -1.3179123153441008E-4 0.0 7.038570457342914E-4 1.5722828693027705E-5 -1.317912315344101E-4 -1.0726765951803814E-4 -1.7470382796937242E-6 5.221301534431386E-5 -1.3165945528812543E-4 2.8341069908715714E-4 2.1472790289749083E-4 0.0 2.3322289775567695E-5 -2.8341069908715714E-4 2.1472790289749083E-4 -5.221301534431387E-5 -1.3165945528812543E-4 1.0726765951803814E-4 -1.7470382796937335E-6 0.0 -1.8786870712219521E-4 4.267640199191078E-5 -1.5463909546359358E-4 0.0 -9.300092534147015E-5 -4.267640199191078E-5 -1.5463909546359358E-4 -2.0617489941390872E-4 1.2460538579410257E-4 2.0617489941390866E-4 1.2460538579410255E-4 -1.4183384729804409E-5 -1.5869643766437534E-4 -2.572143273025923E-5 -8.937053917901512E-5 0.0 2.1083131438904605E-4 1.4183384729804397E-5 -1.5869643766437534E-4 2.5721432730259232E-5 -8.937053917901512E-5 </vector>
            <vector>-1.666149020543214E-5 -1.295302162359548E-6 0.0 1.5722828693027705E-5 1.666149020543214E-5 -1.2953021623595476E-6 -3.933773857221438E-6 4.8659477128910504E-6 4.854970010353176E-7 -2.764520866520716E-6 4.291970665167156E-6 1.004295085322708E-6 0.0 -7.491759946654599E-7 -4.291970665167156E-6 1.004295085322708E-6 -4.854970010353178E-7 -2.764520866520714E-6 3.93377385722144E-6 4.865947712891046E-6 0.0 -8.775397748339766E-6 3.3993400504260174E-6 -1.9917047978433016E-7 0.0 -2.7371737065309325E-6 -3.3993400504260178E-6 -1.991704797843304E-7 -6.211923603475433E-6 1.3854991625640935E-6 6.2119236034754345E-6 1.3854991625640926E-6 6.620209401734019E-6 -7.583624603993235E-6 1.3226833565986777E-5 -5.722949397061503E-7 0.0 6.857260939680672E-6 -6.620209401734019E-6 -7.583624603993235E-6 -1.3226833565986779E-5 -5.722949397061505E-7 </vector>
            <vector>1.2953021623595476E-6 3.177987307245311E-5 0.0 -1.317912315344101E-4 -1.2953021623595476E-6 3.177987307245311E-5 3.1173017745205954E-5 -7.932488196319623E-6 -1.1410984248397095E-5 2.8853280513374285E-5 -6.274225324199361E-5 -4.638024143270192E-5 0.0 -4.318286035220627E-6 6.274225324199361E-5 -4.638024143270192E-5 1.1410984248397095E-5 2.8853280513374285E-5 -3.1173017745205954E-5 -7.932488196319623E-6 0.0 4.3231069016021956E-5 -8.87208485372534E-6 3.6329924881861544E-5 0.0 2.1003840661073785E-5 8.87208485372534E-6 3.6329924881861544E-5 4.2631145391834916E-5 -2.7075200393193878E-5 -4.2631145391834916E-5 -2.7075200393193878E-5 -3.913181058670399E-6 3.064732615888531E-5 5.886795803733596E-6 8.472353330368745E-6 0.0 -3.7515047976920216E-5 3.913181058670401E-6 3.064732615888531E-5 -5.886795803733594E-6 8.472353330368745E-6 </vector>
[truncated: 2,010,297 more chars]
