# Supplementary material for: A Step-by-Step Guide for Geometric Morphometrics of Floral Symmetry
Source: Front Plant Sci. 2018 Oct 10;9:1433. doi: 10.3389/fpls.2018.01433 (PMC6191499; doi:10.3389/fpls.2018.01433)
Supplement: Supplementary file 1 [file Data_Sheet_1.ZIP › SupplementaryInformation/CaseStudy1_BilateralSymmetry_Fedia/CaseStudy1_FolderDescription.xlsx]

## Sheet: Sheet1
Description of files in this folder:
Files	Description
FediaProjecta1b1.TPS	Raw 2D landmark coordinates for the first imaging and first digitizing session
FediaProjecta1b2.TPS	Raw 2D landmark coordinates for the first imaging and second digitizing session
FediaProjecta2b1.TPS	Raw 2D landmark coordinates for the second imaging and first digitizing session
FediaProjecta2b2.TPS	Raw 2D landmark coordinates for the second imaging and second digitizing session
FediaProjectCompiled.NTS	Raw 2D landmark coordinates compiled from all imaging and digitizing sessions with specimens IDs
FediaProjectCompiled.TPS	Raw 2D landmark coordinates compiled from all imaging and digitizing sessions with specimens IDs
FediaOutline	2D outline of a flower ready to be imported in MorphoJ for visualizations as Warped Outline Drawing
coFed.txt	A column vector containing the information about relabelled reflected landmarks
RefRelabFedia.txt	Raw 2D landmark coordinates of all original and transformed relabelled configurations of landmarks ready for analysis in MorphoJ
SymmetryFunctions.R	The R file (openable with any text editor) containing functions C1v, Cn and RotatePC
RscriptBilateralSymmetryFediaProject.html	A step-by-step guide for analysis of bilateral object symmetry in R using function C1v and MorphoJ
FediaProjectAnalyses.morphoj	The MorphoJ project containing all compiled datasets and analyses
