# Supplementary material for: A Step-by-Step Guide for Geometric Morphometrics of Floral Symmetry
Source: Front Plant Sci. 2018 Oct 10;9:1433. doi: 10.3389/fpls.2018.01433 (PMC6191499; doi:10.3389/fpls.2018.01433)
Supplement: Supplementary file 1 [file Data_Sheet_1.ZIP › SupplementaryInformation/CaseStudy3_RotationalSymmetryOnly_Vinca/RotRelabVin.morphoj]

<?xml version="1.0" encoding="UTF-8"?>

<morphojroot version="1.06d">
  <morphojproject>
    <morphojproject_contents visiblename="RotRelabVin" lollipopcolor="-16776961" lollipopgraphpointsize="9.0" lollipoplandmarknumbercolor="-65536" lollipopshowlandmarknumber="true" outlinedefaultgraphpointsize="9.0" outlinelandmarknumbercolor="-65536" outlineshowlandmarknumber="true" outlineshowstartingshape="true" outlinestartingconfigcolor="-16711681" outlinetargetconfigcolor="-16776961" transgridgraphpointsize="9.0" transgridgridcolor="-16711681" transgridLandmarkNumberColor="-65536" transgridlollipopcolor="-16776961" transgridshowlandmarknumber="true" transgridShowLollipop="true" wireframedefaultgraphpointsize="9.0" wireframelandmarknumbercolor="-65536" wireframeshowlandmarknumber="true" wireframeshowstartingshape="true" wireframestartingconfigcolor="-16711681" wireframetargetconfigcolor="-16776961">
      <uniquenumber>686</uniquenumber>
    </morphojproject_contents>
    <morphojset>
      <morphojset_contents visiblename="RotRelabVin.txt" uniqueid="498" alignmentmethod="1" dimension="2" hasprocrustesfit="true" hasrawdata="true" linkedoutlinenumber="0" linkedwireframenumber="652" nincl="150" nlmk="11" nobs="150" objsymmetry="false" procsumsquare="0.2621672839617296" procrustesfitfromparentset="false">
        <alignmentvectors>
          <vector>0.0 </vector>
          <vector>0.0 </vector>
          <vector>0.0 </vector>
          <vector>0.0 </vector>
          <vector>0.0 </vector>
          <vector>0.0 </vector>
          <vector>0.0 </vector>
          <vector>0.0 </vector>
          <vector>0.0 </vector>
          <vector>0.0 </vector>
          <vector>0.0 </vector>
        </alignmentvectors>
        <datavector>
          <datamatrix visiblename="RotRelabVin.txt, raw data" covarfromorigin="false" matrixtype="0" iscoordinates="true" issymmetrycomponent="false" isasymmetrycomponent="false">
            <data>
              <vector>0.0076473897 -0.0216854717 -0.1478910308 0.244355176 0.0713460631 0.3390316919 0.1737401923 0.1971414656 0.3590559122 0.0326468234 0.2557583736 -0.0966807945 0.1584813881 -0.3052305736 -0.0356690614 -0.2663618864 -0.2629814861 -0.2533505423 -0.2681921773 -0.0474101612 -0.3103195555 0.1736679366 </vector>
              <vector>0.0080005709 -0.0091581619 -0.1350022375 0.2316262329 0.0624225804 0.3566756591 0.1905757448 0.1909471427 0.3541345686 0.0406812065 0.2577497823 -0.1009424591 0.1554024072 -0.3071562896 -0.0345797728 -0.2723830663 -0.2707964865 -0.2480945365 -0.2537704394 -0.0422024579 -0.3162033126 0.1535747902 </vector>
              <vector>0.0084640764 0.0018311486 -0.145227576 0.2300410333 0.0573807057 0.3467192019 0.1772426562 0.2272411112 0.3583391607 0.0283918589 0.2562967041 -0.0989846354 0.1467259917 -0.3339766999 -0.0250520338 -0.2782279622 -0.256868166 -0.2503463936 -0.2582495513 -0.0659055381 -0.3143618581 0.1795354539 </vector>
              <vector>0.0158403395 -0.0015140686 -0.128931877 0.2203862829 0.069429093 0.3482270508 0.1823683101 0.2105563165 0.3466030954 0.0613168886 0.250278298 -0.1193410608 0.1636555735 -0.3119500816 -0.031820954 -0.2676759529 -0.2558276006 -0.2452360442 -0.2698535669 -0.0524786688 -0.3197561375 0.160432407 </vector>
              <vector>3.405532E-4 -0.0141165783 -0.1383903707 0.2305618303 0.0705221976 0.3765299127 0.170632948 0.1980260505 0.3257547631 0.0640239468 0.2612996904 -0.106097015 0.1529684732 -0.3185381881 -0.0216182249 -0.2650022947 -0.253184686 -0.2480962851 -0.2632698004 -0.0663093786 -0.3390503891 0.1780033133 </vector>
              <vector>0.0190205271 -0.0134462136 -0.1384630251 0.2292302591 0.052500094 0.3557758971 0.1752834227 0.1982825534 0.3460984245 0.0458935787 0.2277894875 -0.1204068473 0.1709143991 -0.3425438445 -0.0297004085 -0.2670412148 -0.2571829199 -0.242474369 -0.2774246764 -0.068350573 -0.2998390926 0.1607433961 </vector>
              <vector>0.0012748148 -0.0087490347 -0.1377222218 0.2385119567 0.0624875423 0.3588051751 0.186884987 0.2234914794 0.3644328082 0.0442344606 0.2423633316 -0.0973286751 0.1570276279 -0.314500656 -0.0201524873 -0.2924371045 -0.2377384942 -0.2552188198 -0.2600757186 -0.0627582463 -0.3149545671 0.1711337805 </vector>
              <vector>-0.0117260392 0.0062397177 -0.1265861492 0.2313319267 0.0685900761 0.3534394673 0.177751929 0.2047408346 0.3488099924 0.0451750539 0.2530230712 -0.1064075647 0.1386124078 -0.3337234841 -0.0348795453 -0.2594343208 -0.2412610541 -0.252880115 -0.2481785231 -0.0545719199 -0.3163759415 0.1619973656 </vector>
              <vector>0.0048110561 -0.0237612695 -0.1318841737 0.2241440572 0.0776979668 0.3580296312 0.1981725429 0.209410289 0.3533153081 0.0532174609 0.2562942577 -0.1277143346 0.1717377443 -0.3102591455 -0.0293408482 -0.27938348 -0.2461815436 -0.2485379774 -0.2571201008 -0.0626410143 -0.3308882502 0.1752675998 </vector>
              <vector>0.007875901 0.0037641097 -0.14596034 0.2439234864 0.0708847969 0.3449704028 0.2040112705 0.1981983115 0.3489605422 0.0420375863 0.239748115 -0.1092652889 0.1531715402 -0.3013273772 -0.0254549578 -0.2661964298 -0.2572345351 -0.2322137666 -0.2657416762 -0.0719069186 -0.3139313244 0.1723012858 </vector>
              <vector>0.0080204835 -0.0030711869 -0.1329754289 0.2317918314 0.0788851128 0.3404510263 0.1933862961 0.1956352017 0.3512522046 0.0474619538 0.2418442633 -0.0989007868 0.1677840776 -0.3327136786 -0.0132830409 -0.2685972945 -0.2470702869 -0.2500239559 -0.2681722914 -0.03791642 -0.3237939711 0.1759656058 </vector>
              <vector>-0.0197344251 -0.0023672717 -0.1409516058 0.2335238402 0.073533699 0.3454079467 0.1821405467 0.1905759951 0.3422675592 0.0452977905 0.2424343999 -0.1099014224 0.1520654426 -0.305653575 -0.0261486202 -0.2802778169 -0.2544087309 -0.2447572904 -0.2648684394 -0.0469276944 -0.2795302841 0.1849004943 </vector>
              <vector>0.0011777215 0.0101536844 -0.1363724959 0.2261449138 0.0481115791 0.3627866978 0.1736637386 0.1968942496 0.3445962982 0.054625851 0.2433782696 -0.1166385966 0.1463884582 -0.3155497392 -0.0201047597 -0.2695389912 -0.269151162 -0.2321544419 -0.2623587638 -0.0547662494 -0.330773474 0.1877554757 </vector>
              <vector>-0.0046869842 0.0055537378 -0.1425337528 0.2360360077 0.0858407976 0.3625074788 0.1764019145 0.1802941078 0.3540183423 0.0206836131 0.241159931 -0.1008979193 0.1379924193 -0.3261506201 -0.037107796 -0.2672706229 -0.2645321928 -0.2312442496 -0.2838416573 -0.052340358 -0.3029140524 0.1756800141 </vector>
              <vector>0.0133010812 -0.0034547718 -0.1271590286 0.2644368338 0.07681087 0.3589578446 0.1713165284 0.2219746459 0.3740557654 0.0331161585 0.2450023171 -0.1013388355 0.1572193757 -0.3099990492 -0.0196353702 -0.2678355662 -0.2350295491 -0.2475927212 -0.253580523 -0.0745460964 -0.301977447 0.1548225099 </vector>
              <vector>-0.0032712601 0.0120159383 -0.1462949093 0.2378981059 0.0733126558 0.3420560883 0.1849772895 0.202312392 0.3534374656 0.0565038676 0.2351134268 -0.0971937514 0.1587812195 -0.3079829037 -0.0183506154 -0.2733076321 -0.2365461789 -0.2440212603 -0.25886176 -0.0444605326 -0.3028734789 0.1966186258 </vector>
              <vector>0.0012840478 0.0032128374 -0.1430130179 0.2295046292 0.0494811548 0.3488269349 0.1934684502 0.199875848 0.3450115615 0.0306231172 0.2434465981 -0.1022016982 0.1489358948 -0.3071011767 -0.0315433278 -0.2650179338 -0.2624353951 -0.2579711635 -0.2488197788 -0.0472247004 -0.337642854 0.1579290652 </vector>
              <vector>0.0028710543 -0.0050652134 -0.1392581479 0.2484984771 0.0568503503 0.346578813 0.179598547 0.1974720075 0.3383230072 0.0505995723 0.2501727009 -0.1128630946 0.1499779726 -0.3225488736 -0.0168780114 -0.2583493817 -0.2528582046 -0.2488132019 -0.2802836954 -0.0625069418 -0.3090151028 0.1624727318 </vector>
              <vector>0.0062055881 -0.0076780016 -0.1452302044 0.2136715924 0.058628916 0.3604875628 0.1740566567 0.2087202568 0.3466981055 0.030081732 0.247065716 -0.0922453054 0.1497911862 -0.3150528893 -0.037373612 -0.2616371185 -0.2595368383 -0.2429686648 -0.2561854038 -0.0458107072 -0.3013835838 0.1696645664 </vector>
              <vector>0.0117907588 0.0078328275 -0.1359047242 0.2280844628 0.0635643116 0.3533375614 0.196559284 0.1998653429 0.3531320625 0.0583743948 0.2582738412 -0.1150121897 0.1463236824 -0.3266817092 -0.0256682378 -0.2716576891 -0.2704636179 -0.2495014673 -0.2689600527 -0.0586587899 -0.3161055657 0.1757095156 </vector>
              <vector>-0.0133364084 -0.0160213373 -0.1271286616 0.2311775766 0.0495582301 0.3635488103 0.1776736641 0.201796494 0.3572040382 0.0378182105 0.2476057336 -0.1143282467 0.1612256279 -0.3123273872 -0.0326978825 -0.2719757501 -0.2600048303 -0.2325956855 -0.2649593375 -0.0689796304 -0.3021993378 0.1698870921 </vector>
              <vector>0.0138726417 -0.0029063274 -0.1427149026 0.2436191146 0.0574853258 0.3452703836 0.1796688876 0.189634123 0.3498220061 0.0473423658 0.2609973766 -0.0868466387 0.1439664308 -0.3244432419 -0.0398237262 -0.277511374 -0.2547682433 -0.244827347 -0.2597387424 -0.0657190523 -0.3172351181 0.1673248608 </vector>
              <vector>-0.0064035204 0.0142778836 -0.1318833975 0.2269559501 0.0645500583 0.3384499693 0.1772305834 0.2155300422 0.3703957789 0.0495885125 0.254165889 -0.1176977677 0.1473454809 -0.3013791472 -0.0299344141 -0.2814344702 -0.250039004 -0.2494340681 -0.2677187446 -0.0645639861 -0.2993229638 0.1593651416 </vector>
              <vector>0.0049381686 -0.0111848754 -0.1295895587 0.2317129207 0.068328509 0.3469716602 0.1808465832 0.198240089 0.346069234 0.0475815693 0.2611244741 -0.1235059017 0.1561839733 -0.3157634151 -0.0294509054 -0.2753936513 -0.2491314722 -0.2456042331 -0.2808670695 -0.0694958992 -0.3334423849 0.160655418 </vector>
              <vector>0.005907465 0.0018895469 -0.1271973264 0.2317883162 0.0653765924 0.3413325413 0.1841278232 0.2045513257 0.3558835299 0.0427043498 0.2650770322 -0.1217059714 0.1465946949 -0.3067774009 -0.0229624678 -0.2521838706 -0.2564763577 -0.2569550945 -0.2732999709 -0.0585847311 -0.3224212464 0.1863500005 </vector>
              <vector>0.0146022968 -0.0086189962 -0.1112842984 0.2336205494 0.0824099387 0.3401859325 0.1599562667 0.1847331425 0.3391797669 0.0154870219 0.2602940362 -0.0987936789 0.1539038188 -0.3224256277 -0.0281511057 -0.2630460625 -0.2658668746 -0.2342749985 -0.2724453879 -0.0443749296 -0.3041289106 0.1520640176 </vector>
              <vector>-0.0034068093 -0.0022027372 -0.1314553012 0.2398813535 0.0660905441 0.346719168 0.1889263621 0.1932953785 0.3457134042 0.0453142265 0.2563150564 -0.1011577257 0.149330905 -0.3283175549 -0.031521492 -0.2631037469 -0.258270537 -0.2452364544 -0.2586963905 -0.0500698792 -0.2886545252 0.1776189548 </vector>
              <vector>-0.0032258307 0.0015854337 -0.1502641248 0.2322349121 0.0429742234 0.3435552009 0.172698378 0.2187494836 0.3623927664 0.0372701692 0.234699004 -0.1065129131 0.1695872913 -0.3296867393 -0.015223489 -0.2574791296 -0.2554072518 -0.2434824084 -0.2667333662 -0.0452136538 -0.3319383489 0.1591908023 </vector>
              <vector>-0.00165124 -0.0133088682 -0.1318678537 0.2434752818 0.0637278089 0.3521475985 0.1841308781 0.1901819723 0.3405076048 0.0597275962 0.2531128077 -0.120705572 0.1456179734 -0.3248059912 -0.0227350016 -0.2699507477 -0.2603544116 -0.243868791 -0.2598569266 -0.049557287 -0.2970842449 0.1815836503 </vector>
              <vector>-0.0149170592 0.0039074963 -0.1302731988 0.2361670626 0.0665574734 0.3458632976 0.1804819138 0.2081466079 0.3494711018 0.0397440498 0.254502734 -0.0899543878 0.1490028084 -0.3140293362 -0.0226882595 -0.2597097054 -0.2412030329 -0.2545807981 -0.2750929401 -0.063445289 -0.3103070159 0.1589670939 </vector>
              <vector>0.0076473897 -0.0216854717 -0.2681921773 -0.0474101612 -0.3103195555 0.1736679366 -0.1478910308 0.244355176 0.0713460631 0.3390316919 0.1737401923 0.1971414656 0.3590559122 0.0326468234 0.2557583736 -0.0966807945 0.1584813881 -0.3052305736 -0.0356690614 -0.2663618864 -0.2629814861 -0.2533505423 </vector>
              <vector>0.0080005709 -0.0091581619 -0.2537704394 -0.0422024579 -0.3162033126 0.1535747902 -0.1350022375 0.2316262329 0.0624225804 0.3566756591 0.1905757448 0.1909471427 0.3541345686 0.0406812065 0.2577497823 -0.1009424591 0.1554024072 -0.3071562896 -0.0345797728 -0.2723830663 -0.2707964865 -0.2480945365 </vector>
              <vector>0.0084640764 0.0018311486 -0.2582495513 -0.0659055381 -0.3143618581 0.1795354539 -0.145227576 0.2300410333 0.0573807057 0.3467192019 0.1772426562 0.2272411112 0.3583391607 0.0283918589 0.2562967041 -0.0989846354 0.1467259917 -0.3339766999 -0.0250520338 -0.2782279622 -0.256868166 -0.2503463936 </vector>
              <vector>0.0158403395 -0.0015140686 -0.2698535669 -0.0524786688 -0.3197561375 0.160432407 -0.128931877 0.2203862829 0.069429093 0.3482270508 0.1823683101 0.2105563165 0.3466030954 0.0613168886 0.250278298 -0.1193410608 0.1636555735 -0.3119500816 -0.031820954 -0.2676759529 -0.2558276006 -0.2452360442 </vector>
              <vector>3.405532E-4 -0.0141165783 -0.2632698004 -0.0663093786 -0.3390503891 0.1780033133 -0.1383903707 0.2305618303 0.0705221976 0.3765299127 0.170632948 0.1980260505 0.3257547631 0.0640239468 0.2612996904 -0.106097015 0.1529684732 -0.3185381881 -0.0216182249 -0.2650022947 -0.253184686 -0.2480962851 </vector>
              <vector>0.0190205271 -0.0134462136 -0.2774246764 -0.068350573 -0.2998390926 0.1607433961 -0.1384630251 0.2292302591 0.052500094 0.3557758971 0.1752834227 0.1982825534 0.3460984245 0.0458935787 0.2277894875 -0.1204068473 0.1709143991 -0.3425438445 -0.0297004085 -0.2670412148 -0.2571829199 -0.242474369 </vector>
              <vector>0.0012748148 -0.0087490347 -0.2600757186 -0.0627582463 -0.3149545671 0.1711337805 -0.1377222218 0.2385119567 0.0624875423 0.3588051751 0.186884987 0.2234914794 0.3644328082 0.0442344606 0.2423633316 -0.0973286751 0.1570276279 -0.314500656 -0.0201524873 -0.2924371045 -0.2377384942 -0.2552188198 </vector>
              <vector>-0.0117260392 0.0062397177 -0.2481785231 -0.0545719199 -0.3163759415 0.1619973656 -0.1265861492 0.2313319267 0.0685900761 0.3534394673 0.177751929 0.2047408346 0.3488099924 0.0451750539 0.2530230712 -0.1064075647 0.1386124078 -0.3337234841 -0.0348795453 -0.2594343208 -0.2412610541 -0.252880115 </vector>
              <vector>0.0048110561 -0.0237612695 -0.2571201008 -0.0626410143 -0.3308882502 0.1752675998 -0.1318841737 0.2241440572 0.0776979668 0.3580296312 0.1981725429 0.209410289 0.3533153081 0.0532174609 0.2562942577 -0.1277143346 0.1717377443 -0.3102591455 -0.0293408482 -0.27938348 -0.2461815436 -0.2485379774 </vector>
              <vector>0.007875901 0.0037641097 -0.2657416762 -0.0719069186 -0.3139313244 0.1723012858 -0.14596034 0.2439234864 0.0708847969 0.3449704028 0.2040112705 0.1981983115 0.3489605422 0.0420375863 0.239748115 -0.1092652889 0.1531715402 -0.3013273772 -0.0254549578 -0.2661964298 -0.2572345351 -0.2322137666 </vector>
              <vector>0.0080204835 -0.0030711869 -0.2681722914 -0.03791642 -0.3237939711 0.1759656058 -0.1329754289 0.2317918314 0.0788851128 0.3404510263 0.1933862961 0.1956352017 0.3512522046 0.0474619538 0.2418442633 -0.0989007868 0.1677840776 -0.3327136786 -0.0132830409 -0.2685972945 -0.2470702869 -0.2500239559 </vector>
              <vector>-0.0197344251 -0.0023672717 -0.2648684394 -0.0469276944 -0.2795302841 0.1849004943 -0.1409516058 0.2335238402 0.073533699 0.3454079467 0.1821405467 0.1905759951 0.3422675592 0.0452977905 0.2424343999 -0.1099014224 0.1520654426 -0.305653575 -0.0261486202 -0.2802778169 -0.2544087309 -0.2447572904 </vector>
              <vector>0.0011777215 0.0101536844 -0.2623587638 -0.0547662494 -0.330773474 0.1877554757 -0.1363724959 0.2261449138 0.0481115791 0.3627866978 0.1736637386 0.1968942496 0.3445962982 0.054625851 0.2433782696 -0.1166385966 0.1463884582 -0.3155497392 -0.0201047597 -0.2695389912 -0.269151162 -0.2321544419 </vector>
              <vector>-0.0046869842 0.0055537378 -0.2838416573 -0.052340358 -0.3029140524 0.1756800141 -0.1425337528 0.2360360077 0.0858407976 0.3625074788 0.1764019145 0.1802941078 0.3540183423 0.0206836131 0.241159931 -0.1008979193 0.1379924193 -0.3261506201 -0.037107796 -0.2672706229 -0.2645321928 -0.2312442496 </vector>
              <vector>0.0133010812 -0.0034547718 -0.253580523 -0.0745460964 -0.301977447 0.1548225099 -0.1271590286 0.2644368338 0.07681087 0.3589578446 0.1713165284 0.2219746459 0.3740557654 0.0331161585 0.2450023171 -0.1013388355 0.1572193757 -0.3099990492 -0.0196353702 -0.2678355662 -0.2350295491 -0.2475927212 </vector>
              <vector>-0.0032712601 0.0120159383 -0.25886176 -0.0444605326 -0.3028734789 0.1966186258 -0.1462949093 0.2378981059 0.0733126558 0.3420560883 0.1849772895 0.202312392 0.3534374656 0.0565038676 0.2351134268 -0.0971937514 0.1587812195 -0.3079829037 -0.0183506154 -0.2733076321 -0.2365461789 -0.2440212603 </vector>
              <vector>0.0012840478 0.0032128374 -0.2488197788 -0.0472247004 -0.337642854 0.1579290652 -0.1430130179 0.2295046292 0.0494811548 0.3488269349 0.1934684502 0.199875848 0.3450115615 0.0306231172 0.2434465981 -0.1022016982 0.1489358948 -0.3071011767 -0.0315433278 -0.2650179338 -0.2624353951 -0.2579711635 </vector>
              <vector>0.0028710543 -0.0050652134 -0.2802836954 -0.0625069418 -0.3090151028 0.1624727318 -0.1392581479 0.2484984771 0.0568503503 0.346578813 0.179598547 0.1974720075 0.3383230072 0.0505995723 0.2501727009 -0.1128630946 0.1499779726 -0.3225488736 -0.0168780114 -0.2583493817 -0.2528582046 -0.2488132019 </vector>
              <vector>0.0062055881 -0.0076780016 -0.2561854038 -0.0458107072 -0.3013835838 0.1696645664 -0.1452302044 0.2136715924 0.058628916 0.3604875628 0.1740566567 0.2087202568 0.3466981055 0.030081732 0.247065716 -0.0922453054 0.1497911862 -0.3150528893 -0.037373612 -0.2616371185 -0.2595368383 -0.2429686648 </vector>
              <vector>0.0117907588 0.0078328275 -0.2689600527 -0.0586587899 -0.3161055657 0.1757095156 -0.1359047242 0.2280844628 0.0635643116 0.3533375614 0.196559284 0.1998653429 0.3531320625 0.0583743948 0.2582738412 -0.1150121897 0.1463236824 -0.3266817092 -0.0256682378 -0.2716576891 -0.2704636179 -0.2495014673 </vector>
              <vector>-0.0133364084 -0.0160213373 -0.2649593375 -0.0689796304 -0.3021993378 0.1698870921 -0.1271286616 0.2311775766 0.0495582301 0.3635488103 0.1776736641 0.201796494 0.3572040382 0.0378182105 0.2476057336 -0.1143282467 0.1612256279 -0.3123273872 -0.0326978825 -0.2719757501 -0.2600048303 -0.2325956855 </vector>
              <vector>0.0138726417 -0.0029063274 -0.2597387424 -0.0657190523 -0.3172351181 0.1673248608 -0.1427149026 0.2436191146 0.0574853258 0.3452703836 0.1796688876 0.189634123 0.3498220061 0.0473423658 0.2609973766 -0.0868466387 0.1439664308 -0.3244432419 -0.0398237262 -0.277511374 -0.2547682433 -0.244827347 </vector>
              <vector>-0.0064035204 0.0142778836 -0.2677187446 -0.0645639861 -0.2993229638 0.1593651416 -0.1318833975 0.2269559501 0.0645500583 0.3384499693 0.1772305834 0.2155300422 0.3703957789 0.0495885125 0.254165889 -0.1176977677 0.1473454809 -0.3013791472 -0.0299344141 -0.2814344702 -0.250039004 -0.2494340681 </vector>
              <vector>0.0049381686 -0.0111848754 -0.2808670695 -0.0694958992 -0.3334423849 0.160655418 -0.1295895587 0.2317129207 0.068328509 0.3469716602 0.1808465832 0.198240089 0.346069234 0.0475815693 0.2611244741 -0.1235059017 0.1561839733 -0.3157634151 -0.0294509054 -0.2753936513 -0.2491314722 -0.2456042331 </vector>
              <vector>0.005907465 0.0018895469 -0.2732999709 -0.0585847311 -0.3224212464 0.1863500005 -0.1271973264 0.2317883162 0.0653765924 0.3413325413 0.1841278232 0.2045513257 0.3558835299 0.0427043498 0.2650770322 -0.1217059714 0.1465946949 -0.3067774009 -0.0229624678 -0.2521838706 -0.2564763577 -0.2569550945 </vector>
              <vector>0.0146022968 -0.0086189962 -0.2724453879 -0.0443749296 -0.3041289106 0.1520640176 -0.1112842984 0.2336205494 0.0824099387 0.3401859325 0.1599562667 0.1847331425 0.3391797669 0.0154870219 0.2602940362 -0.0987936789 0.1539038188 -0.3224256277 -0.0281511057 -0.2630460625 -0.2658668746 -0.2342749985 </vector>
              <vector>-0.0034068093 -0.0022027372 -0.2586963905 -0.0500698792 -0.2886545252 0.1776189548 -0.1314553012 0.2398813535 0.0660905441 0.346719168 0.1889263621 0.1932953785 0.3457134042 0.0453142265 0.2563150564 -0.1011577257 0.149330905 -0.3283175549 -0.031521492 -0.2631037469 -0.258270537 -0.2452364544 </vector>
              <vector>-0.0032258307 0.0015854337 -0.2667333662 -0.0452136538 -0.3319383489 0.1591908023 -0.1502641248 0.2322349121 0.0429742234 0.3435552009 0.172698378 0.2187494836 0.3623927664 0.0372701692 0.234699004 -0.1065129131 0.1695872913 -0.3296867393 -0.015223489 -0.2574791296 -0.2554072518 -0.2434824084 </vector>
              <vector>-0.00165124 -0.0133088682 -0.2598569266 -0.049557287 -0.2970842449 0.1815836503 -0.1318678537 0.2434752818 0.0637278089 0.3521475985 0.1841308781 0.1901819723 0.3405076048 0.0597275962 0.2531128077 -0.120705572 0.1456179734 -0.3248059912 -0.0227350016 -0.2699507477 -0.2603544116 -0.243868791 </vector>
              <vector>-0.0149170592 0.0039074963 -0.2750929401 -0.063445289 -0.3103070159 0.1589670939 -0.1302731988 0.2361670626 0.0665574734 0.3458632976 0.1804819138 0.2081466079 0.3494711018 0.0397440498 0.254502734 -0.0899543878 0.1490028084 -0.3140293362 -0.0226882595 -0.2597097054 -0.2412030329 -0.2545807981 </vector>
              <vector>0.0076473897 -0.0216854717 -0.0356690614 -0.2663618864 -0.2629814861 -0.2533505423 -0.2681921773 -0.0474101612 -0.3103195555 0.1736679366 -0.1478910308 0.244355176 0.0713460631 0.3390316919 0.1737401923 0.1971414656 0.3590559122 0.0326468234 0.2557583736 -0.0966807945 0.1584813881 -0.3052305736 </vector>
              <vector>0.0080005709 -0.0091581619 -0.0345797728 -0.2723830663 -0.2707964865 -0.2480945365 -0.2537704394 -0.0422024579 -0.3162033126 0.1535747902 -0.1350022375 0.2316262329 0.0624225804 0.3566756591 0.1905757448 0.1909471427 0.3541345686 0.0406812065 0.2577497823 -0.1009424591 0.1554024072 -0.3071562896 </vector>
              <vector>0.0084640764 0.0018311486 -0.0250520338 -0.2782279622 -0.256868166 -0.2503463936 -0.2582495513 -0.0659055381 -0.3143618581 0.1795354539 -0.145227576 0.2300410333 0.0573807057 0.3467192019 0.1772426562 0.2272411112 0.3583391607 0.0283918589 0.2562967041 -0.0989846354 0.1467259917 -0.3339766999 </vector>
              <vector>0.0158403395 -0.0015140686 -0.031820954 -0.2676759529 -0.2558276006 -0.2452360442 -0.2698535669 -0.0524786688 -0.3197561375 0.160432407 -0.128931877 0.2203862829 0.069429093 0.3482270508 0.1823683101 0.2105563165 0.3466030954 0.0613168886 0.250278298 -0.1193410608 0.1636555735 -0.3119500816 </vector>
              <vector>3.405532E-4 -0.0141165783 -0.0216182249 -0.2650022947 -0.253184686 -0.2480962851 -0.2632698004 -0.0663093786 -0.3390503891 0.1780033133 -0.1383903707 0.2305618303 0.0705221976 0.3765299127 0.170632948 0.1980260505 0.3257547631 0.0640239468 0.2612996904 -0.106097015 0.1529684732 -0.3185381881 </vector>
              <vector>0.0190205271 -0.0134462136 -0.0297004085 -0.2670412148 -0.2571829199 -0.242474369 -0.2774246764 -0.068350573 -0.2998390926 0.1607433961 -0.1384630251 0.2292302591 0.052500094 0.3557758971 0.1752834227 0.1982825534 0.3460984245 0.0458935787 0.2277894875 -0.1204068473 0.1709143991 -0.3425438445 </vector>
              <vector>0.0012748148 -0.0087490347 -0.0201524873 -0.2924371045 -0.2377384942 -0.2552188198 -0.2600757186 -0.0627582463 -0.3149545671 0.1711337805 -0.1377222218 0.2385119567 0.0624875423 0.3588051751 0.186884987 0.2234914794 0.3644328082 0.0442344606 0.2423633316 -0.0973286751 0.1570276279 -0.314500656 </vector>
              <vector>-0.0117260392 0.0062397177 -0.0348795453 -0.2594343208 -0.2412610541 -0.252880115 -0.2481785231 -0.0545719199 -0.3163759415 0.1619973656 -0.1265861492 0.2313319267 0.0685900761 0.3534394673 0.177751929 0.2047408346 0.3488099924 0.0451750539 0.2530230712 -0.1064075647 0.1386124078 -0.3337234841 </vector>
              <vector>0.0048110561 -0.0237612695 -0.0293408482 -0.27938348 -0.2461815436 -0.2485379774 -0.2571201008 -0.0626410143 -0.3308882502 0.1752675998 -0.1318841737 0.2241440572 0.0776979668 0.3580296312 0.1981725429 0.209410289 0.3533153081 0.0532174609 0.2562942577 -0.1277143346 0.1717377443 -0.3102591455 </vector>
              <vector>0.007875901 0.0037641097 -0.0254549578 -0.2661964298 -0.2572345351 -0.2322137666 -0.2657416762 -0.0719069186 -0.3139313244 0.1723012858 -0.14596034 0.2439234864 0.0708847969 0.3449704028 0.2040112705 0.1981983115 0.3489605422 0.0420375863 0.239748115 -0.1092652889 0.1531715402 -0.3013273772 </vector>
              <vector>0.0080204835 -0.0030711869 -0.0132830409 -0.2685972945 -0.2470702869 -0.2500239559 -0.2681722914 -0.03791642 -0.3237939711 0.1759656058 -0.1329754289 0.2317918314 0.0788851128 0.3404510263 0.1933862961 0.1956352017 0.3512522046 0.0474619538 0.2418442633 -0.0989007868 0.1677840776 -0.3327136786 </vector>
              <vector>-0.0197344251 -0.0023672717 -0.0261486202 -0.2802778169 -0.2544087309 -0.2447572904 -0.2648684394 -0.0469276944 -0.2795302841 0.1849004943 -0.1409516058 0.2335238402 0.073533699 0.3454079467 0.1821405467 0.1905759951 0.3422675592 0.0452977905 0.2424343999 -0.1099014224 0.1520654426 -0.305653575 </vector>
              <vector>0.0011777215 0.0101536844 -0.0201047597 -0.2695389912 -0.269151162 -0.2321544419 -0.2623587638 -0.0547662494 -0.330773474 0.1877554757 -0.1363724959 0.2261449138 0.0481115791 0.3627866978 0.1736637386 0.1968942496 0.3445962982 0.054625851 0.2433782696 -0.1166385966 0.1463884582 -0.3155497392 </vector>
              <vector>-0.0046869842 0.0055537378 -0.037107796 -0.2672706229 -0.2645321928 -0.2312442496 -0.2838416573 -0.052340358 -0.3029140524 0.1756800141 -0.1425337528 0.2360360077 0.0858407976 0.3625074788 0.1764019145 0.1802941078 0.3540183423 0.0206836131 0.241159931 -0.1008979193 0.1379924193 -0.3261506201 </vector>
              <vector>0.0133010812 -0.0034547718 -0.0196353702 -0.2678355662 -0.2350295491 -0.2475927212 -0.253580523 -0.0745460964 -0.301977447 0.1548225099 -0.1271590286 0.2644368338 0.07681087 0.3589578446 0.1713165284 0.2219746459 0.3740557654 0.0331161585 0.2450023171 -0.1013388355 0.1572193757 -0.3099990492 </vector>
              <vector>-0.0032712601 0.0120159383 -0.0183506154 -0.2733076321 -0.2365461789 -0.2440212603 -0.25886176 -0.0444605326 -0.3028734789 0.1966186258 -0.1462949093 0.2378981059 0.0733126558 0.3420560883 0.1849772895 0.202312392 0.3534374656 0.0565038676 0.2351134268 -0.0971937514 0.1587812195 -0.3079829037 </vector>
              <vector>0.0012840478 0.0032128374 -0.0315433278 -0.2650179338 -0.2624353951 -0.2579711635 -0.2488197788 -0.0472247004 -0.337642854 0.1579290652 -0.1430130179 0.2295046292 0.0494811548 0.3488269349 0.1934684502 0.199875848 0.3450115615 0.0306231172 0.2434465981 -0.1022016982 0.1489358948 -0.3071011767 </vector>
              <vector>0.0028710543 -0.0050652134 -0.0168780114 -0.2583493817 -0.2528582046 -0.2488132019 -0.2802836954 -0.0625069418 -0.3090151028 0.1624727318 -0.1392581479 0.2484984771 0.0568503503 0.346578813 0.179598547 0.1974720075 0.3383230072 0.0505995723 0.2501727009 -0.1128630946 0.1499779726 -0.3225488736 </vector>
              <vector>0.0062055881 -0.0076780016 -0.037373612 -0.2616371185 -0.2595368383 -0.2429686648 -0.2561854038 -0.0458107072 -0.3013835838 0.1696645664 -0.1452302044 0.2136715924 0.058628916 0.3604875628 0.1740566567 0.2087202568 0.3466981055 0.030081732 0.247065716 -0.0922453054 0.1497911862 -0.3150528893 </vector>
              <vector>0.0117907588 0.0078328275 -0.0256682378 -0.2716576891 -0.2704636179 -0.2495014673 -0.2689600527 -0.0586587899 -0.3161055657 0.1757095156 -0.1359047242 0.2280844628 0.0635643116 0.3533375614 0.196559284 0.1998653429 0.3531320625 0.0583743948 0.2582738412 -0.1150121897 0.1463236824 -0.3266817092 </vector>
              <vector>-0.0133364084 -0.0160213373 -0.0326978825 -0.2719757501 -0.2600048303 -0.2325956855 -0.2649593375 -0.0689796304 -0.3021993378 0.1698870921 -0.1271286616 0.2311775766 0.0495582301 0.3635488103 0.1776736641 0.201796494 0.3572040382 0.0378182105 0.2476057336 -0.1143282467 0.1612256279 -0.3123273872 </vector>
              <vector>0.0138726417 -0.0029063274 -0.0398237262 -0.277511374 -0.2547682433 -0.244827347 -0.2597387424 -0.0657190523 -0.3172351181 0.1673248608 -0.1427149026 0.2436191146 0.0574853258 0.3452703836 0.1796688876 0.189634123 0.3498220061 0.0473423658 0.2609973766 -0.0868466387 0.1439664308 -0.3244432419 </vector>
              <vector>-0.0064035204 0.0142778836 -0.0299344141 -0.2814344702 -0.250039004 -0.2494340681 -0.2677187446 -0.0645639861 -0.2993229638 0.1593651416 -0.1318833975 0.2269559501 0.0645500583 0.3384499693 0.1772305834 0.2155300422 0.3703957789 0.0495885125 0.254165889 -0.1176977677 0.1473454809 -0.3013791472 </vector>
              <vector>0.0049381686 -0.0111848754 -0.0294509054 -0.2753936513 -0.2491314722 -0.2456042331 -0.2808670695 -0.0694958992 -0.3334423849 0.160655418 -0.1295895587 0.2317129207 0.068328509 0.3469716602 0.1808465832 0.198240089 0.346069234 0.0475815693 0.2611244741 -0.1235059017 0.1561839733 -0.3157634151 </vector>
              <vector>0.005907465 0.0018895469 -0.0229624678 -0.2521838706 -0.2564763577 -0.2569550945 -0.2732999709 -0.0585847311 -0.3224212464 0.1863500005 -0.1271973264 0.2317883162 0.0653765924 0.3413325413 0.1841278232 0.2045513257 0.3558835299 0.0427043498 0.2650770322 -0.1217059714 0.1465946949 -0.3067774009 </vector>
              <vector>0.0146022968 -0.0086189962 -0.0281511057 -0.2630460625 -0.2658668746 -0.2342749985 -0.2724453879 -0.0443749296 -0.3041289106 0.1520640176 -0.1112842984 0.2336205494 0.0824099387 0.3401859325 0.1599562667 0.1847331425 0.3391797669 0.0154870219 0.2602940362 -0.0987936789 0.1539038188 -0.3224256277 </vector>
              <vector>-0.0034068093 -0.0022027372 -0.031521492 -0.2631037469 -0.258270537 -0.2452364544 -0.2586963905 -0.0500698792 -0.2886545252 0.1776189548 -0.1314553012 0.2398813535 0.0660905441 0.346719168 0.1889263621 0.1932953785 0.3457134042 0.0453142265 0.2563150564 -0.1011577257 0.149330905 -0.3283175549 </vector>
              <vector>-0.0032258307 0.0015854337 -0.015223489 -0.2574791296 -0.2554072518 -0.2434824084 -0.2667333662 -0.0452136538 -0.3319383489 0.1591908023 -0.1502641248 0.2322349121 0.0429742234 0.3435552009 0.172698378 0.2187494836 0.3623927664 0.0372701692 0.234699004 -0.1065129131 0.1695872913 -0.3296867393 </vector>
              <vector>-0.00165124 -0.0133088682 -0.0227350016 -0.2699507477 -0.2603544116 -0.243868791 -0.2598569266 -0.049557287 -0.2970842449 0.1815836503 -0.1318678537 0.2434752818 0.0637278089 0.3521475985 0.1841308781 0.1901819723 0.3405076048 0.0597275962 0.2531128077 -0.120705572 0.1456179734 -0.3248059912 </vector>
              <vector>-0.0149170592 0.0039074963 -0.0226882595 -0.2597097054 -0.2412030329 -0.2545807981 -0.2750929401 -0.063445289 -0.3103070159 0.1589670939 -0.1302731988 0.2361670626 0.0665574734 0.3458632976 0.1804819138 0.2081466079 0.3494711018 0.0397440498 0.254502734 -0.0899543878 0.1490028084 -0.3140293362 </vector>
              <vector>0.0076473897 -0.0216854717 0.2557583736 -0.0966807945 0.1584813881 -0.3052305736 -0.0356690614 -0.2663618864 -0.2629814861 -0.2533505423 -0.2681921773 -0.0474101612 -0.3103195555 0.1736679366 -0.1478910308 0.244355176 0.0713460631 0.3390316919 0.1737401923 0.1971414656 0.3590559122 0.0326468234 </vector>
              <vector>0.0080005709 -0.0091581619 0.2577497823 -0.1009424591 0.1554024072 -0.3071562896 -0.0345797728 -0.2723830663 -0.2707964865 -0.2480945365 -0.2537704394 -0.0422024579 -0.3162033126 0.1535747902 -0.1350022375 0.2316262329 0.0624225804 0.3566756591 0.1905757448 0.1909471427 0.3541345686 0.0406812065 </vector>
              <vector>0.0084640764 0.0018311486 0.2562967041 -0.0989846354 0.1467259917 -0.3339766999 -0.0250520338 -0.2782279622 -0.256868166 -0.2503463936 -0.2582495513 -0.0659055381 -0.3143618581 0.1795354539 -0.145227576 0.2300410333 0.0573807057 0.3467192019 0.1772426562 0.2272411112 0.3583391607 0.0283918589 </vector>
              <vector>0.0158403395 -0.0015140686 0.250278298 -0.1193410608 0.1636555735 -0.3119500816 -0.031820954 -0.2676759529 -0.2558276006 -0.2452360442 -0.2698535669 -0.0524786688 -0.3197561375 0.160432407 -0.128931877 0.2203862829 0.069429093 0.3482270508 0.1823683101 0.2105563165 0.3466030954 0.0613168886 </vector>
              <vector>3.405532E-4 -0.0141165783 0.2612996904 -0.106097015 0.1529684732 -0.3185381881 -0.0216182249 -0.2650022947 -0.253184686 -0.2480962851 -0.2632698004 -0.0663093786 -0.3390503891 0.1780033133 -0.1383903707 0.2305618303 0.0705221976 0.3765299127 0.170632948 0.1980260505 0.3257547631 0.0640239468 </vector>
              <vector>0.0190205271 -0.0134462136 0.2277894875 -0.1204068473 0.1709143991 -0.3425438445 -0.0297004085 -0.2670412148 -0.2571829199 -0.242474369 -0.2774246764 -0.068350573 -0.2998390926 0.1607433961 -0.1384630251 0.2292302591 0.052500094 0.3557758971 0.1752834227 0.1982825534 0.3460984245 0.0458935787 </vector>
              <vector>0.0012748148 -0.0087490347 0.2423633316 -0.0973286751 0.1570276279 -0.314500656 -0.0201524873 -0.2924371045 -0.2377384942 -0.2552188198 -0.2600757186 -0.0627582463 -0.3149545671 0.1711337805 -0.1377222218 0.2385119567 0.0624875423 0.3588051751 0.186884987 0.2234914794 0.3644328082 0.0442344606 </vector>
              <vector>-0.0117260392 0.0062397177 0.2530230712 -0.1064075647 0.1386124078 -0.3337234841 -0.0348795453 -0.2594343208 -0.2412610541 -0.252880115 -0.2481785231 -0.0545719199 -0.3163759415 0.1619973656 -0.1265861492 0.2313319267 0.0685900761 0.3534394673 0.177751929 0.2047408346 0.3488099924 0.0451750539 </vector>
              <vector>0.0048110561 -0.0237612695 0.2562942577 -0.1277143346 0.1717377443 -0.3102591455 -0.0293408482 -0.27938348 -0.2461815436 -0.2485379774 -0.2571201008 -0.0626410143 -0.3308882502 0.1752675998 -0.1318841737 0.2241440572 0.0776979668 0.3580296312 0.1981725429 0.209410289 0.3533153081 0.0532174609 </vector>
              <vector>0.007875901 0.0037641097 0.239748115 -0.1092652889 0.1531715402 -0.3013273772 -0.0254549578 -0.2661964298 -0.2572345351 -0.2322137666 -0.2657416762 -0.0719069186 -0.3139313244 0.1723012858 -0.14596034 0.2439234864 0.0708847969 0.3449704028 0.2040112705 0.1981983115 0.3489605422 0.0420375863 </vector>
              <vector>0.0080204835 -0.0030711869 0.2418442633 -0.0989007868 0.1677840776 -0.3327136786 -0.0132830409 -0.2685972945 -0.2470702869 -0.2500239559 -0.2681722914 -0.03791642 -0.3237939711 0.1759656058 -0.1329754289 0.2317918314 0.0788851128 0.3404510263 0.1933862961 0.1956352017 0.3512522046 0.0474619538 </vector>
              <vector>-0.0197344251 -0.0023672717 0.2424343999 -0.1099014224 0.1520654426 -0.305653575 -0.0261486202 -0.2802778169 -0.2544087309 -0.2447572904 -0.2648684394 -0.0469276944 -0.2795302841 0.1849004943 -0.1409516058 0.2335238402 0.073533699 0.3454079467 0.1821405467 0.1905759951 0.3422675592 0.0452977905 </vector>
              <vector>0.0011777215 0.0101536844 0.2433782696 -0.1166385966 0.1463884582 -0.3155497392 -0.0201047597 -0.2695389912 -0.269151162 -0.2321544419 -0.2623587638 -0.0547662494 -0.330773474 0.1877554757 -0.1363724959 0.2261449138 0.0481115791 0.3627866978 0.1736637386 0.1968942496 0.3445962982 0.054625851 </vector>
              <vector>-0.0046869842 0.0055537378 0.241159931 -0.1008979193 0.1379924193 -0.3261506201 -0.037107796 -0.2672706229 -0.2645321928 -0.2312442496 -0.2838416573 -0.052340358 -0.3029140524 0.1756800141 -0.1425337528 0.2360360077 0.0858407976 0.3625074788 0.1764019145 0.1802941078 0.3540183423 0.0206836131 </vector>
              <vector>0.0133010812 -0.0034547718 0.2450023171 -0.1013388355 0.1572193757 -0.3099990492 -0.0196353702 -0.2678355662 -0.2350295491 -0.2475927212 -0.253580523 -0.0745460964 -0.301977447 0.1548225099 -0.1271590286 0.2644368338 0.07681087 0.3589578446 0.1713165284 0.2219746459 0.3740557654 0.0331161585 </vector>
              <vector>-0.0032712601 0.0120159383 0.2351134268 -0.0971937514 0.1587812195 -0.3079829037 -0.0183506154 -0.2733076321 -0.2365461789 -0.2440212603 -0.25886176 -0.0444605326 -0.3028734789 0.1966186258 -0.1462949093 0.2378981059 0.0733126558 0.3420560883 0.1849772895 0.202312392 0.3534374656 0.0565038676 </vector>
              <vector>0.0012840478 0.0032128374 0.2434465981 -0.1022016982 0.1489358948 -0.3071011767 -0.0315433278 -0.2650179338 -0.2624353951 -0.2579711635 -0.2488197788 -0.0472247004 -0.337642854 0.1579290652 -0.1430130179 0.2295046292 0.0494811548 0.3488269349 0.1934684502 0.199875848 0.3450115615 0.0306231172 </vector>
              <vector>0.0028710543 -0.0050652134 0.2501727009 -0.1128630946 0.1499779726 -0.3225488736 -0.0168780114 -0.2583493817 -0.2528582046 -0.2488132019 -0.2802836954 -0.0625069418 -0.3090151028 0.1624727318 -0.1392581479 0.2484984771 0.0568503503 0.346578813 0.179598547 0.1974720075 0.3383230072 0.0505995723 </vector>
              <vector>0.0062055881 -0.0076780016 0.247065716 -0.0922453054 0.1497911862 -0.3150528893 -0.037373612 -0.2616371185 -0.2595368383 -0.2429686648 -0.2561854038 -0.0458107072 -0.3013835838 0.1696645664 -0.1452302044 0.2136715924 0.058628916 0.3604875628 0.1740566567 0.2087202568 0.3466981055 0.030081732 </vector>
              <vector>0.0117907588 0.0078328275 0.2582738412 -0.1150121897 0.1463236824 -0.3266817092 -0.0256682378 -0.2716576891 -0.2704636179 -0.2495014673 -0.2689600527 -0.0586587899 -0.3161055657 0.1757095156 -0.1359047242 0.2280844628 0.0635643116 0.3533375614 0.196559284 0.1998653429 0.3531320625 0.0583743948 </vector>
              <vector>-0.0133364084 -0.0160213373 0.2476057336 -0.1143282467 0.1612256279 -0.3123273872 -0.0326978825 -0.2719757501 -0.2600048303 -0.2325956855 -0.2649593375 -0.0689796304 -0.3021993378 0.1698870921 -0.1271286616 0.2311775766 0.0495582301 0.3635488103 0.1776736641 0.201796494 0.3572040382 0.0378182105 </vector>
              <vector>0.0138726417 -0.0029063274 0.2609973766 -0.0868466387 0.1439664308 -0.3244432419 -0.0398237262 -0.277511374 -0.2547682433 -0.244827347 -0.2597387424 -0.0657190523 -0.3172351181 0.1673248608 -0.1427149026 0.2436191146 0.0574853258 0.3452703836 0.1796688876 0.189634123 0.3498220061 0.0473423658 </vector>
              <vector>-0.0064035204 0.0142778836 0.254165889 -0.1176977677 0.1473454809 -0.3013791472 -0.0299344141 -0.2814344702 -0.250039004 -0.2494340681 -0.2677187446 -0.0645639861 -0.2993229638 0.1593651416 -0.1318833975 0.2269559501 0.0645500583 0.3384499693 0.1772305834 0.2155300422 0.3703957789 0.0495885125 </vector>
              <vector>0.0049381686 -0.0111848754 0.2611244741 -0.1235059017 0.1561839733 -0.3157634151 -0.0294509054 -0.2753936513 -0.2491314722 -0.2456042331 -0.2808670695 -0.0694958992 -0.3334423849 0.160655418 -0.1295895587 0.2317129207 0.068328509 0.3469716602 0.1808465832 0.198240089 0.346069234 0.0475815693 </vector>
              <vector>0.005907465 0.0018895469 0.2650770322 -0.1217059714 0.1465946949 -0.3067774009 -0.0229624678 -0.2521838706 -0.2564763577 -0.2569550945 -0.2732999709 -0.0585847311 -0.3224212464 0.1863500005 -0.1271973264 0.2317883162 0.0653765924 0.3413325413 0.1841278232 0.2045513257 0.3558835299 0.0427043498 </vector>
              <vector>0.0146022968 -0.0086189962 0.2602940362 -0.0987936789 0.1539038188 -0.3224256277 -0.0281511057 -0.2630460625 -0.2658668746 -0.2342749985 -0.2724453879 -0.0443749296 -0.3041289106 0.1520640176 -0.1112842984 0.2336205494 0.0824099387 0.3401859325 0.1599562667 0.1847331425 0.3391797669 0.0154870219 </vector>
              <vector>-0.0034068093 -0.0022027372 0.2563150564 -0.1011577257 0.149330905 -0.3283175549 -0.031521492 -0.2631037469 -0.258270537 -0.2452364544 -0.2586963905 -0.0500698792 -0.2886545252 0.1776189548 -0.1314553012 0.2398813535 0.0660905441 0.346719168 0.1889263621 0.1932953785 0.3457134042 0.0453142265 </vector>
              <vector>-0.0032258307 0.0015854337 0.234699004 -0.1065129131 0.1695872913 -0.3296867393 -0.015223489 -0.2574791296 -0.2554072518 -0.2434824084 -0.2667333662 -0.0452136538 -0.3319383489 0.1591908023 -0.1502641248 0.2322349121 0.0429742234 0.3435552009 0.172698378 0.2187494836 0.3623927664 0.0372701692 </vector>
              <vector>-0.00165124 -0.0133088682 0.2531128077 -0.120705572 0.1456179734 -0.3248059912 -0.0227350016 -0.2699507477 -0.2603544116 -0.243868791 -0.2598569266 -0.049557287 -0.2970842449 0.1815836503 -0.1318678537 0.2434752818 0.0637278089 0.3521475985 0.1841308781 0.1901819723 0.3405076048 0.0597275962 </vector>
              <vector>-0.0149170592 0.0039074963 0.254502734 -0.0899543878 0.1490028084 -0.3140293362 -0.0226882595 -0.2597097054 -0.2412030329 -0.2545807981 -0.2750929401 -0.063445289 -0.3103070159 0.1589670939 -0.1302731988 0.2361670626 0.0665574734 0.3458632976 0.1804819138 0.2081466079 0.3494711018 0.0397440498 </vector>
              <vector>0.0076473897 -0.0216854717 0.1737401923 0.1971414656 0.3590559122 0.0326468234 0.2557583736 -0.0966807945 0.1584813881 -0.3052305736 -0.0356690614 -0.2663618864 -0.2629814861 -0.2533505423 -0.2681921773 -0.0474101612 -0.3103195555 0.1736679366 -0.1478910308 0.244355176 0.0713460631 0.3390316919 </vector>
              <vector>0.0080005709 -0.0091581619 0.1905757448 0.1909471427 0.3541345686 0.0406812065 0.2577497823 -0.1009424591 0.1554024072 -0.3071562896 -0.0345797728 -0.2723830663 -0.2707964865 -0.2480945365 -0.2537704394 -0.0422024579 -0.3162033126 0.1535747902 -0.1350022375 0.2316262329 0.0624225804 0.3566756591 </vector>
              <vector>0.0084640764 0.0018311486 0.1772426562 0.2272411112 0.3583391607 0.0283918589 0.2562967041 -0.0989846354 0.1467259917 -0.3339766999 -0.0250520338 -0.2782279622 -0.256868166 -0.2503463936 -0.2582495513 -0.0659055381 -0.3143618581 0.1795354539 -0.145227576 0.2300410333 0.0573807057 0.3467192019 </vector>
              <vector>0.0158403395 -0.0015140686 0.1823683101 0.2105563165 0.3466030954 0.0613168886 0.250278298 -0.1193410608 0.1636555735 -0.3119500816 -0.031820954 -0.2676759529 -0.2558276006 -0.2452360442 -0.2698535669 -0.0524786688 -0.3197561375 0.160432407 -0.128931877 0.2203862829 0.069429093 0.3482270508 </vector>
              <vector>3.405532E-4 -0.0141165783 0.170632948 0.1980260505 0.3257547631 0.0640239468 0.2612996904 -0.106097015 0.1529684732 -0.3185381881 -0.0216182249 -0.2650022947 -0.253184686 -0.2480962851 -0.2632698004 -0.0663093786 -0.3390503891 0.1780033133 -0.1383903707 0.2305618303 0.0705221976 0.3765299127 </vector>
              <vector>0.0190205271 -0.0134462136 0.1752834227 0.1982825534 0.3460984245 0.0458935787 0.2277894875 -0.1204068473 0.1709143991 -0.3425438445 -0.0297004085 -0.2670412148 -0.2571829199 -0.242474369 -0.2774246764 -0.068350573 -0.2998390926 0.1607433961 -0.1384630251 0.2292302591 0.052500094 0.3557758971 </vector>
              <vector>0.0012748148 -0.0087490347 0.186884987 0.2234914794 0.3644328082 0.0442344606 0.2423633316 -0.0973286751 0.1570276279 -0.314500656 -0.0201524873 -0.2924371045 -0.2377384942 -0.2552188198 -0.2600757186 -0.0627582463 -0.3149545671 0.1711337805 -0.1377222218 0.2385119567 0.0624875423 0.3588051751 </vector>
              <vector>-0.0117260392 0.0062397177 0.177751929 0.2047408346 0.3488099924 0.0451750539 0.2530230712 -0.1064075647 0.1386124078 -0.3337234841 -0.0348795453 -0.2594343208 -0.2412610541 -0.252880115 -0.2481785231 -0.0545719199 -0.3163759415 0.1619973656 -0.1265861492 0.2313319267 0.0685900761 0.3534394673 </vector>
              <vector>0.0048110561 -0.0237612695 0.1981725429 0.209410289 0.3533153081 0.0532174609 0.2562942577 -0.1277143346 0.1717377443 -0.3102591455 -0.0293408482 -0.27938348 -0.2461815436 -0.2485379774 -0.2571201008 -0.0626410143 -0.3308882502 0.1752675998 -0.1318841737 0.2241440572 0.0776979668 0.3580296312 </vector>
              <vector>0.007875901 0.0037641097 0.2040112705 0.1981983115 0.3489605422 0.0420375863 0.239748115 -0.1092652889 0.1531715402 -0.3013273772 -0.0254549578 -0.2661964298 -0.2572345351 -0.2322137666 -0.2657416762 -0.0719069186 -0.3139313244 0.1723012858 -0.14596034 0.2439234864 0.0708847969 0.3449704028 </vector>
              <vector>0.0080204835 -0.0030711869 0.1933862961 0.1956352017 0.3512522046 0.0474619538 0.2418442633 -0.0989007868 0.1677840776 -0.3327136786 -0.0132830409 -0.2685972945 -0.2470702869 -0.2500239559 -0.2681722914 -0.03791642 -0.3237939711 0.1759656058 -0.1329754289 0.2317918314 0.0788851128 0.3404510263 </vector>
              <vector>-0.0197344251 -0.0023672717 0.1821405467 0.1905759951 0.3422675592 0.0452977905 0.2424343999 -0.1099014224 0.1520654426 -0.305653575 -0.0261486202 -0.2802778169 -0.2544087309 -0.2447572904 -0.2648684394 -0.0469276944 -0.2795302841 0.1849004943 -0.1409516058 0.2335238402 0.073533699 0.3454079467 </vector>
              <vector>0.0011777215 0.0101536844 0.1736637386 0.1968942496 0.3445962982 0.054625851 0.2433782696 -0.1166385966 0.1463884582 -0.3155497392 -0.0201047597 -0.2695389912 -0.269151162 -0.2321544419 -0.2623587638 -0.0547662494 -0.330773474 0.1877554757 -0.1363724959 0.2261449138 0.0481115791 0.3627866978 </vector>
              <vector>-0.0046869842 0.0055537378 0.1764019145 0.1802941078 0.3540183423 0.0206836131 0.241159931 -0.1008979193 0.1379924193 -0.3261506201 -0.037107796 -0.2672706229 -0.2645321928 -0.2312442496 -0.2838416573 -0.052340358 -0.3029140524 0.1756800141 -0.1425337528 0.2360360077 0.0858407976 0.3625074788 </vector>
              <vector>0.0133010812 -0.0034547718 0.1713165284 0.2219746459 0.3740557654 0.0331161585 0.2450023171 -0.1013388355 0.1572193757 -0.3099990492 -0.0196353702 -0.2678355662 -0.2350295491 -0.2475927212 -0.253580523 -0.0745460964 -0.301977447 0.1548225099 -0.1271590286 0.2644368338 0.07681087 0.3589578446 </vector>
              <vector>-0.0032712601 0.0120159383 0.1849772895 0.202312392 0.3534374656 0.0565038676 0.2351134268 -0.0971937514 0.1587812195 -0.3079829037 -0.0183506154 -0.2733076321 -0.2365461789 -0.2440212603 -0.25886176 -0.0444605326 -0.3028734789 0.1966186258 -0.1462949093 0.2378981059 0.0733126558 0.3420560883 </vector>
              <vector>0.0012840478 0.0032128374 0.1934684502 0.199875848 0.3450115615 0.0306231172 0.2434465981 -0.1022016982 0.1489358948 -0.3071011767 -0.0315433278 -0.2650179338 -0.2624353951 -0.2579711635 -0.2488197788 -0.0472247004 -0.337642854 0.1579290652 -0.1430130179 0.2295046292 0.0494811548 0.3488269349 </vector>
              <vector>0.0028710543 -0.0050652134 0.179598547 0.1974720075 0.3383230072 0.0505995723 0.2501727009 -0.1128630946 0.1499779726 -0.3225488736 -0.0168780114 -0.2583493817 -0.2528582046 -0.2488132019 -0.2802836954 -0.0625069418 -0.3090151028 0.1624727318 -0.1392581479 0.2484984771 0.0568503503 0.346578813 </vector>
              <vector>0.0062055881 -0.0076780016 0.1740566567 0.2087202568 0.3466981055 0.030081732 0.247065716 -0.0922453054 0.1497911862 -0.3150528893 -0.037373612 -0.2616371185 -0.2595368383 -0.2429686648 -0.2561854038 -0.0458107072 -0.3013835838 0.1696645664 -0.1452302044 0.2136715924 0.058628916 0.3604875628 </vector>
              <vector>0.0117907588 0.0078328275 0.196559284 0.1998653429 0.3531320625 0.0583743948 0.2582738412 -0.1150121897 0.1463236824 -0.3266817092 -0.0256682378 -0.2716576891 -0.2704636179 -0.2495014673 -0.2689600527 -0.0586587899 -0.3161055657 0.1757095156 -0.1359047242 0.2280844628 0.0635643116 0.3533375614 </vector>
              <vector>-0.0133364084 -0.0160213373 0.1776736641 0.201796494 0.3572040382 0.0378182105 0.2476057336 -0.1143282467 0.1612256279 -0.3123273872 -0.0326978825 -0.2719757501 -0.2600048303 -0.2325956855 -0.2649593375 -0.0689796304 -0.3021993378 0.1698870921 -0.1271286616 0.2311775766 0.0495582301 0.3635488103 </vector>
              <vector>0.0138726417 -0.0029063274 0.1796688876 0.189634123 0.3498220061 0.0473423658 0.2609973766 -0.0868466387 0.1439664308 -0.3244432419 -0.0398237262 -0.277511374 -0.2547682433 -0.244827347 -0.2597387424 -0.0657190523 -0.3172351181 0.1673248608 -0.1427149026 0.2436191146 0.0574853258 0.3452703836 </vector>
              <vector>-0.0064035204 0.0142778836 0.1772305834 0.2155300422 0.3703957789 0.0495885125 0.254165889 -0.1176977677 0.1473454809 -0.3013791472 -0.0299344141 -0.2814344702 -0.250039004 -0.2494340681 -0.2677187446 -0.0645639861 -0.2993229638 0.1593651416 -0.1318833975 0.2269559501 0.0645500583 0.3384499693 </vector>
              <vector>0.0049381686 -0.0111848754 0.1808465832 0.198240089 0.346069234 0.0475815693 0.2611244741 -0.1235059017 0.1561839733 -0.3157634151 -0.0294509054 -0.2753936513 -0.2491314722 -0.2456042331 -0.2808670695 -0.0694958992 -0.3334423849 0.160655418 -0.1295895587 0.2317129207 0.068328509 0.3469716602 </vector>
              <vector>0.005907465 0.0018895469 0.1841278232 0.2045513257 0.3558835299 0.0427043498 0.2650770322 -0.1217059714 0.1465946949 -0.3067774009 -0.0229624678 -0.2521838706 -0.2564763577 -0.2569550945 -0.2732999709 -0.0585847311 -0.3224212464 0.1863500005 -0.1271973264 0.2317883162 0.0653765924 0.3413325413 </vector>
              <vector>0.0146022968 -0.0086189962 0.1599562667 0.1847331425 0.3391797669 0.0154870219 0.2602940362 -0.0987936789 0.1539038188 -0.3224256277 -0.0281511057 -0.2630460625 -0.2658668746 -0.2342749985 -0.2724453879 -0.0443749296 -0.3041289106 0.1520640176 -0.1112842984 0.2336205494 0.0824099387 0.3401859325 </vector>
              <vector>-0.0034068093 -0.0022027372 0.1889263621 0.1932953785 0.3457134042 0.0453142265 0.2563150564 -0.1011577257 0.149330905 -0.3283175549 -0.031521492 -0.2631037469 -0.258270537 -0.2452364544 -0.2586963905 -0.0500698792 -0.2886545252 0.1776189548 -0.1314553012 0.2398813535 0.0660905441 0.346719168 </vector>
              <vector>-0.0032258307 0.0015854337 0.172698378 0.2187494836 0.3623927664 0.0372701692 0.234699004 -0.1065129131 0.1695872913 -0.3296867393 -0.015223489 -0.2574791296 -0.2554072518 -0.2434824084 -0.2667333662 -0.0452136538 -0.3319383489 0.1591908023 -0.1502641248 0.2322349121 0.0429742234 0.3435552009 </vector>
              <vector>-0.00165124 -0.0133088682 0.1841308781 0.1901819723 0.3405076048 0.0597275962 0.2531128077 -0.120705572 0.1456179734 -0.3248059912 -0.0227350016 -0.2699507477 -0.2603544116 -0.243868791 -0.2598569266 -0.049557287 -0.2970842449 0.1815836503 -0.1318678537 0.2434752818 0.0637278089 0.3521475985 </vector>
              <vector>-0.0149170592 0.0039074963 0.1804819138 0.2081466079 0.3494711018 0.0397440498 0.254502734 -0.0899543878 0.1490028084 -0.3140293362 -0.0226882595 -0.2597097054 -0.2412030329 -0.2545807981 -0.2750929401 -0.063445289 -0.3103070159 0.1589670939 -0.1302731988 0.2361670626 0.0665574734 0.3458632976 </vector>
            </data>
          </datamatrix>
          <datamatrix visiblename="RotRelabVin.txt, centroid size" covarfromorigin="false" matrixtype="1" iscoordinates="false" issymmetrycomponent="false" isasymmetrycomponent="false">
            <data>
              <vector>1.0002101976817264 2.1017559328890157E-4 </vector>
              <vector>0.9990449806029987 -9.554757185793634E-4 </vector>
              <vector>1.0134987918432077 0.013408494845277891 </vector>
              <vector>0.9978761106070326 -0.0021261480446951217 </vector>
              <vector>1.0093156272732153 0.009272504421535247 </vector>
              <vector>1.0002895485197416 2.8950660865896863E-4 </vector>
              <vector>1.0136413836524165 0.013549177577698357 </vector>
              <vector>0.9920026682621296 -0.00802948192050916 </vector>
              <vector>1.01588391269944 0.015759083474121145 </vector>
              <vector>0.994275317960138 -0.005741130838223989 </vector>
              <vector>1.003388634323073 0.0033829058392951675 </vector>
              <vector>0.9819078427733698 -0.018257821494489495 </vector>
              <vector>1.0017926204814793 0.0017910156549943333 </vector>
              <vector>1.0000185523940588 1.855222196525645E-5 </vector>
              <vector>1.0022371542161719 0.0022346555126412375 </vector>
              <vector>0.988817258455857 -0.01124573849104414 </vector>
              <vector>0.9951837326288148 -0.004827902961991482 </vector>
              <vector>0.995913936805558 -0.0040944339607579105 </vector>
              <vector>0.9848765029964216 -0.0152390233390926 </vector>
              <vector>1.0152624251057571 0.015147125978483991 </vector>
              <vector>0.997884121589386 -0.0021181200439120873 </vector>
              <vector>1.0003979755175532 3.9789634630165935E-4 </vector>
              <vector>0.9959718369437764 -0.004036297958184014 </vector>
              <vector>1.0083580149954605 0.008323280196569985 </vector>
              <vector>1.0041470481026988 0.004138472798672824 </vector>
              <vector>0.9782785057966005 -0.021960878733644305 </vector>
              <vector>0.9906121151043485 -0.009432228835808246 </vector>
              <vector>1.0051264092494325 0.005113313949048447 </vector>
              <vector>0.9958338314568527 -0.004174871202887578 </vector>
              <vector>0.9912243981476078 -0.008814334212668999 </vector>
              <vector>1.0002101976817264 2.1017559328890157E-4 </vector>
              <vector>0.9990449806029987 -9.554757185793634E-4 </vector>
              <vector>1.013498791843208 0.01340849484527811 </vector>
              <vector>0.9978761106070327 -0.0021261480446950107 </vector>
              <vector>1.0093156272732153 0.009272504421535247 </vector>
              <vector>1.0002895485197416 2.8950660865896863E-4 </vector>
              <vector>1.0136413836524165 0.013549177577698357 </vector>
              <vector>0.9920026682621296 -0.00802948192050916 </vector>
              <vector>1.01588391269944 0.015759083474121145 </vector>
              <vector>0.994275317960138 -0.005741130838223989 </vector>
              <vector>1.0033886343230727 0.0033829058392949463 </vector>
              <vector>0.9819078427733698 -0.018257821494489495 </vector>
              <vector>1.0017926204814793 0.0017910156549943333 </vector>
              <vector>1.0000185523940588 1.855222196525645E-5 </vector>
              <vector>1.002237154216172 0.0022346555126414587 </vector>
              <vector>0.9888172584558568 -0.011245738491044363 </vector>
              <vector>0.9951837326288149 -0.004827902961991371 </vector>
              <vector>0.995913936805558 -0.0040944339607579105 </vector>
              <vector>0.9848765029964216 -0.0152390233390926 </vector>
              <vector>1.0152624251057571 0.015147125978483991 </vector>
              <vector>0.997884121589386 -0.0021181200439120873 </vector>
              <vector>1.0003979755175532 3.9789634630165935E-4 </vector>
              <vector>0.9959718369437766 -0.004036297958183902 </vector>
              <vector>1.0083580149954605 0.008323280196569985 </vector>
              <vector>1.0041470481026988 0.004138472798672824 </vector>
              <vector>0.9782785057966006 -0.02196087873364419 </vector>
              <vector>0.9906121151043484 -0.009432228835808357 </vector>
              <vector>1.0051264092494325 0.005113313949048447 </vector>
              <vector>0.9958338314568527 -0.004174871202887578 </vector>
              <vector>0.9912243981476078 -0.008814334212668999 </vector>
              <vector>1.0002101976817266 2.1017559328912356E-4 </vector>
              <vector>0.9990449806029988 -9.554757185792523E-4 </vector>
              <vector>1.013498791843208 0.01340849484527811 </vector>
              <vector>0.9978761106070326 -0.0021261480446951217 </vector>
              <vector>1.0093156272732153 0.009272504421535247 </vector>
              <vector>1.0002895485197416 2.8950660865896863E-4 </vector>
              <vector>1.0136413836524165 0.013549177577698357 </vector>
              <vector>0.9920026682621297 -0.008029481920509047 </vector>
              <vector>1.01588391269944 0.015759083474121145 </vector>
              <vector>0.994275317960138 -0.005741130838223989 </vector>
              <vector>1.0033886343230727 0.0033829058392949463 </vector>
              <vector>0.98190784277337 -0.01825782149448938 </vector>
              <vector>1.001792620481479 0.0017910156549941114 </vector>
              <vector>1.0000185523940588 1.855222196525645E-5 </vector>
              <vector>1.0022371542161719 0.0022346555126412375 </vector>
              <vector>0.9888172584558568 -0.011245738491044363 </vector>
              <vector>0.9951837326288148 -0.004827902961991482 </vector>
              <vector>0.995913936805558 -0.0040944339607579105 </vector>
              <vector>0.9848765029964216 -0.0152390233390926 </vector>
              <vector>1.0152624251057571 0.015147125978483991 </vector>
              <vector>0.997884121589386 -0.0021181200439120873 </vector>
              <vector>1.0003979755175532 3.9789634630165935E-4 </vector>
              <vector>0.9959718369437767 -0.004036297958183791 </vector>
              <vector>1.0083580149954605 0.008323280196569985 </vector>
              <vector>1.0041470481026988 0.004138472798672824 </vector>
              <vector>0.9782785057966005 -0.021960878733644305 </vector>
              <vector>0.9906121151043485 -0.009432228835808246 </vector>
              <vector>1.0051264092494325 0.005113313949048447 </vector>
              <vector>0.9958338314568527 -0.004174871202887578 </vector>
              <vector>0.9912243981476078 -0.008814334212668999 </vector>
              <vector>1.0002101976817264 2.1017559328890157E-4 </vector>
              <vector>0.9990449806029988 -9.554757185792523E-4 </vector>
              <vector>1.0134987918432077 0.013408494845277891 </vector>
              <vector>0.9978761106070327 -0.0021261480446950107 </vector>
              <vector>1.0093156272732153 0.009272504421535247 </vector>
              <vector>1.0002895485197418 2.8950660865919057E-4 </vector>
              <vector>1.0136413836524165 0.013549177577698357 </vector>
              <vector>0.9920026682621297 -0.008029481920509047 </vector>
              <vector>1.01588391269944 0.015759083474121145 </vector>
              <vector>0.994275317960138 -0.005741130838223989 </vector>
              <vector>1.0033886343230727 0.0033829058392949463 </vector>
              <vector>0.9819078427733698 -0.018257821494489495 </vector>
              <vector>1.0017926204814793 0.0017910156549943333 </vector>
              <vector>1.0000185523940588 1.855222196525645E-5 </vector>
              <vector>1.0022371542161719 0.0022346555126412375 </vector>
              <vector>0.9888172584558569 -0.011245738491044252 </vector>
              <vector>0.9951837326288148 -0.004827902961991482 </vector>
              <vector>0.995913936805558 -0.0040944339607579105 </vector>
              <vector>0.9848765029964215 -0.015239023339092713 </vector>
              <vector>1.0152624251057574 0.01514712597848421 </vector>
              <vector>0.997884121589386 -0.0021181200439120873 </vector>
              <vector>1.0003979755175532 3.9789634630165935E-4 </vector>
              <vector>0.9959718369437767 -0.004036297958183791 </vector>
              <vector>1.0083580149954605 0.008323280196569985 </vector>
              <vector>1.0041470481026986 0.004138472798672603 </vector>
              <vector>0.9782785057966006 -0.02196087873364419 </vector>
              <vector>0.9906121151043485 -0.009432228835808246 </vector>
              <vector>1.0051264092494325 0.005113313949048447 </vector>
              <vector>0.9958338314568527 -0.004174871202887578 </vector>
              <vector>0.9912243981476078 -0.008814334212668999 </vector>
              <vector>1.0002101976817264 2.1017559328890157E-4 </vector>
              <vector>0.9990449806029987 -9.554757185793634E-4 </vector>
              <vector>1.013498791843208 0.01340849484527811 </vector>
              <vector>0.9978761106070327 -0.0021261480446950107 </vector>
              <vector>1.0093156272732153 0.009272504421535247 </vector>
              <vector>1.0002895485197416 2.8950660865896863E-4 </vector>
              <vector>1.0136413836524165 0.013549177577698357 </vector>
              <vector>0.9920026682621296 -0.00802948192050916 </vector>
              <vector>1.01588391269944 0.015759083474121145 </vector>
              <vector>0.994275317960138 -0.005741130838223989 </vector>
              <vector>1.003388634323073 0.0033829058392951675 </vector>
              <vector>0.9819078427733698 -0.018257821494489495 </vector>
              <vector>1.0017926204814793 0.0017910156549943333 </vector>
              <vector>1.0000185523940588 1.855222196525645E-5 </vector>
              <vector>1.0022371542161719 0.0022346555126412375 </vector>
              <vector>0.9888172584558569 -0.011245738491044252 </vector>
              <vector>0.9951837326288148 -0.004827902961991482 </vector>
              <vector>0.995913936805558 -0.0040944339607579105 </vector>
              <vector>0.9848765029964215 -0.015239023339092713 </vector>
              <vector>1.0152624251057571 0.015147125978483991 </vector>
              <vector>0.9978841215893861 -0.002118120043911976 </vector>
              <vector>1.0003979755175532 3.9789634630165935E-4 </vector>
              <vector>0.9959718369437766 -0.004036297958183902 </vector>
              <vector>1.0083580149954605 0.008323280196569985 </vector>
              <vector>1.0041470481026988 0.004138472798672824 </vector>
              <vector>0.9782785057966005 -0.021960878733644305 </vector>
              <vector>0.9906121151043485 -0.009432228835808246 </vector>
              <vector>1.0051264092494325 0.005113313949048447 </vector>
              <vector>0.9958338314568527 -0.004174871202887578 </vector>
              <vector>0.9912243981476078 -0.008814334212668999 </vector>
            </data>
            <namesvector>Centroid Size	Log Centroid Size</namesvector>
          </datamatrix>
          <datamatrix visiblename="RotRelabVin.txt, Procrustes coordinates" covarfromorigin="false" matrixtype="2" iscoordinates="true" issymmetrycomponent="false" isasymmetrycomponent="false">
            <data>
              <vector>0.007549509732233543 -0.02130724755296826 -0.14807205397936948 0.2448819196178153 0.07130335236645097 0.3396716320653169 0.1738049249840618 0.19765835271932167 0.3592377149914484 0.0330492812755708 0.2558563398897705 -0.09643295709796615 0.1585044006355223 -0.30515187014153233 -0.03577150687917285 -0.2662277301469961 -0.2632692698036906 -0.25317913254673613 -0.268487565778623 -0.04711353559887658 -0.3106558461586317 0.17415128740705077 </vector>
              <vector>0.006342749683216183 -0.008595393685556839 -0.1361101167568633 0.23308051513335526 0.06208628974785364 0.35768430063152257 0.1899015536310095 0.19126856490300365 0.3532693464176553 0.04018490171160688 0.25623265869520245 -0.10139742662511811 0.15303349769386523 -0.30764988491112644 -0.03715695650493676 -0.27216138556911057 -0.2737052998150095 -0.24704786524327849 -0.2560108669528459 -0.04087553315415103 -0.31788285583914644 0.15550920680885308 </vector>
              <vector>0.007952341401297988 0.0029561401840090228 -0.14165345346019032 0.22975962414728812 0.0595095428666723 0.34307986425520687 0.17674836308552488 0.22392901979329533 0.353703386894732 0.02594561848590101 0.2517428802081775 -0.09893129028812075 0.14136880268769753 -0.32991882340191747 -0.02775358496972269 -0.27326955708092115 -0.2564065785742521 -0.24357245987923473 -0.25605622770484215 -0.06142121027619608 -0.3091554724350947 0.18144307406069 </vector>
              <vector>0.01383743640982582 -0.0019525912947817464 -0.1282854987462706 0.22252263747024714 0.07234539419367648 0.347983837122522 0.18371240055980262 0.20839905589046848 0.34635776438425414 0.056519224273601426 0.24730828854838308 -0.12327461218986296 0.15782185972084817 -0.31523623671421325 -0.0375505382464905 -0.26817481755855166 -0.2618521631922297 -0.24262051727171713 -0.27328204729344663 -0.04916874267073276 -0.32041289633835274 0.1650027629430205 </vector>
              <vector>0.003001413412964469 -0.01665121039183674 -0.12885043127965695 0.22924749423205398 0.0817513461442342 0.36903994134750573 0.1768986313064792 0.18973445942773737 0.32764872417796587 0.05313703022326076 0.2596319459080518 -0.11404086244065109 0.14724182035915448 -0.3221971964443224 -0.024673426852129136 -0.2650150211676253 -0.25394150917178865 -0.24279632734095957 -0.2596758944410218 -0.06224952252507672 -0.32903261956425345 0.18179121507991416 </vector>
              <vector>0.019918786098062354 -0.007776908150474997 -0.13532977580980005 0.23658038867328227 0.05701928634509493 0.3613797127892246 0.17838497921138222 0.20261155017999458 0.34788595562137314 0.048460931003437166 0.22792792361115188 -0.11682228732062354 0.1687990707056054 -0.33857143278988816 -0.031212186919273993 -0.26115121747325903 -0.2586514652523724 -0.23439198790071394 -0.27721968666902674 -0.05990389288745767 -0.29752288694219653 0.16958514387647886 </vector>
              <vector>-0.002876354911564858 -0.009026804045538982 -0.13454255713993946 0.23811264433483037 0.06575823303167593 0.35236407842553347 0.18550669137287665 0.2160104198736981 0.356737072630334 0.03514672447956548 0.2331154853049064 -0.10187342316708886 0.14402078895076043 -0.3143121221844328 -0.030371822142483376 -0.288535373182468 -0.24432145522008 -0.24695597452077184 -0.26204805802463904 -0.05650151842521249 -0.3109780238518469 0.17557134841188554 </vector>
              <vector>-0.012499462853825784 0.006705053405866028 -0.1275886042976543 0.23422182959133542 0.06976849248492503 0.3566853016789647 0.17936443535381003 0.2062765139807786 0.35135334859062783 0.04468149416090292 0.2541538558648312 -0.10789892346712086 0.13793257267232922 -0.33678187162553064 -0.036833531294954446 -0.26124071273347915 -0.24505378020875362 -0.2538454449603491 -0.25131039859392656 -0.05377623769014279 -0.31928692771740824 0.1649729976587749 </vector>
              <vector>-0.0014519350554943944 -0.02046945687507627 -0.13343076649178479 0.2252764932621474 0.07453245865099375 0.35486663929937884 0.1916068276361546 0.20710696387351082 0.3428013458355704 0.05150149758953083 0.24520493391700227 -0.12566691240878708 0.15986380936339178 -0.30467279721235463 -0.03788979782251712 -0.2720059571697606 -0.25124643530108204 -0.23924782498989594 -0.2599819907753807 -0.05594971625071585 -0.3300084499568538 0.17926107088202245 </vector>
              <vector>0.006420518126769492 0.0015745550355700535 -0.14878883864940048 0.24304626158444692 0.0692865159357485 0.3451316963402614 0.20349815485849188 0.1976160703348245 0.34969435688478884 0.040669773482331695 0.2400228661941497 -0.11181025032605771 0.1531792131637632 -0.305302297668287 -0.026677423180286902 -0.27020900375752055 -0.26002834134203817 -0.23639649986110212 -0.26885207866262495 -0.07501075119039677 -0.3177549433293614 0.17069044602592964 </vector>
              <vector>0.002922440528236412 -0.003071243006659723 -0.13726204202139097 0.23146689108733975 0.07425257819711625 0.3394579465714693 0.1881913504360816 0.19478612311334886 0.3453986803118209 0.046672756287960415 0.23599758772061602 -0.09912797309537172 0.16164246219732473 -0.3321702353468064 -0.018843921156566523 -0.2678937496380708 -0.2519991293739197 -0.24890973369574423 -0.27262081850470354 -0.03734030796319733 -0.3276791883346153 0.176129525685732 </vector>
              <vector>-0.02066840533156661 -0.003547170966997611 -0.1469332009518038 0.2355346675591658 0.07041000163558138 0.3520180449439291 0.1828871297249976 0.19543502717429662 0.3477803025209144 0.04913609421806446 0.2477640109942543 -0.11019848179189559 0.1578517206138248 -0.31079320711544844 -0.024102907023217893 -0.28689307026468747 -0.2571869823042852 -0.25328928903624826 -0.270083249345074 -0.05177093828412856 -0.28771842053362484 0.18436832356394992 </vector>
              <vector>0.006773113498942122 0.005588206029164149 -0.12960727573007355 0.2220238581161894 0.055348063535206674 0.35761520828107335 0.17996808625827787 0.19133567605859877 0.3500450511306459 0.04839291538739787 0.2481232353165186 -0.12218691971243514 0.15030021894162324 -0.3204435127174358 -0.01581657988199823 -0.27368914519420917 -0.26439132640357776 -0.235185503937618 -0.2567891550582977 -0.05800602550662631 -0.32395343160726686 0.18455524319590066 </vector>
              <vector>-0.0011979032934132925 0.005254790375849405 -0.14636070565997786 0.23146676658922885 0.07804963200056665 0.3651666774852376 0.17443358045426008 0.1858124143090893 0.35713341253531244 0.03176292393366479 0.24809128778050119 -0.09347672578308525 0.1520131276611683 -0.3220335729746464 -0.02500999953128733 -0.2686751536081453 -0.25364861883825185 -0.23983254419635425 -0.27859117607790806 -0.06146743520079228 -0.30491263703097027 0.16602185906995356 </vector>
              <vector>0.004074405805572403 -0.00608871076884849 -0.13225030167703447 0.26357276671631547 0.07294885037382373 0.355023883266408 0.16539025071186464 0.21671678266752817 0.3650397442767286 0.02508875005111089 0.2341627153655773 -0.1073857638758384 0.14331433444342528 -0.3145615492596536 -0.032768326063472804 -0.2697666896702452 -0.24771845577239032 -0.24630645731292883 -0.26363513544334516 -0.07308999519241186 -0.3085580820207494 0.1567969833785637 </vector>
              <vector>-0.006903282031178932 0.0047861466490474736 -0.150537216751783 0.2341418968832813 0.07222719973099948 0.3384983340782138 0.18456668386473535 0.1964877207806633 0.3543598198388699 0.048051606117811826 0.23385974230314185 -0.10693464585910213 0.15552011905801394 -0.31991174659962707 -0.02360160748341914 -0.28390870901921944 -0.2443293615270197 -0.2531912601870331 -0.2659020178673682 -0.051112958770341006 -0.30926007913499154 0.1930936159263049 </vector>
              <vector>0.005156627580998491 0.004031095733505459 -0.13710592492186904 0.2334920197800443 0.05804454552266746 0.35106776591552286 0.20092974251923004 0.19942762092093425 0.351262979896696 0.02729552542129439 0.24741782219074376 -0.1050733972956953 0.14975939190894608 -0.3099910561423798 -0.031244235866509183 -0.2653596675877006 -0.26339795004717814 -0.25530996907684333 -0.24708384778283596 -0.04355324761633852 -0.33373915100088947 0.16397330994765624 </vector>
              <vector>0.004695647236888655 -0.004726702286566637 -0.1350453519790215 0.25167044818158274 0.06313398894282304 0.3478716176470129 0.18465277664541485 0.19662121805522056 0.34235837995240104 0.04717343121231013 0.25183688085503814 -0.11597253223647608 0.14868511692027359 -0.32541771693222143 -0.018178060928931223 -0.2589463164464254 -0.2551131615189912 -0.24653007995801485 -0.2804166212669188 -0.05904663733122719 -0.3066095948589763 0.16730327009480536 </vector>
              <vector>0.007844673879731522 -0.009414114030042144 -0.14499681602700493 0.2162475611503089 0.06284141446260469 0.36444476561859684 0.17944042989687517 0.20969189662964832 0.35405278617327485 0.027398920031054066 0.2522320489385208 -0.09651000922852858 0.15235369580307384 -0.3224596034307922 -0.03758668115413212 -0.2673177633294299 -0.26327971577516796 -0.24730740858990236 -0.25898207809423235 -0.04698602468026758 -0.3039197581035435 0.1722117798593545 </vector>
              <vector>0.010487388175919139 0.00755851642708196 -0.13500287329040972 0.2246315722861659 0.06157656300976094 0.34801133617824215 0.19258805506996027 0.19676272941699985 0.34686158673981154 0.057298319948142974 0.2533507456791933 -0.11352456173064877 0.1430122276719026 -0.32208258899897957 -0.02646521892870721 -0.26783568168397287 -0.26766927609158575 -0.24595712092203567 -0.2661618587226959 -0.057904977202721336 -0.312577339313149 0.17304245628172543 </vector>
              <vector>-0.01278058916668292 -0.014890565702928517 -0.12578999741802732 0.2335419255057377 0.05207140596357323 0.36544707007002303 0.17978776454773204 0.20264834403901838 0.35906493958640456 0.037365958829344445 0.24844579949095572 -0.11472057406673614 0.16087443460328177 -0.31291734856984144 -0.03340591493968475 -0.271526546834285 -0.2611990456855131 -0.23099352784543037 -0.2654091631418325 -0.0668372126073444 -0.3016596338402069 0.17288247718244246 </vector>
              <vector>0.01460300323219866 -0.002227507651759459 -0.13952025269345364 0.2459488210763313 0.061780749529395024 0.34563700563280575 0.18242786391904645 0.1887250095582657 0.3512079660532794 0.04464153459897862 0.26097199761705575 -0.08873466998449094 0.1415351140055189 -0.3251931678040253 -0.04184239511927572 -0.2763830523604027 -0.25655989258698253 -0.24152866990387387 -0.25972841508185934 -0.062292103161867625 -0.31487573887492293 0.17140680000003838 </vector>
              <vector>-0.008828373448924688 0.015372309519117012 -0.13238486129727672 0.23064270540629217 0.06636124597760276 0.340325581220444 0.1781214146184554 0.21540333800573838 0.3701958295749322 0.04634370005106669 0.25140733180639535 -0.12034273748696661 0.14187482275893476 -0.30368988368267014 -0.03603907230468588 -0.28145789281239847 -0.25685582582870076 -0.2466646990444397 -0.2723795481846326 -0.060672156955202235 -0.30147296367209964 0.16473973577901865 </vector>
              <vector>0.0052732505801379925 -0.006120350563493767 -0.12543027936402903 0.2364371886136455 0.07228813325369501 0.3485334013282544 0.18223504575648813 0.19966001956987395 0.34446060593603056 0.04826028821058057 0.25818326847581635 -0.12051240430582597 0.15185710654381784 -0.3101053949254501 -0.03187508151934858 -0.2679030212262621 -0.24953185699050062 -0.23582657197813905 -0.2789701247704318 -0.0606989734712912 -0.3284900679016758 0.16827581874810785 </vector>
              <vector>0.0040130191740136816 7.611615320250833E-4 -0.12886331269966417 0.22980507201125583 0.06300454992985431 0.3391680607420103 0.1814830498622125 0.2029169683999011 0.3528188199829607 0.041755251328069565 0.26242731846741973 -0.12218360673964293 0.14453044351692754 -0.30680069729385284 -0.024540999886523314 -0.2525383880287421 -0.25728495197344464 -0.25744292179912587 -0.27420937268749945 -0.059752296153230265 -0.32337856368625717 0.18431139600133187 </vector>
              <vector>0.012347555495602144 -0.004344140487502523 -0.12127572988960546 0.24110706926672254 0.07491326692909175 0.35399603108147243 0.15744671641834854 0.19642985572217322 0.34417525055203047 0.026751060234078715 0.2655930638903671 -0.09189101019648384 0.1611112085491771 -0.3228282423854415 -0.026384163237434557 -0.26564274572433133 -0.2702328484513035 -0.24085795019204756 -0.2806868434537888 -0.04662734844048415 -0.3170074768024844 0.153907421121844 </vector>
              <vector>-0.006553481480474783 -0.0034625731353142863 -0.13851216054524765 0.23959810349970495 0.05981327310675068 0.34965048316964165 0.18552707100136157 0.19606452556362713 0.3454843340181578 0.04833308821117188 0.2567939467147137 -0.10056367429049515 0.15124781259008285 -0.33111250815778925 -0.03209516908914933 -0.2672445408437691 -0.2612725132110407 -0.25167102933883395 -0.263839885412555 -0.05459622896210663 -0.2965932276925993 0.17500435428416283 </vector>
              <vector>4.6419674853139474E-4 6.415815871577313E-4 -0.14011470514516003 0.2339875669293272 0.05509456135756314 0.339973271576522 0.1810879861666952 0.21240631329561455 0.36535584884644645 0.02700587034947407 0.23465642897382943 -0.11296672044984875 0.16415736965706648 -0.33350486545837155 -0.01802331293724195 -0.25701398721301855 -0.25678627227729445 -0.23701880893902777 -0.263073339734363 -0.03935406160151731 -0.32281876165607265 0.16584383992368845 </vector>
              <vector>-0.0027768878738020043 -0.013828457247619866 -0.13579040784101287 0.24306037084790252 0.059834321538631476 0.3539099309956108 0.18217435752143585 0.19220233204990994 0.34041937120395144 0.062407438158276395 0.25410534622556147 -0.11959540598631534 0.1478310689698072 -0.32558932499858306 -0.021806852547525114 -0.2718956873659652 -0.26077558004530627 -0.24769221055013646 -0.2619241491018498 -0.05245432796424 -0.30129058804989167 0.17947534206116014 </vector>
              <vector>-0.015493050269928388 0.003193797538514725 -0.12789171701706203 0.23965379884222218 0.07271095791605715 0.34693788776349205 0.18529449876103554 0.20592287868980047 0.352921564944309 0.03299925540328912 0.2547796616409221 -0.09628718384689032 0.14438045553057835 -0.3205972175937525 -0.02798033865914897 -0.26276683759612346 -0.24846918141443874 -0.25373535213449017 -0.27929399874073174 -0.06022042245542981 -0.3109588526915922 0.16489939538936774 </vector>
              <vector>-0.017931469823104774 -0.013764312022895225 -0.1277748556409715 0.24078796581284115 0.06962978084471938 0.3492669742154059 0.18713976430375945 0.2164975665953514 0.3450808667134682 0.037150788913454615 0.24169293988001475 -0.10421851639985469 0.1424422932687845 -0.3314425801755689 -0.012649235089120317 -0.2731332618486958 -0.24123612107816572 -0.24504375682490157 -0.26425162111483314 -0.0482481682741551 -0.32214234226455085 0.17214730000901818 </vector>
              <vector>-0.006214687731590876 -0.008688436139631687 -0.11798665079638543 0.23084956885910748 0.04966683980471579 0.3503795491500368 0.17961240355478125 0.20147425370918148 0.3593637035418584 0.05148295707897006 0.24059002234361068 -0.12150187299061113 0.14738434426428734 -0.3235612963716685 -0.017254437276687504 -0.2750252677527524 -0.24530247628613933 -0.2406125479482226 -0.2703229902486969 -0.04876412774377005 -0.31953607116975347 0.18396722014936093 </vector>
              <vector>0.0052688650231562705 -0.0066496285548946306 -0.13754076814824934 0.22454374610622357 0.07702832303558212 0.35009332000408927 0.1747410632957035 0.20572006845173949 0.34467780058285724 0.049420569957615706 0.26758740138338083 -0.09889980980713728 0.13397610704877466 -0.32837427390018803 -0.01629642009678038 -0.2699931566273681 -0.27008608433988535 -0.23640024419235922 -0.2684711223773737 -0.05804970934731434 -0.3108851654071657 0.16858911790959324 </vector>
              <vector>0.0024189783346555364 -0.013763567959541024 -0.13121104998629368 0.24471269478760743 0.05791392271821384 0.35571943083580837 0.17198920514479854 0.19077003614025656 0.3533082521313667 0.038728360866826246 0.2549695339447851 -0.1103220257947757 0.16078341186980522 -0.31194040797763367 -0.04081865920569315 -0.2732981094993907 -0.2510378403618122 -0.24751086248882848 -0.2666531622114165 -0.04715789199927887 -0.3116625923784091 0.17406234308895008 </vector>
              <vector>-0.014908754395607324 -0.008000020772485707 -0.13944707844552326 0.22773029118093352 0.07121704855791101 0.3691051917980115 0.17821035023577825 0.19338541393153308 0.3762403962633249 0.036289463013132274 0.23511287735985617 -0.10960942364601002 0.15178534280666114 -0.2951922088156472 -0.02822862177987984 -0.28216521854158005 -0.26092751843672457 -0.2395997019649891 -0.25966877100434393 -0.05842832191837926 -0.3093852711614522 0.16648453573548072 </vector>
              <vector>-0.0012410357615174354 -0.021347088097441683 -0.142637582038091 0.24514026852043758 0.06934542786994162 0.33536577182467464 0.18318211970518541 0.2018136257685471 0.361312459192829 0.05744390884120633 0.24781902519288507 -0.10704378462588972 0.15359175660792193 -0.3158839537779794 -0.0406709957163431 -0.25287240909983527 -0.2698387859034796 -0.26516178268108365 -0.25801466330601874 -0.05101561054354678 -0.302847725843313 0.1735610538709106 </vector>
              <vector>-0.00947384335835659 -5.3859773142875087E-5 -0.1347134405514382 0.23176258376544157 0.07088078073448686 0.3500122063934872 0.18488264538400387 0.2015384293619754 0.3554385644217954 0.04634669241593127 0.26276283761302155 -0.10967645694348374 0.1436643393090692 -0.32841618236833486 -0.02485073632917039 -0.2531866203823198 -0.2544237206249873 -0.2340996971066384 -0.2837988560389997 -0.06027701443133799 -0.3103685705594246 0.15604991906842228 </vector>
              <vector>0.0025143382913653733 0.013959671047924449 -0.12880342530571212 0.22239262085568592 0.05823355768967907 0.35463937306304066 0.18333115027485727 0.19372249931960325 0.36078753027824484 0.04386804045267692 0.2516072814908615 -0.10684276667436038 0.15106878192457887 -0.32034955066945553 -0.024080113616484218 -0.2750572817878891 -0.27767508454593204 -0.2352529937790639 -0.2598368692997481 -0.04569704990104034 -0.31714714718171044 0.15461743807287798 </vector>
              <vector>-0.0199162829529406 -0.004944537744258408 -0.13355019560613163 0.22996815329438486 0.06850919025639261 0.3692514040963258 0.17301830246664965 0.19651446479746582 0.36053002607714135 0.038775241804705984 0.25618019353985055 -0.118229350499694 0.15491227643927744 -0.3101086157607423 -0.043743844244129665 -0.2720369617944308 -0.2403604152478767 -0.2461885896771897 -0.27040162947798996 -0.048019124216469235 -0.3051776212502429 0.16501791569990173 </vector>
              <vector>0.003481540040708404 -0.005619711337885462 -0.15441932499160252 0.23251392445292307 0.06414458342686549 0.35494915803783833 0.1851724511250879 0.21661201979839362 0.34965045968958286 0.04075616699451322 0.2508284395917949 -0.13247152213715307 0.14674075220103708 -0.3200114456635012 -0.032166722468613115 -0.26282657844985463 -0.2430247595847217 -0.2400256872415812 -0.26522781091405234 -0.05812743704062276 -0.305179608116087 0.17425111258693027 </vector>
              <vector>-0.002017841886334434 -0.0037284723907773814 -0.11975720914723188 0.24773901618079275 0.06625069521699946 0.3660684439680337 0.177721791407974 0.20207116248554893 0.34578900063403106 0.034279876020129274 0.2434069371499426 -0.11878838783218092 0.15112249105215736 -0.3140709907630016 -0.02134903952231729 -0.2550792719360417 -0.26596239901428775 -0.2563773647304518 -0.26060518814606953 -0.06486208731649054 -0.31459923774486354 0.16274807631443952 </vector>
              <vector>-0.009760448556659904 0.018560685461260003 -0.13269740215347012 0.24086633448726846 0.08643481398429814 0.3306094239123335 0.1786019242635398 0.21252599326555488 0.3565469425767662 0.041815667346447746 0.24238498724391555 -0.11354325177848759 0.1542012263792072 -0.31557483480102433 -0.028241694202287955 -0.26969078078752373 -0.24680304058641742 -0.24616629023314762 -0.28029973183916745 -0.065731607494108 -0.32036757710972413 0.16632866062142654 </vector>
              <vector>0.007407706934439953 -0.004714763097695378 -0.13451922142665615 0.2262961515744269 0.07541535090517253 0.3651287286548019 0.17110638623916122 0.1918729894569427 0.3572157664000871 0.057870040316309976 0.23758423861421266 -0.11203384562877772 0.15419426711792011 -0.3179583936126166 -0.03953236978644739 -0.2737370544734801 -0.25831456896319077 -0.24196649379190982 -0.2651814369526299 -0.06953213567868466 -0.30537611908206963 0.178774776280683 </vector>
              <vector>0.004627430153434181 0.0027630932611075014 -0.1445484126786404 0.24596147131353932 0.06367298427366531 0.34129272623938145 0.1749100313128127 0.21072446735656994 0.3714128108490716 0.038613098013796296 0.23062104818723023 -0.10847699956437179 0.1405686295162297 -0.32983877589189303 -0.012237225097397962 -0.2648347327252021 -0.2592974882279588 -0.24408692243301183 -0.26325377049010507 -0.05923926540444678 -0.30647603779834154 0.16712183983453102 </vector>
              <vector>-0.004531647416647997 -0.005756505292828329 -0.15098045337005853 0.22814586285451077 0.053773101681456596 0.3419091070920704 0.20980500657407736 0.20722597536170786 0.3601902121065543 0.040329933834041265 0.2572183065203723 -0.09032630686068077 0.13666430382560255 -0.33942057736768094 -0.02976967199450259 -0.255886002313369 -0.25487924631874004 -0.23350489614906703 -0.2666893377210918 -0.05219796159362736 -0.310800573887022 0.15948137043492316 </vector>
              <vector>0.00241866449392314 0.00804441201170235 -0.13077955486527088 0.23709307389596684 0.08807632154724501 0.35379302231782767 0.17616361850634213 0.2155232261688432 0.3442504785531308 0.03590958883986507 0.24390516913006638 -0.11481530247331459 0.15520299957065503 -0.32216745287351556 -0.029434257090191714 -0.25545845467443845 -0.2561957914867928 -0.24676658904458418 -0.27730652555261537 -0.06528615334585011 -0.3163011228064922 0.1541306291774978 </vector>
              <vector>0.005427285421350921 -0.003658567175410316 -0.11777470795178394 0.2215320098314778 0.05281681557666312 0.36807533369994383 0.17969604608437553 0.2025484854825822 0.35182203743241436 0.053282262590417837 0.2517576435199183 -0.1294690169280879 0.1345058176004862 -0.32563616473843315 -0.02347442741916267 -0.26777779746314295 -0.24854081677030576 -0.23822215000363614 -0.2620270408802093 -0.052285612788779474 -0.32420865261374676 0.17161121749306812 </vector>
              <vector>-0.003044326214438095 -0.005926457236766333 -0.14281019067586032 0.2484456405373307 0.06436728977131317 0.34330260682304314 0.19762151092915303 0.2062062074650889 0.35035504430334025 0.047454250129851265 0.24405873671526176 -0.11485592864685104 0.15065915672243435 -0.3110247762344021 -0.03247455650016605 -0.27534858992239775 -0.2635444122672915 -0.2419675541258843 -0.25188991137882305 -0.06273044911266698 -0.31329834140492363 0.16644505032365475 </vector>
              <vector>-0.006529216949250817 -0.01036984943379553 -0.12471622831663132 0.2317871128508566 0.06986676523770724 0.34226123298331984 0.16085717188233384 0.20472433811211377 0.3660266341907308 0.052853889369276444 0.25487898701999756 -0.10585963049895072 0.1354662492683256 -0.32825747748543166 -0.013842483516481152 -0.2697101667403566 -0.25959742592582485 -0.24454247263468398 -0.26584922397467925 -0.0468586737295487 -0.31656122891622734 0.17397169720720052 </vector>
              <vector>0.010429357474466215 -0.007638388835394126 -0.13731944349430758 0.2352413481129151 0.06798144573818637 0.3507517751394089 0.17191913845219925 0.19781033567100287 0.35000665344211623 0.04897862561271788 0.2466454579062939 -0.12235909748544309 0.16168006555790798 -0.31217881770826483 -0.029678588241048562 -0.2760318964401714 -0.26212553629865587 -0.2355417046302154 -0.26290507277072084 -0.05759585842302183 -0.31663347776643713 0.17856367898646613 </vector>
              <vector>-0.018111188793720586 0.00755362475100362 -0.14558190845487573 0.23176527953816414 0.07120305310406652 0.34031898394595167 0.18324032315580036 0.19180182060948403 0.36365176671480887 0.06340650524185816 0.24828750274066 -0.10836654283326466 0.14649430704867317 -0.32994433427739545 -0.032331775295517604 -0.2717366035431037 -0.24788914916627763 -0.24969745787757686 -0.26856008714287516 -0.05213540430954704 -0.3004028439107421 0.17703412875442584 </vector>
              <vector>0.0023940905003583895 -0.014576619100955398 -0.1395038048081876 0.22776708313824118 0.06571559964861934 0.35243223743168595 0.1907970998179926 0.20869401093832401 0.3478116280096299 0.04805072420387445 0.23586146032675884 -0.11517997351693744 0.15098585244809534 -0.32022363184367786 -0.0037469037904036342 -0.2756196399197244 -0.26554032576618186 -0.2350981077655926 -0.27578591411811326 -0.04561257760100023 -0.3089887822685681 0.16936649403576232 </vector>
              <vector>0.011891817710255822 0.013146586981085983 -0.14187255953915104 0.2402996166219818 0.06351653008611446 0.3376252045917185 0.17844507597376708 0.19717800059476567 0.3441756144566139 0.04205309280118719 0.25990329242129495 -0.10284023997572636 0.15847228050818393 -0.33775616512453294 -0.03676360663713673 -0.2762905321919261 -0.24498451150287417 -0.2287763097608032 -0.27881904882558917 -0.05270007752339228 -0.31396488465147887 0.16806082298564218 </vector>
              <vector>-0.00419127524056138 -0.006906451661949369 -0.1439346637292597 0.24655934067084934 0.05853080049029401 0.3644127073516498 0.18610504099283276 0.19235439391373138 0.35381322414678296 0.038952643935993084 0.24620168876499662 -0.11161748861972942 0.15234244270787822 -0.3126882546719374 -0.03483108978715681 -0.28278726084579114 -0.24800132994348595 -0.2402525278035424 -0.2646408559589612 -0.05247158241688985 -0.3013939824433597 0.1644444801476162 </vector>
              <vector>0.001963998758508389 -0.0035813961866028978 -0.1415631667974577 0.24232413575938003 0.07536108239890972 0.36450664384536413 0.17873665763833324 0.19356996589943176 0.3420374709391493 0.044887806951443336 0.2490668516620031 -0.10989584548596247 0.14873861517515163 -0.3226475555515912 -0.035109014179503586 -0.28734002219887805 -0.2471224391139373 -0.23226324945968638 -0.2477618655732988 -0.05469877577445879 -0.3243481909078584 0.1651382922015606 </vector>
              <vector>-3.1591863121233744E-4 -0.013085636350998957 -0.13108224829656284 0.25254040843429454 0.04841395808823019 0.349052035214358 0.19183018780983374 0.1898462550473109 0.35981970468789315 0.03814403887557842 0.23546960536129058 -0.08904056199818006 0.13179777161725068 -0.3190635825551503 -0.005320773706081989 -0.2809898978767235 -0.257241802138809 -0.2529852779001729 -0.26079441915039336 -0.05699529248727853 -0.31257606564143897 0.18257751159696223 </vector>
              <vector>-0.005318239893277316 0.005162737323346884 -0.13345510770597074 0.23405547970210117 0.07478668374844899 0.336156241449479 0.1850687260892835 0.2057727786740936 0.3510206883234126 0.05116213824171196 0.2437994625076329 -0.11585945943177775 0.15272802899782334 -0.31363938149798576 -0.0162880441490991 -0.2753014407407288 -0.2681685640579262 -0.2461646098100554 -0.26408261469965777 -0.05205878507082274 -0.32009101916067034 0.17071430116063807 </vector>
              <vector>7.536250332311498E-4 -2.4321772882400652E-4 -0.11872206947369861 0.23803654018534595 0.057970381192028735 0.3582674518041584 0.17923757520849382 0.20556313801068785 0.34035895105615316 0.05265947695886441 0.2579696735646695 -0.1065877487457253 0.1385852752619292 -0.3391287879260844 -0.03492491121606802 -0.25808016228391895 -0.26645455853439637 -0.25918160724359507 -0.2500043373104857 -0.06228050062669993 -0.30476960478185666 0.17097541759579105 </vector>
              <vector>-0.014009749920136415 -0.0016322509881015082 -0.13082604372794146 0.23289539000891107 0.07758728162893187 0.34200530783140304 0.18920260585203724 0.2042541374786498 0.3550781682572763 0.052458361758292 0.23909025275665233 -0.11386432286072698 0.16454837164216876 -0.3044731022903066 -0.03521911983702269 -0.27862555825219887 -0.26397153656775874 -0.2412083360662421 -0.26532685325296523 -0.06328083887812828 -0.3161533768312416 0.17147121225844875 </vector>
              <vector>-0.0017501338673813803 0.015721704132497592 -0.14357961722810492 0.24701524351733695 0.060737074485151005 0.3466961586894721 0.18840359304571924 0.19568934745801453 0.35242646058048877 0.0380574729793384 0.25310344471353885 -0.11259187143456797 0.14044291813337975 -0.3254510233600328 -0.012843308365150477 -0.2720642335722674 -0.26029005848408815 -0.23638396164381192 -0.25855251331610685 -0.05458853496543526 -0.3180978596974456 0.1578996981994557 </vector>
              <vector>-0.018631767551155306 0.012800434891059495 -0.12754497655205585 0.23640872225864262 0.06417435306869274 0.3595720150238346 0.1895183620848895 0.19592868255316215 0.35368941734987414 0.04170757380590679 0.26373078896573793 -0.1110790649802414 0.14196835212974776 -0.3167111818079279 -0.024430473297325384 -0.2620689381115204 -0.27120353631585675 -0.23789206114303735 -0.26367399710653405 -0.07237268218265497 -0.3075965227760149 0.15370649969277633 </vector>
              <vector>-0.010183637930806266 0.003225644842181311 -0.1299118394092649 0.24202349719171729 0.07622114720049435 0.36074586011141685 0.18309110654191335 0.18354841299733887 0.348578650952255 0.06103726352873518 0.24711668695477984 -0.10856257848305988 0.1600126933640566 -0.32586608331536476 -0.041208742468559975 -0.2663608521079732 -0.2621808122527074 -0.24015678031327636 -0.2668964873889468 -0.06857753661112423 -0.30463876556321345 0.15894315215940896 </vector>
              <vector>-0.004696003734851888 -0.0070658366434957825 -0.13817069365732695 0.237392863667229 0.06426897975449095 0.3477662648807276 0.17105135815045558 0.20019687733106944 0.3567615941674919 0.03492649693613064 0.24964936980723224 -0.10261762967615846 0.15351305306109192 -0.31253627227800906 -0.01137025406933503 -0.2850524637350067 -0.27090159905819555 -0.22889208078728507 -0.261814621722935 -0.0679336572374667 -0.3082911826981181 0.18381543754226506 </vector>
              <vector>-0.012342425580959228 -0.006553761510683443 -0.12725017920780246 0.23902963746520173 0.06923408808047142 0.3501969614621338 0.19218915870235737 0.20040950552805248 0.3562056690000445 0.054843935772274074 0.23458067322383394 -0.10462027110052448 0.14601111412932366 -0.3240483937782536 -0.0261325624862074 -0.2765818175393828 -0.2469881510215432 -0.2493089988682868 -0.2725356073127007 -0.04563290854184909 -0.3129717775268177 0.16226611111131822 </vector>
              <vector>-0.012215530359373877 0.011706925643735457 -0.1358106994454658 0.22890433231644522 0.0627308959754102 0.3456894290267295 0.17349286032981537 0.202994582742801 0.37304717615149124 0.046328338875302515 0.23899048487238778 -0.10972873549389964 0.15077800668722538 -0.3466118197719056 -0.0315908819053039 -0.2574768087282552 -0.23384022332939433 -0.2355758484854833 -0.277078193623581 -0.0603468330610848 -0.3085038953532108 0.1741164369356147 </vector>
              <vector>-0.020685788379934233 -0.005416317854582147 -0.1282496445997068 0.22962183620051907 0.07148127726559375 0.3416586183161884 0.1890648128963843 0.21140891084436458 0.3403807183302247 0.03768230177451316 0.248542551918857 -0.11185270855546768 0.16628409399488403 -0.325877424678708 -0.025224398583311727 -0.26876824736321775 -0.25296102964587525 -0.24368795093893025 -0.2530639813201531 -0.039461456320143945 -0.3355686118769624 0.1746924385754644 </vector>
              <vector>-0.002978802287992154 0.008993516875110363 -0.14502551685796108 0.2512821295235337 0.05250312957463213 0.3434001284467305 0.1787905730224111 0.1997386725127537 0.3547847554948912 0.04074809161663715 0.24880631591725122 -0.11355504494985799 0.15391488069346773 -0.323720247246352 -0.023110326747656885 -0.2837941980304381 -0.26794762796603144 -0.23811908763868547 -0.24847408500179693 -0.054604513725904885 -0.3012632958412148 0.1696305526164731 </vector>
              <vector>0.01405340937710488 0.0019224977735190511 -0.12375448546265252 0.23299838270903664 0.04904606381539324 0.34940427694281884 0.17170550388758918 0.19122243622612417 0.35527724565545776 0.05420618864313598 0.24089348636412988 -0.11449474062624343 0.15321046394416002 -0.32957336165935536 -0.023862583575496924 -0.2723089752376073 -0.2579877067221934 -0.24266840475538126 -0.26903618453277767 -0.06209582553095035 -0.30954521275071456 0.191387525514903 </vector>
              <vector>-0.01085700473898294 0.01741356449046797 -0.1292275998082356 0.24232850629397973 0.06263629276259042 0.3412345056450999 0.17744343068659488 0.19807785131669153 0.3723494580770376 0.048948847243128375 0.24036195809198382 -0.1038238747363192 0.14828735142956478 -0.330902221942075 -0.03327876078400133 -0.28017672095014606 -0.24706029372147806 -0.24315916233385054 -0.272240116458456 -0.04246117617642713 -0.30841471553661787 0.15251988114945048 </vector>
              <vector>-0.004268808048417982 -0.005047727649346463 -0.13724237872632924 0.2342842719874953 0.07141697085292087 0.3440896100173101 0.17341568729799703 0.21871225935992966 0.35739847608136716 0.04868019791961452 0.26323170722483424 -0.1091726709772729 0.14680935233444067 -0.31994299988648506 -0.04847765384566108 -0.27948797355701965 -0.2590035844898205 -0.23844772369136724 -0.25990299398643735 -0.05062550830279469 -0.303376774694894 0.15695826477993616 </vector>
              <vector>-0.004169535397914316 7.669203430437559E-4 -0.14221894276226518 0.2278067750952193 0.057566107612788284 0.34949357646173207 0.19860679285388771 0.19045144030238764 0.3686243697570347 0.05011321489529696 0.24710014965303947 -0.10658004452507064 0.1394567771305728 -0.3182718180609007 -0.03775759017990983 -0.2682013842624432 -0.2519998443770399 -0.24077930345984994 -0.24919201977257566 -0.05851968678667798 -0.3260162645176178 0.1737203099972626 </vector>
              <vector>0.014636116378105744 0.015018305436552632 -0.14913185429087203 0.2462687026981604 0.05918893075701882 0.3560860546035377 0.18807174459541423 0.20063451974286414 0.34113807338719676 0.019959537414898282 0.2573152606028078 -0.10418638022821892 0.14994812746172137 -0.3261745412615645 -0.03308496924554508 -0.26560861596658997 -0.2524787035116455 -0.24417206811923411 -0.2652183379111492 -0.05647958718729442 -0.31038438822305303 0.15865407286688887 </vector>
              <vector>-0.002194898834760049 -0.00850208987244375 -0.1480745613402634 0.2307159220344128 0.0756585054583246 0.3456743920102372 0.173651704076451 0.19786473870291896 0.3705626817401628 0.04110672138180273 0.23535683811804115 -0.10343982910874905 0.16542342141738844 -0.321849556435267 -0.033132951603429904 -0.2605764005475414 -0.25474775318139076 -0.24490200964831083 -0.27255558350037185 -0.04699188393245567 -0.30994740235015206 0.17089999541539586 </vector>
              <vector>0.004057812408801801 -0.0035471048263990656 -0.13768977829816528 0.23206327411961927 0.06423601074147404 0.3431195214765116 0.18925534402265864 0.2134799843954946 0.3442647054772322 0.044908645859102474 0.25446104998460606 -0.10123188350164711 0.15149610896130075 -0.34130247050177803 -0.03190193415342056 -0.25285488703747916 -0.2702572217422871 -0.2356144982425184 -0.25565430881867524 -0.07020014044258743 -0.31226778858352533 0.17117955870168117 </vector>
              <vector>-0.006875117934091421 0.002530994841461754 -0.13205474908536408 0.2375065752619197 0.0556331373872338 0.34487136481412395 0.1703240836237776 0.21409189282917296 0.34179168654039255 0.054514465867467166 0.26191692674971057 -0.13550007059092786 0.14966094312306435 -0.3300986133929336 -0.0064205947535830345 -0.27254151038568114 -0.2805765594636603 -0.23486220334545416 -0.252561384492115 -0.05076048279916079 -0.3008383716953648 0.17024758690001202 </vector>
              <vector>0.008398098895806177 1.8557339369260293E-4 -0.14778325061024286 0.24355964725674778 0.04884451695284983 0.3484492277261376 0.18507580792704942 0.19764453693524314 0.3636942394552581 0.02556249684866648 0.25941232056987673 -0.1009412177459038 0.14053129665825712 -0.31630498765314574 -0.03382499931056035 -0.2674474801377751 -0.25843909094827044 -0.24716204206263012 -0.2520511136184853 -0.050947361843228324 -0.31385782597153833 0.16740160728219539 </vector>
              <vector>-0.0018023807239567395 -0.006292214598033747 -0.13069738136901782 0.23304538176161854 0.06302598328507542 0.36137153433830926 0.17429507525354115 0.18046755928826708 0.36638173820480124 0.06350975669936831 0.24816418904597998 -0.10831017138199403 0.15939343160180175 -0.31813751663714734 -0.045334961896340994 -0.2794438738725276 -0.2681338129350018 -0.22854974319580557 -0.2619258162022283 -0.060422382969111905 -0.3033660642646541 0.16276167056705707 </vector>
              <vector>-0.0065771443102536475 0.0010639502813723225 -0.1374984657263786 0.22017676676525205 0.06148413791178178 0.3493987783172189 0.19215506948938463 0.2125944875400344 0.3463907677013606 0.044869409348274485 0.2571821626413452 -0.1242280032769468 0.1533973365666142 -0.318543278156126 -0.0338161821040226 -0.2676060857684065 -0.24924590038153996 -0.23939731426849908 -0.27190726054171904 -0.05420225508992059 -0.31156452124657263 0.17587354430774663 </vector>
              <vector>-0.011879951874290388 0.003005194621737423 -0.12671717514500555 0.23835751029682606 0.0676341167844998 0.35482783054445827 0.18190321004586046 0.19023833857630645 0.347099793704456 0.03931729515578705 0.24441201558447198 -0.08972096187269502 0.16337548625499454 -0.33177926555075576 -0.021916552900370773 -0.27511674631450506 -0.270330039796982 -0.23027319817835706 -0.26078717424041553 -0.07018004092841562 -0.31279372841721836 0.17132404364961343 </vector>
              <vector>-0.004041690775876401 -0.012279300346643358 -0.13601905185836174 0.23223948356731913 0.07197902485584545 0.356315543691897 0.18129377532699426 0.20329212589584805 0.3545921833837054 0.04373406236878796 0.2412547441704675 -0.10237806151546133 0.154739445106071 -0.3177408808273272 -0.040152778913090575 -0.27238481049576535 -0.24693781092171435 -0.2502354398596073 -0.2716931219502749 -0.05707253224846699 -0.3050147184237655 0.17650980976941957 </vector>
              <vector>0.0015872589154972525 0.01955896253731108 -0.13257334693624645 0.2393050949537645 0.07553987783154203 0.34040663658438886 0.17543459556964072 0.21007603277404996 0.34566554076128087 0.03744622191298756 0.23903874523782534 -0.115001881264964 0.17267774593512733 -0.3262596947227027 -0.026337648872169293 -0.26962255075329555 -0.2685264786719575 -0.241282771808232 -0.26842793554020755 -0.053221882910358516 -0.31407835423033265 0.15859583269705047 </vector>
              <vector>-0.01312337393083369 -0.006781338393692121 -0.1286026734241798 0.24819292908849044 0.06559432300256324 0.3462029197733808 0.1735103221504659 0.20305990205972457 0.3554902130488486 0.046408301463919485 0.25743934533587964 -0.11696882906790189 0.15317865826299368 -0.31594002489076145 -0.036657464800922065 -0.2599101480150454 -0.257893577419977 -0.2425506230793062 -0.2632877115120993 -0.08160763545290807 -0.3056480607127394 0.1798945465141 </vector>
              <vector>0.016177920981880936 -0.0072472719287489515 -0.13628057658044698 0.248887453693188 0.06281485584014465 0.35053199982684846 0.184697484318494 0.20918548751115862 0.34072833811277514 0.043924116117302875 0.242669983374124 -0.10877999920497909 0.14635098185546702 -0.3143353405372575 -0.017492346114090514 -0.27896210172193464 -0.272254573946167 -0.2550884900078533 -0.2741284902571782 -0.050414202177442816 -0.293283577585003 0.16229834842971838 </vector>
              <vector>-0.007863601135010742 0.0018519286947509593 -0.13168196227515272 0.23547379984913275 0.06326013183581702 0.3374588499716715 0.1900136104264634 0.21308102624963832 0.3646640919934156 0.05694362032757792 0.24044952017529062 -0.11755563528957447 0.14638046493819937 -0.3244593434241378 -0.030074034012098478 -0.26864342127577007 -0.25030779841337875 -0.2415122574807186 -0.2797100658294779 -0.05425973448235331 -0.30513035770406716 0.1616211668597829 </vector>
              <vector>-0.002799201187392914 -0.0029745861025249065 -0.12858425415385555 0.218732685457118 0.056826745802851845 0.3595039992238007 0.18671852405160153 0.20951684834696876 0.3699542740377643 0.0409660990202522 0.2393286421557062 -0.11017225388425093 0.1483862325365914 -0.31142587036557534 -0.02755127006416874 -0.27083633613263197 -0.26089330036512787 -0.24116240704602004 -0.284125882541855 -0.055402293307410186 -0.2972605102721155 0.1632541147902735 </vector>
              <vector>-0.012542803947370236 -0.003743227541835766 -0.13479565187379172 0.23041771776844994 0.07705021581517703 0.3536970579403434 0.19967355868475822 0.20270590438565503 0.3469289484309195 0.061818600482951014 0.23983330602435488 -0.1237756310106027 0.14746754038997223 -0.3304217185881643 -0.011918496987548384 -0.25145994941443806 -0.26271974805107123 -0.2239431988254657 -0.2688814828871694 -0.08177029718668974 -0.320095385598231 0.16647474198979711 </vector>
              <vector>0.0032666284661037296 0.006653320276130275 -0.1311168626331815 0.23507044225697427 0.0634453838761522 0.35717826982179257 0.18136009287798643 0.19925047067116572 0.34281394015502903 0.03275162846203131 0.25289092352306847 -0.11242353231960515 0.15712944303150142 -0.31803054279914195 -0.034850716732688504 -0.2676696094106545 -0.2510932210627226 -0.24217288618742136 -0.26686051160911484 -0.06958197323909018 -0.3169850998921337 0.17897441246781864 </vector>
              <vector>1.569136778205905E-6 -7.918984102375391E-4 -0.13648786485553058 0.2185225209893614 0.06842829778423783 0.34268742825393494 0.1896990655848935 0.18646873400049077 0.3586464275735364 0.055577622354093484 0.2508896186851251 -0.10694256080463954 0.15525883877039978 -0.30742792498615523 -0.02165395983701671 -0.27828116480480813 -0.2797054383943176 -0.2365989878513484 -0.2562412111594339 -0.046535591663699825 -0.3288353432886722 0.1733218229230077 </vector>
              <vector>-0.005881613750728387 0.012819670658802615 -0.14217416089086193 0.23278597810267596 0.06538204750554628 0.3536672478180042 0.18106920746430188 0.19639159481290852 0.3492421651912808 0.031895562511516214 0.2527240490176204 -0.11682437154330372 0.15961605510741775 -0.3214888804348483 -0.03440845493902217 -0.2625743536838301 -0.23872288473564182 -0.25058216403380795 -0.27587195933869646 -0.05260465914795626 -0.31097445063121626 0.17651437493983888 </vector>
              <vector>0.014411408055024206 0.006522749976438416 -0.1318139024469143 0.22902926759142286 0.0518738923728233 0.3513227324351041 0.1905569152020637 0.21288423868847556 0.34849642910065004 0.04937061444975238 0.24433154112191974 -0.11871113087688182 0.14510057325750914 -0.3234170759363304 -0.028867967258389457 -0.2755084820933218 -0.2661230680586622 -0.23413904951322484 -0.2627172627385813 -0.07185775962396038 -0.3052485586074426 0.17450389490252602 </vector>
              <vector>0.006416404206003724 0.021675415856350144 -0.15031025707225737 0.22840448440282418 0.05113101518131142 0.34003959792681415 0.18542449051135762 0.19435679386692922 0.3618042736670419 0.05008042667899561 0.24490364490164257 -0.11969738062400198 0.1489623005386469 -0.32349027601506425 -0.02414517284311112 -0.2851482041917003 -0.2573395997704746 -0.23288906388789987 -0.25679180273901075 -0.05774899474865508 -0.31005529658115016 0.18441720073540832 </vector>
              <vector>-7.914663876993588E-5 0.01068199428773579 -0.1476966634076396 0.23264201926233963 0.057025364877263895 0.3388448182617855 0.19003305795275527 0.19834287508436638 0.3666433308011706 0.038985982700307995 0.23114317767711684 -0.11741041104565089 0.16576661423636377 -0.31265644570899676 -0.026885891829460818 -0.26856961711804195 -0.26047042041145957 -0.25287927234867114 -0.2660584258228239 -0.0431181868844993 -0.3094209974345169 0.17513624350932477 </vector>
              <vector>-0.00817115494259113 0.0022827013502598865 -0.14551391487968773 0.22800784747452932 0.07955165500054806 0.350004432250411 0.18307693744799786 0.2047665677803298 0.35060557931771985 0.04634225392729198 0.24325632130706087 -0.10081527147403149 0.14346246804052076 -0.32850755778959206 -0.020449267484844616 -0.26914125143655454 -0.24980151607433815 -0.24257860894261402 -0.27461460485895195 -0.0772723013579909 -0.30140250287343373 0.18691118821796143 </vector>
              <vector>-0.010047016847304503 0.009713120591777497 -0.12761760925815235 0.24509542101501006 0.05761064433076468 0.34779683437788894 0.18800822638647643 0.19488633227134 0.3544516119922419 0.04237128185158914 0.24999048233359805 -0.12085280870270794 0.16223328770921078 -0.3218240144517235 -0.027010375988634046 -0.2554289195926081 -0.2630684208642007 -0.2390012822215985 -0.27112034577438937 -0.060614938114787124 -0.3134304840196106 0.1578589729758197 </vector>
              <vector>0.007359141442907611 0.015235298724082242 -0.14301511942092357 0.24486882459641135 0.07026162544669182 0.3472095779912294 0.17573314271114576 0.19989897946204815 0.34815509701898983 0.047163280954590645 0.24667156293479048 -0.10227273951377447 0.15933878571088797 -0.3404727037307491 -0.030506107596819355 -0.2612015020093117 -0.2830544633746558 -0.2505073485346304 -0.25463711611191786 -0.049519995462913316 -0.296306548761097 0.14959832752301683 </vector>
              <vector>-0.0115434845413696 0.017999619569436704 -0.11573114606788043 0.2284838878484177 0.06244597820589495 0.37312764729832437 0.1787520238983059 0.19292970987462935 0.34702558475270584 0.03759558479782159 0.2594860624846963 -0.11448237609402397 0.14102142517324204 -0.3120768285536959 -0.029574374968696318 -0.27094240138956305 -0.25854323731550855 -0.2588472334589323 -0.2634085608631468 -0.05906412734131863 -0.30993027075824314 0.1652765174489039 </vector>
              <vector>0.0076328422986115165 0.005612158880356676 -0.12871469352546894 0.2194391749605515 0.06823276423230441 0.3389371441540454 0.19416815738476062 0.21557791124233344 0.3428172891522875 0.056183032052734 0.24521209154735726 -0.10831729528477745 0.1483882568516741 -0.3248285007977119 -0.03111188553150099 -0.2717193067350093 -0.26031393677884923 -0.24641680806069408 -0.2770458050341898 -0.06571800324934304 -0.30926508059698676 0.18125049283751477 </vector>
              <vector>0.006171146361501951 -0.012771502080593734 -0.14219339262836017 0.23667995105027792 0.08636562201117406 0.3535369895700106 0.18335239102357415 0.18969796973897973 0.3474592816340191 0.061326280892364464 0.23492326276366848 -0.10421065585638228 0.16133985555483854 -0.3211381060809937 -0.03445078803336631 -0.2644841405597243 -0.2660982561286137 -0.24755557974471876 -0.266355169199903 -0.06145343546413362 -0.31051395335853293 0.17037222853491363 </vector>
              <vector>0.01320628500823008 0.015706712464655898 -0.12450980082842925 0.24579451171509928 0.04974963841561189 0.3404510601876447 0.19053458051192784 0.19778637754914388 0.34388897910681204 0.04587660692304265 0.24321626685083458 -0.10754930876211785 0.1616154305278252 -0.3389993527899431 -0.024466442763322094 -0.2606811482282227 -0.2688834027919662 -0.24328406191777313 -0.2767475988078393 -0.05492938590399482 -0.307603935229685 0.159827988762465 </vector>
              <vector>-0.006119808506079869 0.002500044084636746 -0.12846216159286583 0.23153829362098782 0.0555276014259571 0.3370312296907885 0.18040735616429526 0.20292308015842106 0.34931772347675377 0.03840796157946519 0.26159611392418936 -0.09734231441220366 0.15673982231883746 -0.32486314114444503 -0.022486309143478107 -0.28408444110495856 -0.25891729008054 -0.23849181538696648 -0.28078927736326653 -0.04026154496791804 -0.306813770623803 0.17264264788219225 </vector>
              <vector>-5.590727068723859E-4 0.004202455229442064 -0.13266009842236753 0.21891211649087505 0.06447326665712502 0.3637424208449236 0.17270904767491302 0.20565441719283573 0.3501770488495971 0.05325083278866861 0.2425029575275407 -0.1300335528675452 0.16157169437435293 -0.3350967738772096 -0.0250055002972114 -0.2679412525245165 -0.2595999724058162 -0.2309826772429846 -0.26674241121441344 -0.04696918347177821 -0.3068669600368476 0.16526119743728912 </vector>
              <vector>0.01880606594162812 -0.009278862248043345 -0.13567225306655642 0.2347844762352145 0.054974939087230175 0.3442198997184887 0.1881311770821138 0.21793403612691387 0.3569483480753278 0.053744624043408955 0.24893213263692582 -0.1168673819696684 0.12440011022564447 -0.31827375139020314 -0.01957234738696948 -0.2769167174114154 -0.2638739032560233 -0.2434026201109992 -0.2628326227544089 -0.050611900593681945 -0.31024164658491205 0.16466819759998538 </vector>
              <vector>-0.008764229016189225 -5.398174188811978E-4 -0.12891624464034604 0.24469447300783068 0.06675653958605246 0.3475884996358269 0.17366632517511285 0.21212241724172534 0.35213564699333294 0.034863747022103986 0.24184187675024316 -0.10400901788090258 0.1536049813725631 -0.33972337767477356 -0.02564786079750101 -0.2558023196366309 -0.25497846942884 -0.25678400545738644 -0.2580615288527369 -0.04901122657571342 -0.31163703714169133 0.1666006277368013 </vector>
              <vector>-0.002119564164823591 -0.004955324605481001 -0.14576582712290714 0.22144865991666857 0.06630538129157365 0.34988170788986195 0.17815680759840252 0.20266225635095764 0.3461760757382787 0.04493768664155397 0.26151464783720024 -0.11402358503932677 0.14909430483823832 -0.31353765670972644 -0.01764445360933984 -0.2732892121057601 -0.27778306634763217 -0.2495496252282066 -0.25033752780090734 -0.04779591484630659 -0.30759677825808346 0.18422100773576533 </vector>
              <vector>2.825908567155117E-4 0.007320746130202446 -0.12632184786735515 0.22451429865813566 0.06895090749083217 0.3387236913559283 0.18507501441050023 0.19898509765707967 0.3451837436931279 0.05366085476676906 0.25624652615223426 -0.09582979637028377 0.15746577767265602 -0.30821731430743265 -0.04793144361384124 -0.29096962446491376 -0.26769466246813894 -0.24434209655008654 -0.2611864523060784 -0.07811360990290231 -0.3100701540206526 0.19426775302750401 </vector>
              <vector>0.0027716460645678545 -0.007929721346992519 -0.12634189802829168 0.22397125341818405 0.06222098740123523 0.35022647211634095 0.1859714537075427 0.2158142936384528 0.3464886944474233 0.06122283691090435 0.24516269465953272 -0.114942032379254 0.13669907994864428 -0.33799453042803906 -0.015837987293677358 -0.27790832960161455 -0.2573973607352344 -0.23139682202062245 -0.26481016837343385 -0.050476330457340665 -0.3149271417983088 0.169412910149981 </vector>
              <vector>-0.0065412179694239354 -2.30235310682674E-4 -0.13840462952487104 0.23043471110697 0.0610502780214666 0.33881439447979045 0.1812516169535503 0.1963155796386535 0.3631608524583068 0.051728673294704486 0.22549498853019226 -0.10999692432459321 0.17361955149116826 -0.32882414544249955 -0.02632214246340718 -0.2694878527239807 -0.25331147911902097 -0.24990206096865863 -0.27977619085053895 -0.043236795073070905 -0.3002216275274222 0.18438465532336734 </vector>
              <vector>-0.0010205725182116938 0.00658401467299442 -0.1355733723024896 0.2418497540099343 0.07098694844832057 0.35066338222998195 0.1669111861589581 0.19880717450665072 0.35129762840339024 0.04949527030407652 0.26156855473089763 -0.11705502141672297 0.14971397805729714 -0.3155717867906765 -0.038674193116597796 -0.2829833358447749 -0.2555502765214651 -0.24432482291814883 -0.2649582866253033 -0.05053372795434371 -0.30470159471479635 0.16306909920102908 </vector>
              <vector>-8.129970937735289E-4 0.012227161852837756 -0.14733285399413565 0.22633651611473937 0.0662802702961832 0.35042655470021683 0.18753370277669526 0.1941717165667895 0.3583614118881307 0.045323962223659905 0.23713859478768473 -0.11421335364739157 0.14465270475972156 -0.3179618082313348 -0.009802238992263384 -0.2601749420527739 -0.2650550307566066 -0.2579047522421196 -0.2684241616286638 -0.06417186959769383 -0.30253940204297225 0.18594081431307014 </vector>
              <vector>-0.012927259745974733 4.936386310017665E-5 -0.1382369956337916 0.24075913168659316 0.07361607324378883 0.34463076641549406 0.17884067560471756 0.20112775279734768 0.36111896160442164 0.04165143773502532 0.24936515859517658 -0.10959990466405717 0.15116857573797965 -0.3237226381293886 -0.02281550660768892 -0.2610834573898849 -0.2543724169662643 -0.24535328957933583 -0.27146124001734295 -0.04598397342013977 -0.3142960258150218 0.15752481068524588 </vector>
              <vector>0.01909216875244447 0.004534478881740697 -0.1335658123982992 0.2388436709592366 0.053778051121301 0.3477150729584496 0.1866252527339439 0.20003408667199757 0.3470890559166531 0.03334874265076208 0.25400645131950866 -0.10193115106206382 0.14242999982602053 -0.3171759460534566 -0.03550625397069612 -0.2628768920014143 -0.2569310506261821 -0.2650460857396574 -0.2645650649274235 -0.05826935766571769 -0.31245279774727086 0.18082338040012327 </vector>
              <vector>-0.010504781636688023 0.010385521484439377 -0.1589738507442508 0.2251833474683191 0.07663943565022038 0.3462790519020577 0.1963050908978703 0.19900424354508017 0.3495283033531942 0.04459867738863824 0.24673908129612065 -0.1022691619131089 0.1539894346835098 -0.323750329766836 -0.03169083435889932 -0.2809847229265662 -0.25314201085199844 -0.24331239799285354 -0.2585170195151339 -0.04545333197737536 -0.3103728487739449 0.17031910278820522 </vector>
              <vector>-0.0018933126761433686 -0.017625647358765775 -0.1326571176264936 0.24513284173055744 0.06372529221317554 0.32908220540834193 0.1945930204924401 0.20652098327919774 0.3527866005591132 0.048579867051822066 0.2560218824845808 -0.11101587538686924 0.14706516379784668 -0.31047860790542803 -0.028466778199186676 -0.2644077373996291 -0.253725733383016 -0.23632301711848466 -0.27071415686278 -0.06956782046153455 -0.3267348607995363 0.180102808160792 </vector>
              <vector>-6.686975348477267E-4 0.008051006540046647 -0.13803923789093553 0.24925290071514947 0.05942039788295299 0.34013990222430734 0.1832569275676318 0.19800239418374693 0.34049089405069277 0.04411655893933428 0.2613695332978973 -0.11486802409085947 0.1668440028382611 -0.3292196145467341 -0.03749906494589486 -0.26500777209177556 -0.2633451215259588 -0.23947954613958952 -0.2647884639632927 -0.05441327658275781 -0.30704116977650603 0.1634254708491318 </vector>
              <vector>-0.0036940002336662845 0.0017430008727793887 -0.14049043831492464 0.2530995218802055 0.06340534025262991 0.3331598412033514 0.16829242608815903 0.18988300983749817 0.35946905128406936 0.05704739841026685 0.256961560990562 -0.11283560226519349 0.15328323323972365 -0.33918820226435187 -0.030823422304743667 -0.2616601634170806 -0.2503297357689875 -0.23735957981338857 -0.2660944729948853 -0.057490215632497225 -0.3099795422379361 0.17360099118841055 </vector>
              <vector>-0.0074359605224891875 0.01077219450251977 -0.16085712166366498 0.23045307494516915 0.05941197419709604 0.3558723267182395 0.17748612475669118 0.19940127367836372 0.3601957178557353 0.036019291931013775 0.2544872942183933 -0.12726126980367233 0.16599992372334124 -0.3108460389789441 -0.04360505305252598 -0.2663438019908311 -0.2686797524895425 -0.24235589158422063 -0.24283564159440946 -0.06637023354927396 -0.294167505428625 0.18065907413163623 </vector>
              <vector>0.007337127313947406 -0.001050759254659638 -0.1486408222805179 0.23229741627468764 0.07226099839731082 0.3567768798317105 0.18304793709410308 0.19734030813610107 0.35930242282541847 0.05003400963210725 0.24554180930740366 -0.1109119165529095 0.13708398308462846 -0.3159146218730372 -0.028773539905679765 -0.27525434278293226 -0.2539093518966079 -0.2477158231521579 -0.2653383899807303 -0.049569456939412886 -0.30791217395927606 0.16396830668050308 </vector>
              <vector>-7.526552533692007E-4 -2.4620240433978046E-4 -0.12344086659889725 0.22931958494916535 0.06322313967976077 0.36630038480210014 0.16565019777786616 0.19733484590543396 0.34706061860481197 0.04081706058242769 0.23596253963925462 -0.12279252473388083 0.16368530099213907 -0.32391859217542124 -0.02417926343658843 -0.2716572754319045 -0.24440371164220648 -0.24266038369115642 -0.2713525567349689 -0.06539946953255357 -0.31145274302780207 0.19290257173012917 </vector>
              <vector>0.010374712713487543 0.009555243179821277 -0.13527912757732088 0.24611409093215905 0.07177875644484082 0.35030021928200533 0.17745838950041662 0.20715048544997092 0.35656170444372975 0.04710716760071006 0.24273296825688642 -0.11151870930973601 0.13825624676388526 -0.32229276610898916 -0.033010553784653236 -0.2764555698067577 -0.25643002105071583 -0.2511494168721795 -0.26035584740933726 -0.048415552289916196 -0.31208722830121927 0.1496048079429118 </vector>
              <vector>0.010656873871130398 -0.011690422946941142 -0.1495248894386278 0.22765369576924016 0.07163607424777585 0.3442332998628115 0.17708704141415152 0.19613640675542812 0.35015768831260397 0.05922969146592211 0.2613502676143109 -0.11544554833871454 0.15464556365701695 -0.3161834409140585 -0.03739839610873142 -0.26905686118286387 -0.26274937452025476 -0.2379402184500947 -0.27094482966534256 -0.05768173468799534 -0.3049160193840331 0.1807451326672663 </vector>
              <vector>0.02259732343602308 5.957088284531751E-4 -0.1342755888277388 0.22637809654071045 0.07957882463677794 0.3518681593076274 0.1707771493781438 0.21353441672649212 0.3391972280373487 0.05644952934684054 0.2421436140347038 -0.11628961770442325 0.15943298533250397 -0.32862060916511543 -0.03815958556694053 -0.2699057321431252 -0.26162565257461196 -0.24163555941329729 -0.2786533264470185 -0.0651522170412223 -0.30101297143919137 0.1727778247170597 </vector>
              <vector>0.010134722617950998 0.0033761906952715862 -0.12322440768323788 0.23971234708008027 0.07094811900528021 0.3483969314640148 0.17561492937807066 0.2123582117266568 0.3398823792782244 0.05047446243815654 0.2473587282101447 -0.11944085896320221 0.15037689298310042 -0.3366511977178076 -0.04023676646979771 -0.2561120376566453 -0.2461292491541871 -0.25426957377863035 -0.2637330819232374 -0.05742257324143633 -0.3209922662423111 0.16957809795354198 </vector>
              <vector>-3.5404774701118925E-4 0.008476623664121658 -0.1583509055406198 0.237295555106842 0.08462460798812398 0.344409547983613 0.1718820764912274 0.2088502566784275 0.35745680934976076 0.03249919780160005 0.2513184635564275 -0.11084016501932469 0.15241718490920791 -0.319125176838381 -0.020710683604425507 -0.26250414168706765 -0.2680969128085025 -0.23795533321131918 -0.2622877121579029 -0.06372081148631456 -0.30789888043628555 0.1626144470078025 </vector>
              <vector>0.006133027683782303 0.012556800173228605 -0.14142902624399084 0.23911972555847538 0.05327745878709317 0.34687120959649803 0.19366358722816127 0.1971102092160927 0.34857711383701506 0.052684153713835856 0.24344565327923223 -0.11858326017870935 0.1498290554979258 -0.3240100691309534 -0.03768654375621379 -0.2751006489422177 -0.25593998308911403 -0.2537421150993793 -0.2512740036337263 -0.053243482917371965 -0.30859633959016486 0.17633747801050134 </vector>
              <vector>0.016763729899108966 -0.0022909932034948263 -0.12578351064911683 0.22687176840943618 0.0507127051058577 0.32803269955485015 0.18868998891632643 0.2116840894469059 0.35192796798408466 0.040470883482473824 0.24441975459079263 -0.10535996869248286 0.15244078733884528 -0.31654091837583476 -0.0210414503780555 -0.2662026118848809 -0.2745703908560286 -0.25675204202248186 -0.257844296231686 -0.051702670660380146 -0.3257152857201288 0.19178976394588923 </vector>
              <vector>0.013551522584759106 0.016540694533061482 -0.13757104495780392 0.23226460915043334 0.06141358817482967 0.34583445626456644 0.18153819949322728 0.18067226489218158 0.3741623488689413 0.05591312959717578 0.23872447092669105 -0.11038471805834635 0.14299232907737963 -0.31842326908420826 -0.028693606673968135 -0.2821629103833189 -0.25322468443121493 -0.23055638892196587 -0.26682052084554597 -0.05559890449679389 -0.3260726022172948 0.1659010365072147 </vector>
              <vector>0.007696158259302005 -0.005525011936785292 -0.1481133972040493 0.24317823834956645 0.07681129662361644 0.35013805268993764 0.16892402955152977 0.19022538231476005 0.34343346328313534 0.039844122520550626 0.2650280376546813 -0.1180476531520621 0.15936960705258243 -0.3086771050471141 -0.027241165993692477 -0.26668244256820367 -0.2630757692292051 -0.24150314562429526 -0.26803451862981353 -0.05437672201193664 -0.314797741368087 0.17142628446558222 </vector>
              <vector>-0.010239431176146587 -0.009815720146716054 -0.14075396406927296 0.23432866339532443 0.06607952956551981 0.34796423272902277 0.18115583491279194 0.20837207973568403 0.3629221026131463 0.02711035031968097 0.23707249503378272 -0.11575858981349768 0.16569558194105366 -0.3115025509477142 -0.026514942751618864 -0.25562816353528656 -0.25556373118256853 -0.25268045328396005 -0.26218524430796847 -0.04896544772497127 -0.3176682305787189 0.1765755992724338 </vector>
              <vector>0.01901893773918754 -0.00770628233578889 -0.13776066158416594 0.24622849348031933 0.05695060667631027 0.3419382917425936 0.19528882761400768 0.19437053866454554 0.33916168300548644 0.05789044555245249 0.24698444659681323 -0.12008980245688934 0.14989878468192483 -0.31288120327814284 -0.02712751115591363 -0.2645469795982397 -0.2724656289043955 -0.2584619694315335 -0.25548305130352283 -0.057285935095073716 -0.3144664333657323 0.18054440275575734 </vector>
              <vector>4.86558387019888E-4 0.006592839867025049 -0.12505966324135942 0.25460497032726354 0.06938224602779569 0.34514674799034195 0.18050901185376445 0.19372404345771824 0.3376947196898923 0.0513384904391442 0.24874025665637167 -0.10887091134777137 0.14447325512845055 -0.32035218432260026 -0.011740397567957972 -0.27887311821024996 -0.2605279384977056 -0.2494566608389361 -0.2771290105570409 -0.06640116930060946 -0.30682903787923044 0.17254695193867411 </vector>
              <vector>0.0038240094628848313 0.0018303398249512636 -0.12709828619170138 0.23917283245305504 0.06234563304990984 0.34291634049760417 0.16720356999664535 0.1938148153272175 0.36586293467745823 0.05108486923507182 0.2489590043899897 -0.1007053553334945 0.1588552106563987 -0.31658275186909823 -0.048731722729493554 -0.2708165956524392 -0.26876757101377374 -0.2572144106718544 -0.2625543987424126 -0.05901675652330166 -0.29989838355590515 0.17551667271228813 </vector>
              <vector>-0.003013328431507437 -0.020752957682771352 -0.12935452496895908 0.23432874116446126 0.060738821196434874 0.34594261110220687 0.18136827418573795 0.2015843735314985 0.34436076910841396 0.0540855247632189 0.2654033160711423 -0.11157806106627777 0.16141728058166244 -0.3228700502321229 -0.03422322573379527 -0.27286253397633403 -0.26425457706351246 -0.21666353350097822 -0.26941163652757294 -0.06695756318508643 -0.3130311684180443 0.1757434490821852 </vector>
              <vector>-0.0032216925824330575 0.008168464359855883 -0.12635784441632664 0.23028579669342888 0.062145472074509274 0.34786686013672596 0.1928809626106412 0.19822138511054244 0.3512052127856631 0.04392151145812956 0.25540625299977787 -0.09961705840323815 0.14197329303399445 -0.3241274113754003 -0.02418520434173543 -0.26214584688981474 -0.27562958241062424 -0.25106731555773504 -0.25120808782962456 -0.05465469882775649 -0.32300878192384186 0.16314831329526178 </vector>
              <vector>-0.005367775103999001 4.845457949232484E-4 -0.12281516668715822 0.22331538713906646 0.08015195794883127 0.3494693424649753 0.16556607325847927 0.20706293903420142 0.3532467678587378 0.0450592288161104 0.24779674072115054 -0.10681111145798612 0.14971257015683473 -0.31534650375623935 -0.02763040310331346 -0.2839504354689105 -0.252119357558165 -0.23868557445870492 -0.2653659220280983 -0.06767013833838761 -0.3231754854633 0.18707232023095163 </vector>
              <vector>0.007049768688451627 0.0019934750900124022 -0.15500151017257052 0.22426464448173866 0.08894266538198947 0.3549262776345168 0.17449018898839846 0.18951795033022797 0.34345237607984624 0.039095167152772774 0.24643739845942475 -0.11452702165513189 0.1577021485790432 -0.31170713270288947 -0.011955020962613853 -0.27331796412098713 -0.24447248387375978 -0.24500324203066248 -0.2915401880329118 -0.04432904702217467 -0.3151053431352979 0.1790868928425772 </vector>
              <vector>-0.006685127423118199 -0.005086410707449744 -0.12983668531080647 0.23625139228776554 0.06380341333705401 0.35186497866835054 0.17396752643382582 0.1893692089585835 0.3523125109990794 0.049050256245674065 0.2627199299387324 -0.11017907853013068 0.16529727293323737 -0.31061143362750476 -0.03355692985394305 -0.2686826196816131 -0.279209561816154 -0.234454604664758 -0.2692007350307568 -0.07081557570460507 -0.2996116142071509 0.1732938867556879 </vector>
              <vector>-0.002240314308968923 0.006149921350621419 -0.12757623329227258 0.2527220649527531 0.08258664296523854 0.3425057271895806 0.17638705095551704 0.20283886662098388 0.34109721110454905 0.046637141099172885 0.24271704116218923 -0.11171568102378991 0.16141976691754825 -0.3294014560492393 -0.03493150804911099 -0.24844939717881512 -0.2590789542717419 -0.2667342549044745 -0.2644321677450805 -0.05824248115665549 -0.3159485354378672 0.16368954909986247 </vector>
              <vector>0.0059463958060148375 0.0030051945689662184 -0.12993704463135047 0.23637452431438222 0.06092995842150241 0.3401795600895635 0.1881183084893384 0.2036736232388605 0.35543686814527226 0.040848344520376376 0.24065525187517578 -0.09730717571281146 0.15562973660874252 -0.31880901898693753 -0.030496812277504212 -0.28493846932941624 -0.2538624406709968 -0.2399034994754468 -0.28108412847488073 -0.05066531652494919 -0.3113360932913136 0.16754223329741247 </vector>
              <vector>0.011377492037583342 0.0045516069892623905 -0.14397870238783672 0.23545634978150232 0.08335040639835586 0.34519094131966416 0.16973046281251303 0.2100637007825606 0.3537571882437865 0.04525147771564372 0.2426193774971212 -0.11835278980463844 0.15384541601876317 -0.3268160813854174 -0.035343498422683015 -0.2608260730995038 -0.2576995055983426 -0.23582849976712517 -0.2504701324475381 -0.0710759953369524 -0.32718850415172257 0.1723853628050042 </vector>
              <vector>-0.0039477951285344735 0.012309808891855203 -0.12761949404582387 0.24396515198434687 0.052692184439012774 0.3475911269344839 0.18625796014591928 0.20586985873269636 0.35051195380673006 0.03648371744428587 0.24654866795307365 -0.10793569625766915 0.15120476739775993 -0.33057353949135104 -0.02717763170516415 -0.27102859214198505 -0.2611648655467196 -0.243805655660537 -0.25535550272456753 -0.05898038905182556 -0.31195024459168597 0.16610420861569938 </vector>
              <vector>0.010212350292461718 -0.01675650046712663 -0.13717255348879812 0.23361010721325803 0.0754200297841508 0.3530377668561571 0.18587972374306763 0.2008353895609601 0.3473150176720254 0.05630390079191693 0.24791409628486066 -0.11567723048192971 0.13897295584805858 -0.31979598014414445 -0.01844997529244169 -0.2730729486428039 -0.25763895985115964 -0.23347173698792317 -0.2609828170049008 -0.047464972848842664 -0.3314698679873245 0.16245220515047834 </vector>
              <vector>0.006631061834964663 0.013199943661967651 -0.12311483992974917 0.2318184439510927 0.06607260769254744 0.3478136175358005 0.16503646842969796 0.2207785978888043 0.3530138368231823 0.03411767715345983 0.2499258917636986 -0.12520154267216782 0.15042604849979288 -0.31863942129390777 -0.021017183556539865 -0.2662657201229894 -0.2603195085060551 -0.24649700912880804 -0.27702535810151957 -0.05668928002018705 -0.3096290249500201 0.16556469304693502 </vector>
              <vector>-0.017348052567068478 -0.0036459772126881894 -0.14981820406287816 0.23596682415345574 0.0703213246625874 0.36639814692052464 0.19214188271441213 0.2019146301257762 0.33266797411576465 0.0410856396054118 0.25654567721827976 -0.12125046663659485 0.1552192540809201 -0.3205079908198712 -0.026467259079291403 -0.2777970717910668 -0.2498370683246353 -0.23581044858260952 -0.260263419851426 -0.05463296939644868 -0.3031621089066649 0.1682796836341106 </vector>
              <vector>0.00745032333028174 0.003123866990645539 -0.1335742365460938 0.23501416690838 0.06054591954597295 0.34251475309294077 0.1943971250317504 0.20830649891882017 0.34185418322077843 0.048596853644904334 0.2449409721858291 -0.11310159038972473 0.14717481354735118 -0.31019331708047865 -0.028478355224666834 -0.2840733693583342 -0.26154882742029023 -0.26041253188060076 -0.2636252168581963 -0.04622817514602821 -0.30913670081271644 0.1764528442994757 </vector>
              <vector>5.161834885370698E-4 0.004051819884323351 -0.13690415846516454 0.23530542885118882 0.06931540744494713 0.3484537200811323 0.1972980165688608 0.21182640036572825 0.3364471656164947 0.04264999075991872 0.23259469352551992 -0.10137853149141221 0.16533734579438622 -0.3242467680365003 -0.027907545557202887 -0.27925308568792556 -0.2752200259901376 -0.2505959366026001 -0.25837856478963117 -0.051542620609359456 -0.3030985176366098 0.1647295824855063 </vector>
              <vector>0.007947127605469933 0.010400809877817583 -0.13816218319768137 0.21044088923972007 0.08091423131041711 0.33559664701490166 0.1694663143665512 0.22419813031472868 0.3568140049907689 0.053466451577576374 0.24448810950492916 -0.10718095323520521 0.14556298042182897 -0.3314359112762741 -0.042391761152801605 -0.2813576945757942 -0.24433535344000878 -0.2539320178402092 -0.26678271089205846 -0.04083389131259822 -0.3135207595174151 0.18063754021533646 </vector>
              <vector>0.0012679655937009634 -0.007302725209503357 -0.12913742679557683 0.2370340002182208 0.060793032006018474 0.34351087279373604 0.17499543132402035 0.21314967199562862 0.3616448529626704 0.041525825668315766 0.2442467093278881 -0.1131074244784849 0.15861572567014187 -0.3262555512757077 -0.02960690906686487 -0.26779780485825366 -0.25809137929551035 -0.2279976023226382 -0.2706739491614276 -0.05769300707126147 -0.3140540525650605 0.16493374453994808 </vector>
              <vector>-4.667356651715446E-4 6.397369562436109E-4 -0.1460511431593778 0.23786206978747762 0.08721705731375062 0.355819333697833 0.17995056000057466 0.18826288944830227 0.3679093924862474 0.053064264976854736 0.23886531732539407 -0.09656287905508097 0.1460669606700991 -0.317461097493132 -0.04386619601609096 -0.2623586878504414 -0.25748334810163864 -0.25577032190651944 -0.2658332253118751 -0.06095086870346847 -0.3063086395419116 0.1574555601419309 </vector>
              <vector>0.012293538831179302 -0.006914205602902327 -0.12650030792973085 0.2326518967845632 0.0458423701907386 0.3430430202229278 0.1922648605274778 0.2047115324543138 0.3553361617843284 0.03998306684298382 0.2518494771909373 -0.10475993730855192 0.15498520492727477 -0.32455341712702657 -0.03105198289139533 -0.2653139475478448 -0.26379510553420565 -0.23108344629509325 -0.2731256932439922 -0.054034566976493226 -0.31809852385261195 0.16627000455312316 </vector>
              <vector>-0.007825097788845183 -0.013747828700509867 -0.13858514655084245 0.2398592095260868 0.07767460436500866 0.3458456848027036 0.17030579890143924 0.21255548127387866 0.3495220873131788 0.038243984472225295 0.24125971300801966 -0.10781030178529394 0.16453546042645734 -0.31471676996599457 -0.029033566847539112 -0.28423351141166986 -0.25292021455122815 -0.244782727614534 -0.2674450210418473 -0.04757515424048968 -0.30748861723380144 0.17636193364359737 </vector>
            </data>
          </datamatrix>
        </datavector>
        <classifiernames>Individual	Transformation</classifiernames>
        <classifiermat>
          <vector>Ind01	Cn00</vector>
          <vector>Ind02	Cn00</vector>
          <vector>Ind03	Cn00</vector>
          <vector>Ind04	Cn00</vector>
          <vector>Ind05	Cn00</vector>
          <vector>Ind06	Cn00</vector>
          <vector>Ind07	Cn00</vector>
          <vector>Ind08	Cn00</vector>
          <vector>Ind09	Cn00</vector>
          <vector>Ind10	Cn00</vector>
          <vector>Ind11	Cn00</vector>
          <vector>Ind12	Cn00</vector>
          <vector>Ind13	Cn00</vector>
          <vector>Ind14	Cn00</vector>
          <vector>Ind15	Cn00</vector>
          <vector>Ind16	Cn00</vector>
          <vector>Ind17	Cn00</vector>
          <vector>Ind18	Cn00</vector>
          <vector>Ind19	Cn00</vector>
          <vector>Ind20	Cn00</vector>
          <vector>Ind21	Cn00</vector>
          <vector>Ind22	Cn00</vector>
          <vector>Ind23	Cn00</vector>
          <vector>Ind24	Cn00</vector>
          <vector>Ind25	Cn00</vector>
          <vector>Ind26	Cn00</vector>
          <vector>Ind27	Cn00</vector>
          <vector>Ind28	Cn00</vector>
          <vector>Ind29	Cn00</vector>
          <vector>Ind30	Cn00</vector>
          <vector>Ind01	Cn01</vector>
          <vector>Ind02	Cn01</vector>
          <vector>Ind03	Cn01</vector>
          <vector>Ind04	Cn01</vector>
          <vector>Ind05	Cn01</vector>
          <vector>Ind06	Cn01</vector>
          <vector>Ind07	Cn01</vector>
          <vector>Ind08	Cn01</vector>
          <vector>Ind09	Cn01</vector>
          <vector>Ind10	Cn01</vector>
          <vector>Ind11	Cn01</vector>
          <vector>Ind12	Cn01</vector>
          <vector>Ind13	Cn01</vector>
          <vector>Ind14	Cn01</vector>
          <vector>Ind15	Cn01</vector>
          <vector>Ind16	Cn01</vector>
          <vector>Ind17	Cn01</vector>
          <vector>Ind18	Cn01</vector>
          <vector>Ind19	Cn01</vector>
          <vector>Ind20	Cn01</vector>
          <vector>Ind21	Cn01</vector>
          <vector>Ind22	Cn01</vector>
          <vector>Ind23	Cn01</vector>
          <vector>Ind24	Cn01</vector>
          <vector>Ind25	Cn01</vector>
          <vector>Ind26	Cn01</vector>
          <vector>Ind27	Cn01</vector>
          <vector>Ind28	Cn01</vector>
          <vector>Ind29	Cn01</vector>
          <vector>Ind30	Cn01</vector>
          <vector>Ind01	Cn02</vector>
          <vector>Ind02	Cn02</vector>
          <vector>Ind03	Cn02</vector>
          <vector>Ind04	Cn02</vector>
          <vector>Ind05	Cn02</vector>
          <vector>Ind06	Cn02</vector>
          <vector>Ind07	Cn02</vector>
          <vector>Ind08	Cn02</vector>
          <vector>Ind09	Cn02</vector>
          <vector>Ind10	Cn02</vector>
          <vector>Ind11	Cn02</vector>
          <vector>Ind12	Cn02</vector>
          <vector>Ind13	Cn02</vector>
          <vector>Ind14	Cn02</vector>
          <vector>Ind15	Cn02</vector>
          <vector>Ind16	Cn02</vector>
          <vector>Ind17	Cn02</vector>
          <vector>Ind18	Cn02</vector>
          <vector>Ind19	Cn02</vector>
          <vector>Ind20	Cn02</vector>
          <vector>Ind21	Cn02</vector>
          <vector>Ind22	Cn02</vector>
          <vector>Ind23	Cn02</vector>
          <vector>Ind24	Cn02</vector>
          <vector>Ind25	Cn02</vector>
          <vector>Ind26	Cn02</vector>
          <vector>Ind27	Cn02</vector>
          <vector>Ind28	Cn02</vector>
          <vector>Ind29	Cn02</vector>
          <vector>Ind30	Cn02</vector>
          <vector>Ind01	Cn03</vector>
          <vector>Ind02	Cn03</vector>
          <vector>Ind03	Cn03</vector>
          <vector>Ind04	Cn03</vector>
          <vector>Ind05	Cn03</vector>
          <vector>Ind06	Cn03</vector>
          <vector>Ind07	Cn03</vector>
          <vector>Ind08	Cn03</vector>
          <vector>Ind09	Cn03</vector>
          <vector>Ind10	Cn03</vector>
          <vector>Ind11	Cn03</vector>
          <vector>Ind12	Cn03</vector>
          <vector>Ind13	Cn03</vector>
          <vector>Ind14	Cn03</vector>
          <vector>Ind15	Cn03</vector>
          <vector>Ind16	Cn03</vector>
          <vector>Ind17	Cn03</vector>
          <vector>Ind18	Cn03</vector>
          <vector>Ind19	Cn03</vector>
          <vector>Ind20	Cn03</vector>
          <vector>Ind21	Cn03</vector>
          <vector>Ind22	Cn03</vector>
          <vector>Ind23	Cn03</vector>
          <vector>Ind24	Cn03</vector>
          <vector>Ind25	Cn03</vector>
          <vector>Ind26	Cn03</vector>
          <vector>Ind27	Cn03</vector>
          <vector>Ind28	Cn03</vector>
          <vector>Ind29	Cn03</vector>
          <vector>Ind30	Cn03</vector>
          <vector>Ind01	Cn04</vector>
          <vector>Ind02	Cn04</vector>
          <vector>Ind03	Cn04</vector>
          <vector>Ind04	Cn04</vector>
          <vector>Ind05	Cn04</vector>
          <vector>Ind06	Cn04</vector>
          <vector>Ind07	Cn04</vector>
          <vector>Ind08	Cn04</vector>
          <vector>Ind09	Cn04</vector>
          <vector>Ind10	Cn04</vector>
          <vector>Ind11	Cn04</vector>
          <vector>Ind12	Cn04</vector>
          <vector>Ind13	Cn04</vector>
          <vector>Ind14	Cn04</vector>
          <vector>Ind15	Cn04</vector>
          <vector>Ind16	Cn04</vector>
          <vector>Ind17	Cn04</vector>
          <vector>Ind18	Cn04</vector>
          <vector>Ind19	Cn04</vector>
          <vector>Ind20	Cn04</vector>
          <vector>Ind21	Cn04</vector>
          <vector>Ind22	Cn04</vector>
          <vector>Ind23	Cn04</vector>
          <vector>Ind24	Cn04</vector>
          <vector>Ind25	Cn04</vector>
          <vector>Ind26	Cn04</vector>
          <vector>Ind27	Cn04</vector>
          <vector>Ind28	Cn04</vector>
          <vector>Ind29	Cn04</vector>
          <vector>Ind30	Cn04</vector>
        </classifiermat>
        <idvec>Ind01_Cn00	Ind02_Cn00	Ind03_Cn00	Ind04_Cn00	Ind05_Cn00	Ind06_Cn00	Ind07_Cn00	Ind08_Cn00	Ind09_Cn00	Ind10_Cn00	Ind11_Cn00	Ind12_Cn00	Ind13_Cn00	Ind14_Cn00	Ind15_Cn00	Ind16_Cn00	Ind17_Cn00	Ind18_Cn00	Ind19_Cn00	Ind20_Cn00	Ind21_Cn00	Ind22_Cn00	Ind23_Cn00	Ind24_Cn00	Ind25_Cn00	Ind26_Cn00	Ind27_Cn00	Ind28_Cn00	Ind29_Cn00	Ind30_Cn00	Ind01_Cn01	Ind02_Cn01	Ind03_Cn01	Ind04_Cn01	Ind05_Cn01	Ind06_Cn01	Ind07_Cn01	Ind08_Cn01	Ind09_Cn01	Ind10_Cn01	Ind11_Cn01	Ind12_Cn01	Ind13_Cn01	Ind14_Cn01	Ind15_Cn01	Ind16_Cn01	Ind17_Cn01	Ind18_Cn01	Ind19_Cn01	Ind20_Cn01	Ind21_Cn01	Ind22_Cn01	Ind23_Cn01	Ind24_Cn01	Ind25_Cn01	Ind26_Cn01	Ind27_Cn01	Ind28_Cn01	Ind29_Cn01	Ind30_Cn01	Ind01_Cn02	Ind02_Cn02	Ind03_Cn02	Ind04_Cn02	Ind05_Cn02	Ind06_Cn02	Ind07_Cn02	Ind08_Cn02	Ind09_Cn02	Ind10_Cn02	Ind11_Cn02	Ind12_Cn02	Ind13_Cn02	Ind14_Cn02	Ind15_Cn02	Ind16_Cn02	Ind17_Cn02	Ind18_Cn02	Ind19_Cn02	Ind20_Cn02	Ind21_Cn02	Ind22_Cn02	Ind23_Cn02	Ind24_Cn02	Ind25_Cn02	Ind26_Cn02	Ind27_Cn02	Ind28_Cn02	Ind29_Cn02	Ind30_Cn02	Ind01_Cn03	Ind02_Cn03	Ind03_Cn03	Ind04_Cn03	Ind05_Cn03	Ind06_Cn03	Ind07_Cn03	Ind08_Cn03	Ind09_Cn03	Ind10_Cn03	Ind11_Cn03	Ind12_Cn03	Ind13_Cn03	Ind14_Cn03	Ind15_Cn03	Ind16_Cn03	Ind17_Cn03	Ind18_Cn03	Ind19_Cn03	Ind20_Cn03	Ind21_Cn03	Ind22_Cn03	Ind23_Cn03	Ind24_Cn03	Ind25_Cn03	Ind26_Cn03	Ind27_Cn03	Ind28_Cn03	Ind29_Cn03	Ind30_Cn03	Ind01_Cn04	Ind02_Cn04	Ind03_Cn04	Ind04_Cn04	Ind05_Cn04	Ind06_Cn04	Ind07_Cn04	Ind08_Cn04	Ind09_Cn04	Ind10_Cn04	Ind11_Cn04	Ind12_Cn04	Ind13_Cn04	Ind14_Cn04	Ind15_Cn04	Ind16_Cn04	Ind17_Cn04	Ind18_Cn04	Ind19_Cn04	Ind20_Cn04	Ind21_Cn04	Ind22_Cn04	Ind23_Cn04	Ind24_Cn04	Ind25_Cn04	Ind26_Cn04	Ind27_Cn04	Ind28_Cn04	Ind29_Cn04	Ind30_Cn04</idvec>
        <meanconfig>-2.3517694842765915E-18 -4.5876882550420205E-18 -0.1356866534747801 0.23523769123312124 0.06612448548697143 0.349113037727337 0.18179485729191577 0.20173812027003313 0.3524598192139532 0.04499373880656071 0.24804205426112064 -0.11055667607972663 0.15170766245589504 -0.3213053778639473 -0.028496437119197505 -0.27006590377051665 -0.2586993274624137 -0.2435713830946082 -0.26565382095905904 -0.056353231652910986 -0.31159263969440565 0.17076998442465782 </meanconfig>
        <omitflag>false	false	false	false	false	false	false	false	false	false	false	false	false	false	false	false	false	false	false	false	false	false	false	false	false	false	false	false	false	false	false	false	false	false	false	false	false	false	false	false	false	false	false	false	false	false	false	false	false	false	false	false	false	false	false	false	false	false	false	false	false	false	false	false	false	false	false	false	false	false	false	false	false	false	false	false	false	false	false	false	false	false	false	false	false	false	false	false	false	false	false	false	false	false	false	false	false	false	false	false	false	false	false	false	false	false	false	false	false	false	false	false	false	false	false	false	false	false	false	false	false	false	false	false	false	false	false	false	false	false	false	false	false	false	false	false	false	false	false	false	false	false	false	false	false	false	false	false	false	false</omitflag>
        <uniquenumvec>499 500 501 502 503 504 505 506 507 508 509 510 511 512 513 514 515 516 517 518 519 520 521 522 523 524 525 526 527 528 529 530 531 532 533 534 535 536 537 538 539 540 541 542 543 544 545 546 547 548 549 550 551 552 553 554 555 556 557 558 559 560 561 562 563 564 565 566 567 568 569 570 571 572 573 574 575 576 577 578 579 580 581 582 583 584 585 586 587 588 589 590 591 592 593 594 595 596 597 598 599 600 601 602 603 604 605 606 607 608 609 610 611 612 613 614 615 616 617 618 619 620 621 622 623 624 625 626 627 628 629 630 631 632 633 634 635 636 637 638 639 640 641 642 643 644 645 646 647 648 </uniquenumvec>
        <linkedsets>651 </linkedsets>
        <linksetmatrix>
          <vector>0 </vector>
          <vector>1 </vector>
          <vector>2 </vector>
          <vector>3 </vector>
          <vector>4 </vector>
          <vector>5 </vector>
          <vector>6 </vector>
          <vector>7 </vector>
          <vector>8 </vector>
          <vector>9 </vector>
          <vector>10 </vector>
          <vector>11 </vector>
          <vector>12 </vector>
          <vector>13 </vector>
          <vector>14 </vector>
          <vector>15 </vector>
          <vector>16 </vector>
          <vector>17 </vector>
          <vector>18 </vector>
          <vector>19 </vector>
          <vector>20 </vector>
          <vector>21 </vector>
          <vector>22 </vector>
          <vector>23 </vector>
          <vector>24 </vector>
          <vector>25 </vector>
          <vector>26 </vector>
          <vector>27 </vector>
          <vector>28 </vector>
          <vector>29 </vector>
          <vector>30 </vector>
          <vector>31 </vector>
          <vector>32 </vector>
          <vector>33 </vector>
          <vector>34 </vector>
          <vector>35 </vector>
          <vector>36 </vector>
          <vector>37 </vector>
          <vector>38 </vector>
          <vector>39 </vector>
          <vector>40 </vector>
          <vector>41 </vector>
          <vector>42 </vector>
          <vector>43 </vector>
          <vector>44 </vector>
          <vector>45 </vector>
          <vector>46 </vector>
          <vector>47 </vector>
          <vector>48 </vector>
          <vector>49 </vector>
          <vector>50 </vector>
          <vector>51 </vector>
          <vector>52 </vector>
          <vector>53 </vector>
          <vector>54 </vector>
          <vector>55 </vector>
          <vector>56 </vector>
          <vector>57 </vector>
          <vector>58 </vector>
          <vector>59 </vector>
          <vector>60 </vector>
          <vector>61 </vector>
          <vector>62 </vector>
          <vector>63 </vector>
          <vector>64 </vector>
          <vector>65 </vector>
          <vector>66 </vector>
          <vector>67 </vector>
          <vector>68 </vector>
          <vector>69 </vector>
          <vector>70 </vector>
          <vector>71 </vector>
          <vector>72 </vector>
          <vector>73 </vector>
          <vector>74 </vector>
          <vector>75 </vector>
          <vector>76 </vector>
          <vector>77 </vector>
          <vector>78 </vector>
          <vector>79 </vector>
          <vector>80 </vector>
          <vector>81 </vector>
          <vector>82 </vector>
          <vector>83 </vector>
          <vector>84 </vector>
          <vector>85 </vector>
          <vector>86 </vector>
          <vector>87 </vector>
          <vector>88 </vector>
          <vector>89 </vector>
          <vector>90 </vector>
          <vector>91 </vector>
          <vector>92 </vector>
          <vector>93 </vector>
          <vector>94 </vector>
          <vector>95 </vector>
          <vector>96 </vector>
          <vector>97 </vector>
          <vector>98 </vector>
          <vector>99 </vector>
          <vector>100 </vector>
          <vector>101 </vector>
          <vector>102 </vector>
          <vector>103 </vector>
          <vector>104 </vector>
          <vector>105 </vector>
          <vector>106 </vector>
          <vector>107 </vector>
          <vector>108 </vector>
          <vector>109 </vector>
          <vector>110 </vector>
          <vector>111 </vector>
          <vector>112 </vector>
          <vector>113 </vector>
          <vector>114 </vector>
          <vector>115 </vector>
          <vector>116 </vector>
          <vector>117 </vector>
          <vector>118 </vector>
          <vector>119 </vector>
          <vector>120 </vector>
          <vector>121 </vector>
          <vector>122 </vector>
          <vector>123 </vector>
          <vector>124 </vector>
          <vector>125 </vector>
          <vector>126 </vector>
          <vector>127 </vector>
          <vector>128 </vector>
          <vector>129 </vector>
          <vector>130 </vector>
          <vector>131 </vector>
          <vector>132 </vector>
          <vector>133 </vector>
          <vector>134 </vector>
          <vector>135 </vector>
          <vector>136 </vector>
          <vector>137 </vector>
          <vector>138 </vector>
          <vector>139 </vector>
          <vector>140 </vector>
          <vector>141 </vector>
          <vector>142 </vector>
          <vector>143 </vector>
          <vector>144 </vector>
          <vector>145 </vector>
          <vector>146 </vector>
          <vector>147 </vector>
          <vector>148 </vector>
          <vector>149 </vector>
        </linksetmatrix>
      </morphojset_contents>
      <covariancematrix>
        <covariancematrix_contents visiblename="CovMatrix, RotRelabVin.txt, Procrustes coordinates" covarfromorigin="false" df="149" dim="2" fromexternaldata="false" frommorphojset="true" hasobjectsymmetry="false" isasymmetrycomponent="false" issymmetrycomponent="false" linkedoutlinenumber="0" linkedwireframenumber="0" matrixtype="2" pooledwithingroupcovariances="false" uniqueid="649">
          <covariancearray>
            <vector>8.657429764949047E-5 -2.3830618220738435E-20 -3.923048420206256E-6 -2.8868237256196665E-7 -1.4386047815049011E-5 -8.126419321807936E-6 -3.460362565083044E-6 3.4000868836828142E-6 -1.7996415246241775E-5 3.992271069152325E-6 -1.6664791170036543E-6 1.4384994496764757E-7 -7.952379149564132E-6 -3.689834675290308E-6 -5.031729362974709E-6 1.7237827309873606E-6 -2.059360350702645E-5 -3.3786168665713806E-6 -1.3805235324240569E-6 2.423634721982135E-6 -1.018370893391743E-5 3.7999278854594655E-6 </vector>
            <vector>-2.3830618220738435E-20 8.657429764949053E-5 -3.249751136185552E-6 -2.2618087788708786E-6 -5.1653505581854275E-6 -1.405881404567031E-5 4.390181200594213E-7 -2.72449463399326E-6 6.9533398327750975E-6 -1.0448446614476852E-5 -2.8172188186556147E-6 -4.5183780820725515E-6 -7.287659116667941E-7 -2.049248271115538E-5 -1.2372860326354006E-6 -1.1531278361020639E-6 -4.175481029475626E-7 -7.851258353693253E-6 -5.3743404164068E-7 -4.804333666653187E-6 6.760996649082598E-6 -1.826115292680293E-5 </vector>
            <vector>-3.923048420206256E-6 -3.249751136185552E-6 7.956994003334757E-5 5.409319891621027E-7 -1.624149240105168E-5 8.165465536712994E-6 -1.2749192312219776E-5 1.0171053274091025E-5 -1.257187316798708E-5 1.1324303407101022E-5 4.126515458613475E-6 -4.4221656357485244E-6 -5.6832866812358205E-6 -8.895544694033888E-6 4.092104229055254E-6 4.374802641509385E-6 -4.9714008046364135E-6 -2.4204654130959067E-6 -1.216177659073652E-5 -1.036191621187756E-5 -1.9486489342942607E-5 -5.226713757635117E-6 </vector>
            <vector>-2.8868237256196665E-7 -2.2618087788708786E-6 5.409319891621027E-7 7.685023867944215E-5 -5.557645046778756E-6 -1.1769076535448942E-5 -5.672446206104725E-6 -1.0638075420962497E-5 -6.530571685629975E-6 -1.5968415881375707E-5 3.773604715352838E-8 1.0061564277414519E-5 1.5912314020944807E-6 -4.3663611895411846E-6 -8.509904138624679E-8 1.009597550697204E-5 6.057627260046493E-8 -1.4245574554249589E-5 5.481583268314681E-6 -1.1225491142453174E-5 1.0422385373136468E-5 -2.6532974960926485E-5 </vector>
            <vector>-1.4386047815049011E-5 -5.1653505581854275E-6 -1.624149240105168E-5 -5.557645046778756E-6 8.408057073328527E-5 5.004839986698179E-6 -2.4333125884035782E-5 3.6519460849457127E-6 -1.2572973698961631E-5 9.538757528188379E-6 -7.053355058346232E-6 5.286029607116639E-6 1.1662158633643572E-5 9.771059281369552E-6 -8.701707490708984E-6 4.741044863504242E-6 1.3835594973702771E-5 -6.7795807976301425E-6 -1.7052917317979835E-5 -9.8683239030675E-6 -9.2367046744986E-6 -1.0622777046160927E-5 </vector>
            <vector>-8.126419321807936E-6 -1.405881404567031E-5 8.165465536712994E-6 -1.1769076535448942E-5 5.004839986698179E-6 7.610222157168411E-5 -1.1997153045826714E-5 -2.1686338419821472E-5 -1.119418532329931E-5 -9.42236647832955E-6 2.804987921436976E-6 -1.216362030055331E-5 -4.270897821555357E-6 1.0382689081232831E-5 -5.745731232615851E-6 -1.3479403800762012E-6 7.2623763052900055E-6 8.209252741187376E-6 7.98655118965197E-6 -1.1487371731402066E-5 1.0110165805315041E-5 -1.2758635502802402E-5 </vector>
            <vector>-3.460362565083044E-6 4.390181200594213E-7 -1.2749192312219776E-5 -5.672446206104725E-6 -2.4333125884035782E-5 -1.1997153045826714E-5 7.742789889466481E-5 -1.2369233452751773E-6 -1.1429735035346753E-5 7.121079788378551E-6 -9.5175617003198E-6 6.722466642856629E-6 -1.4235232508660745E-5 5.9901134739397065E-6 8.206266020487804E-6 1.287855266109884E-6 -6.638800199404225E-6 -1.9016965641570915E-6 1.0783369072381241E-5 2.2592227817070123E-6 -1.4053523782463795E-5 -3.011536911687434E-6 </vector>
            <vector>3.4000868836828142E-6 -2.72449463399326E-6 1.0171053274091025E-5 -1.0638075420962497E-5 3.6519460849457127E-6 -2.1686338419821472E-5 -1.2369233452751773E-6 7.899227981814457E-5 -6.60203079510929E-6 -1.6580833901144847E-5 -9.12103283732661E-6 -1.386970603286999E-5 -1.1864761618783386E-5 -1.4305056540723835E-5 5.7477569490245545E-6 5.9818137155408745E-6 8.585079531967729E-6 -3.410847671379232E-6 -2.200678901204437E-6 3.4047106636394027E-6 -5.30495226013036E-7 -5.163451576429789E-6 </vector>
            <vector>-1.7996415246241775E-5 6.9533398327750975E-6 -1.257187316798708E-5 -6.530571685629975E-6 -1.2572973698961631E-5 -1.119418532329931E-5 -1.1429735035346753E-5 -6.60203079510929E-6 7.980585725735583E-5 -6.393778590789176E-6 -2.4391678921875903E-5 1.1978128010553581E-5 -1.0209740718709774E-5 1.1962046265371273E-5 -9.297743003149213E-6 -3.5342337706905384E-6 1.2121324447242811E-5 4.420089838238256E-6 -2.345432568275815E-6 7.81101014959369E-6 8.888410655949408E-6 -8.869813931013826E-6 </vector>
            <vector>3.992271069152325E-6 -1.0448446614476852E-5 1.1324303407101022E-5 -1.5968415881375707E-5 9.538757528188379E-6 -9.42236647832955E-6 7.121079788378551E-6 -1.6580833901144847E-5 -6.393778590789176E-6 8.037693504760634E-5 -3.6709711202060047E-6 -2.1627785381992996E-5 -8.770896586108619E-6 -1.1785599458606237E-5 -6.015275456375252E-6 -9.919232355738414E-6 -9.621867264700752E-6 9.923523267638166E-6 -2.675765946540746E-6 -7.704215302513539E-6 5.1721431719003384E-6 1.3156437058933775E-5 </vector>
            <vector>-1.6664791170036543E-6 -2.8172188186556147E-6 4.126515458613475E-6 3.773604715352838E-8 -7.053355058346232E-6 2.804987921436976E-6 -9.5175617003198E-6 -9.12103283732661E-6 -2.4391678921875903E-5 -3.6709711202060047E-6 7.811584943222654E-5 1.4604520249661527E-6 -1.5936403057572403E-5 5.137725590300893E-6 -1.4159034147970179E-5 7.612927019565755E-6 -1.6024904709938426E-5 1.1283261870782024E-5 8.261944559527234E-6 -5.729665895042057E-6 -1.754892737340613E-6 -6.99820180297524E-6 </vector>
            <vector>1.4384994496764757E-7 -4.5183780820725515E-6 -4.4221656357485244E-6 1.0061564277414519E-5 5.286029607116639E-6 -1.216362030055331E-5 6.722466642856629E-6 -1.386970603286999E-5 1.1978128010553581E-5 -2.1627785381992996E-5 1.4604520249661527E-6 7.830432928058212E-5 -8.58538499318316E-6 -1.2074165878919341E-5 -8.23057246062731E-6 -9.228233585200509E-6 -6.571613221943168E-6 -1.2515384339433768E-5 -1.2697642121232019E-6 5.926135176499192E-6 3.4885742931647053E-6 -8.294755133453594E-6 </vector>
            <vector>-7.952379149564132E-6 -7.287659116667941E-7 -5.6832866812358205E-6 1.5912314020944807E-6 1.1662158633643572E-5 -4.270897821555357E-6 -1.4235232508660745E-5 -1.1864761618783386E-5 -1.0209740718709774E-5 -8.770896586108619E-6 -1.5936403057572403E-5 -8.58538499318316E-6 7.656423320912132E-5 5.340511089721774E-6 -1.9450301575411597E-5 5.276521946605533E-6 -1.0697262979646605E-5 8.612491001176425E-6 -1.2666415748631158E-5 4.920727331191849E-6 8.604630576667216E-6 8.479224160507438E-6 </vector>
            <vector>-3.689834675290308E-6 -2.049248271115538E-5 -8.895544694033888E-6 -4.3663611895411846E-6 9.771059281369552E-6 1.0382689081232831E-5 5.9901134739397065E-6 -1.4305056540723835E-5 1.1962046265371273E-5 -1.1785599458606237E-5 5.137725590300893E-6 -1.2074165878919341E-5 5.340511089721774E-6 8.361855909584717E-5 -1.0372577184181158E-5 -2.6569162728442743E-5 -1.2120451850313553E-5 -1.1298077197654013E-5 2.4396856455172034E-6 -6.5505596102531835E-6 -5.5627329424017795E-6 1.3440217138215836E-5 </vector>
            <vector>-5.031729362974709E-6 -1.2372860326354006E-6 4.092104229055254E-6 -8.509904138624679E-8 -8.701707490708984E-6 -5.745731232615851E-6 8.206266020487804E-6 5.7477569490245545E-6 -9.297743003149213E-6 -6.015275456375252E-6 -1.4159034147970179E-5 -8.23057246062731E-6 -1.9450301575411597E-5 -1.0372577184181158E-5 7.9144763218565E-5 -1.1261376700440353E-6 -1.345621838730297E-5 9.391245842856882E-6 -9.88060458171397E-6 9.62071849564687E-6 -1.1465794918876481E-5 8.05295779033691E-6 </vector>
            <vector>1.7237827309873606E-6 -1.1531278361020639E-6 4.374802641509385E-6 1.009597550697204E-5 4.741044863504242E-6 -1.3479403800762012E-6 1.287855266109884E-6 5.9818137155408745E-6 -3.5342337706905384E-6 -9.919232355738414E-6 7.612927019565755E-6 -9.228233585200509E-6 5.276521946605533E-6 -2.6569162728442743E-5 -1.1261376700440353E-6 7.727541549423734E-5 -4.331864740621094E-6 -1.4554350549207705E-5 -6.222780984538751E-6 -1.3506663151474346E-5 -9.80191730238751E-6 -1.707449413050822E-5 </vector>
            <vector>-2.059360350702645E-5 -4.175481029475626E-7 -4.9714008046364135E-6 6.057627260046493E-8 1.3835594973702771E-5 7.2623763052900055E-6 -6.638800199404225E-6 8.585079531967729E-6 1.2121324447242811E-5 -9.621867264700752E-6 -1.6024904709938426E-5 -6.571613221943168E-6 -1.0697262979646605E-5 -1.2120451850313553E-5 -1.345621838730297E-5 -4.331864740621094E-6 8.608400457383096E-5 -2.2473498696834967E-6 -2.7387065035388025E-5 7.793766411692926E-6 -1.2271668371433326E-5 1.1608896528658737E-5 </vector>
            <vector>-3.3786168665713806E-6 -7.851258353693253E-6 -2.4204654130959067E-6 -1.4245574554249589E-5 -6.7795807976301425E-6 8.209252741187376E-6 -1.9016965641570915E-6 -3.410847671379232E-6 4.420089838238256E-6 9.923523267638166E-6 1.1283261870782024E-5 -1.2515384339433768E-5 8.612491001176425E-6 -1.1298077197654013E-5 9.391245842856882E-6 -1.4554350549207705E-5 -2.2473498696834967E-6 7.409878773112124E-5 -7.85533271908673E-6 -1.863239926847059E-5 -9.124046322828812E-6 -9.723671805858478E-6 </vector>
            <vector>-1.3805235324240569E-6 -5.3743404164068E-7 -1.216177659073652E-5 5.481583268314681E-6 -1.7052917317979835E-5 7.98655118965197E-6 1.0783369072381241E-5 -2.200678901204437E-6 -2.345432568275815E-6 -2.675765946540746E-6 8.261944559527234E-6 -1.2697642121232019E-6 -1.2666415748631158E-5 2.4396856455172034E-6 -9.88060458171397E-6 -6.222780984538751E-6 -2.7387065035388025E-5 -7.85533271908673E-6 7.67919952032078E-5 3.616770011911061E-7 -1.2962573459966835E-5 4.492259700459476E-6 </vector>
            <vector>2.423634721982135E-6 -4.804333666653187E-6 -1.036191621187756E-5 -1.1225491142453174E-5 -9.8683239030675E-6 -1.1487371731402066E-5 2.2592227817070123E-6 3.4047106636394027E-6 7.81101014959369E-6 -7.704215302513539E-6 -5.729665895042057E-6 5.926135176499192E-6 4.920727331191849E-6 -6.5505596102531835E-6 9.62071849564687E-6 -1.3506663151474346E-5 7.793766411692926E-6 -1.863239926847059E-5 3.616770011911061E-7 7.962818350960387E-5 -9.230850883018376E-6 -1.5047995476522586E-5 </vector>
            <vector>-1.018370893391743E-5 6.760996649082598E-6 -1.9486489342942607E-5 1.0422385373136468E-5 -9.2367046744986E-6 1.0110165805315041E-5 -1.4053523782463795E-5 -5.30495226013036E-7 8.888410655949408E-6 5.1721431719003384E-6 -1.754892737340613E-6 3.4885742931647053E-6 8.604630576667216E-6 -5.5627329424017795E-6 -1.1465794918876481E-5 -9.80191730238751E-6 -1.2271668371433326E-5 -9.124046322828812E-6 -1.2962573459966835E-5 -9.230850883018376E-6 7.392231498882288E-5 -1.704222615949632E-6 </vector>
            <vector>3.7999278854594655E-6 -1.826115292680293E-5 -5.226713757635117E-6 -2.6532974960926485E-5 -1.0622777046160927E-5 -1.2758635502802402E-5 -3.011536911687434E-6 -5.163451576429789E-6 -8.869813931013826E-6 1.3156437058933775E-5 -6.99820180297524E-6 -8.294755133453594E-6 8.479224160507438E-6 1.3440217138215836E-5 8.05295779033691E-6 -1.707449413050822E-5 1.1608896528658737E-5 -9.723671805858478E-6 4.492259700459476E-6 -1.5047995476522586E-5 -1.704222615949632E-6 8.626047731615502E-5 </vector>
          </covariancearray>
        </covariancematrix_contents>
        <principal_component_analysis>
          <pca_contents visiblename="PCA: CovMatrix, RotRelabVin.txt, Procrustes coordinates" covarfromorigin="false" dimension="2" linkedoutlinenumber="0" linkedwireframenumber="652" npcs="18" uniqueid="650" eigvalvariance="8.377462330812251E-10" numvarscaledeigvalvar="0.005177006424842504" scaledeigvalvar="2.7163305315531654E-4" shapedimension="18">
            <meanconfig>-2.3517694842765915E-18 -4.5876882550420205E-18 -0.1356866534747801 0.23523769123312124 0.06612448548697143 0.349113037727337 0.18179485729191577 0.20173812027003313 0.3524598192139532 0.04499373880656071 0.24804205426112064 -0.11055667607972663 0.15170766245589504 -0.3213053778639473 -0.028496437119197505 -0.27006590377051665 -0.2586993274624137 -0.2435713830946082 -0.26565382095905904 -0.056353231652910986 -0.31159263969440565 0.17076998442465782 </meanconfig>
            <eigenvectors>
              <vector>-0.21833467208215374 -0.2502462274748355 4.317478974569201E-15 -2.7950906707221676E-15 -0.3396505295701996 -0.25164987666054633 3.792397029288349E-14 3.214172979479248E-14 0.09162106626721471 -0.439210997383149 -1.2586846715221206E-15 -6.225239222263365E-14 5.318304097475161E-16 -0.6213645002751005 0.180867356986681 5.724587470723463E-16 8.455116337293843E-15 -3.3611152099433824E-15 </vector>
              <vector>0.25024622747483466 -0.21833467208215349 -4.507351759380077E-16 8.906670711551492E-16 -0.25164987666055083 0.3396505295702164 -8.699836322215459E-15 -2.966147247567125E-14 -0.43921099738312525 -0.09162106626720957 -3.612340169162595E-14 4.7759985382479613E-14 1.670775241316186E-15 -0.18086735698668688 -0.6213645002751061 -2.0492288421714022E-14 -6.061354218024617E-15 -1.0234037568941905E-14 </vector>
              <vector>-0.12925089094555547 -0.1251937608601729 0.12292307022883939 -0.3500472139039651 0.1900893709180578 0.05131715934625005 0.020968138788057228 -0.3362255733295421 0.3221805593920253 -0.11271707253727944 0.35531907071617735 -0.21870620729985799 0.2119628826261362 0.15357753254395085 -0.3128141763878198 8.477485126429682E-4 0.23533199828323467 0.026976836356476172 </vector>
              <vector>0.2271067743077761 -0.21021264096518008 0.27817028650634285 0.1487021914313602 -0.013964718075332852 -0.1155367975304904 0.034717412588173124 -0.1881384762908081 0.26402728175985823 0.33480904942923495 -8.477485126486801E-4 0.021573342264731232 0.036094510574418995 -0.12276188584481762 0.05387315740653453 0.35531907071615687 -0.2590860018479217 0.4416036524158094 </vector>
              <vector>0.19925947907657174 0.3564422124544655 0.18090252408728705 -0.18712198681140696 -0.036707276314081924 -0.32552743273470214 0.1600499271331461 0.44322994872517396 -0.09708980856372415 0.0674323114704703 -0.20545417887771159 0.05573937760254155 0.31130587584026875 -0.019197683614612313 -0.1437980739059634 -0.17758440159419212 0.006033729921841753 0.10067889432922555 </vector>
              <vector>-0.09595681370354665 0.22753792166707607 0.3083236022164578 0.007874767224510488 0.38883494212804726 0.13305868030637052 -0.1539333735193104 -0.06439771651107319 -0.043058121739803126 -0.07306987209406525 0.17758440159413688 0.44881594402849095 -0.06338083562742107 -0.2615034216543325 0.06029279377411185 -0.20545417887770176 0.25562069150503774 -0.07897578817602717 </vector>
              <vector>-0.17252999862493273 -0.24116900882813994 -0.26430680056847583 0.15092635888427378 0.10347007240663016 0.01417959808491169 0.13428881305809906 0.25203025090789616 -0.16134973668057662 0.4211357986791724 0.10899337452966151 -0.020599885218861205 -0.10842756613493282 -0.0646185147906122 0.051865692425592955 0.338190486265884 0.39227708227866354 -0.24443448003899818 </vector>
              <vector>0.11113152633981598 -0.1669335332858966 -0.19765495215742876 -0.32469963418957337 0.023172843185998576 -0.20215609604191717 -0.14632918764864172 -0.2170799856267774 -0.26982558945652696 -0.14872124664332093 -0.3381904862658485 -0.061735654662778076 0.2802440152566884 0.24191798296866893 0.2720692047410808 0.10899337452970732 0.3109713032065921 0.08896946422979335 </vector>
              <vector>0.30139230859854893 0.12914178164725582 -0.25287035805730806 0.2459379640405204 0.08608789442743102 0.3489363725518446 0.03392013666231429 -0.11823914132898854 0.02434874488977011 -0.08251589963887426 0.10540396949003358 -0.38037648021079845 0.2319600667722272 -0.0664129922822459 0.24616223790441544 -0.25027513365021276 -0.22405026411591714 -0.10839635381895929 </vector>
              <vector>-0.3232572445106979 0.1254050921450139 -0.04392542947013569 -0.19106928931012526 -0.285628863158533 0.25585385104786157 0.4210990935369476 0.23969939342022578 0.10689008936948441 0.0483686813594707 0.2502751336502155 0.11622054837723114 0.3057321594918658 0.12845689015616027 0.1075081024417874 0.10540396948997477 -0.12988872516731303 0.054151522660190035 </vector>
              <vector>-0.20568500539747447 -0.12190424106897679 0.37225555721390374 0.05359907990502652 0.19537546775871592 -0.006689029953973399 0.15459025689098552 0.04660944253830746 -0.08395635445771106 -0.29497222369881043 -0.28795746070824757 -0.08431618429129532 -0.22677165978932004 0.32625924430503117 -0.11491410021909096 0.20816546667151278 -0.3319996544528111 -0.2524360828478311 </vector>
              <vector>0.2303962940990343 -0.13377852651337452 -0.010602011396684102 0.309151612156627 0.04404147122485835 -0.11025070068983062 0.32022556794434875 0.14653901179635379 0.44628243292142816 -0.07132786442040207 -0.2081654666715319 -0.11193121918968249 -0.1531851463637157 0.0751381903239913 -0.11880855435447159 -0.2879574607082384 0.3768864069505922 -0.04750927353550688 </vector>
              <vector>0.0851612727634878 0.2529995220309637 0.15915461459629887 0.015042881672960834 -0.40969536348214086 -0.12453911760120903 -0.4450020643908687 0.08669272114542469 0.014240238471303278 0.11017454220435628 0.2705974145716682 -0.20737008326297376 -0.29734738594947885 0.2009979150861923 -0.04156981936465194 0.02290586245945984 0.16653464501276874 0.09873929207270427 </vector>
              <vector>-0.19939950412691076 0.34163612798011256 -0.011393884560007403 0.37037753248591043 0.18784662699451332 -0.23992940686168795 -0.18881155205562775 -0.09337584589054826 -0.08580035247369129 0.03826017494091402 -0.02290586245940287 -0.2475869795330711 0.3357885892781408 -0.15927516711289974 -0.15990280492664466 0.2705974145716428 -0.06948552109522972 -0.19859578362406566 </vector>
              <vector>-0.10875996986291289 -0.19890344099585808 -0.26746298810638136 -0.1895793079275171 0.1332887128409494 0.06421468077281378 -0.3754195373697796 0.082688096851444 0.2743488186739757 0.32986202490880756 -0.2869608725615272 0.23402417757073335 0.0966704885733316 -0.08799820802342298 -0.20973859589664248 -0.20953715257891825 -0.279394237645828 -0.05071929140567594 </vector>
              <vector>0.15339709417221126 -0.2307035620478712 0.26288155095543053 -0.24607053735488438 -0.026862239501941165 -0.17233745560758826 0.03832734463091959 -0.02902668180513294 -0.17855181568621273 0.28697730871121313 0.20953715257891858 -0.13583715907215832 -0.10938308223546528 -0.019686305353683917 0.29544889797397367 -0.2869608725615191 -0.21718238607111473 -0.43640172539344985 </vector>
              <vector>0.33289760864521284 0.2798939191273772 -0.2408016192293036 -0.26619815507906186 0.26970362812717735 -0.03290348698014537 0.29297826496696405 -0.13620495191052473 -0.09084240802159384 -0.05165693089585736 0.06183442998313187 0.10863846599489248 -0.3600970320874268 -0.18446671333062734 0.03403011713923438 0.26443173519177415 -0.08125389450457635 0.13671388209307989 </vector>
              <vector>-0.17250510703048472 0.09389979209849307 0.06644082474934826 -0.17205974551777917 0.09621099637346156 0.43946958474765146 -0.22976790869132066 0.3045159625778464 0.07603112062652616 -0.06682247155197991 -0.26443173519174096 -0.3248715425681599 -0.2417796527930126 -0.08367523060912022 0.22556182349016382 0.061834429983185064 0.05423760115256057 0.23133776258051186 </vector>
              <vector>-0.23243296494608676 -0.19358088616685842 0.0365911612321273 0.33510108304216685 0.14184179719699255 -0.029641305072756304 0.06557232863260082 -0.0451022169681255 -0.3827945120208446 0.03496699570463401 0.11060588802392485 0.0895980992393812 0.026565854724785322 0.1914066708413529 0.11047045372044219 -0.3376665488711349 -0.016215188463274494 0.5206130179360315 </vector>
              <vector>0.158719649001163 -0.10703056696464251 -0.3327948739076588 0.11291636795648577 0.06699374634364808 -0.16378437125153048 -0.24694113751478788 0.2877061319263937 0.116343213517955 -0.3701660219835885 0.3376665488711465 0.28793069065986915 -0.05377029723192553 0.3005227442633656 0.016044019109180685 0.11060588802392139 -0.2115893222381417 -0.04666211771662904 </vector>
              <vector>0.14828283277529514 0.11252013013477725 0.1536148386030085 0.19233929617700388 -0.33380377430953045 0.29230243824751373 -0.04194626437155442 -0.2754785766310973 0.08929339205016289 0.017501451186529328 -0.23238163516710642 0.42336871987629937 0.11417847542440773 0.1718172495400942 0.1994389075978035 0.14052193759318213 0.13273578368588754 -0.2277357146760502 </vector>
              <vector>-0.3398788960231965 0.27851456796842344 -0.3194451129356641 -0.015123264882534538 -0.2289949288541705 -0.16403781768905562 0.1514137407293085 -0.386441793596451 0.006872738544108234 0.11331332851973644 -0.14052193759320677 0.007422029695479097 -0.3363602603495781 0.08173355984935073 -0.13072213938060828 -0.23238163516710517 -0.11048404639505537 -0.007917713440612949 </vector>
            </eigenvectors>
            <eigenvalues>1.530207786294558E-4 1.5302077862945577E-4 1.3913759846501963E-4 1.391375984650191E-4 1.1070816110766456E-4 1.1070816110766429E-4 9.163793511010402E-5 9.163793511010354E-5 8.980784494555169E-5 8.980784494555115E-5 8.057794905327348E-5 7.829080406325773E-5 7.829080406325718E-5 7.601667777475647E-5 7.601667777475609E-5 6.851401028029708E-5 6.491594543132227E-5 6.4915945431322E-5 </eigenvalues>
            <percentvar>8.713356299247808 8.713356299247806 7.922815979019061 7.922815979019032 6.303978202212084 6.30397820221207 5.2180755208102445 5.218075520810217 5.113865963086664 5.113865963086633 4.5882943888553545 4.458059074510858 4.458059074510827 4.32856507507709 4.328565075077068 3.9013458721718877 3.6964637555226543 3.6964637555226383 </percentvar>
          </pca_contents>
          <morphojset>
            <morphojset_contents visiblename="PC scores, CovMatrix, RotRelabVin.txt, Procrustes coordinates" uniqueid="651" alignmentmethod="-1" dimension="1" hasprocrustesfit="false" hasrawdata="false" linkedoutlinenumber="0" linkedwireframenumber="0" nincl="150" nlmk="11" nobs="150" objsymmetry="false" procsumsquare="0.0" procrustesfitfromparentset="false">
              <alignmentvectors>
                <vector>0.0 </vector>
                <vector>0.0 </vector>
                <vector>0.0 </vector>
                <vector>0.0 </vector>
                <vector>0.0 </vector>
                <vector>0.0 </vector>
                <vector>0.0 </vector>
                <vector>0.0 </vector>
                <vector>0.0 </vector>
                <vector>0.0 </vector>
                <vector>0.0 </vector>
              </alignmentvectors>
              <datavector>
                <datamatrix visiblename="PC scores, CovMatrix, RotRelabVin.txt, Procrustes coordinates" covarfromorigin="false" matrixtype="9" iscoordinates="false" issymmetrycomponent="false" isasymmetrycomponent="false">
                  <data>
                    <vector>0.007213177912940808 0.00735240648000702 0.003873967695496113 0.023191606735509396 -0.0021796702539539432 -0.02705065902957737 -0.0015100835315739105 1.8063348715596154E-4 0.013416040380524621 -0.005080162152672812 -0.005373207465593783 -0.009001340114223735 -0.0017125731846361538 0.003278325225824998 0.01102060274881226 3.658440413748646E-4 -0.010536530413765831 -0.006080096414226147 </vector>
                    <vector>-0.007852093255430506 -0.00742408236030998 0.008459277124865668 0.02548991777898078 0.012023701996421393 -0.008440778451091046 -0.006058721062207329 0.013815951073313966 0.0034830725130497583 -0.010982642004903023 0.013226646495061929 -0.0017900150204658034 0.0033422078899698372 0.0014046330597608746 0.002544527264919846 0.001224564561691826 0.004323498749173822 -0.0060431475593700976 </vector>
                    <vector>0.004304605719623879 -0.013583449818997683 -0.010727474402573987 0.00187790480954919 0.001354421272341816 -0.006238226265439632 0.0018378053626309798 -0.015369544622563323 -0.008151480972000014 -0.01209836617519971 -0.02406312875895822 -0.0018090696360317962 -0.0075339834740984525 0.0017045779185841355 0.004840210877808847 -0.01085830661027391 0.007941998293011048 0.004742345550377091 </vector>
                    <vector>-0.011003461160407431 0.0038448442001074255 -3.1248485945648474E-4 -0.014289450977238707 -0.007176677596860142 -0.008750583616730694 -0.0036885893642048862 0.010305677971813802 -0.0060079851937626435 -0.013659313858045153 0.012724156361675065 -0.005547371649418415 0.009386684577478668 -0.0029572352941960494 0.0026048236188214928 0.008074767574491873 0.004022174853587109 -0.005931904625155725 </vector>
                    <vector>-0.0267012212399258 0.012072308659436015 0.016570984234684845 -0.016954860747175945 0.015737306829997133 -0.017501597104766665 0.010109748648345514 0.008791354314407583 0.0029321221262550365 0.0012452626817655021 0.0031355998111959743 0.01198555311074555 -0.00963621103820186 -0.0038105492991630154 -0.005284981180774138 -0.010442701199546314 -0.003537781378810021 0.0034773199250778585 </vector>
                    <vector>0.001459383318652557 0.0013993406970218387 0.006747445028311181 -0.014686976629466962 -0.021832390542846403 0.006264093001578817 -0.013418866509766854 -0.0052495970250465585 0.01087628292132698 -4.8682916705297414E-4 0.010651689592933547 0.009301668647130997 -0.009818620518973028 -0.015453954828792459 0.021760249124845595 -0.002280944838845646 0.012941643923915665 1.3058404737398326E-4 </vector>
                    <vector>0.007267469160244969 0.008759148058845314 -0.018825117598171345 0.006231935537149256 0.013523280671638514 -0.007089837134686021 0.002507135783468423 -0.011906752794115487 0.003655077516886045 -0.0012223811444412778 -0.007145333151486014 0.00297847369514991 0.004332575641419195 -0.003509697767278082 0.003642421793856813 0.004253094282461867 0.01573780030393194 0.012624135773777493 </vector>
                    <vector>0.011568225249002232 -0.009396856923624755 0.004895016718044686 -0.009201533268263264 0.018263889627343113 2.8837010994071466E-4 0.01881644747172666 -0.003499085375839816 -0.013318630445766857 -0.003889103367501419 0.008655009176833898 0.008235544680222848 -0.0022635153872390098 0.009677087367792735 -0.0028983084336792193 -0.00874162041280906 2.148179602520147E-4 0.005889471134994505 </vector>
                    <vector>-0.022278294380585217 0.021329028505167033 -0.005457196161500392 -0.0084144934895744 0.011413730869021511 -0.018888833408017846 -0.001968261197793887 0.006521824388170928 -0.010786675101557074 0.0033250355851976933 0.01121366238392473 -0.007278481213256819 -5.755213483499741E-4 0.001444115402553652 0.008242271255647308 0.007573606269566779 0.006034867842886133 0.004871823601634579 </vector>
                    <vector>-0.006876801774558221 0.0016823574856132232 -0.0016028685805190529 0.009463630611600769 -0.0019625887092816125 -0.004275064516582452 -6.814256625572068E-4 0.007350267943356824 -0.006862244793757454 0.021458368000919176 -0.008773100603121725 -0.011969040038552028 -6.071172370373968E-4 -0.021796608453985344 5.943715140902567E-4 0.011123567813426312 0.006841423782996687 -7.696247367855168E-4 </vector>
                    <vector>0.006927482135731904 -0.0027635974773551984 -0.018997960041539547 -0.008020357130820256 -0.006117204317572091 -0.016512342723136827 3.786489021442715E-4 0.01915286035708523 0.012501855047896046 0.003836712589696359 0.010955246151222389 0.002432924814927791 -0.011989277946390675 9.48281567642701E-4 -0.007523463143174073 -0.006216603216885237 -2.589773035018624E-5 0.0015338912515506747 </vector>
                    <vector>4.456601040462131E-4 0.024676111022820087 -0.005891657800975581 0.015549425631092559 -0.006351199865186528 0.002758360093663404 -0.001962262899992842 -0.00440891555014721 0.0045877805208304825 0.011265192912832674 -0.008664374203518021 0.020509747963842036 6.423876932444362E-4 0.01584437953049903 -0.008218463468063646 0.008757053144142626 8.958112851106229E-5 -0.004479581328673124 </vector>
                    <vector>-0.026602983692785607 -6.116589578496015E-4 -0.0071806168946451365 -0.0046860010958928175 0.0031432665869637814 0.009470680778833307 -0.00888501642004597 -0.002201742039557886 -0.0038831753975262875 -0.0029751923044936237 0.006197785809073828 2.717696902397045E-4 -0.006928504659295214 -0.008242189031622956 -0.010005995365898036 -0.012465406867228707 -0.006390202446914236 0.0022589688293904934 </vector>
                    <vector>0.017887699734673974 0.013332126131498999 0.011369706786194178 0.007278799773149479 0.0052923139241583626 0.005255956536555707 -7.292419885738079E-4 0.008832943266106086 0.008623091853157771 -0.0013097983197080713 -0.010522479060271081 0.006265602869768503 -0.009539278573936345 -0.014551973861556558 -0.00687410161488419 -0.012370571116857309 0.0032137035340856655 -0.010718887504903104 </vector>
                    <vector>0.027328225140763763 0.001180681646135529 0.012785746856184185 0.00181102891694226 0.013478204187429834 -0.008447782316032593 -0.00229718103925583 -0.022059427740071233 0.004409039878655105 0.002988222662721669 -0.010232956703740637 -0.006322098240887393 0.015993150029920588 -0.018508588684182738 0.01214415480683434 9.975917894396043E-4 0.002489034878555319 0.019117858281651957 </vector>
                    <vector>0.006366307645556931 0.017359773890295423 -0.026909177047343587 0.00767705252106527 -0.01207535696660711 -0.005070760851959106 0.007785827055561575 -8.260698566951771E-4 -0.0010154002269710193 0.009589831165012368 -0.003851470681945797 0.008706886894283606 -0.007407573055266983 6.915595320627012E-4 -0.010017475068515243 -6.684233491765761E-4 -0.00395611622059306 0.007341086701162291 </vector>
                    <vector>-0.003132695381955859 -0.020255441814724856 -0.008256806421414188 0.020457588980709575 0.017518116588255164 -0.018186145065540286 -0.00539076658836154 0.006144968763391602 -0.014103166331450518 1.3440452872230484E-4 0.015133483597503081 -0.006168374282625952 -0.004421474940468901 -0.005229139504706297 -0.006196377909557626 -0.002757027244170195 0.005379556500190934 -0.0011352823145440304 </vector>
                    <vector>0.0018964471168575032 -0.008950602065976445 0.00880895583988156 -0.010456810513604536 -0.002616998680150678 -0.0035698126467257536 2.2412337067686573E-4 -0.0025007671189512023 0.011929694130035914 0.01215174795445183 -0.0013984148555380217 0.008015068581169961 -0.003364027386968389 -0.007795799737628957 0.002669259606583532 0.012564904032487287 -0.010346623537446031 -0.007289722093495454 </vector>
                    <vector>0.0019277594341051989 6.987491030413237E-4 5.066658379564561E-4 0.013791814285834892 0.006143485275417556 -0.009588097745555559 -0.00644367656795983 -0.0016697688627061418 -0.004705875993030167 -0.019261092025165825 -0.005201884107422591 0.008227084860950442 -0.00942172533529224 0.0036615704296121335 0.013053036210813801 -0.015774810714472745 0.015078819005001217 -0.01240422330958549 </vector>
                    <vector>-0.017636916219973337 -0.010537083632103345 -0.0027251305125239123 -0.0012140000367557953 -0.006925176326057841 0.005038544560190505 0.008121682341891508 0.0059315834670764294 -0.004763202031295846 -0.002422764696884617 0.0023831191158149535 0.0034788213157502237 0.002842668303748838 -0.005080162032971578 -0.004803220812310215 3.705587199891549E-4 1.697723305721095E-4 -0.011587555159442129 </vector>
                    <vector>-0.007656080677873739 0.014771252901329097 0.010527687979970885 0.004072380646748299 0.01259021550869745 0.012866473280680515 -0.014266635505341579 -0.016954741767800312 0.0053987695765413506 0.004320013872658508 0.0021093905470094803 -0.006696832755994338 -0.004525558512552336 0.006262743123023531 0.011348625443291103 4.990236894761612E-4 0.010979462651122924 -0.0026167926845376594 </vector>
                    <vector>-0.0030722130393336412 -0.009663344468020797 0.00940965620219802 0.01748433228361419 7.686136375478402E-4 -0.0023022393980912355 0.023192344544581828 0.0019948269409241124 0.010843066018718069 -0.010624113372476884 -0.006354055080770835 -0.005228533711955306 -0.012202845128359695 -0.008730004796577474 6.166016321943365E-4 0.0015170789159821955 1.3564159543361565E-4 0.007038277657118557 </vector>
                    <vector>0.009607313891902945 0.008561565495210529 -0.00717704703281452 0.004262201296649367 0.0012980171760179247 0.013583695174584921 0.0013473850312890221 -0.011897797484243782 -0.013677926514900022 -0.009253446433837648 -0.00823991652531757 -0.01023920773982831 0.023332458761406986 0.003656513970181437 -0.007010983567735659 0.013906407277932168 -0.0019886381680761637 -0.006478174648936735 </vector>
                    <vector>-0.009663742595850093 0.008035814451762288 0.007420551366268962 -0.016633785588987524 0.009932464817473655 -0.009218035749799717 0.0017870497544558949 0.005103536509504702 0.002118450115032224 -0.003495795122257496 0.0032137382780706614 -0.013358297097748743 -0.0013197959784487278 -0.008528394211543252 -0.004426589767666295 0.014951385945730101 -0.00566860828567676 -0.0026618285869196615 </vector>
                    <vector>-0.010048779561015062 -0.0030694024968319048 -0.0032621222277657604 -0.008747925779983614 0.003475738806667237 -0.016193164810084044 0.003987416060868838 -0.013354325050901696 -0.008127387506961445 0.0014291978866573531 0.001137333143539433 -0.012270125060145642 0.00125484336295966 -0.0016941508253284796 -0.008425408986553293 0.0017354591464671053 -0.018305939393810065 -0.02102905797697888 </vector>
                    <vector>0.011883444034795418 -0.008163471207857804 0.029053385171753775 -0.0036035973221772975 0.004601735882170626 -0.015562737549698048 -0.014841168727660115 0.007692546963902784 0.025829207545990038 -0.023393218154811015 -0.0043413554347125315 -0.006830592713609843 -0.003451753402955916 2.8208766175943445E-4 -0.010615030059936447 -0.006331041211294327 -0.002060920400941251 -0.005117092564639121 </vector>
                    <vector>5.800715002882405E-4 -0.005687776544243369 0.0070511624651619295 0.008487546386337986 -0.005493783497432432 0.0019766181589646508 0.010372958129739507 -0.003996767527727121 0.006431902744062192 0.004393684344793095 -0.001369784702032099 0.012759759946794043 -0.009233422048930346 0.013276126235602849 0.002051465255818495 0.0010476103168972897 0.0018834168397582202 -0.005951737044290701 </vector>
                    <vector>0.01820412392693917 -0.01561251401133639 -0.018044040530207913 -0.005534039745425468 5.881410255035382E-4 -0.0022386633023633866 -0.024045927930716353 0.002327230715301028 -0.0028115616785598365 6.553475622117322E-4 0.00768919275982072 -0.010484678419221856 -0.010832238373466823 0.002218658829344961 0.011567861197895185 -0.010372413042260307 -0.004322414921947739 0.0035314940228725034 </vector>
                    <vector>-0.018634419688744883 0.0016549191104523577 0.0039499305450706144 -8.511807260649057E-4 -0.0028895926126730575 0.002268852522861462 0.005396663095114265 -0.0033627424016955867 0.010147698972572113 0.007939811367212793 0.004410778384719682 0.020353619466794377 -0.0017321024073947754 0.008566352537242191 0.005742059401837118 0.006381850904782133 -0.011017327240616092 0.001680180567010274 </vector>
                    <vector>0.02158116605662445 -0.002587890868403832 0.003950625374284566 -0.0044873319155075055 0.014388478646375776 -0.00598201967311045 0.009829740772504736 -0.004705691832497507 0.0049060053719834195 0.006878968663381694 -0.007305370273975712 -0.0035081055630175936 -1.4637919506910917E-4 0.005676486094586764 -0.010770718090676106 0.003935501397484256 0.004834525371076218 -0.012613067993650461 </vector>
                    <vector>0.009221548651810171 -0.004588121305424452 -0.016765790117414987 -0.01648534289661658 0.025053150389551554 -0.010432102947578677 0.0011155095401493879 -0.0010337403904506464 0.008977305793937122 0.011189556187420699 -0.0053732074655962695 0.0082888623859555 -0.0039053541595266703 0.01149427426562593 2.8768096908501786E-4 3.658440413755799E-4 0.004950441161686227 0.011112118514089766 </vector>
                    <vector>-0.009487152163629376 0.005173616840158962 -0.021826296706775924 -0.01564953832936414 0.011743185600708202 0.008826876146546694 -0.0032192039837828164 -0.014738566099880987 0.011521441844074196 -8.122421238710678E-5 0.013226646495061603 -5.16347936073678E-4 -0.0037560474121331434 0.0028540447225204792 -5.495832569784478E-4 0.0012245645616911858 -0.007049856976065572 0.0023477202719763414 </vector>
                    <vector>-0.011588432142678271 -0.008291440156039194 0.007574904346142417 -0.007824708152921864 0.006351444930566438 -6.395867539076921E-4 0.007547175892873396 0.01351445768419719 0.00898728383777364 -0.011491119848183688 -0.024063128758958774 0.005891932456643404 0.005031776213459495 0.005130057640661005 -1.2544251939790367E-4 -0.010858306610275112 -0.0036377308125560216 -0.008504827613816315 </vector>
                    <vector>2.564076351409515E-4 0.011653035636963625 0.008651934109562132 0.011376734688920895 0.006104584229498068 -0.00952950504211233 -0.003073394045792495 -0.010505567047793582 0.011134209925989956 -0.009934893581970607 0.012724156361674477 -0.0010294368240683094 -0.010854650588532518 0.0015634985142092492 0.003617432662328127 0.008074767574492207 -0.006740693867571793 0.002434836589681147 </vector>
                    <vector>0.0032303166835807133 0.029124918990376655 -0.0034403907575172457 0.023456950630845148 0.021508103228223212 0.009558777275528656 -0.013346386879057405 -0.0011699938840453 -2.782396213943985E-4 0.0031734211858739873 0.003135599811199147 -0.004032493417344497 0.014840789850352771 -0.006203840281817913 0.001990898741820017 -0.010442701199545747 0.004906042627304407 -7.337551939665386E-4 </vector>
                    <vector>0.0017818263351898273 -9.555359586764245E-4 0.0031739905670503422 0.015848062367522463 -0.012704086173401456 -0.018828126100242627 0.013941726763451616 -0.00364039863003913 0.0038239583099663435 0.01019352125942222 0.010651689592936288 -0.0017539676726678938 0.013410814513663922 0.01591969205399014 0.02142187122386224 -0.0022809448388465903 -0.010393254492365635 -0.007712552152417609 </vector>
                    <vector>0.01057621631517071 -0.004205048295395582 0.011566800256053613 -0.01610686825427893 0.010921759353652395 0.010670524042481061 0.00497029823904229 0.01110642279727813 0.002292034621291203 0.0030984487427631185 -0.007145333151485507 -0.004956259903145189 -0.0017544244109719258 0.0023795927269353095 0.004463491166779882 0.0042530942824592485 -0.005311867069195763 -0.019463587302458864 </vector>
                    <vector>-0.005362163813207634 -0.013905824488143193 0.001448373840916132 0.010321415424923363 0.005369596006073694 0.017459102507621917 -0.013166114997958283 0.013890849858241407 -4.169260493323469E-4 -0.013868569307012437 0.008655009176835394 -0.005332234641275384 0.006671954122935091 2.3392933061564024E-4 -0.01009908356084547 -0.008741620412809098 0.0032879528964108833 -0.004890949065054313 </vector>
                    <vector>0.013400739976795755 0.02777894932420187 0.009360879614973516 0.0035998088095262506 0.021491384905658346 0.005018132591227272 -0.002241075435023865 -0.006433181669081673 -0.00649556267939711 -0.009231245141766634 0.01121366238392361 0.0062266979557048996 -0.003812577364800449 0.008285121987985002 0.0011735665263628886 0.007573606269565608 -0.002018724578890986 -0.007488594404903 </vector>
                    <vector>-5.250315658557433E-4 0.007060104192631571 -0.00426583458525346 -0.008598380506263957 0.0034593547019414034 -0.003187600368442917 -0.0037690941560946786 -0.006347023634372186 -0.02252867097716556 1.0461775631928199E-4 -0.008773100603122199 0.010040011355879293 -0.006544057056414694 -0.006170241530441789 0.020913477402125312 0.011123567813425795 -0.005987202176246816 -0.0033986485129799265 </vector>
                    <vector>-4.8762768108467306E-4 -0.007442425612820597 0.020083920171676595 -0.004678115516268379 0.013813851053944852 -0.0109204015461283 -0.011564102253848314 -0.015272425279295048 2.1435516143294435E-4 0.013075580101826356 0.010955246151223414 0.005078843241212534 0.011129566935063829 -0.006862203527568386 -0.003226747331983501 -0.006216603216885512 9.225503602506214E-4 -0.001225721786059599 </vector>
                    <vector>0.02360609273094061 0.007201489715128059 -0.004373271781544364 -0.01604277915529015 -0.0045859850343813995 -0.005187969872530429 0.004178999572503452 0.0024134984130947147 -0.009296132979672219 0.007844374614645492 -0.008664374203514806 -0.016970320665436904 0.011535624820569461 -0.00292004069498557 -0.017608545278420044 0.008757053144143028 -0.0027055044967801644 0.0035714029563566185 </vector>
                    <vector>-0.008802496299763493 0.025111927981180775 0.008563603434255726 -4.296061907980108E-4 -0.008035829875237611 0.005916025478944225 0.008482280779322874 -0.003441234890846223 0.0016296088384446237 -0.004612504249356407 0.006197785809074446 0.0038526065612123294 0.005765020230918131 -0.01206324357637937 0.0047467649733622715 -0.012465406867228163 0.006497570940354502 0.0019285225847197256 </vector>
                    <vector>0.018207208641721196 -0.012892359848409248 -0.01347665717213848 7.942732566848492E-4 -0.003363296771323156 0.006657469535342002 -0.004601904624385053 -0.007574638898865479 0.003910374153673899 0.007796297757562683 -0.01052247906026855 5.380680616166793E-4 0.011400267443964326 -0.011034466359432957 0.011715535345931342 -0.012370571116856167 -0.008900344770321634 0.006782794609684901 </vector>
                    <vector>0.009567780967827238 -0.02562583590530199 -0.011408382581282872 0.006050120270499952 0.012199312567476391 0.010208025619976975 0.01482466479953856 0.01649620279118289 -0.0014795003841454179 0.005116657692958663 -0.010232956703741355 -0.004285852808308954 -0.01665476627732843 0.005830309118630072 0.021355464093151408 9.975917894382309E-4 0.00922352363702975 -0.016929690239965062 </vector>
                    <vector>0.018477423333672888 -6.902532204386379E-4 0.017257523282988123 -0.022027683376005667 0.001091089635004895 -0.013051298207347788 -0.005813314724086262 0.005244698872764466 -0.009434247345880916 0.001997717800666392 -0.003851470681943716 -0.0026899572684117297 0.01111063219862355 -0.009313481292706687 -0.0037532822362744012 -6.684233491764842E-4 0.00751554775292578 -0.003613717127601297 </vector>
                    <vector>-0.020232126039554495 -0.0032799053927463455 -0.00534477238613369 -0.021403766194872404 0.022709447506083336 0.011040891047058196 7.492997677742923E-4 -0.008139997258675497 -0.004485944373775141 -0.013371374956423852 0.015133483597502573 0.0075891973856997245 -4.863106690717158E-5 -0.00750899856122248 0.0030584211229456085 -0.002757027244170876 -0.0050194548325321565 -0.002243561288806988 </vector>
                    <vector>-0.007926494031570055 -0.004569516536570527 -9.80235971248912E-4 0.013637511743242622 0.002586396513198073 -0.0035920464224659036 0.0012885944162215686 0.002154899510182094 -0.00787052085258196 0.01510090996906575 -0.0013984148555361863 -0.004507001006881595 0.007432694433725761 1.2958213885259722E-4 0.008239092721034716 0.012564904032489606 0.004085803136326343 0.011979101784239188 </vector>
                    <vector>0.0012602603139081905 -0.001617482824011271 -0.00851652631294631 -0.010860001433111957 0.01101726419458158 0.0028799165568443737 0.0061945093619743055 -0.002436626670579393 0.016864191426226235 -0.010427558794043564 -0.0052018841074210585 -0.0011179002634397052 0.0124580950632109 0.013545662634581153 5.512496003776087E-4 -0.015774810714473158 -0.019490040357666532 0.0011721200263513365 </vector>
                    <vector>-0.015471468891398043 0.013517566184887479 0.0029182482144089143 -6.196448649270284E-4 -0.006931937810407096 -0.005029238175375996 -0.010057076322194172 -2.4946724050069116E-5 8.322757771116462E-4 -0.005278749795004305 0.00238311911581624 -0.004485304070939238 -2.549671023453896E-4 -0.006137990855118831 0.003347244346552469 3.70558719990606E-4 -0.006948342733453219 0.009274739375087751 </vector>
                    <vector>0.011682437285883859 0.011845933592693945 -0.010910763773153618 0.002893394584581075 -0.00834615270029893 0.015949965402508252 0.021507697743914166 0.005330956275517134 -0.002440265796215341 0.006469492688334521 0.0021093905470068257 0.008077908060151571 -2.7504578534942397E-4 0.012728478235253608 -0.0024493045322596225 4.990236894745984E-4 -0.010420684022142015 -0.004336536471879304 </vector>
                    <vector>-0.010139752765010042 -6.428943261257254E-5 -0.017889604441293176 -0.008614264807948127 0.00242707445773686 1.9563909373223508E-5 -0.019935530732714733 0.01201826919334748 0.013454823923667328 0.0070293370114579675 -0.006354055080771278 0.011402625031090071 0.006799054081568233 -0.0021112968428608054 0.008493268332182734 0.0015170789159817148 0.004027259452544048 -0.005773814365131811 </vector>
                    <vector>0.011111355916800137 -0.0064914292445131866 0.003301093954502738 -0.007666755683333489 -0.012517752444775859 0.005432080348870629 0.00590329250772286 0.010417493410936505 0.004573838788171271 -0.015867953345995882 -0.008239916525320504 -0.005430782089221225 -0.024894810963160385 -0.005537916650776043 -0.00564406450797826 0.013906407277932919 -0.0021989334467839195 0.0064098455708574975 </vector>
                    <vector>0.004656253006704376 0.011673968596821063 0.0037737416960578313 0.017818705879251946 0.011836173391919452 0.006597805686086584 -0.004445537115970732 -0.0030784462768197445 0.003979335817936691 9.345056847169232E-4 0.0032137382780683893 0.011582845980154874 -0.0067840726541260055 -0.006845355789599668 0.006743093423089193 0.014951385945731022 0.0030214168500448902 0.00548538891427273 </vector>
                    <vector>-0.006024418902825692 0.008608459748219143 0.007781014081614064 0.005159793284881168 0.01647467727134039 -0.001698339078009663 0.004623587962353575 0.013147620269919794 -0.003870748822705371 -0.007287958413648961 0.0011373331435361573 0.009189161274078407 -0.008227388160051217 -0.00853656151517408 -9.923613793870179E-4 0.0017354591464707162 0.002449245919118558 0.027772826484112428 </vector>
                    <vector>-0.0040917363293666124 -0.013824478221639246 -0.021386540986892567 0.019992522807655753 0.016223057549247737 -4.3263948484612556E-4 0.00748519205911725 -0.01494682132872506 0.030229936646195953 0.017336134184395936 -0.004341355434714542 0.007554955331771855 -0.0012223944980942329 -0.010008323627784449 -0.0035485059932015665 -0.006331041211294412 -0.0013404319156948142 0.005351193464404843 </vector>
                    <vector>-0.005230144994092109 -0.002309300392644837 -0.01069336485845257 -0.0027219999585528115 -0.003577548044434012 -0.004614089991837467 -0.0060426583992601165 0.009330524663804799 -0.002191074872576611 0.007474826147377414 -0.0013697847020304587 -0.004895593332545979 0.014969994073338324 0.006053608025766575 -0.011992408740111517 0.0010476103168975764 -0.0050220594910137285 0.0037080117725524905 </vector>
                    <vector>-0.009222999525098604 -0.02213768283857984 0.017850762384090238 -0.006128888713827786 0.0023108408934730453 -1.3242965030786896E-4 0.018085652448328805 -0.016016611013871584 -0.0014920929088895237 -0.002471440521413586 0.007689192759818481 0.014849312986947503 0.0026007255814075115 0.011687293054843546 0.001464595761638367 -0.010372413042261056 0.00557266723379899 -3.1638693462606197E-4 </vector>
                    <vector>-0.004184430760200509 0.01823378440180533 -0.0026952494597466915 0.003010330594642477 -0.0030507402005164716 -0.0020470518964261805 -0.002389421765889093 0.0058925947295753196 -0.0044153979026153424 0.012104571877866954 0.004410778384723246 -0.015448319795148989 0.013364857636934289 0.008108171524885221 -0.006372691463552711 0.006381850904783516 0.009900790328724972 0.005116527839383114 </vector>
                    <vector>0.004207716596068501 -0.02132461086532493 -5.585355441284044E-4 0.005952447111383888 0.010135523215648376 0.011835710636532978 -0.005186491074282742 0.009584761322717288 -0.005026248938261689 0.006791606598761391 -0.007305370273977074 0.002924156550646404 -0.0019435894569935375 -0.008489430953755355 -0.008726994021554654 0.003935501397484695 -0.011324988537767965 0.007362523643116242 </vector>
                    <vector>-0.0015139474172117104 -0.010188021391266441 0.023253650562727997 0.0034822383874140244 0.017663368719959306 0.020603264833834907 -2.9484881916385123E-4 0.001491993600137024 -0.007867760272469219 0.01199568819552494 -0.0053732074655952165 -0.004410320954323603 0.008031568952856567 0.0038255269463474757 -0.010842806132002615 3.658440413740341E-4 0.0025265483548501193 -0.011899689028588876 </vector>
                    <vector>0.001988710761865063 0.01062155341229753 0.026856412795237792 -1.6843285382491563E-4 -0.004766014158985723 0.013896087924142528 0.011267502524688201 0.01003154982173402 0.003637570145990894 0.01093244268094178 0.013226646495060584 0.0026254835310598724 0.0027352044862156816 3.592635841685362E-4 -0.002884188397381675 0.0012245645616917847 0.007083409453925425 0.0022444563632346565 </vector>
                    <vector>-0.011466650660121355 0.008459057986879655 -0.001528978291013964 0.010782738933926438 0.0025709875724221716 0.005842939912770724 -0.01404939247637206 -0.006497307249987707 0.013705927850289564 0.004996463540218969 -0.024063128758957882 -0.007724277338245023 -6.076014630590856E-4 0.0014659720675927153 -0.004917738618430745 -0.010858306610274085 -0.002056026196371721 0.009018754597237992 </vector>
                    <vector>0.01116192979389971 0.003357127895649671 -0.013686638598240063 -0.004118492430424697 0.010949518137876153 0.0028610256047419103 0.008661445391122038 0.006692686582611747 0.01288930536589917 0.0075192119497769225 0.012724156361673481 0.007213035420036076 0.008176509010768567 0.003923530517336758 -3.691272814901718E-4 0.00807476757449202 0.006884496931900638 0.001992256265997962 </vector>
                    <vector>0.028697666744805256 0.005927881196203369 -0.011004315054441811 -0.020999282645958618 -0.0024445680014142436 0.02340924635193369 0.011485158948973971 -0.006898264443391983 -0.0031040836692948904 7.160194717261421E-4 0.0031355998111985573 -0.005460841702074256 -0.014376691359564008 -2.3634855776891487E-5 0.006515424271379928 -0.010442701199546052 -0.004400362342423204 -0.002290079081817227 </vector>
                    <vector>-3.581540814549663E-4 -0.0019898943969565725 -0.011883069645770504 -0.010955726937011752 0.01398083349167692 -0.017900514875997517 -0.009139321255362908 0.011139885741048369 -0.008512946714205468 0.006786771770418726 0.010651689592934397 -0.006463689337586066 -0.01188053318095611 0.025292865608589187 -0.008520804605875749 -0.002280944838845406 0.003874995098459664 0.012348587475244291 </vector>
                    <vector>-7.310080050990203E-4 -0.011358010829734639 1.0964164279505937E-4 0.019829524750591562 -0.006773262174133664 0.013684583670712383 -0.010549247268462758 -0.006063816785307401 -0.0022385222175350136 0.0031373277798658204 -0.007145333151486658 0.005040923285213091 -0.0014938573137731077 0.0049803669519051475 -8.838325443011185E-4 0.004253094282461155 -0.007143018842252848 0.018868610024600132 </vector>
                    <vector>-0.014882224738808843 8.025847483615267E-4 -0.007238534821063156 -0.007498867701270164 -0.014945296789733685 0.01050194865283834 0.002486774094761957 -0.01897678182741282 0.013060955976485374 -0.004682143839565464 0.008655009176834613 3.921922053552743E-4 -0.008531933155050898 -0.009532511090507786 -0.003343268462147307 -0.008741620412809471 -0.005534837500053328 0.002024250689509163 </vector>
                    <vector>0.030560407160644263 -0.004160693651049641 -0.009689025220124058 0.0025898804827602685 0.0018686754679817152 0.02199020990944975 0.005594397423017487 0.00388728220820806 0.006772196589633369 -0.009030258841290103 0.011213662383924159 -0.0027965277167480143 0.006744401109333983 0.0036763715869603288 -0.0075169672542991575 0.007573606269566483 -0.002768502860317386 0.007244976673458659 </vector>
                    <vector>0.006552314421692213 0.002681026869548948 0.00850513392984319 0.004448841295738883 0.004100587494223113 0.0023050191463331363 0.006779948113916369 0.002919432024452372 -0.007061239591494669 -0.021393710671685908 -0.00877310060311965 -0.004276039582706499 0.011195623978637239 0.017983189469378064 0.012330868343372868 0.01112356781342752 0.0028460728356869574 0.006268753546597607 </vector>
                    <vector>-0.007228852616498503 -0.0018360745101112423 -0.01349850542357298 0.01558970703944129 0.014654633784437826 0.009763163396832659 0.01833246159395957 0.005558442835456291 -0.012369376272469531 0.004244440335859004 0.010955246151224365 -0.010650665802740215 -0.00601873963461136 -0.005189356585398862 0.00552922361889799 -0.006216603216885108 -0.0014668201088687842 4.4936825904511816E-4 </vector>
                    <vector>0.014143707545256741 -0.020225345609237968 0.012967760185554247 0.010408336316176197 0.0035169052420399582 -0.005964701807497187 -0.004799500447291086 5.037930859622562E-4 -0.01033310666620714 -0.006417102780495726 -0.008664374203518123 0.006948807672819306 -0.019307420734391907 -0.017649063928535262 -0.002664216006436906 0.008757053144142895 0.004288017103993293 -0.0012990700422371914 </vector>
                    <vector>0.021162741793686893 0.016131683973258794 -0.006675584528156713 0.005381118514381515 -0.008109682577672778 -0.005814375954535669 -0.004839602183017551 0.007769777056221444 0.0048903290480524445 1.245079051368394E-4 0.006197785809075689 -0.006505418051565472 -0.002399494020162119 7.866944868526381E-4 0.012939657456042907 -0.012465406867228088 -0.0041230881788916285 -0.005379383919537491 </vector>
                    <vector>-0.0066350259538292405 -0.02130004271301007 0.010435982573055615 -0.00856396089881975 -0.00737094564308934 -0.0011414140846474005 0.00817528008381237 0.0034230799247645704 -0.006206347717459637 0.0061281753202977 -0.01052247906026788 -0.007136215281736148 -0.008906741631235308 0.0077322986037110025 0.014114700655071206 -0.012370571116855666 0.01118735681588894 -2.559047122748018E-4 </vector>
                    <vector>-0.021415011305731094 -0.01701831922573869 0.0056734039169938424 -0.011600329150635124 -0.005938614381344868 0.014756689107207423 -0.021689630478222553 -0.004631989061374316 -0.005323421402421762 1.7404570031981733E-4 -0.01023295670374207 0.013256753755500634 0.010954827881484157 0.02211191788441343 0.0010542478482626662 9.97591789437977E-4 -0.017413009619308088 0.008274955945617918 </vector>
                    <vector>0.005053367999172376 -0.017786373841371435 -0.001014082186174418 0.02796448787473456 0.01274968744581238 -0.0029953850374922508 0.001620313755309545 -0.0076600311801982976 -0.004815285291056694 -0.008355173664269749 -0.003851470681943377 -0.0043544446057121435 -0.010569807478604394 -0.006447607524541953 0.007697819077127567 -6.684233491765795E-4 -0.0082042954877138 -0.0014939695629769354 </vector>
                    <vector>-0.009371446175161642 0.018228348802123512 0.01690482980431053 0.014174432209850197 -0.003482906163763952 0.025009790998706576 0.00417837409634297 0.007025823469480377 0.011330700236814843 -0.008398368728110258 0.015133483597504634 -0.006111205034764989 0.004500161659631974 5.883231723974821E-4 0.008086586115445256 -0.0027570272441694217 0.0027420920238408735 0.0047654407356771886 </vector>
                    <vector>-0.006795289839990601 0.006126485534221062 -0.00722290072140586 -0.011609147008938104 0.004215479633690979 0.0013498058684744208 -0.0023091129338394015 -9.859335308677567E-4 -0.016793943526096155 -0.0028188723325175123 -0.0013984148555365398 -7.225877647086359E-4 -0.008662324834791313 0.007875885903774277 0.002422779731479036 0.012564904032487893 0.003735655191527598 -0.012092871748101124 </vector>
                    <vector>-0.001148875725437691 -0.0016984084644994571 0.013273363202473399 0.0037800371508135266 6.655584598711973E-4 0.011367984062448995 -0.0035792501233418107 0.00561231363360327 0.015128519487222337 0.01281650627075787 -0.005201884107422746 -0.006418284238672904 -0.010735895912059916 0.004710109478699437 -0.012712345221494618 -0.015774810714471833 0.016456728735811874 0.01050769326805785 </vector>
                    <vector>0.00807502258920274 0.01889139897954013 -0.001996694285998728 0.002216606489161578 0.002641003151325489 -0.008146784690091205 0.008151008974871699 -0.005891218819654409 0.005277576749563665 -8.396820945325741E-4 0.0023831191158155828 0.0037785531209063514 -0.0024301228661415203 0.0012866750618718728 0.006871931587131397 3.7055871999038047E-4 0.011072882377638281 -0.0034192883862474975 </vector>
                    <vector>0.014876223991989162 -0.007450063312569324 0.007126298648212102 -0.008753991427464506 -0.017748421552778195 -0.0030088525425454623 -0.02053355046407232 0.008329073321472653 -0.00690693678018397 -3.21647501303876E-4 0.002109390547007859 -0.006373497043325244 0.004970591941710389 0.0016038890514279275 -0.012862378893029104 4.990236894762035E-4 0.005881558282724843 0.009633456089491215 </vector>
                    <vector>-0.00319449880696387 0.0096236114135489 0.01953633182910566 -0.0035461590362618933 7.314008705605396E-4 0.0023143305590368137 0.00906402176471865 -0.021440794981705046 -0.0025275275212453 0.014968482563936743 -0.006354055080768814 -0.013221301149324132 0.0012017445330340265 0.0074251515873511595 0.004632526872665045 0.0015170789159817712 -0.006651884271164309 0.0023039502303966028 </vector>
                    <vector>-0.0027401182742236374 -0.012573489403884554 0.0018357648143720665 0.00814286998242613 -0.00903441364964625 -0.010226484889362486 -0.01089911295431429 -0.0049580609322272175 0.016504714345055085 -5.534880658883848E-4 -0.008239916525321064 0.019026397745680126 0.016948191520491332 -0.007079134687225649 0.0035227598671090424 0.013906407277932447 0.00554658722396942 -0.0038931733473526017 </vector>
                    <vector>0.012541465214212472 -8.209050753282437E-4 -0.013526593695253688 -0.012197486159179134 -0.002617307364530245 0.013295703914968496 0.0054059803974346185 -1.2250580106889977E-4 3.409146731023807E-4 0.004073351398093676 0.003213738278071237 -0.005383141384597908 0.012296656114972403 0.004297731668486546 0.008594050692447475 0.014951385945730483 7.798531281203437E-4 -0.006213717117889092 </vector>
                    <vector>0.006325483916601353 0.008389723212016486 -0.009327823023227818 3.992048701223948E-4 0.006706171700707044 0.015143533535451652 -0.011468538533930287 -0.007918971417003661 0.005735133172619295 -0.005933403894891904 0.0011373331435397798 -0.0025982502094190657 0.012057350318641287 -0.003581734338100807 0.007812095924967204 0.0017354591464686698 0.01434297624986854 -0.023908319237969895 </vector>
                    <vector>-0.014412276159345283 -3.8052620984754056E-4 0.005550765046831789 -0.028744984101465903 0.005424665084709434 0.015295351643187264 0.002729873563685823 0.016491917969748193 -0.0071460792208861545 0.034107538314296575 -0.004341355434713057 -0.00539358179668732 0.005429629248532986 -0.006467571834137184 0.008421932746853579 -0.006331041211294235 0.004229784800140966 -0.003541320341144223 </vector>
                    <vector>-0.00381247887272729 0.004260550411355323 0.010251065329917769 -0.004083257936024053 0.003282737209586477 -0.004828282601070705 -5.95731457333162E-4 -0.01110033851118011 -0.007786061487209796 2.2601227428232248E-4 -0.0013697847020315045 -0.004838523539634351 -0.01498853717311584 -0.009534790721110206 -0.00946318146418729 0.001047610316897362 0.006242446110225249 -4.795203438478177E-5 </vector>
                    <vector>-0.023904251111674914 0.001930673584928746 -0.010839099732348275 0.015450789997664457 8.400371892555061E-4 0.0021568172773546207 -0.005217272439397351 0.023588190289730776 0.0018893975464924985 -0.002182781805620227 0.0076891927598204575 -0.013542014703241687 0.006624175987336866 0.00500448551503133 -0.010662691237427437 -0.01037241304226117 -0.00469435007033135 -0.003019569209048692 </vector>
                    <vector>0.016048299255370626 0.009614179393400962 4.1107468895855274E-4 -0.0040196364934406365 0.0010041314779078282 -0.0035340001715877837 -0.0015304974644489975 -0.00617167615268829 -0.012876564950243564 -4.587745274248321E-4 0.004410778384719723 0.004642287030838228 -0.019892691503969436 -0.003555226948251927 -0.009680599326125139 0.006381850904781384 -0.005002488026748574 -0.009958896515519209 </vector>
                    <vector>-0.018980654185226927 -0.010591443443232148 -0.003046895879959858 -0.005143929826947746 -0.008124380805340784 0.01329689112749669 -0.0014378219319689796 -0.010802777761716557 -0.008012398051745494 -0.002681524947130017 -0.00730537027397521 -0.0012232791243566008 0.0032911729966614385 -0.010923242969151708 0.005377139165737416 0.003935501397485488 0.01348969100523394 7.002544961113447E-4 </vector>
                    <vector>-0.010157219612827412 -0.0017084221924894062 -0.020859406855592157 0.010850962828851278 -0.014136588164795068 0.023165620894104375 -6.384341292023483E-4 -0.0013803559655713002 -0.01383984905765945 -0.0037758131641407308 -0.005373207465596139 -0.0011528131805639095 -0.00908999738918283 -0.009129968587905943 -0.006988903692086932 3.6584404137482733E-4 -0.009038482274054805 0.008141982789719846 </vector>
                    <vector>0.01071624300825445 0.0013908641819627295 -0.021628292011816777 0.015922068411675587 -0.014688744341824649 -2.3862149876978443E-4 -0.015011998069489493 -0.0014928224715228765 -0.009273299857387805 0.006837845369265516 0.0132266464950616 -0.003731773654079139 -6.69606412747174E-4 -0.0026320076165842203 -0.0012329432025627092 0.0012245645616909856 -0.004411340276618516 -0.005979326953956772 </vector>
                    <vector>0.004501652297602137 0.013519425504737028 -0.005100965503221609 -0.009622129933988095 -0.004762487226156536 0.004250722214223522 0.01518521865518257 -0.0030015937183656438 -5.16554578942426E-4 0.01457910413959162 -0.024063128758960023 0.006606210815158418 -0.004048656394612834 -0.004224037076330552 -0.002913887094576565 -0.010858306610274987 0.006964451080046305 -0.006087823860708008 </vector>
                    <vector>0.0066420443575290755 -0.009578216492871203 0.013493512334126054 -0.004712873954083782 6.6259014014311E-4 0.011297716108526264 -0.010941118988743755 -3.234273189206124E-4 -0.0031681811184864957 0.014582022135544548 0.01272415636167458 -0.010641499647601277 -0.00237521890021311 8.613767014031958E-4 -0.0038455658684662273 0.008074767574491631 -0.004398656163689316 -0.0056583749423676395 </vector>
                    <vector>0.014505816762526642 -0.02546128692985054 0.021245746538515516 0.01052060242968355 -0.023018929340908104 0.004908932620985761 -0.005236990666578171 0.01233162021683866 -0.0016401895901539615 -0.0027308968157411777 0.003135599811197255 0.012868320898481113 0.008421185415188723 0.006189233137627939 0.0020358549090195746 -0.010442701199545368 0.00221389320555275 0.004439180985273139 </vector>
                    <vector>-0.00200317773073871 -2.7428641266545074E-4 0.016053220010488183 0.0018786761880256332 0.02134471646231061 0.007764999490752856 8.460056618287627E-4 -0.014384315129768361 -0.009085248723760696 -0.005999065631414814 0.010651689592932155 0.01221243671361167 0.005812291977592916 -2.8784143499950836E-4 -0.026688018081788854 -0.0022809448388481455 0.004123380716817821 -0.012267882095578704 </vector>
                    <vector>-0.011028004108369854 -0.0028145884419697982 -0.011744204160678666 -0.015977976772935155 -0.015107865591981321 -0.002212986212088919 0.012098742397056276 -0.001294961137099944 -0.0036755174363003055 -0.0011594735409545187 -0.007145333151485764 -0.0032001253070128273 0.004171536319000585 6.984433257907162E-4 -0.005009729719522207 0.004253094282460221 0.016869514338240278 -0.011066465037812652 </vector>
                    <vector>-0.003835556903591083 0.014401849141483286 0.010263821528313765 0.0018120073928702617 -0.014606297394084441 -0.010968541292061722 0.009142429990292092 0.016814228135607692 0.008489040768363858 0.010974845273947851 0.008655009176834294 0.0046976543228890826 0.007133003711678262 -0.006125345182684829 0.00803283001772195 -0.008741620412808905 0.005667602300883606 0.0016156426476792456 </vector>
                    <vector>0.005486630358518466 -0.03035039941732582 0.006316292509041484 -0.007790323457431008 -0.02033647995250265 0.008572564552557409 -0.006810849741990712 1.4342693234194875E-4 0.010681010350286957 0.0036502382506389984 0.011213662383923104 -0.0017018210595191037 -0.007100092863865938 -0.006012999391969498 -0.005819307781839914 0.0075736062695658975 0.006498256304833904 -0.004234024100455411 </vector>
                    <vector>0.004574584583437392 -0.005403138462498694 -0.009495761192103306 0.0014000040792044237 -9.250522566689543E-4 0.004612180545596016 -0.007201092334178611 0.0016232833909657343 0.018164584906916113 -0.0133266580969041 -0.00877310060312152 -0.0031212339738233706 -0.011570843066281715 0.017284463848646316 -0.013292581655119307 0.011123567813426063 0.0013821595936458469 -0.006744407792513949 </vector>
                    <vector>-0.003980048935573803 0.006307669159695022 0.001757120400989053 -0.020546560348200613 -0.004756789282479398 0.016954368363089504 -0.018098443702631226 0.0062786758470022574 -0.0078590501174539 -0.010452371711048337 0.010955246151222939 0.012154296030437004 -0.0013910416368277671 0.0036550047780466496 0.006643995459863668 -0.006216603216884866 0.0014508144312809137 4.986286694592892E-4 </vector>
                    <vector>-0.014864800741033777 -0.01970144073585029 -0.01660900495664029 -7.982627706220345E-4 0.006759552009175057 0.00150158142273919 0.0035867552802342525 -0.0032286527494800204 0.0029099218505788758 -0.011810362242292757 -0.008664374203514775 0.005726913669522831 0.01970443816277202 -0.007987680682467703 0.01596196923306859 0.008757053144143259 -0.004232652921822969 -0.0014694634742535074 </vector>
                    <vector>0.021881790023400304 -0.015141998989934582 0.0022377192270736116 -0.008277226462961479 0.0030237704042631913 -0.009509507442217274 -6.516399551719734E-4 -0.009130528471127317 0.0013927807294234545 0.004689454366598905 0.006197785809074434 0.006673380957244744 -0.0018825573504948642 0.012549447508015218 0.003250383137254797 -0.01246540686722778 1.737258717065732E-4 0.006775503435628941 </vector>
                    <vector>-0.02230788019742587 -2.7179051005551697E-4 -0.003409117337067047 0.01306250655593065 -0.0011921981653337996 -0.007362902234892094 -0.008625976418775536 0.002035979234386652 -0.007746107989062994 -0.004008877120602705 -0.010522479060269702 0.011008570815260663 0.003011143244390311 0.015813289707688912 -0.0029921706000639414 -0.012370571116857246 -0.009201178802057598 -0.006368732087340273 </vector>
                    <vector>-0.022802985824233752 0.015107936192399179 0.002228622211680642 0.01271960657591342 -0.015869578101226696 -0.0010878901903066266 0.020269894517650676 -0.009001487054362541 -0.001810554978991314 -0.005009091534561214 -0.010232956703740914 -0.017164025348580535 -0.001070517575816621 0.007835607690387528 -0.020703903090362043 9.975917894389204E-4 0.018951317773438357 0.0035405302645460726 </vector>
                    <vector>-0.015354270152522196 -0.010302330350140249 -0.015616703838371949 -0.023219808483297598 0.006788650552444823 0.011200048444784625 0.0031915919955578316 0.007149491931681187 0.006458237370479545 -0.007161499107092013 -0.003851470681943814 0.00973559664257715 0.005991675556301841 0.005328640696419461 0.008510796065187284 -6.68423349175774E-4 0.0057592811999421815 0.006031010658654833 </vector>
                    <vector>0.014440253779565069 0.014545644511246687 -0.022007816811273048 -0.001530946891896332 -0.024862001894916358 0.004416009841673554 -0.007510051073366787 -0.0032280239138954485 0.011488702236464423 0.008180897632396105 0.015133483597503033 0.0022989400727728565 -0.007232783453248777 0.007872602278132197 0.001939363949353508 -0.0027570272441703944 5.826567376776169E-4 -0.005467083792891423 </vector>
                    <vector>0.0037267739470485503 0.008355892828304195 0.012667134835849119 0.0051464826976130385 1.8913179306157988E-5 0.004426272327397143 0.0024476287945926563 -5.596255465919824E-4 -0.0025087070516922687 -0.016843068880507458 -0.001398414855537041 0.005676172570035129 0.006583241570559697 0.004737983041195242 -0.0067417324997270526 0.012564904032488399 -0.010130220206469866 0.0075875757257792015 </vector>
                    <vector>-0.001970304561078433 5.678086661699186E-4 -0.012960226493677987 0.004743772844358976 -0.01060592644488154 0.004145883977316366 -4.031610081727988E-4 -0.006644287544114467 -0.007514252183656481 0.018348595286397387 -0.0052018841074243476 0.011502902311070484 0.0049129494221834 -0.010634654886012292 -0.008407911023980644 -0.015774810714475035 -0.007137506080513034 -0.018173924877424794 </vector>
                    <vector>0.020462107311448426 -0.001842039520496312 3.1247100547906765E-4 -0.0029668997742196483 0.0085641675223218 -5.751662127789249E-6 -0.003131533241752621 0.00955713900941546 0.002429446032354583 0.0047597977208378855 0.0023831191158158673 -0.0016285233069853356 0.004186988496599918 0.006933199775832632 8.99842942657653E-4 3.7055871998985896E-4 -0.010967957306995397 -0.0037422145488022972 </vector>
                    <vector>-0.002488425234578413 -0.01645032593820117 -6.198296536361883E-4 0.01127086108228246 -0.0026229750659796276 -0.017809538540937756 0.011716284816665586 -0.018807680004451585 -0.0018284558920850867 -0.006668281776534318 0.002109390547006995 0.0022346267831488973 -0.007767540920544269 -0.011737220287288248 -0.005500082799810104 4.99023689474428E-4 9.041228138790332E-4 -0.011250722910048397 </vector>
                    <vector>0.008165443925285218 0.00601200838070696 -0.013720844473696366 0.014352070658132704 -0.0019750438603301033 0.0014107710373140912 0.005269635442628806 0.022673665832866646 -0.015016921839301091 0.0022216939730671315 -0.006354055080772779 0.009989889604010966 -0.008743517581810877 0.006700292895462145 -0.005630209271075301 0.0015170789159818796 0.006735715387430154 0.0020459445839613845 </vector>
                    <vector>-0.012804842143465245 -0.0012794145642742172 -0.006271423819507852 -0.0055086847142033 0.0069341777408684045 -0.011752395595933694 0.011731842699582865 -0.0023951823042981817 0.005626635651679468 0.015525878908911534 -0.008239916525316995 -0.02535457614676829 -0.0025279389648361103 0.0011627708031355928 0.007821249840050962 0.013906407277932823 -0.0067756332031662925 -1.105587707496273E-4 </vector>
                    <vector>0.003094798764403289 -0.012181315834910542 0.018112746654872367 0.0019172413036070482 -0.013453758302204657 0.0016193912377188689 -0.0043015229095944765 0.003276664826767958 -0.0037686389626965465 0.0015829639274264834 0.003213738278069414 -0.002872740253629363 -0.013112334887869446 0.00950150003524983 -0.001431677994116557 0.014951385945730963 -0.004283245717578735 0.004568616578945701 </vector>
                    <vector>0.009933782958576113 -0.0034233256469887187 0.007311720611011816 -0.0058057203332132065 -0.012330035225911352 0.011057557512692712 0.01393289718683509 -3.3445536126541276E-4 0.007415256053388369 0.0036209131376287 0.0011373331435385627 -0.004985104123964804 -0.01128181446977527 0.006322927955553658 0.005820502184391723 0.001735459146469214 -0.025656668991238977 0.010911646656804703 </vector>
                    <vector>-0.004815540192359987 0.013589300090343408 0.012405214477553984 0.026517838474592388 -0.012870430149312112 0.009885686670218028 -0.011902220270157885 -0.011737662486009746 -0.034646456491000725 0.003743483766425796 -0.0043413554347131655 0.0011720433363635997 -0.007562930172341849 0.0060111444096056935 0.008753546681724709 -0.006331041211294322 -0.005503503656030321 3.7878321261763535E-4 </vector>
                    <vector>0.0028739034693552297 0.004942465357645002 -0.005893207266250351 0.009328850083872377 0.0056063912160921195 0.0016300472370856028 0.007006572145392267 0.008630200333912534 -0.0026209757650170903 -0.007335142879994252 -0.0013697847020319848 0.012724488875040236 0.009281968514404255 -0.011946432767030892 0.006143840953536634 0.0010476103168970716 -0.005078430488270996 -0.0036304237510895914 </vector>
                    <vector>-0.005550640137527834 0.023330904735247404 -3.127306097010776E-4 -0.0188710146554307 -0.0017916693586987093 0.0014654160352362442 -0.009643928312815521 -0.022149882608011418 0.002659804810885275 0.0011224071755128557 0.0076891927598178676 0.007062127079053632 -0.013318867476380943 -0.008594350910349728 -0.008054501357910644 -0.010372413042261282 0.0020229507350879774 0.00520215254625146 </vector>
                    <vector>0.014102825161648892 -0.01229189476274449 0.0020301166410959127 0.003493577874164395 0.003671327583037381 -1.3708032586304828E-4 0.004865818683062991 0.004093387053029776 -0.003542756894981331 -0.012388110128986746 0.004410778384721065 0.007936941593722465 0.018822193344203802 -0.010305422616624363 3.8975204853539764E-4 0.006381850904783126 -0.001806594673132783 0.010997305213167576 </vector>
                    <vector>-0.015938406011247023 0.014778738827485365 0.0054885166380856535 0.002370606184361267 -0.015156666690896962 -0.003617779975033268 0.007512935829978328 0.007894500268650618 7.431461088764064E-5 -0.008448880157766537 -0.007305370273975038 -9.448493497162554E-4 -0.0033816403144591826 0.0017384955314461927 0.012050248788219553 0.003935501397484694 -0.010501790006435313 -0.00849555921860162 </vector>
                    <vector>-0.004763559534712184 0.00913215840917378 0.010497578714782595 -0.021039465055157275 -0.02640026069076197 -0.006286123750783637 0.0013278569397908817 7.414692687285653E-4 -6.857368443323567E-4 -0.014329269066132987 -0.005373207465595519 0.006275611863151685 0.006676355780490189 -0.009468157849891363 0.006523426106193503 3.6584404137517004E-4 0.012098023171283726 -0.001274315860995816 </vector>
                    <vector>0.004634291648940316 -0.00976195207410908 0.00813889879848899 -0.025594015007466345 -0.004312129096319448 -0.014043564120828434 0.013022420590791796 -0.007616112323642432 -0.009368784645727634 -0.006706421832915987 0.013226646495060923 0.0034126530795650293 -0.0016517585513078623 -0.0019859337498675483 0.0021221875919993634 0.0012245645616917524 5.428904958441056E-5 0.007430297878115005 </vector>
                    <vector>0.014248824785573148 -1.035935165794818E-4 0.009782513850666355 0.0047861943434345505 -0.005514366549174075 -0.0032158491076464783 -0.010520807434316024 0.01135398790671794 -0.014025176137119602 0.0040139183435696545 -0.024063128758958503 -0.002964796297540373 0.007158465118315537 -0.004076570550502552 0.0031168573546029666 -0.010858306610274733 -0.009212692364128396 8.315513269106186E-4 </vector>
                    <vector>-0.0070569206261627375 -0.009276791239849268 -0.008146322985991928 0.011744082672826651 -0.010540014910657385 0.004121346945574732 0.009041657007620165 -0.006169370187710218 -0.014847348979640677 0.0014929733546957193 0.012724156361672536 0.010005272701058365 -0.0043333240995041536 -0.0033911704387549657 -0.0020075631311975914 0.008074767574491866 2.326782457714912E-4 0.007163186711841517 </vector>
                    <vector>-0.019732578950986297 -0.021663821916165185 -0.02337202496124173 0.003976590332606911 -0.011781912715898634 -0.02037535914368128 -0.0030115300516845504 -0.013054716203808067 0.0020903907545883355 -0.0024038065236249074 0.0031355998112000917 -0.015360538889808345 7.509271322241476E-4 0.0038487912991306624 -0.005257196741445317 -0.010442701199545965 8.182078883777291E-4 -0.004892666634565264 </vector>
                    <vector>-8.798778416486163E-4 0.0018203760712769738 -0.014091585960079554 0.00791596501093119 -7.89073237739831E-4 0.022699548483907924 0.007770455339849883 0.012134425043806936 0.002897954206672774 -0.010494398231372598 0.010651689592934483 -0.01329644835048478 0.002476047208670517 -0.02547076139878828 -0.00797329766104525 -0.0022809448388468327 -0.010546765246827858 0.007501262725377702 </vector>
                    <vector>-0.0060846733619475445 0.009618499508255138 0.018892879860000888 0.006023384739473839 -0.00256391225917608 -0.01505228436641847 -0.00902692915110415 0.008159107919244273 -3.307248434164322E-5 -0.003853921837233843 -0.007145333151486632 1.3698822979042705E-4 -0.005255830235673585 -0.0045487052373518605 -0.002212350696812848 0.004253094282459576 -0.02015242873072512 -9.626934581086523E-4 </vector>
                    <vector>0.012511720206605417 0.008098247521923518 -0.009368677266211977 0.004566978151740143 0.005918108550401117 -0.0172808799783395 -0.017279536558822424 -0.00822921079059467 -0.007814440249749872 0.011464971240131879 0.00865500917683625 -0.007993156567189755 -0.003009509292324886 0.005746839574784096 0.008307830438948975 -0.008741620412809157 -0.0036355356574923727 -0.00463841540712696 </vector>
                    <vector>-0.02716948311537338 -0.014596884760992999 -5.309507423911855E-4 0.01001512765471922 -0.014437311290159186 -0.016692073645216784 0.005425788951791836 -0.004119351859637948 -1.7096915896704621E-4 0.01128623014722143 0.01121366238392316 0.005550132033824175 0.0047437904676805 -0.007392609585531254 0.003920437254124418 0.007573606269565297 -0.007745896708513684 -3.9418176973773423E-4 </vector>
                    <vector>-0.0037250656647165046 -0.006020350085294628 0.00685933042803204 -0.0067140954802804445 -0.004672301230214154 5.454651930964079E-4 0.0048716640389143565 -0.005545959724403351 0.018287570455501955 0.013157383011351187 -0.008773100603123763 0.009326302239197483 0.007526393381098187 -0.0073008033335964055 -0.020546135604469332 0.011123567813425238 -0.005082454036085263 0.004643927495676988 </vector>
                    <vector>0.004769047097425026 0.0057344284405922465 0.010655424892446568 0.017655325955848906 -0.017594491238331556 7.152125093427874E-4 0.010951435460376507 -0.01571755376024754 0.00751221618059458 -0.010704361316332716 0.010955246151225742 -0.009015398283833473 0.008269492282763918 0.007448273767276977 -0.0014230086036063215 -0.006216603216884999 -8.806469523123169E-4 -0.001256166393994455 </vector>
                    <vector>-0.023330659639210164 0.008049185607140463 0.0139061743536056 -0.009116720021356052 6.607276483525312E-4 0.006892730163625354 -0.0010039915054539288 0.0047202768005696755 0.01213153727447008 -8.821025046901815E-4 -0.008664374203513486 -0.0162151486407523 -0.012575029942192416 0.0127124057754905 0.012529255519852105 0.008757053144144225 0.002560559186096845 0.0036767118888033413 </vector>
                    <vector>-0.007639051824537378 -0.025489954006655102 0.003054878761471957 0.008011715235271395 0.009978475461683022 -6.282286102486873E-5 0.005893977778912481 0.0070037283453119985 -0.004029543218393769 0.0027737342821142243 0.006197785809074838 -0.004292339157131116 0.005445535799033053 0.006969290613135113 -0.01093081020076174 -0.012465406867228537 0.0038419938137462936 -0.005583610930199367 </vector>
                    <vector>-0.00715200222514026 0.021132066939976116 -0.004919914850044884 -0.012571618686944905 0.006634126655587718 -0.0034091097523583965 0.005781842947921388 -0.006717363526391969 0.0014189896996919 -0.008605797637551645 -0.01052247906026829 -0.0106760264649175 0.004034609516818968 0.002040851909592378 -0.01596396378605104 -0.01237057111685592 0.0037004632224064415 0.010560729694835852 </vector>
                    <vector>0.0073219910213736545 0.02635553729250656 -0.009279390403576202 -0.008980426612720221 -0.003869324272334925 -0.015429042220845679 -0.011107747799710818 0.019196701064624448 0.004204436886904268 -0.0032698345214402505 -0.010232956703745156 0.014515222642269583 -0.009222694058257989 -0.017269246009246467 -0.013849963657884809 9.975917894363565E-4 -0.01325086666971637 -0.014003654251852465 </vector>
                    <vector>-0.014542828825880358 0.01141918352165501 0.026282439788901754 0.009605951463505116 -0.008554070666655403 0.009917395652014415 -0.0067844180823424475 -0.003908089767552618 0.008806695493429387 0.0039291238056825 -0.0038514706819421053 -0.01139808166274019 8.75072778946777E-4 0.0097408885887674 -0.002437857837524919 -6.684233491765835E-4 -0.001114417244561528 -0.008264410669239866 </vector>
                    <vector>0.018296013817107378 -0.00923864610589887 0.018704565814510278 -0.011697308103790266 -0.01188265603565861 -0.022280546821898516 0.007973143797611623 -0.0018027710602986518 -0.004230291768054115 0.013454441523416953 0.015133483597502715 0.0023914418589248395 0.007202727800989713 0.0042772126153975834 -0.006887993278190403 -0.002757027244170442 -0.003684850429177296 0.004080486660565755 </vector>
                    <vector>0.009098562807653861 -9.622597599780291E-4 -0.013272953983076418 0.0032819630816869655 -0.004203790646044459 0.001385780873320227 -0.0016512336476510242 0.001891426686228736 0.015243477300334228 -0.0075907167104923 -0.0013984148555361107 -0.008461652379615684 -0.001989583782525442 -0.004947651346193624 -0.006589399559372119 0.012564904032488954 0.012655385416059274 -1.8408366842609855E-4 </vector>
                    <vector>-6.88394614977169E-5 0.002049333519299548 0.007696723766194125 -0.011455622847894677 -0.00722038148498904 -0.008805686851053802 0.004231578337499108 0.005138369443797388 -0.01977258273676112 -0.0014764507379474517 -0.005201884107421281 -0.012193802669913668 0.002786576761958913 -0.01128268765687802 0.007515970434287034 -0.01577481071447171 -0.004908001302631001 0.018898334892604514 </vector>
                    <vector>0.00457125521072012 -0.020029842011827337 0.0014911055786341347 0.0025839381867409947 0.0026519434628174904 0.008143229967404624 -0.003084081752816096 -0.009572556932786783 -0.0037760965277337934 0.0037813988655838295 0.002383119115815397 -0.0011435470587316974 -0.004344566831862322 0.002998278050385974 -0.00631579806403232 3.7055871999068426E-4 0.006673645332237507 0.009474318719403175 </vector>
                    <vector>-0.0164141553654209 -0.002716797243252189 -0.006123393201393587 -0.009482644886146906 0.01612733381035896 -0.007998047599705235 0.0015762034088344246 0.022102392175262178 0.005776888891943047 -0.003799577283154767 0.002109390547007546 0.0027577949560191237 0.007597553276735378 -0.00885789012241697 0.009463140781806583 4.990236894758713E-4 -0.007344459725585592 0.008570595976972729 </vector>
                    <vector>0.008241020686021876 -0.005907985893622132 0.0026644608836859404 -0.019675979097536402 -0.0019520451055151965 -0.001442426107632753 -0.017590471019213752 -0.01524596698543322 -0.0067534405818386305 -0.013595400175985756 -0.006354055080769757 -0.002942679773825816 0.01294556409556911 -0.003284142843373943 -0.008112187565966197 0.001517078915981075 -0.004246732164244161 -0.0056143581063458755 </vector>
                    <vector>-0.005173709391014993 0.011782767717461846 0.008311612083446876 7.703691184612702E-4 0.01331997117753553 0.0029631049618409414 -0.008083407284280487 0.008833547309831715 -0.013027262270005745 0.01014900893680979 -0.00823991652532276 0.02199816823013323 -0.012857900353899969 0.007797766564685171 0.0013110383685533485 0.013906407277932596 0.005416617594054045 0.004072061196176068 </vector>
                    <vector>-0.010628774389470663 -0.006707562138344137 -0.015780446021945768 0.009095324565308035 -0.005697572542658089 -0.01229486508897418 0.0015540298736753436 -0.00517924925838387 -0.002670061643375349 -0.003095025887978681 0.003213738278068724 0.010031332755823479 0.00891954740547067 0.0015745182974053705 -0.009478876353757163 0.014951385945730268 0.00615058402508722 -0.001178459788414447 </vector>
                    <vector>-1.8606841133708652E-4 -0.0105054548164146 -0.0025027894416327673 0.008994647958193417 -0.014326552552803297 -0.008309587160050758 -0.011075362676127038 0.008460131559252366 -0.0011522528963407107 0.008171251284254858 0.0011373331435368872 0.01066431811945024 0.0061970089482253285 0.007489518723049543 -0.004214827743419905 0.0017354591464704852 0.02717038621606118 0.00625290407402993 </vector>
                    <vector>0.011436108646276309 0.008779175549001143 -0.025622823709246904 -0.014161779858602914 -0.01337902836681616 -0.009185661278861185 0.016528323375014687 0.002500018881083627 -0.014266608480298457 -0.0317939381103087 -0.004341355434713114 0.0034971758421573056 0.006807448824859841 0.010182663390558089 -0.003011943375438927 -0.006331041211293553 0.00467507117252602 0.002928436228760921 </vector>
                    <vector>0.00558864889717522 -0.00120593883211183 -7.156556703771353E-4 -0.011011138575633319 1.8220311618775552E-4 0.0058357071968576195 -0.010741140418538322 -0.0028636189588100145 0.0061662093807413835 -0.00475937988645869 -0.0013697847020280813 -0.015750131949655487 -3.0003365696362316E-5 0.0021514892267721626 0.013260283994943244 0.0010476103168988533 0.001974627029300428 0.00592210105721147 </vector>
                    <vector>0.020473766847362726 0.012488618529740304 0.011345108488166352 0.015083153117020165 -0.0019473497495339385 -0.0012511403599199085 0.020821476234600674 0.012251072616853183 -2.4554776992811626E-4 0.0028764675893093207 0.007689192759819259 0.002115253056463404 0.014926204281101986 -0.010316086488870077 0.005684735635803734 -0.010372413042261396 0.0014211470233931023 -0.0053976904254471 </vector>
                    <vector>-0.007332273968074399 -0.017210988142913962 -0.003695872415379022 -0.001633091249301333 0.0012648737522441102 0.0034492798710156346 -0.006342562547838505 -4.515632282205578E-4 0.010687020775267826 -0.0071974985886676494 0.00441077838472366 -0.017484528296204442 -0.010562257069774702 -0.00281387449725198 0.009921479339302815 0.006381850904783207 0.007925619611770686 -0.007835117104044227 </vector>
                    <vector>0.009130177543780836 0.019725206349476086 -0.005833710588282456 0.0013082084467099762 -0.0012429543657864301 -0.015532802115885926 -0.010718363596231312 -0.001970791997154159 0.008058327007136601 -0.002540170157247084 -0.007305370273975441 0.0027520774864393718 0.0021804359698615393 0.011997692296875617 0.0020703241582745767 0.003935501397486298 0.003502562167891642 0.01304584907302203 </vector>
                  </data>
                </datamatrix>
              </datavector>
              <classifiernames>Individual	Transformation</classifiernames>
              <classifiermat>
                <vector>Ind01	Cn00</vector>
                <vector>Ind02	Cn00</vector>
                <vector>Ind03	Cn00</vector>
                <vector>Ind04	Cn00</vector>
                <vector>Ind05	Cn00</vector>
                <vector>Ind06	Cn00</vector>
                <vector>Ind07	Cn00</vector>
                <vector>Ind08	Cn00</vector>
                <vector>Ind09	Cn00</vector>
                <vector>Ind10	Cn00</vector>
                <vector>Ind11	Cn00</vector>
                <vector>Ind12	Cn00</vector>
                <vector>Ind13	Cn00</vector>
                <vector>Ind14	Cn00</vector>
                <vector>Ind15	Cn00</vector>
                <vector>Ind16	Cn00</vector>
                <vector>Ind17	Cn00</vector>
                <vector>Ind18	Cn00</vector>
                <vector>Ind19	Cn00</vector>
                <vector>Ind20	Cn00</vector>
                <vector>Ind21	Cn00</vector>
                <vector>Ind22	Cn00</vector>
                <vector>Ind23	Cn00</vector>
                <vector>Ind24	Cn00</vector>
                <vector>Ind25	Cn00</vector>
                <vector>Ind26	Cn00</vector>
                <vector>Ind27	Cn00</vector>
                <vector>Ind28	Cn00</vector>
                <vector>Ind29	Cn00</vector>
                <vector>Ind30	Cn00</vector>
                <vector>Ind01	Cn01</vector>
                <vector>Ind02	Cn01</vector>
                <vector>Ind03	Cn01</vector>
                <vector>Ind04	Cn01</vector>
                <vector>Ind05	Cn01</vector>
                <vector>Ind06	Cn01</vector>
                <vector>Ind07	Cn01</vector>
                <vector>Ind08	Cn01</vector>
                <vector>Ind09	Cn01</vector>
                <vector>Ind10	Cn01</vector>
                <vector>Ind11	Cn01</vector>
                <vector>Ind12	Cn01</vector>
                <vector>Ind13	Cn01</vector>
                <vector>Ind14	Cn01</vector>
                <vector>Ind15	Cn01</vector>
                <vector>Ind16	Cn01</vector>
                <vector>Ind17	Cn01</vector>
                <vector>Ind18	Cn01</vector>
                <vector>Ind19	Cn01</vector>
                <vector>Ind20	Cn01</vector>
                <vector>Ind21	Cn01</vector>
                <vector>Ind22	Cn01</vector>
                <vector>Ind23	Cn01</vector>
                <vector>Ind24	Cn01</vector>
                <vector>Ind25	Cn01</vector>
                <vector>Ind26	Cn01</vector>
                <vector>Ind27	Cn01</vector>
                <vector>Ind28	Cn01</vector>
                <vector>Ind29	Cn01</vector>
                <vector>Ind30	Cn01</vector>
                <vector>Ind01	Cn02</vector>
                <vector>Ind02	Cn02</vector>
                <vector>Ind03	Cn02</vector>
                <vector>Ind04	Cn02</vector>
                <vector>Ind05	Cn02</vector>
                <vector>Ind06	Cn02</vector>
                <vector>Ind07	Cn02</vector>
                <vector>Ind08	Cn02</vector>
                <vector>Ind09	Cn02</vector>
                <vector>Ind10	Cn02</vector>
                <vector>Ind11	Cn02</vector>
                <vector>Ind12	Cn02</vector>
                <vector>Ind13	Cn02</vector>
                <vector>Ind14	Cn02</vector>
                <vector>Ind15	Cn02</vector>
                <vector>Ind16	Cn02</vector>
                <vector>Ind17	Cn02</vector>
                <vector>Ind18	Cn02</vector>
                <vector>Ind19	Cn02</vector>
                <vector>Ind20	Cn02</vector>
                <vector>Ind21	Cn02</vector>
                <vector>Ind22	Cn02</vector>
                <vector>Ind23	Cn02</vector>
                <vector>Ind24	Cn02</vector>
                <vector>Ind25	Cn02</vector>
                <vector>Ind26	Cn02</vector>
                <vector>Ind27	Cn02</vector>
                <vector>Ind28	Cn02</vector>
                <vector>Ind29	Cn02</vector>
                <vector>Ind30	Cn02</vector>
                <vector>Ind01	Cn03</vector>
                <vector>Ind02	Cn03</vector>
                <vector>Ind03	Cn03</vector>
                <vector>Ind04	Cn03</vector>
                <vector>Ind05	Cn03</vector>
                <vector>Ind06	Cn03</vector>
                <vector>Ind07	Cn03</vector>
                <vector>Ind08	Cn03</vector>
                <vector>Ind09	Cn03</vector>
                <vector>Ind10	Cn03</vector>
                <vector>Ind11	Cn03</vector>
                <vector>Ind12	Cn03</vector>
                <vector>Ind13	Cn03</vector>
                <vector>Ind14	Cn03</vector>
                <vector>Ind15	Cn03</vector>
                <vector>Ind16	Cn03</vector>
                <vector>Ind17	Cn03</vector>
                <vector>Ind18	Cn03</vector>
                <vector>Ind19	Cn03</vector>
                <vector>Ind20	Cn03</vector>
                <vector>Ind21	Cn03</vector>
                <vector>Ind22	Cn03</vector>
                <vector>Ind23	Cn03</vector>
                <vector>Ind24	Cn03</vector>
                <vector>Ind25	Cn03</vector>
                <vector>Ind26	Cn03</vector>
                <vector>Ind27	Cn03</vector>
                <vector>Ind28	Cn03</vector>
                <vector>Ind29	Cn03</vector>
                <vector>Ind30	Cn03</vector>
                <vector>Ind01	Cn04</vector>
                <vector>Ind02	Cn04</vector>
                <vector>Ind03	Cn04</vector>
                <vector>Ind04	Cn04</vector>
                <vector>Ind05	Cn04</vector>
                <vector>Ind06	Cn04</vector>
                <vector>Ind07	Cn04</vector>
                <vector>Ind08	Cn04</vector>
                <vector>Ind09	Cn04</vector>
                <vector>Ind10	Cn04</vector>
                <vector>Ind11	Cn04</vector>
                <vector>Ind12	Cn04</vector>
                <vector>Ind13	Cn04</vector>
                <vector>Ind14	Cn04</vector>
                <vector>Ind15	Cn04</vector>
                <vector>Ind16	Cn04</vector>
                <vector>Ind17	Cn04</vector>
                <vector>Ind18	Cn04</vector>
                <vector>Ind19	Cn04</vector>
                <vector>Ind20	Cn04</vector>
                <vector>Ind21	Cn04</vector>
                <vector>Ind22	Cn04</vector>
                <vector>Ind23	Cn04</vector>
                <vector>Ind24	Cn04</vector>
                <vector>Ind25	Cn04</vector>
                <vector>Ind26	Cn04</vector>
                <vector>Ind27	Cn04</vector>
                <vector>Ind28	Cn04</vector>
                <vector>Ind29	Cn04</vector>
                <vector>Ind30	Cn04</vector>
              </classifiermat>
              <idvec>Ind01_Cn00	Ind02_Cn00	Ind03_Cn00	Ind04_Cn00	Ind05_Cn00	Ind06_Cn00	Ind07_Cn00	Ind08_Cn00	Ind09_Cn00	Ind10_Cn00	Ind11_Cn00	Ind12_Cn00	Ind13_Cn00	Ind14_Cn00	Ind15_Cn00	Ind16_Cn00	Ind17_Cn00	Ind18_Cn00	Ind19_Cn00	Ind20_Cn00	Ind21_Cn00	Ind22_Cn00	Ind23_Cn00	Ind24_Cn00	Ind25_Cn00	Ind26_Cn00	Ind27_Cn00	Ind28_Cn00	Ind29_Cn00	Ind30_Cn00	Ind01_Cn01	Ind02_Cn01	Ind03_Cn01	Ind04_Cn01	Ind05_Cn01	Ind06_Cn01	Ind07_Cn01	Ind08_Cn01	Ind09_Cn01	Ind10_Cn01	Ind11_Cn01	Ind12_Cn01	Ind13_Cn01	Ind14_Cn01	Ind15_Cn01	Ind16_Cn01	Ind17_Cn01	Ind18_Cn01	Ind19_Cn01	Ind20_Cn01	Ind21_Cn01	Ind22_Cn01	Ind23_Cn01	Ind24_Cn01	Ind25_Cn01	Ind26_Cn01	Ind27_Cn01	Ind28_Cn01	Ind29_Cn01	Ind30_Cn01	Ind01_Cn02	Ind02_Cn02	Ind03_Cn02	Ind04_Cn02	Ind05_Cn02	Ind06_Cn02	Ind07_Cn02	Ind08_Cn02	Ind09_Cn02	Ind10_Cn02	Ind11_Cn02	Ind12_Cn02	Ind13_Cn02	Ind14_Cn02	Ind15_Cn02	Ind16_Cn02	Ind17_Cn02	Ind18_Cn02	Ind19_Cn02	Ind20_Cn02	Ind21_Cn02	Ind22_Cn02	Ind23_Cn02	Ind24_Cn02	Ind25_Cn02	Ind26_Cn02	Ind27_Cn02	Ind28_Cn02	Ind29_Cn02	Ind30_Cn02	Ind01_Cn03	Ind02_Cn03	Ind03_Cn03	Ind04_Cn03	Ind05_Cn03	Ind06_Cn03	Ind07_Cn03	Ind08_Cn03	Ind09_Cn03	Ind10_Cn03	Ind11_Cn03	Ind12_Cn03	Ind13_Cn03	Ind14_Cn03	Ind15_Cn03	Ind16_Cn03	Ind17_Cn03	Ind18_Cn03	Ind19_Cn03	Ind20_Cn03	Ind21_Cn03	Ind22_Cn03	Ind23_Cn03	Ind24_Cn03	Ind25_Cn03	Ind26_Cn03	Ind27_Cn03	Ind28_Cn03	Ind29_Cn03	Ind30_Cn03	Ind01_Cn04	Ind02_Cn04	Ind03_Cn04	Ind04_Cn04	Ind05_Cn04	Ind06_Cn04	Ind07_Cn04	Ind08_Cn04	Ind09_Cn04	Ind10_Cn04	Ind11_Cn04	Ind12_Cn04	Ind13_Cn04	Ind14_Cn04	Ind15_Cn04	Ind16_Cn04	Ind17_Cn04	Ind18_Cn04	Ind19_Cn04	Ind20_Cn04	Ind21_Cn04	Ind22_Cn04	Ind23_Cn04	Ind24_Cn04	Ind25_Cn04	Ind26_Cn04	Ind27_Cn04	Ind28_Cn04	Ind29_Cn04	Ind30_Cn04</idvec>
              <meanconfig>-2.3517694842765915E-18 -4.5876882550420205E-18 -0.1356866534747801 0.23523769123312124 0.06612448548697143 0.349113037727337 0.18179485729191577 0.20173812027003313 0.3524598192139532 0.04499373880656071 0.24804205426112064 -0.11055667607972663 0.15170766245589504 -0.3213053778639473 -0.028496437119197505 -0.27006590377051665 -0.2586993274624137 -0.2435713830946082 -0.26565382095905904 -0.056353231652910986 -0.31159263969440565 0.17076998442465782 </meanconfig>
              <omitflag>false	false	false	false	false	false	false	false	false	false	false	false	false	false	false	false	false	false	false	false	false	false	false	false	false	false	false	false	false	false	false	false	false	false	false	false	false	false	false	false	false	false	false	false	false	false	false	false	false	false	false	false	false	false	false	false	false	false	false	false	false	false	false	false	false	false	false	false	false	false	false	false	false	false	false	false	false	false	false	false	false	false	false	false	false	false	false	false	false	false	false	false	false	false	false	false	false	false	false	false	false	false	false	false	false	false	false	false	false	false	false	false	false	false	false	false	false	false	false	false	false	false	false	false	false	false	false	false	false	false	false	false	false	false	false	false	false	false	false	false	false	false	false	false	false	false	false	false	false	false</omitflag>
              <uniquenumvec>499 500 501 502 503 504 505 506 507 508 509 510 511 512 513 514 515 516 517 518 519 520 521 522 523 524 525 526 527 528 529 530 531 532 533 534 535 536 537 538 539 540 541 542 543 544 545 546 547 548 549 550 551 552 553 554 555 556 557 558 559 560 561 562 563 564 565 566 567 568 569 570 571 572 573 574 575 576 577 578 579 580 581 582 583 584 585 586 587 588 589 590 591 592 593 594 595 596 597 598 599 600 601 602 603 604 605 606 607 608 609 610 611 612 613 614 615 616 617 618 619 620 621 622 623 624 625 626 627 628 629 630 631 632 633 634 635 636 637 638 639 640 641 642 643 644 645 646 647 648 </uniquenumvec>
              <linkedsets>498 </linkedsets>
              <linksetmatrix>
                <vector>0 </vector>
                <vector>1 </vector>
                <vector>2 </vector>
                <vector>3 </vector>
                <vector>4 </vector>
                <vector>5 </vector>
                <vector>6 </vector>
                <vector>7 </vector>
                <vector>8 </vector>
                <vector>9 </vector>
                <vector>10 </vector>
                <vector>11 </vector>
                <vector>12 </vector>
                <vector>13 </vector>
                <vector>14 </vector>
                <vector>15 </vector>
                <vector>16 </vector>
                <vector>17 </vector>
                <vector>18 </vector>
                <vector>19 </vector>
                <vector>20 </vector>
                <vector>21 </vector>
                <vector>22 </vector>
                <vector>23 </vector>
                <vector>24 </vector>
                <vector>25 </vector>
                <vector>26 </vector>
                <vector>27 </vector>
                <vector>28 </vector>
                <vector>29 </vector>
                <vector>30 </vector>
                <vector>31 </vector>
                <vector>32 </vector>
                <vector>33 </vector>
                <vector>34 </vector>
                <vector>35 </vector>
                <vector>36 </vector>
                <vector>37 </vector>
                <vector>38 </vector>
                <vector>39 </vector>
                <vector>40 </vector>
                <vector>41 </vector>
                <vector>42 </vector>
                <vector>43 </vector>
                <vector>44 </vector>
                <vector>45 </vector>
                <vector>46 </vector>
                <vector>47 </vector>
                <vector>48 </vector>
                <vector>49 </vector>
                <vector>50 </vector>
                <vector>51 </vector>
                <vector>52 </vector>
                <vector>53 </vector>
                <vector>54 </vector>
                <vector>55 </vector>
                <vector>56 </vector>
                <vector>57 </vector>
                <vector>58 </vector>
                <vector>59 </vector>
                <vector>60 </vector>
                <vector>61 </vector>
                <vector>62 </vector>
                <vector>63 </vector>
                <vector>64 </vector>
                <vector>65 </vector>
                <vector>66 </vector>
                <vector>67 </vector>
                <vector>68 </vector>
                <vector>69 </vector>
                <vector>70 </vector>
                <vector>71 </vector>
                <vector>72 </vector>
                <vector>73 </vector>
                <vector>74 </vector>
                <vector>75 </vector>
                <vector>76 </vector>
                <vector>77 </vector>
                <vector>78 </vector>
                <vector>79 </vector>
                <vector>80 </vector>
                <vector>81 </vector>
                <vector>82 </vector>
                <vector>83 </vector>
                <vector>84 </vector>
                <vector>85 </vector>
                <vector>86 </vector>
                <vector>87 </vector>
                <vector>88 </vector>
                <vector>89 </vector>
                <vector>90 </vector>
                <vector>91 </vector>
                <vector>92 </vector>
                <vector>93 </vector>
                <vector>94 </vector>
                <vector>95 </vector>
                <vector>96 </vector>
                <vector>97 </vector>
                <vector>98 </vector>
                <vector>99 </vector>
                <vector>100 </vector>
                <vector>101 </vector>
                <vector>102 </vector>
                <vector>103 </vector>
                <vector>104 </vector>
                <vector>105 </vector>
                <vector>106 </vector>
                <vector>107 </vector>
                <vector>108 </vector>
                <vector>109 </vector>
                <vector>110 </vector>
                <vector>111 </vector>
                <vector>112 </vector>
                <vector>113 </vector>
                <vector>114 </vector>
                <vector>115 </vector>
                <vector>116 </vector>
                <vector>117 </vector>
                <vector>118 </vector>
                <vector>119 </vector>
                <vector>120 </vector>
                <vector>121 </vector>
                <vector>122 </vector>
                <vector>123 </vector>
                <vector>124 </vector>
                <vector>125 </vector>
                <vector>126 </vector>
                <vector>127 </vector>
                <vector>128 </vector>
                <vector>129 </vector>
                <vector>130 </vector>
                <vector>131 </vector>
                <vector>132 </vector>
                <vector>133 </vector>
                <vector>134 </vector>
                <vector>135 </vector>
                <vector>136 </vector>
                <vector>137 </vector>
                <vector>138 </vector>
                <vector>139 </vector>
                <vector>140 </vector>
                <vector>141 </vector>
                <vector>142 </vector>
                <vector>143 </vector>
                <vector>144 </vector>
                <vector>145 </vector>
                <vector>146 </vector>
                <vector>147 </vector>
                <vector>148 </vector>
                <vector>149 </vector>
              </linksetmatrix>
            </morphojset_contents>
          </morphojset>
        </principal_component_analysis>
      </covariancematrix>
      <wireframelinks>
        <wireframelinks_content visiblename="RotRelabVin.txt wireframe" nlmk="11" pointsize="9.0" uniquenumber="652">
          <links>
            <vector>0 1 </vector>
            <vector>1 2 </vector>
            <vector>0 2 </vector>
            <vector>0 3 </vector>
            <vector>3 4 </vector>
            <vector>0 4 </vector>
            <vector>0 5 </vector>
            <vector>5 6 </vector>
            <vector>0 6 </vector>
            <vector>0 7 </vector>
            <vector>7 8 </vector>
            <vector>0 8 </vector>
            <vector>0 9 </vector>
            <vector>9 10 </vector>
            <vector>0 10 </vector>
          </links>
        </wireframelinks_content>
      </wireframelinks>
      <morphojset>
        <morphojset_contents visiblename="RotRelabVin.txt, averaged" uniqueid="653" alignmentmethod="1" dimension="2" hasprocrustesfit="false" hasrawdata="false" linkedoutlinenumber="0" linkedwireframenumber="652" nincl="30" nlmk="11" nobs="30" objsymmetry="false" procsumsquare="0.0" procrustesfitfromparentset="false">
          <alignmentvectors>
            <vector>0.0 </vector>
            <vector>0.0 </vector>
            <vector>0.0 </vector>
            <vector>0.0 </vector>
            <vector>0.0 </vector>
            <vector>0.0 </vector>
            <vector>0.0 </vector>
            <vector>0.0 </vector>
            <vector>0.0 </vector>
            <vector>0.0 </vector>
            <vector>0.0 </vector>
          </alignmentvectors>
          <datavector>
            <datamatrix visiblename="RotRelabVin.txt, centroid size" covarfromorigin="false" matrixtype="1" iscoordinates="false" issymmetrycomponent="false" isasymmetrycomponent="false">
              <data>
                <vector>1.0002101976817264 2.1017559328894597E-4 </vector>
                <vector>0.9990449806029987 -9.55475718579319E-4 </vector>
                <vector>1.013498791843208 0.013408494845278021 </vector>
                <vector>0.9978761106070326 -0.0021261480446950554 </vector>
                <vector>1.0093156272732153 0.009272504421535247 </vector>
                <vector>1.0002895485197416 2.8950660865901303E-4 </vector>
                <vector>1.0136413836524165 0.013549177577698357 </vector>
                <vector>0.9920026682621297 -0.008029481920509115 </vector>
                <vector>1.01588391269944 0.015759083474121145 </vector>
                <vector>0.994275317960138 -0.005741130838223989 </vector>
                <vector>1.003388634323073 0.003382905839295035 </vector>
                <vector>0.9819078427733698 -0.01825782149448947 </vector>
                <vector>1.0017926204814793 0.001791015654994289 </vector>
                <vector>1.0000185523940588 1.855222196525645E-5 </vector>
                <vector>1.0022371542161719 0.0022346555126412813 </vector>
                <vector>0.9888172584558568 -0.011245738491044275 </vector>
                <vector>0.9951837326288148 -0.00482790296199146 </vector>
                <vector>0.995913936805558 -0.0040944339607579105 </vector>
                <vector>0.9848765029964216 -0.015239023339092644 </vector>
                <vector>1.0152624251057571 0.015147125978484036 </vector>
                <vector>0.997884121589386 -0.0021181200439120648 </vector>
                <vector>1.0003979755175532 3.9789634630165935E-4 </vector>
                <vector>0.9959718369437767 -0.004036297958183881 </vector>
                <vector>1.0083580149954605 0.008323280196569985 </vector>
                <vector>1.0041470481026988 0.00413847279867278 </vector>
                <vector>0.9782785057966006 -0.021960878733644256 </vector>
                <vector>0.9906121151043485 -0.009432228835808267 </vector>
                <vector>1.0051264092494325 0.005113313949048447 </vector>
                <vector>0.9958338314568527 -0.004174871202887578 </vector>
                <vector>0.9912243981476078 -0.008814334212668999 </vector>
              </data>
              <namesvector>Centroid Size	Log Centroid Size</namesvector>
            </datamatrix>
            <datamatrix visiblename="RotRelabVin.txt, Procrustes coordinates" covarfromorigin="false" matrixtype="2" iscoordinates="true" issymmetrycomponent="false" isasymmetrycomponent="false">
              <data>
                <vector>5.412337245047638E-17 -1.3379054808471125E-16 -0.13759554641447863 0.23537223772656674 0.06716346521959049 0.3480836757077998 0.18133293825244245 0.20359516249225132 0.3518019001518363 0.04368752000415367 0.2496654655343739 -0.1095435073612975 0.15026206638104106 -0.32108330346104175 -0.02703119473513404 -0.2712967732884076 -0.2589348359085599 -0.24212791476317444 -0.2663716626372039 -0.0581271195691128 -0.31029259584390784 0.17144002251226267 </vector>
                <vector>2.0469737016526325E-17 3.2265856653168614E-17 -0.13098593561067823 0.23566158950532 0.06318955212712157 0.3512102919237553 0.183650610211706 0.19739846368410946 0.3535474821982328 0.04843311349155533 0.24448825477617095 -0.11366262962152844 0.15531480850833465 -0.32127698160499285 -0.032548558909888545 -0.2676458320409047 -0.2575576515839006 -0.2469932079264158 -0.26460437046731017 -0.05175159152699619 -0.3144941912497882 0.16862678411609794 </vector>
                <vector>1.0061396160665481E-17 3.087807787238717E-17 -0.14424594713721484 0.23139992730042241 0.07299662172908349 0.34707068587480955 0.17549995969418183 0.20869255800697234 0.35264103406251235 0.03782682742170788 0.2527108872524558 -0.10242083325295452 0.14494752314945852 -0.32369242084161753 -0.019316042045021645 -0.27199211411338364 -0.26305853817103475 -0.23787974540256246 -0.26464885776440117 -0.06567953794105652 -0.30752664077001957 0.17667465294766244 </vector>
                <vector>-1.4224732503009817E-17 -2.2204460492503132E-17 -0.13115867268850198 0.23809602325930834 0.06207630162204392 0.34971365467897025 0.18591251560431923 0.19831502780924204 0.35178008226898444 0.04902939129562535 0.24605892626596648 -0.11553059559331609 0.1553357457854227 -0.3194118244105555 -0.033839735936647776 -0.2697168626264302 -0.25577731170577994 -0.24643675518996205 -0.26697303324513594 -0.051163592848803965 -0.31341481797067106 0.16710553362592195 </vector>
                <vector>-3.087807787238717E-17 8.534839501805891E-17 -0.1345813678481373 0.23152454214705606 0.06733472424602098 0.35181536794366525 0.17860499469990904 0.1995395050022051 0.3554038723191713 0.044677799309752 0.24496532513317576 -0.10820234595736362 0.15231694858055483 -0.3242029694276918 -0.027208097702437546 -0.2664122324663306 -0.2612668210337184 -0.24504625366970884 -0.2617808542825101 -0.05644946872556685 -0.31378872411202846 0.17275605584398313 </vector>
                <vector>3.7470027081099036E-17 -1.2802259252708836E-16 -0.13190383869465644 0.23441819807861797 0.06434111157227099 0.3514732412985957 0.18218442704089705 0.19788721231194342 0.3541534133532148 0.047419171202830804 0.24450000682685627 -0.11211717493087023 0.1545377351118066 -0.32216658177689594 -0.031075112572318653 -0.26717943714183884 -0.25864384050969014 -0.2465290687803252 -0.2637054826007783 -0.05300879831785219 -0.31438841952760194 0.1698032380557945 </vector>
                <vector>-1.5959455978986624E-17 -2.2029632892189843E-17 -0.13822192105577139 0.2367549541867847 0.06683724083934314 0.34697032202194683 0.1824544193431164 0.20461816306110414 0.35064222899648867 0.043653732617083704 0.25098495360744355 -0.11029397469945404 0.14987157457151076 -0.31999083152878915 -0.02733718734890082 -0.27278358817968784 -0.25801650196383064 -0.24141894259021704 -0.2678802645458878 -0.05829555436874702 -0.309334542443512 0.1707857194799756 </vector>
                <vector>-3.348016308635238E-17 -5.204170427930421E-17 -0.13261877435273042 0.23212428952033207 0.06589865311333824 0.35244603479677145 0.17978186309052452 0.19785829980023398 0.35555990175429913 0.04623847089375225 0.24373007630345475 -0.10984113528752093 0.15384945120739207 -0.32386908819660987 -0.029148391854384153 -0.26574385477079726 -0.26047571175761225 -0.24640057530469464 -0.2617447731868648 -0.05439759926224767 -0.314832294317417 0.17158515781078068 </vector>
                <vector>-6.297046217795809E-17 6.036837696399288E-17 -0.13169580486374943 0.23791923160918613 0.0624756373523798 0.3495483801942086 0.18557839378306693 0.1987712392402715 0.3517462984204096 0.04859852782257206 0.2463895597992969 -0.1150718497727615 0.15491553048839682 -0.31951283819665155 -0.03330127135397677 -0.26988955354815997 -0.25600323519335977 -0.24606832167004855 -0.2669708773646377 -0.05172906752853614 -0.3131342310678264 0.1674342518499194 </vector>
                <vector>-1.347663300399482E-17 -1.5439038936193584E-17 -0.1387944734403115 0.23919754439462332 0.06595158353385752 0.3452696884153081 0.18460053225992729 0.20591749462185743 0.34875114716447697 0.04397051808301376 0.252883876718268 -0.11193353384009175 0.14958847902930578 -0.3180944137370637 -0.028309701241199435 -0.2750962230159207 -0.2563003827989652 -0.24056367740399062 -0.27038023429668445 -0.05808528216046834 -0.3079908269286752 0.1694178846427325 </vector>
                <vector>2.151057110211241E-17 -4.206704429243757E-18 -0.1317993157089914 0.23301952626145636 0.06497765614678777 0.3523357456687526 0.18088651047390034 0.19735559168426775 0.3551704068459884 0.04708030984542542 0.24359332728822566 -0.11104706273073259 0.1545297270821613 -0.3232385139834033 -0.030337554777099717 -0.2659864508027023 -0.25966578323696743 -0.246852697960177 -0.262342967276035 -0.053341604412289134 -0.31501200683796987 0.17067515642940229 </vector>
                <vector>-1.708702623837155E-17 6.522560269672795E-17 -0.13875784708633226 0.23835658442885407 0.06634950133211268 0.34577520685609914 0.18381204997036066 0.2056227899682256 0.34935488713372387 0.04374828955720767 0.25235994150980917 -0.11127471136690965 0.14956369305241207 -0.31873727696007265 -0.027845028718363134 -0.2743943436813101 -0.25691944134437683 -0.2407387602001215 -0.2695691156754745 -0.05831031934885987 -0.30834864017387165 0.1699525407468872 </vector>
                <vector>-5.134781488891349E-17 -5.882880987906347E-17 -0.13349502951073317 0.23080324028525773 0.06706478631185311 0.3527747377437331 0.17825469287192883 0.19828344131414563 0.35623287180997837 0.045230987113148824 0.24366248835975873 -0.10825733414682052 0.15309923637669787 -0.3248204503630987 -0.02766299328222239 -0.2651901533483353 -0.2616123400775247 -0.24598106567859204 -0.2607591584387322 -0.055639194104247315 -0.31478455442100434 0.17279579118480853 </vector>
                <vector>1.9428902930940238E-17 1.7564075194265172E-17 -0.13943597808936975 0.2308511118156245 0.07048319325122218 0.34978599511119357 0.17646436732932264 0.20394841228926258 0.3544467544917266 0.04105631665284558 0.24849695490213763 -0.10480406106928342 0.14857694822675435 -0.32441179596685665 -0.022884803098951835 -0.26872088418909945 -0.262621150542859 -0.2415538329117592 -0.2626405410431388 -0.061274578846504134 -0.3108857454268441 0.17512331711457654 </vector>
                <vector>2.445960101127298E-17 -4.3194614551822494E-17 -0.13932177243447655 0.23560082959452405 0.06804973246306714 0.34709086483260954 0.18101690886172367 0.20530753976914334 0.35113155253932987 0.042537834334432235 0.2511963746494638 -0.10871379187057253 0.14896150152875826 -0.32080103740611804 -0.025769011477602705 -0.27249635819103923 -0.25906828157933787 -0.24080377907763978 -0.2671224995991085 -0.05969821930205539 -0.3090745049518174 0.17197611731671603 </vector>
                <vector>8.153200337090994E-18 3.2612801348363975E-17 -0.13705572111327896 0.23500345274838907 0.06703448779387672 0.3485664069813741 0.1811490180878991 0.2029677972963572 0.35222114865875226 0.04395935699258437 0.24901197132027 -0.10956245539754103 0.15065015363376155 -0.3213980302363664 -0.027251156206358325 -0.2706811186229321 -0.25911423330269423 -0.24259426359592556 -0.26585411208853194 -0.057727676024273034 -0.31079155678369635 0.1714665298583334 </vector>
                <vector>-3.729655473350135E-17 2.8275992658421957E-17 -0.13031177541196287 0.23424523748657275 0.06350485307422224 0.35236695112462935 0.18251190635324283 0.1963196223902842 0.3547449638193535 0.04849067182099158 0.2431103368898047 -0.11291303819083207 0.1557395919039901 -0.32239806780193986 -0.0322614551389062 -0.26610371776523334 -0.2584926026286497 -0.24774363562988366 -0.2630490126921786 -0.051548103920791254 -0.31549680616891596 0.16928408048620225 </vector>
                <vector>1.1449174941446926E-17 -1.734723475976807E-18 -0.1361728850630201 0.23970342676169643 0.06418046469914819 0.34628318902136407 0.1858917703424498 0.20358054216117102 0.3491677377011529 0.045968141102977755 0.25106031736354373 -0.11388373225796167 0.15161706497507235 -0.3178733154200727 -0.030727960985444374 -0.27396455946228415 -0.25546323827205686 -0.24242465414919878 -0.27005124165752903 -0.05543567720262153 -0.30950202910331653 0.16804663944492965 </vector>
                <vector>2.6020852139652106E-17 -2.0816681711721685E-17 -0.13754835517412284 0.22963701003884665 0.06999459463587017 0.3514302650332512 0.17589299548285553 0.20177799813348374 0.3558595628400757 0.04202910889908424 0.24625620476555926 -0.10493134901044088 0.14993871042097573 -0.3254548472167464 -0.023698290997186088 -0.26662913830731383 -0.26319234357058485 -0.24317126628243763 -0.2609025540771058 -0.059854520854575634 -0.31260052432633684 0.17516673956684853 </vector>
                <vector>-5.1000870193718126E-17 -2.896988204881268E-17 -0.13483957166453892 0.23536733752746802 0.06556905825731887 0.3494601096719052 0.18217992091995813 0.20097256050277895 0.352618267795357 0.045629232621792 0.247432954860841 -0.11115946433065589 0.15236101629432425 -0.3212596930310622 -0.029257944879139887 -0.2696728876303559 -0.25845398116498797 -0.24417864213034624 -0.26551535923712044 -0.055507546069235095 -0.3120943611820119 0.17034899286771127 </vector>
                <vector>-1.2836953722228373E-17 4.9613091412936685E-17 -0.13493672373924936 0.2354132156340322 0.06560248356092671 0.3493851060829941 0.18219353195003693 0.201079134731102 0.3525572641302345 0.04557426588537383 0.2475385190147621 -0.11113947594179167 0.15228988865223228 -0.3212186607535081 -0.02920631367410189 -0.2697671083549805 -0.258436936800218 -0.24409831605176394 -0.26558901355144793 -0.05558576606836206 -0.3120126995431754 0.17035760483690404 </vector>
                <vector>-2.6020852139652105E-19 1.0061396160665481E-17 -0.13794308431996422 0.23578212494449496 0.0671605431046691 0.34767296645514617 0.18161536904301462 0.20405235279803974 0.3514103894576269 0.04356338296177412 0.2501875552679027 -0.1096708354309214 0.15002302157998212 -0.32074931511984167 -0.02699095632520812 -0.2718326566689456 -0.258691063026239 -0.24179736157408685 -0.266868883665745 -0.058330985642667664 -0.309902891116039 0.17131032727700818 </vector>
                <vector>4.4755865680201624E-17 1.5959455978986624E-17 -0.13860266382124928 0.24018588832109505 0.06534784975592496 0.3447926275935755 0.18559977562351376 0.20604048790332735 0.3481108713638398 0.04439728312535812 0.25330963346093494 -0.11284586373822722 0.14979650060027053 -0.317353597613952 -0.02904581246687824 -0.2757830671833911 -0.25553154259707866 -0.24053259290283807 -0.2712609327963212 -0.057597445302804105 -0.3077236791229565 0.16869627979785637 </vector>
                <vector>-2.3158558404290374E-17 1.734723475976807E-18 -0.13453207596109415 0.24054747935143142 0.06280907660174641 0.34661192279376474 0.1872015499550333 0.20228086656716213 0.3490565998695401 0.04737399301167804 0.250228996579966 -0.11553102853914281 0.15291976611510155 -0.3173331849297476 -0.032551525097833114 -0.27368296895958666 -0.25454698685872285 -0.24349668705651806 -0.27034694547607196 -0.05361434841986408 -0.31023845572766506 0.16684395618082287 </vector>
                <vector>-1.1622647289044608E-17 3.773023560249555E-18 -0.13528106608621332 0.2358533687918296 0.06558262516583858 0.34895845301913175 0.18250573484183344 0.2015426385699056 0.35214535637208766 0.04546130929399013 0.24807581336024218 -0.1112931679732924 0.15205517405255609 -0.3208618187023743 -0.02918645039842844 -0.27032559909305165 -0.258170090642327 -0.2437648189441642 -0.266114031717434 -0.05577724029539118 -0.3116130649481554 0.17020687533341655 </vector>
                <vector>6.279698983036042E-17 2.151057110211241E-17 -0.13723458698426128 0.23299183193087125 0.06814072926800244 0.349642819593863 0.17918058040723656 0.20251628382964632 0.35358672530346946 0.04323988862023966 0.247974275799867 -0.10782988524882882 0.15038788494031405 -0.32291909875679486 -0.0259240496272785 -0.26915881791642365 -0.260641900914147 -0.24281486726842322 -0.2639962195955639 -0.05851941259526492 -0.3114734385976389 0.1728512578111152 </vector>
                <vector>0.0 -2.463307335887066E-17 -0.1361724759920989 0.23561108839033773 0.06621987422693623 0.348654549413272 0.18199985167735094 0.20231555100812323 0.3520532476569377 0.04476133804306763 0.2486545702761414 -0.1105732014146545 0.1513609986748356 -0.32099052112073234 -0.02832287578869631 -0.2706535477272677 -0.25850700590476156 -0.24314439016222136 -0.2661590701726971 -0.056699890256538786 -0.311127114653948 0.17071902382661416 </vector>
                <vector>1.0243169431146254E-18 3.2092384305570933E-18 -0.13296332984653286 0.23154565656813547 0.06638668746546822 0.35260957402690973 0.17912507694770466 0.19800718413210588 0.35586624771343905 0.04582485904434288 0.24366871563765455 -0.1091704867578351 0.15355074907032676 -0.3242882536078329 -0.028529528688601213 -0.26547825551681836 -0.2609666657899707 -0.24624602192632944 -0.2613009340502253 -0.05490409842558782 -0.31483701845926304 0.17209984246290946 </vector>
                <vector>7.979727989493312E-18 3.8163916471489756E-17 -0.13411400959337358 0.23750154533524234 0.06408495546173781 0.34858514522999023 0.1844338841731339 0.20094201644915058 0.35132751417611335 0.046770319374355704 0.24810041868953162 -0.11331254940172679 0.15304738948211075 -0.31967949819195074 -0.031099392799923707 -0.27097302333131934 -0.2567390255867257 -0.24434311476349185 -0.2673209004693682 -0.05415798905134679 -0.31172083353323615 0.16866714835109656 </vector>
                <vector>-6.938893903907228E-17 -5.551115123125783E-17 -0.1382790545363103 0.2366422430492618 0.06692652067736318 0.3470071527107167 0.18232956946488185 0.20463767057311943 0.3507048460502461 0.043580203754105463 0.25096492561974226 -0.1101692072564697 0.14982099420098832 -0.32007310555403373 -0.027224715447791887 -0.27272598517124924 -0.2581103794057344 -0.24139626187123114 -0.26779072510052193 -0.05838472119466209 -0.30934198152286296 0.17088201096044262 </vector>
              </data>
            </datamatrix>
          </datavector>
          <classifiernames>Individual</classifiernames>
          <classifiermat>
            <vector>Ind01</vector>
            <vector>Ind02</vector>
            <vector>Ind03</vector>
            <vector>Ind04</vector>
            <vector>Ind05</vector>
            <vector>Ind06</vector>
            <vector>Ind07</vector>
            <vector>Ind08</vector>
            <vector>Ind09</vector>
            <vector>Ind10</vector>
            <vector>Ind11</vector>
            <vector>Ind12</vector>
            <vector>Ind13</vector>
            <vector>Ind14</vector>
            <vector>Ind15</vector>
            <vector>Ind16</vector>
            <vector>Ind17</vector>
            <vector>Ind18</vector>
            <vector>Ind19</vector>
            <vector>Ind20</vector>
            <vector>Ind21</vector>
            <vector>Ind22</vector>
            <vector>Ind23</vector>
            <vector>Ind24</vector>
            <vector>Ind25</vector>
            <vector>Ind26</vector>
            <vector>Ind27</vector>
            <vector>Ind28</vector>
            <vector>Ind29</vector>
            <vector>Ind30</vector>
          </classifiermat>
          <idvec>Ind01	Ind02	Ind03	Ind04	Ind05	Ind06	Ind07	Ind08	Ind09	Ind10	Ind11	Ind12	Ind13	Ind14	Ind15	Ind16	Ind17	Ind18	Ind19	Ind20	Ind21	Ind22	Ind23	Ind24	Ind25	Ind26	Ind27	Ind28	Ind29	Ind30</idvec>
          <meanconfig>-3.1761787346257585E-18 -3.828634096679957E-18 -0.13568665347478015 0.23523769123312135 0.06612448548697143 0.3491130377273368 0.18179485729191577 0.2017381202700331 0.3524598192139532 0.04499373880656073 0.2480420542611207 -0.11055667607972665 0.15170766245589498 -0.32130537786394714 -0.028496437119197516 -0.2700659037705167 -0.2586993274624139 -0.24357138309460827 -0.2656538209590588 -0.05635323165291098 -0.31159263969440576 0.1707699844246578 </meanconfig>
          <omitflag>false	false	false	false	false	false	false	false	false	false	false	false	false	false	false	false	false	false	false	false	false	false	false	false	false	false	false	false	false	false</omitflag>
          <uniquenumvec>654 655 656 657 658 659 660 661 662 663 664 665 666 667 668 669 670 671 672 673 674 675 676 677 678 679 680 681 682 683 </uniquenumvec>
          <linkedsets>686 </linkedsets>
          <linksetmatrix>
            <vector>0 </vector>
            <vector>1 </vector>
            <vector>2 </vector>
            <vector>3 </vector>
            <vector>4 </vector>
            <vector>5 </vector>
            <vector>6 </vector>
            <vector>7 </vector>
            <vector>8 </vector>
            <vector>9 </vector>
            <vector>10 </vector>
            <vector>11 </vector>
            <vector>12 </vector>
            <vector>13 </vector>
            <vector>14 </vector>
            <vector>15 </vector>
            <vector>16 </vector>
            <vector>17 </vector>
            <vector>18 </vector>
            <vector>19 </vector>
            <vector>20 </vector>
            <vector>21 </vector>
            <vector>22 </vector>
            <vector>23 </vector>
            <vector>24 </vector>
            <vector>25 </vector>
            <vector>26 </vector>
            <vector>27 </vector>
            <vector>28 </vector>
            <vector>29 </vector>
          </linksetmatrix>
        </morphojset_contents>
        <covariancematrix>
          <covariancematrix_contents visiblename="CovMatrix, RotRelabVin.txt, averaged, Procrustes coordinates" covarfromorigin="false" df="29" dim="2" fromexternaldata="false" frommorphojset="true" hasobjectsymmetry="false" isasymmetrycomponent="false" issymmetrycomponent="false" linkedoutlinenumber="0" linkedwireframenumber="652" matrixtype="2" pooledwithingroupcovariances="false" uniqueid="684">
            <covariancearray>
              <vector>1.1077728161233303E-33 -2.938574019396505E-34 -2.9024196705966717E-20 -9.399877071514353E-21 2.1501970699224554E-20 -9.019421075157362E-21 -1.790878437146281E-20 2.46989296473088E-20 -1.9335048281258166E-21 -2.3236743738333314E-20 1.79559592672102E-20 2.4664655079294324E-20 -2.2696942400419616E-20 -5.34167634300294E-21 2.900617749920661E-20 -9.455334487513191E-21 -1.2093977016032285E-20 1.993540620145532E-20 -2.915568898731171E-23 -3.050837316757569E-20 1.5222453545352068E-20 1.766243495503869E-20 </vector>
              <vector>-2.938574019396505E-34 2.4895352617462258E-33 -4.546317317945188E-21 1.1210529229609865E-20 -2.9531984556253626E-21 -8.761445540601901E-21 9.256957561871806E-21 7.788048758263587E-21 -9.245218384104905E-21 1.0122306779791808E-22 1.0267431723596602E-20 -6.3972503909616925E-21 -2.760660739166756E-21 8.824004836946977E-21 -2.9113357795195777E-21 -1.1741766934421977E-20 7.539036215890699E-21 5.352311838328268E-21 -1.2066736188002924E-20 -8.59560662491135E-22 7.420041363005181E-21 -5.5160942024720914E-21 </vector>
              <vector>-2.9024196705966717E-20 -4.546317317945188E-21 1.0453786172592583E-5 -3.73416019058838E-9 -6.055204752271672E-6 5.212394781157941E-6 3.2268461855108463E-6 -9.943295378359012E-6 3.0861208492513305E-6 7.369560505918481E-6 -8.459485553478966E-6 -6.141560343815005E-6 7.962532330498705E-6 -6.577559063514702E-7 -8.455095784899568E-6 6.147602341922899E-6 1.8349947675169052E-6 -7.776076012344688E-6 3.2339489802750865E-6 9.940987540441786E-6 -6.828443194995074E-6 -4.1481233683803265E-6 </vector>
              <vector>-9.399877071514353E-21 1.1210529229609865E-20 -3.73416019058838E-9 8.888686669376684E-6 -4.428012341136085E-6 -5.1520870713393E-6 8.452489459257963E-6 2.7503066358936157E-6 -6.268257046430368E-6 2.6192075297295617E-6 5.227659935562224E-6 -7.188903688910049E-6 5.540164362210883E-7 6.770846348301852E-6 -5.221617937454363E-6 -7.193293457489569E-6 6.610658034341076E-6 1.5654056461241503E-6 -8.45479729717515E-6 2.743203841129219E-6 3.5315949170042016E-6 -5.8033724528161025E-6 </vector>
              <vector>2.1501970699224554E-20 -2.9531984556253626E-21 -6.055204752271672E-6 -4.428012341136085E-6 5.715416499468915E-6 -4.523006229121719E-7 -6.082451164144754E-6 4.3905108724363255E-6 1.3359973735218567E-6 -5.575452684207016E-6 2.2960431979188664E-6 7.141497288277673E-6 -4.889724713751829E-6 -2.9935186385946E-6 7.5014839000965886E-6 2.3177182284473886E-8 -4.358013442250903E-6 3.7253564195992148E-6 2.340128818400935E-6 -7.127173001862385E-6 2.1963242830118916E-6 5.295915526114532E-6 </vector>
              <vector>-9.019421075157362E-21 -8.761445540601901E-21 5.212394781157941E-6 -5.1520870713393E-6 -4.523006229121719E-7 5.583078852633379E-6 -3.2892074129481505E-6 -6.5493644836664425E-6 5.170054944740505E-6 2.1554297011440797E-6 -7.245236758408016E-6 1.1043572157220434E-6 3.647570302466272E-6 -4.250950036965341E-6 -1.188595160288154E-6 7.2318947787039145E-6 -2.915732521461542E-6 -4.782661308466319E-6 6.510644550486326E-6 3.3651995605798784E-6 -5.449592102832915E-6 1.2951027916540754E-6 </vector>
              <vector>-1.790878437146281E-20 9.256957561871806E-21 3.2268461855108463E-6 8.452489459257963E-6 -6.082451164144754E-6 -3.2892074129481505E-6 9.035945488700235E-6 -4.5695020412642223E-7 -5.007802920707104E-6 4.768333826081914E-6 2.3576752469971667E-6 -8.734900216574288E-6 2.987458750186776E-6 6.236199787172625E-6 -7.578822051621627E-6 -4.941515018055328E-6 6.8541539683108385E-6 -9.141503969743167E-7 -7.04164486958654E-6 5.680875979498007E-6 1.248641366354222E-6 -6.8011758033319384E-6 </vector>
              <vector>2.46989296473088E-20 7.788048758263587E-21 -9.943295378359012E-6 2.7503066358936157E-6 4.3905108724363255E-6 -6.5493644836664425E-6 -4.5695020412642223E-7 1.03065273532692E-5 -4.872073296212339E-6 -6.19948890290395E-6 9.660884621042702E-6 3.6194775744072204E-6 -7.401617765176304E-6 2.717869628794036E-6 6.427705261321986E-6 -8.069567190767569E-6 2.976219455982211E-7 7.879224710489747E-6 -5.688344299879219E-6 -8.606744372802567E-6 7.585558243353886E-6 2.1517590472867165E-6 </vector>
              <vector>-1.9335048281258166E-21 -9.245218384104905E-21 3.0861208492513305E-6 -6.268257046430368E-6 1.3359973735218567E-6 5.170054944740505E-6 -5.007802920707104E-6 -4.872073296212339E-6 5.329860337658063E-6 3.2702583193586627E-7 -6.181113263209319E-6 3.2571501536904147E-6 1.9580374704408242E-6 -4.967941865404957E-6 1.1876648357309233E-6 6.885102797655003E-6 -4.119726629679721E-6 -3.3973827588897283E-6 6.915130498934101E-6 9.9807739129738E-7 -4.504168551940906E-6 2.8682438476181827E-6 </vector>
              <vector>-2.3236743738333314E-20 1.0122306779791808E-22 7.369560505918481E-6 2.6192075297295617E-6 -5.575452684207016E-6 2.1554297011440797E-6 4.768333826081914E-6 -6.19948890290395E-6 3.2702583193586627E-7 5.968635014444458E-6 -4.422568131694051E-6 -6.450702384601984E-6 5.7775657635426076E-6 1.5333896042253082E-6 -7.501631249030945E-6 2.212735577909951E-6 3.243706182171288E-6 -5.020948121037454E-6 -2.136949512753849E-7 7.818248179866446E-6 -3.7728450934426316E-6 -4.636506198776389E-6 </vector>
              <vector>1.79559592672102E-20 1.0267431723596602E-20 -8.459485553478966E-6 5.227659935562224E-6 2.2960431979188664E-6 -7.245236758408016E-6 2.3576752469971667E-6 9.660884621042702E-6 -6.181113263209319E-6 -4.422568131694051E-6 9.916608990557538E-6 7.430951216332984E-7 -6.116181282895017E-6 4.511939335459011E-6 3.7711261623102182E-6 -9.201626578999156E-6 2.401105349024153E-6 7.211099996185373E-6 -7.585924846385892E-6 -6.430013099239192E-6 7.600145999161107E-6 -5.523444154216996E-8 </vector>
              <vector>2.4664655079294324E-20 -6.3972503909616925E-21 -6.141560343815005E-6 -7.188903688910049E-6 7.141497288277673E-6 1.1043572157220434E-6 -8.734900216574288E-6 3.6194775744072204E-6 3.2571501536904147E-6 -6.450702384601984E-6 7.430951216332984E-7 9.425863851411726E-6 -5.128467786835067E-6 -5.0911105407160765E-6 9.19415825861786E-6 2.206026659094215E-6 -6.426717556163498E-6 3.3042230299565484E-6 4.9392071801380734E-6 -8.062464396003081E-6 1.1565379010304316E-6 7.133232679639378E-6 </vector>
              <vector>-2.2696942400419616E-20 -2.760660739166756E-21 7.962532330498705E-6 5.540164362210883E-7 -4.889724713751829E-6 3.647570302466272E-6 2.987458750186776E-6 -7.401617765176304E-6 1.9580374704408242E-6 5.7775657635426076E-6 -6.116181282895017E-6 -5.128467786835067E-6 6.099858421730141E-6 -7.683828835921904E-8 -6.767466664371836E-6 4.232050362703319E-6 1.8118823607507888E-6 -5.825054437385972E-6 1.9336568665813647E-6 7.744018753087017E-6 -4.980053539169782E-6 -3.5232433402637285E-6 </vector>
              <vector>-5.34167634300294E-21 8.824004836946977E-21 -6.577559063514702E-7 6.770846348301852E-6 -2.9935186385946E-6 -4.250950036965341E-6 6.236199787172625E-6 2.717869628794036E-6 -4.967941865404957E-6 1.5333896042253082E-6 4.511939335459011E-6 -5.0911105407160765E-6 -7.683828835921904E-8 5.198636930372354E-6 -3.447667922681296E-6 -5.86434898343946E-6 4.920453191561574E-6 1.6795447139152738E-6 -6.6427152935988026E-6 1.466743547059574E-6 3.117845600797123E-6 -4.160621211547469E-6 </vector>
              <vector>2.900617749920661E-20 -2.9113357795195777E-21 -8.455095784899568E-6 -5.221617937454363E-6 7.5014839000965886E-6 -1.188595160288154E-6 -7.578822051621627E-6 6.427705261321986E-6 1.1876648357309233E-6 -7.501631249030945E-6 3.7711261623102182E-6 9.19415825861786E-6 -6.767466664371836E-6 -3.447667922681296E-6 9.909506195793264E-6 -7.454029595506241E-7 -5.370189252044686E-6 5.3708552908911286E-6 2.3532854784176737E-6 -9.654842622934866E-6 3.448507180588901E-6 6.767039041109225E-6 </vector>
              <vector>-9.455334487513191E-21 -1.1741766934421977E-20 6.147602341922899E-6 -7.193293457489569E-6 2.3177182284473886E-8 7.2318947787039145E-6 -4.941515018055328E-6 -8.069567190767569E-6 6.885102797655003E-6 2.212735577909951E-6 -9.201626578999156E-6 2.206026659094215E-6 4.232050362703319E-6 -5.86434898343946E-6 -7.454029595506241E-7 9.432966646176232E-6 -4.2695518314029455E-6 -5.8371025715664835E-6 8.740942214682128E-6 3.6238673429868087E-6 -6.870778511239667E-6 2.256821198391913E-6 </vector>
              <vector>-1.2093977016032285E-20 7.539036215890699E-21 1.8349947675169052E-6 6.610658034341076E-6 -4.358013442250903E-6 -2.915732521461542E-6 6.8541539683108385E-6 2.976219455982211E-7 -4.119726629679721E-6 3.243706182171288E-6 2.401105349024153E-6 -6.426717556163498E-6 1.8118823607507888E-6 4.920453191561574E-6 -5.370189252044686E-6 -4.2695518314029455E-6 5.239531512240118E-6 -2.0269886973329417E-7 -5.720064832807145E-6 3.7879894076270905E-6 1.4263261989396881E-6 -5.0457279825379175E-6 </vector>
              <vector>1.993540620145532E-20 5.352311838328268E-21 -7.776076012344688E-6 1.5654056461241503E-6 3.7253564195992148E-6 -4.782661308466319E-6 -9.141503969743167E-7 7.879224710489747E-6 -3.3973827588897283E-6 -5.020948121037454E-6 7.211099996185373E-6 3.3042230299565484E-6 -5.825054437385972E-6 1.6795447139152738E-6 5.3708552908911286E-6 -5.8371025715664835E-6 -2.0269886973329417E-7 6.058963839862329E-6 -3.8917288777574685E-6 -6.911750815004035E-6 5.699779646409615E-6 2.0651008757262493E-6 </vector>
              <vector>-2.915568898731171E-23 -1.2066736188002924E-20 3.2339489802750865E-6 -8.45479729717515E-6 2.340128818400935E-6 6.510644550486326E-6 -7.04164486958654E-6 -5.688344299879219E-6 6.915130498934101E-6 -2.136949512753849E-7 -7.585924846385892E-6 4.9392071801380734E-6 1.9336568665813647E-6 -6.6427152935988026E-6 2.3532854784176737E-6 8.740942214682128E-6 -5.720064832807145E-6 -3.8917288777574685E-6 9.040335257279588E-6 4.629922022342809E-7 -5.468851351109116E-6 4.23749457214516E-6 </vector>
              <vector>-3.050837316757569E-20 -8.59560662491135E-22 9.940987540441786E-6 2.743203841129219E-6 -7.127173001862385E-6 3.3651995605798784E-6 5.680875979498007E-6 -8.606744372802567E-6 9.9807739129738E-7 7.818248179866446E-6 -6.430013099239192E-6 -8.062464396003081E-6 7.744018753087017E-6 1.466743547059574E-6 -9.654842622934866E-6 3.6238673429868087E-6 3.7879894076270905E-6 -6.911750815004035E-6 4.629922022342809E-7 1.030213758468967E-5 -5.402912550148939E-6 -5.738440472501875E-6 </vector>
              <vector>1.5222453545352068E-20 7.420041363005181E-21 -6.828443194995074E-6 3.5315949170042016E-6 2.1963242830118916E-6 -5.449592102832915E-6 1.248641366354222E-6 7.585558243353886E-6 -4.504168551940906E-6 -3.7728450934426316E-6 7.600145999161107E-6 1.1565379010304316E-6 -4.980053539169782E-6 3.117845600797123E-6 3.448507180588901E-6 -6.870778511239667E-6 1.4263261989396881E-6 5.699779646409615E-6 -5.468851351109116E-6 -5.402912550148939E-6 5.8615716091589455E-6 4.0481194906891154E-7 </vector>
              <vector>1.766243495503869E-20 -5.5160942024720914E-21 -4.1481233683803265E-6 -5.8033724528161025E-6 5.295915526114532E-6 1.2951027916540754E-6 -6.8011758033319384E-6 2.1517590472867165E-6 2.8682438476181827E-6 -4.636506198776389E-6 -5.523444154216996E-8 7.133232679639378E-6 -3.5232433402637285E-6 -4.160621211547469E-6 6.767039041109225E-6 2.256821198391913E-6 -5.0457279825379175E-6 2.0651008757262493E-6 4.23749457214516E-6 -5.738440472501875E-6 4.0481194906891154E-7 5.436923742943455E-6 </vector>
            </covariancearray>
          </covariancematrix_contents>
          <principal_component_analysis>
            <pca_contents visiblename="PCA: CovMatrix, RotRelabVin.txt, averaged, Procrustes coordinates" covarfromorigin="false" dimension="2" linkedoutlinenumber="0" linkedwireframenumber="652" npcs="2" uniqueid="685" eigvalvariance="5.838175869968578E-10" numvarscaledeigvalvar="0.4740545133079086" scaledeigvalvar="0.024873230636526068" shapedimension="18">
              <meanconfig>-3.1761787346257585E-18 -3.828634096679957E-18 -0.13568665347478015 0.23523769123312135 0.06612448548697143 0.3491130377273368 0.18179485729191577 0.2017381202700331 0.3524598192139532 0.04499373880656073 0.2480420542611207 -0.11055667607972665 0.15170766245589498 -0.32130537786394714 -0.028496437119197516 -0.2700659037705167 -0.2586993274624139 -0.24357138309460827 -0.2656538209590588 -0.05635323165291098 -0.31159263969440576 0.1707699844246578 </meanconfig>
              <eigenvectors>
                <vector>9.857551051419296E-16 3.7852208126837815E-16 </vector>
                <vector>1.5543608243235435E-16 -4.476999618785873E-16 </vector>
                <vector>-0.3553190707161432 -8.477485126368034E-4 </vector>
                <vector>8.477485126402451E-4 -0.35531907071614294 </vector>
                <vector>0.20545417887769646 0.17758440159419367 </vector>
                <vector>-0.1775844015941857 0.20545417887769446 </vector>
                <vector>-0.10899337452967753 -0.33819048626588744 </vector>
                <vector>0.3381904862658901 -0.10899337452968004 </vector>
                <vector>-0.10540396948997124 0.25027513365021564 </vector>
                <vector>-0.2502751336502134 -0.10540396948997625 </vector>
                <vector>0.2879574607082564 -0.20816546667153601 </vector>
                <vector>0.20816546667153363 0.28795746070825357 </vector>
                <vector>-0.2705974145716562 -0.022905862459437848 </vector>
                <vector>0.022905862459432227 -0.27059741457165815 </vector>
                <vector>0.28696087256149255 0.2095371525788924 </vector>
                <vector>-0.20953715257890065 0.2869608725614947 </vector>
                <vector>-0.0618344299831626 -0.26443173519177765 </vector>
                <vector>0.264431735191773 -0.061834429983156844 </vector>
                <vector>-0.1106058880239277 0.33766654887116443 </vector>
                <vector>-0.33766654887116604 -0.11060588802392149 </vector>
                <vector>0.23238163516708693 -0.14052193759318982 </vector>
                <vector>0.1405219375931963 0.23238163516709018 </vector>
              </eigenvectors>
              <eigenvalues>8.280078902715693E-5 7.040405194320191E-5 </eigenvalues>
              <percentvar>54.0458046251794 45.95419537482061 </percentvar>
            </pca_contents>
            <morphojset>
              <morphojset_contents visiblename="PC scores, CovMatrix, RotRelabVin.txt, averaged, Procrustes coordinates" uniqueid="686" alignmentmethod="-1" dimension="1" hasprocrustesfit="false" hasrawdata="false" linkedoutlinenumber="0" linkedwireframenumber="652" nincl="30" nlmk="11" nobs="30" objsymmetry="false" procsumsquare="0.0" procrustesfitfromparentset="false">
                <alignmentvectors>
                  <vector>0.0 </vector>
                  <vector>0.0 </vector>
                  <vector>0.0 </vector>
                  <vector>0.0 </vector>
                  <vector>0.0 </vector>
                  <vector>0.0 </vector>
                  <vector>0.0 </vector>
                  <vector>0.0 </vector>
                  <vector>0.0 </vector>
                  <vector>0.0 </vector>
                  <vector>0.0 </vector>
                </alignmentvectors>
                <datavector>
                  <datamatrix visiblename="PC scores, CovMatrix, RotRelabVin.txt, averaged, Procrustes coordinates" covarfromorigin="false" matrixtype="9" iscoordinates="false" issymmetrycomponent="false" isasymmetrycomponent="false">
                    <data>
                      <vector>0.005373207465595286 -3.658440413747032E-4 </vector>
                      <vector>-0.013226646495061415 -0.0012245645616912539 </vector>
                      <vector>0.024063128758958618 0.010858306610274725 </vector>
                      <vector>-0.012724156361674182 -0.008074767574491673 </vector>
                      <vector>-0.0031355998111982962 0.010442701199546118 </vector>
                      <vector>-0.010651689592934267 0.0022809448388467638 </vector>
                      <vector>0.007145333151486004 -0.004253094282460223 </vector>
                      <vector>-0.008655009176834963 0.00874162041280934 </vector>
                      <vector>-0.011213662383923913 -0.007573606269565718 </vector>
                      <vector>0.008773100603121654 -0.011123567813425992 </vector>
                      <vector>-0.010955246151223874 0.006216603216885378 </vector>
                      <vector>0.008664374203515708 -0.008757053144142978 </vector>
                      <vector>-0.006197785809074711 0.012465406867228492 </vector>
                      <vector>0.010522479060269005 0.012370571116856667 </vector>
                      <vector>0.010232956703741905 -9.975917894380394E-4 </vector>
                      <vector>0.0038514706819436383 6.684233491766012E-4 </vector>
                      <vector>-0.015133483597503317 0.002757027244170527 </vector>
                      <vector>0.0013984148555366417 -0.012564904032488252 </vector>
                      <vector>0.005201884107422335 0.015774810714473123 </vector>
                      <vector>-0.002383119115815734 -3.705587199899173E-4 </vector>
                      <vector>-0.002109390547007852 -4.990236894752721E-4 </vector>
                      <vector>0.006354055080770574 -0.0015170789159814936 </vector>
                      <vector>0.008239916525319637 -0.013906407277932416 </vector>
                      <vector>-0.0032137382780698448 -0.014951385945730354 </vector>
                      <vector>-0.0011373331435382949 -0.0017354591464690218 </vector>
                      <vector>0.004341355434713197 0.0063310412112943856 </vector>
                      <vector>0.0013697847020307044 -0.0010476103168973864 </vector>
                      <vector>-0.007689192759819452 0.010372413042261283 </vector>
                      <vector>-0.004410778384721611 -0.006381850904782434 </vector>
                      <vector>0.007305370273975541 -0.003935501397484876 </vector>
                    </data>
                  </datamatrix>
                </datavector>
                <classifiernames>Individual</classifiernames>
                <classifiermat>
                  <vector>Ind01</vector>
                  <vector>Ind02</vector>
                  <vector>Ind03</vector>
                  <vector>Ind04</vector>
                  <vector>Ind05</vector>
                  <vector>Ind06</vector>
                  <vector>Ind07</vector>
                  <vector>Ind08</vector>
                  <vector>Ind09</vector>
                  <vector>Ind10</vector>
                  <vector>Ind11</vector>
                  <vector>Ind12</vector>
                  <vector>Ind13</vector>
                  <vector>Ind14</vector>
                  <vector>Ind15</vector>
                  <vector>Ind16</vector>
                  <vector>Ind17</vector>
                  <vector>Ind18</vector>
                  <vector>Ind19</vector>
                  <vector>Ind20</vector>
                  <vector>Ind21</vector>
                  <vector>Ind22</vector>
                  <vector>Ind23</vector>
                  <vector>Ind24</vector>
                  <vector>Ind25</vector>
                  <vector>Ind26</vector>
                  <vector>Ind27</vector>
                  <vector>Ind28</vector>
                  <vector>Ind29</vector>
                  <vector>Ind30</vector>
                </classifiermat>
                <idvec>Ind01	Ind02	Ind03	Ind04	Ind05	Ind06	Ind07	Ind08	Ind09	Ind10	Ind11	Ind12	Ind13	Ind14	Ind15	Ind16	Ind17	Ind18	Ind19	Ind20	Ind21	Ind22	Ind23	Ind24	Ind25	Ind26	Ind27	Ind28	Ind29	Ind30</idvec>
                <meanconfig>-3.1761787346257585E-18 -3.828634096679957E-18 -0.13568665347478015 0.23523769123312135 0.06612448548697143 0.3491130377273368 0.18179485729191577 0.2017381202700331 0.3524598192139532 0.04499373880656073 0.2480420542611207 -0.11055667607972665 0.15170766245589498 -0.32130537786394714 -0.028496437119197516 -0.2700659037705167 -0.2586993274624139 -0.24357138309460827 -0.2656538209590588 -0.05635323165291098 -0.31159263969440576 0.1707699844246578 </meanconfig>
                <omitflag>false	false	false	false	false	false	false	false	false	false	false	false	false	false	false	false	false	false	false	false	false	false	false	false	false	false	false	false	false	false</omitflag>
                <uniquenumvec>654 655 656 657 658 659 660 661 662 663 664 665 666 667 668 669 670 671 672 673 674 675 676 677 678 679 680 681 682 683 </uniquenumvec>
                <linkedsets>653 </linkedsets>
                <linksetmatrix>
                  <vector>0 </vector>
                  <vector>1 </vector>
                  <vector>2 </vector>
                  <vector>3 </vector>
                  <vector>4 </vector>
                  <vector>5 </vector>
                  <vector>6 </vector>
                  <vector>7 </vector>
                  <vector>8 </vector>
                  <vector>9 </vector>
                  <vector>10 </vector>
                  <vector>11 </vector>
                  <vector>12 </vector>
                  <vector>13 </vector>
                  <vector>14 </vector>
                  <vector>15 </vector>
                  <vector>16 </vector>
                  <vector>17 </vector>
                  <vector>18 </vector>
                  <vector>19 </vector>
                  <vector>20 </vector>
                  <vector>21 </vector>
                  <vector>22 </vector>
                  <vector>23 </vector>
                  <vector>24 </vector>
                  <vector>25 </vector>
                  <vector>26 </vector>
                  <vector>27 </vector>
                  <vector>28 </vector>
                  <vector>29 </vector>
                </linksetmatrix>
              </morphojset_contents>
            </morphojset>
          </principal_component_analysis>
        </covariancematrix>
      </morphojset>
    </morphojset>
  </morphojproject>
</morphojroot>
