# Supplementary material for: A Step-by-Step Guide for Geometric Morphometrics of Floral Symmetry
Source: Front Plant Sci. 2018 Oct 10;9:1433. doi: 10.3389/fpls.2018.01433 (PMC6191499; doi:10.3389/fpls.2018.01433)
Supplement: Supplementary file 1 [file Data_Sheet_1.ZIP › SupplementaryInformation/CaseStudy3_RotationalSymmetryOnly_Vinca/coVin.txt]

1	1	1	1
10	8	6	4
11	9	7	5
2	10	8	6
3	11	9	7
4	2	10	8
5	3	11	9
6	4	2	10
7	5	3	11
8	6	4	2
9	7	5	3
