# Supplementary material for: A Step-by-Step Guide for Geometric Morphometrics of Floral Symmetry
Source: Front Plant Sci. 2018 Oct 10;9:1433. doi: 10.3389/fpls.2018.01433 (PMC6191499; doi:10.3389/fpls.2018.01433)
Supplement: Supplementary file 1 [file Data_Sheet_1.ZIP › SupplementaryInformation/CaseStudy3_RotationalSymmetryOnly_Vinca/CaseStudy3_FolderDescription.xlsx]

## Sheet: Sheet1
Description of files in this folder:
Files	Description
VincaRawSimul30.txt	Raw 2D landmark coordinates
coVin.txt	A matrix containing containing the information for rotated relabelled landmarks
EryRefRotRelab.txt	Raw 2D landmark coordinates of all original and transformed relabelled configurations of landmarks ready for analysis in MorphoJ generated by coEry.txt
SymmetryFunctions.R	The R file (openable with any text editor) containing functions C1v, Cn and RotatePC
RscriptRotationalSymmetryVincaProject.html	A step-by-step guide for analysis of rotational asymmetry in R using functions C1v, Cn and MorphoJ
RotRelabVin.morphoj	The MorphoJ project containing all compiled datasets and analyses
