# Supplementary material for: A Step-by-Step Guide for Geometric Morphometrics of Floral Symmetry
Source: Front Plant Sci. 2018 Oct 10;9:1433. doi: 10.3389/fpls.2018.01433 (PMC6191499; doi:10.3389/fpls.2018.01433)
Supplement: Supplementary file 1 [file Data_Sheet_1.ZIP › SupplementaryInformation/CaseStudy3_RotationalSymmetryOnly_Vinca/RotRelabVin.txt]

Ind01_Cn00	0.0076473897	-0.0216854717	-0.1478910308	0.244355176	0.0713460631	0.3390316919	0.1737401923	0.1971414656	0.3590559122	0.0326468234	0.2557583736	-0.0966807945	0.1584813881	-0.3052305736	-0.0356690614	-0.2663618864	-0.2629814861	-0.2533505423	-0.2681921773	-0.0474101612	-0.3103195555	0.1736679366
Ind02_Cn00	0.0080005709	-0.0091581619	-0.1350022375	0.2316262329	0.0624225804	0.3566756591	0.1905757448	0.1909471427	0.3541345686	0.0406812065	0.2577497823	-0.1009424591	0.1554024072	-0.3071562896	-0.0345797728	-0.2723830663	-0.2707964865	-0.2480945365	-0.2537704394	-0.0422024579	-0.3162033126	0.1535747902
Ind03_Cn00	0.0084640764	0.0018311486	-0.145227576	0.2300410333	0.0573807057	0.3467192019	0.1772426562	0.2272411112	0.3583391607	0.0283918589	0.2562967041	-0.0989846354	0.1467259917	-0.3339766999	-0.0250520338	-0.2782279622	-0.256868166	-0.2503463936	-0.2582495513	-0.0659055381	-0.3143618581	0.1795354539
Ind04_Cn00	0.0158403395	-0.0015140686	-0.128931877	0.2203862829	0.069429093	0.3482270508	0.1823683101	0.2105563165	0.3466030954	0.0613168886	0.250278298	-0.1193410608	0.1636555735	-0.3119500816	-0.031820954	-0.2676759529	-0.2558276006	-0.2452360442	-0.2698535669	-0.0524786688	-0.3197561375	0.160432407
Ind05_Cn00	0.0003405532	-0.0141165783	-0.1383903707	0.2305618303	0.0705221976	0.3765299127	0.170632948	0.1980260505	0.3257547631	0.0640239468	0.2612996904	-0.106097015	0.1529684732	-0.3185381881	-0.0216182249	-0.2650022947	-0.253184686	-0.2480962851	-0.2632698004	-0.0663093786	-0.3390503891	0.1780033133
Ind06_Cn00	0.0190205271	-0.0134462136	-0.1384630251	0.2292302591	0.052500094	0.3557758971	0.1752834227	0.1982825534	0.3460984245	0.0458935787	0.2277894875	-0.1204068473	0.1709143991	-0.3425438445	-0.0297004085	-0.2670412148	-0.2571829199	-0.242474369	-0.2774246764	-0.068350573	-0.2998390926	0.1607433961
Ind07_Cn00	0.0012748148	-0.0087490347	-0.1377222218	0.2385119567	0.0624875423	0.3588051751	0.186884987	0.2234914794	0.3644328082	0.0442344606	0.2423633316	-0.0973286751	0.1570276279	-0.314500656	-0.0201524873	-0.2924371045	-0.2377384942	-0.2552188198	-0.2600757186	-0.0627582463	-0.3149545671	0.1711337805
Ind08_Cn00	-0.0117260392	0.0062397177	-0.1265861492	0.2313319267	0.0685900761	0.3534394673	0.177751929	0.2047408346	0.3488099924	0.0451750539	0.2530230712	-0.1064075647	0.1386124078	-0.3337234841	-0.0348795453	-0.2594343208	-0.2412610541	-0.252880115	-0.2481785231	-0.0545719199	-0.3163759415	0.1619973656
Ind09_Cn00	0.0048110561	-0.0237612695	-0.1318841737	0.2241440572	0.0776979668	0.3580296312	0.1981725429	0.209410289	0.3533153081	0.0532174609	0.2562942577	-0.1277143346	0.1717377443	-0.3102591455	-0.0293408482	-0.27938348	-0.2461815436	-0.2485379774	-0.2571201008	-0.0626410143	-0.3308882502	0.1752675998
Ind10_Cn00	0.007875901	0.0037641097	-0.14596034	0.2439234864	0.0708847969	0.3449704028	0.2040112705	0.1981983115	0.3489605422	0.0420375863	0.239748115	-0.1092652889	0.1531715402	-0.3013273772	-0.0254549578	-0.2661964298	-0.2572345351	-0.2322137666	-0.2657416762	-0.0719069186	-0.3139313244	0.1723012858
Ind11_Cn00	0.0080204835	-0.0030711869	-0.1329754289	0.2317918314	0.0788851128	0.3404510263	0.1933862961	0.1956352017	0.3512522046	0.0474619538	0.2418442633	-0.0989007868	0.1677840776	-0.3327136786	-0.0132830409	-0.2685972945	-0.2470702869	-0.2500239559	-0.2681722914	-0.03791642	-0.3237939711	0.1759656058
Ind12_Cn00	-0.0197344251	-0.0023672717	-0.1409516058	0.2335238402	0.073533699	0.3454079467	0.1821405467	0.1905759951	0.3422675592	0.0452977905	0.2424343999	-0.1099014224	0.1520654426	-0.305653575	-0.0261486202	-0.2802778169	-0.2544087309	-0.2447572904	-0.2648684394	-0.0469276944	-0.2795302841	0.1849004943
Ind13_Cn00	0.0011777215	0.0101536844	-0.1363724959	0.2261449138	0.0481115791	0.3627866978	0.1736637386	0.1968942496	0.3445962982	0.054625851	0.2433782696	-0.1166385966	0.1463884582	-0.3155497392	-0.0201047597	-0.2695389912	-0.269151162	-0.2321544419	-0.2623587638	-0.0547662494	-0.330773474	0.1877554757
Ind14_Cn00	-0.0046869842	0.0055537378	-0.1425337528	0.2360360077	0.0858407976	0.3625074788	0.1764019145	0.1802941078	0.3540183423	0.0206836131	0.241159931	-0.1008979193	0.1379924193	-0.3261506201	-0.037107796	-0.2672706229	-0.2645321928	-0.2312442496	-0.2838416573	-0.052340358	-0.3029140524	0.1756800141
Ind15_Cn00	0.0133010812	-0.0034547718	-0.1271590286	0.2644368338	0.07681087	0.3589578446	0.1713165284	0.2219746459	0.3740557654	0.0331161585	0.2450023171	-0.1013388355	0.1572193757	-0.3099990492	-0.0196353702	-0.2678355662	-0.2350295491	-0.2475927212	-0.253580523	-0.0745460964	-0.301977447	0.1548225099
Ind16_Cn00	-0.0032712601	0.0120159383	-0.1462949093	0.2378981059	0.0733126558	0.3420560883	0.1849772895	0.202312392	0.3534374656	0.0565038676	0.2351134268	-0.0971937514	0.1587812195	-0.3079829037	-0.0183506154	-0.2733076321	-0.2365461789	-0.2440212603	-0.25886176	-0.0444605326	-0.3028734789	0.1966186258
Ind17_Cn00	0.0012840478	0.0032128374	-0.1430130179	0.2295046292	0.0494811548	0.3488269349	0.1934684502	0.199875848	0.3450115615	0.0306231172	0.2434465981	-0.1022016982	0.1489358948	-0.3071011767	-0.0315433278	-0.2650179338	-0.2624353951	-0.2579711635	-0.2488197788	-0.0472247004	-0.337642854	0.1579290652
Ind18_Cn00	0.0028710543	-0.0050652134	-0.1392581479	0.2484984771	0.0568503503	0.346578813	0.179598547	0.1974720075	0.3383230072	0.0505995723	0.2501727009	-0.1128630946	0.1499779726	-0.3225488736	-0.0168780114	-0.2583493817	-0.2528582046	-0.2488132019	-0.2802836954	-0.0625069418	-0.3090151028	0.1624727318
Ind19_Cn00	0.0062055881	-0.0076780016	-0.1452302044	0.2136715924	0.058628916	0.3604875628	0.1740566567	0.2087202568	0.3466981055	0.030081732	0.247065716	-0.0922453054	0.1497911862	-0.3150528893	-0.037373612	-0.2616371185	-0.2595368383	-0.2429686648	-0.2561854038	-0.0458107072	-0.3013835838	0.1696645664
Ind20_Cn00	0.0117907588	0.0078328275	-0.1359047242	0.2280844628	0.0635643116	0.3533375614	0.196559284	0.1998653429	0.3531320625	0.0583743948	0.2582738412	-0.1150121897	0.1463236824	-0.3266817092	-0.0256682378	-0.2716576891	-0.2704636179	-0.2495014673	-0.2689600527	-0.0586587899	-0.3161055657	0.1757095156
Ind21_Cn00	-0.0133364084	-0.0160213373	-0.1271286616	0.2311775766	0.0495582301	0.3635488103	0.1776736641	0.201796494	0.3572040382	0.0378182105	0.2476057336	-0.1143282467	0.1612256279	-0.3123273872	-0.0326978825	-0.2719757501	-0.2600048303	-0.2325956855	-0.2649593375	-0.0689796304	-0.3021993378	0.1698870921
Ind22_Cn00	0.0138726417	-0.0029063274	-0.1427149026	0.2436191146	0.0574853258	0.3452703836	0.1796688876	0.189634123	0.3498220061	0.0473423658	0.2609973766	-0.0868466387	0.1439664308	-0.3244432419	-0.0398237262	-0.277511374	-0.2547682433	-0.244827347	-0.2597387424	-0.0657190523	-0.3172351181	0.1673248608
Ind23_Cn00	-0.0064035204	0.0142778836	-0.1318833975	0.2269559501	0.0645500583	0.3384499693	0.1772305834	0.2155300422	0.3703957789	0.0495885125	0.254165889	-0.1176977677	0.1473454809	-0.3013791472	-0.0299344141	-0.2814344702	-0.250039004	-0.2494340681	-0.2677187446	-0.0645639861	-0.2993229638	0.1593651416
Ind24_Cn00	0.0049381686	-0.0111848754	-0.1295895587	0.2317129207	0.068328509	0.3469716602	0.1808465832	0.198240089	0.346069234	0.0475815693	0.2611244741	-0.1235059017	0.1561839733	-0.3157634151	-0.0294509054	-0.2753936513	-0.2491314722	-0.2456042331	-0.2808670695	-0.0694958992	-0.3334423849	0.160655418
Ind25_Cn00	0.005907465	0.0018895469	-0.1271973264	0.2317883162	0.0653765924	0.3413325413	0.1841278232	0.2045513257	0.3558835299	0.0427043498	0.2650770322	-0.1217059714	0.1465946949	-0.3067774009	-0.0229624678	-0.2521838706	-0.2564763577	-0.2569550945	-0.2732999709	-0.0585847311	-0.3224212464	0.1863500005
Ind26_Cn00	0.0146022968	-0.0086189962	-0.1112842984	0.2336205494	0.0824099387	0.3401859325	0.1599562667	0.1847331425	0.3391797669	0.0154870219	0.2602940362	-0.0987936789	0.1539038188	-0.3224256277	-0.0281511057	-0.2630460625	-0.2658668746	-0.2342749985	-0.2724453879	-0.0443749296	-0.3041289106	0.1520640176
Ind27_Cn00	-0.0034068093	-0.0022027372	-0.1314553012	0.2398813535	0.0660905441	0.346719168	0.1889263621	0.1932953785	0.3457134042	0.0453142265	0.2563150564	-0.1011577257	0.149330905	-0.3283175549	-0.031521492	-0.2631037469	-0.258270537	-0.2452364544	-0.2586963905	-0.0500698792	-0.2886545252	0.1776189548
Ind28_Cn00	-0.0032258307	0.0015854337	-0.1502641248	0.2322349121	0.0429742234	0.3435552009	0.172698378	0.2187494836	0.3623927664	0.0372701692	0.234699004	-0.1065129131	0.1695872913	-0.3296867393	-0.015223489	-0.2574791296	-0.2554072518	-0.2434824084	-0.2667333662	-0.0452136538	-0.3319383489	0.1591908023
Ind29_Cn00	-0.00165124	-0.0133088682	-0.1318678537	0.2434752818	0.0637278089	0.3521475985	0.1841308781	0.1901819723	0.3405076048	0.0597275962	0.2531128077	-0.120705572	0.1456179734	-0.3248059912	-0.0227350016	-0.2699507477	-0.2603544116	-0.243868791	-0.2598569266	-0.049557287	-0.2970842449	0.1815836503
Ind30_Cn00	-0.0149170592	0.0039074963	-0.1302731988	0.2361670626	0.0665574734	0.3458632976	0.1804819138	0.2081466079	0.3494711018	0.0397440498	0.254502734	-0.0899543878	0.1490028084	-0.3140293362	-0.0226882595	-0.2597097054	-0.2412030329	-0.2545807981	-0.2750929401	-0.063445289	-0.3103070159	0.1589670939
Ind01_Cn01	0.0076473897	-0.0216854717	-0.2681921773	-0.0474101612	-0.3103195555	0.1736679366	-0.1478910308	0.244355176	0.0713460631	0.3390316919	0.1737401923	0.1971414656	0.3590559122	0.0326468234	0.2557583736	-0.0966807945	0.1584813881	-0.3052305736	-0.0356690614	-0.2663618864	-0.2629814861	-0.2533505423
Ind02_Cn01	0.0080005709	-0.0091581619	-0.2537704394	-0.0422024579	-0.3162033126	0.1535747902	-0.1350022375	0.2316262329	0.0624225804	0.3566756591	0.1905757448	0.1909471427	0.3541345686	0.0406812065	0.2577497823	-0.1009424591	0.1554024072	-0.3071562896	-0.0345797728	-0.2723830663	-0.2707964865	-0.2480945365
Ind03_Cn01	0.0084640764	0.0018311486	-0.2582495513	-0.0659055381	-0.3143618581	0.1795354539	-0.145227576	0.2300410333	0.0573807057	0.3467192019	0.1772426562	0.2272411112	0.3583391607	0.0283918589	0.2562967041	-0.0989846354	0.1467259917	-0.3339766999	-0.0250520338	-0.2782279622	-0.256868166	-0.2503463936
Ind04_Cn01	0.0158403395	-0.0015140686	-0.2698535669	-0.0524786688	-0.3197561375	0.160432407	-0.128931877	0.2203862829	0.069429093	0.3482270508	0.1823683101	0.2105563165	0.3466030954	0.0613168886	0.250278298	-0.1193410608	0.1636555735	-0.3119500816	-0.031820954	-0.2676759529	-0.2558276006	-0.2452360442
Ind05_Cn01	0.0003405532	-0.0141165783	-0.2632698004	-0.0663093786	-0.3390503891	0.1780033133	-0.1383903707	0.2305618303	0.0705221976	0.3765299127	0.170632948	0.1980260505	0.3257547631	0.0640239468	0.2612996904	-0.106097015	0.1529684732	-0.3185381881	-0.0216182249	-0.2650022947	-0.253184686	-0.2480962851
Ind06_Cn01	0.0190205271	-0.0134462136	-0.2774246764	-0.068350573	-0.2998390926	0.1607433961	-0.1384630251	0.2292302591	0.052500094	0.3557758971	0.1752834227	0.1982825534	0.3460984245	0.0458935787	0.2277894875	-0.1204068473	0.1709143991	-0.3425438445	-0.0297004085	-0.2670412148	-0.2571829199	-0.242474369
Ind07_Cn01	0.0012748148	-0.0087490347	-0.2600757186	-0.0627582463	-0.3149545671	0.1711337805	-0.1377222218	0.2385119567	0.0624875423	0.3588051751	0.186884987	0.2234914794	0.3644328082	0.0442344606	0.2423633316	-0.0973286751	0.1570276279	-0.314500656	-0.0201524873	-0.2924371045	-0.2377384942	-0.2552188198
Ind08_Cn01	-0.0117260392	0.0062397177	-0.2481785231	-0.0545719199	-0.3163759415	0.1619973656	-0.1265861492	0.2313319267	0.0685900761	0.3534394673	0.177751929	0.2047408346	0.3488099924	0.0451750539	0.2530230712	-0.1064075647	0.1386124078	-0.3337234841	-0.0348795453	-0.2594343208	-0.2412610541	-0.252880115
Ind09_Cn01	0.0048110561	-0.0237612695	-0.2571201008	-0.0626410143	-0.3308882502	0.1752675998	-0.1318841737	0.2241440572	0.0776979668	0.3580296312	0.1981725429	0.209410289	0.3533153081	0.0532174609	0.2562942577	-0.1277143346	0.1717377443	-0.3102591455	-0.0293408482	-0.27938348	-0.2461815436	-0.2485379774
Ind10_Cn01	0.007875901	0.0037641097	-0.2657416762	-0.0719069186	-0.3139313244	0.1723012858	-0.14596034	0.2439234864	0.0708847969	0.3449704028	0.2040112705	0.1981983115	0.3489605422	0.0420375863	0.239748115	-0.1092652889	0.1531715402	-0.3013273772	-0.0254549578	-0.2661964298	-0.2572345351	-0.2322137666
Ind11_Cn01	0.0080204835	-0.0030711869	-0.2681722914	-0.03791642	-0.3237939711	0.1759656058	-0.1329754289	0.2317918314	0.0788851128	0.3404510263	0.1933862961	0.1956352017	0.3512522046	0.0474619538	0.2418442633	-0.0989007868	0.1677840776	-0.3327136786	-0.0132830409	-0.2685972945	-0.2470702869	-0.2500239559
Ind12_Cn01	-0.0197344251	-0.0023672717	-0.2648684394	-0.0469276944	-0.2795302841	0.1849004943	-0.1409516058	0.2335238402	0.073533699	0.3454079467	0.1821405467	0.1905759951	0.3422675592	0.0452977905	0.2424343999	-0.1099014224	0.1520654426	-0.305653575	-0.0261486202	-0.2802778169	-0.2544087309	-0.2447572904
Ind13_Cn01	0.0011777215	0.0101536844	-0.2623587638	-0.0547662494	-0.330773474	0.1877554757	-0.1363724959	0.2261449138	0.0481115791	0.3627866978	0.1736637386	0.1968942496	0.3445962982	0.054625851	0.2433782696	-0.1166385966	0.1463884582	-0.3155497392	-0.0201047597	-0.2695389912	-0.269151162	-0.2321544419
Ind14_Cn01	-0.0046869842	0.0055537378	-0.2838416573	-0.052340358	-0.3029140524	0.1756800141	-0.1425337528	0.2360360077	0.0858407976	0.3625074788	0.1764019145	0.1802941078	0.3540183423	0.0206836131	0.241159931	-0.1008979193	0.1379924193	-0.3261506201	-0.037107796	-0.2672706229	-0.2645321928	-0.2312442496
Ind15_Cn01	0.0133010812	-0.0034547718	-0.253580523	-0.0745460964	-0.301977447	0.1548225099	-0.1271590286	0.2644368338	0.07681087	0.3589578446	0.1713165284	0.2219746459	0.3740557654	0.0331161585	0.2450023171	-0.1013388355	0.1572193757	-0.3099990492	-0.0196353702	-0.2678355662	-0.2350295491	-0.2475927212
Ind16_Cn01	-0.0032712601	0.0120159383	-0.25886176	-0.0444605326	-0.3028734789	0.1966186258	-0.1462949093	0.2378981059	0.0733126558	0.3420560883	0.1849772895	0.202312392	0.3534374656	0.0565038676	0.2351134268	-0.0971937514	0.1587812195	-0.3079829037	-0.0183506154	-0.2733076321	-0.2365461789	-0.2440212603
Ind17_Cn01	0.0012840478	0.0032128374	-0.2488197788	-0.0472247004	-0.337642854	0.1579290652	-0.1430130179	0.2295046292	0.0494811548	0.3488269349	0.1934684502	0.199875848	0.3450115615	0.0306231172	0.2434465981	-0.1022016982	0.1489358948	-0.3071011767	-0.0315433278	-0.2650179338	-0.2624353951	-0.2579711635
Ind18_Cn01	0.0028710543	-0.0050652134	-0.2802836954	-0.0625069418	-0.3090151028	0.1624727318	-0.1392581479	0.2484984771	0.0568503503	0.346578813	0.179598547	0.1974720075	0.3383230072	0.0505995723	0.2501727009	-0.1128630946	0.1499779726	-0.3225488736	-0.0168780114	-0.2583493817	-0.2528582046	-0.2488132019
Ind19_Cn01	0.0062055881	-0.0076780016	-0.2561854038	-0.0458107072	-0.3013835838	0.1696645664	-0.1452302044	0.2136715924	0.058628916	0.3604875628	0.1740566567	0.2087202568	0.3466981055	0.030081732	0.247065716	-0.0922453054	0.1497911862	-0.3150528893	-0.037373612	-0.2616371185	-0.2595368383	-0.2429686648
Ind20_Cn01	0.0117907588	0.0078328275	-0.2689600527	-0.0586587899	-0.3161055657	0.1757095156	-0.1359047242	0.2280844628	0.0635643116	0.3533375614	0.196559284	0.1998653429	0.3531320625	0.0583743948	0.2582738412	-0.1150121897	0.1463236824	-0.3266817092	-0.0256682378	-0.2716576891	-0.2704636179	-0.2495014673
Ind21_Cn01	-0.0133364084	-0.0160213373	-0.2649593375	-0.0689796304	-0.3021993378	0.1698870921	-0.1271286616	0.2311775766	0.0495582301	0.3635488103	0.1776736641	0.201796494	0.3572040382	0.0378182105	0.2476057336	-0.1143282467	0.1612256279	-0.3123273872	-0.0326978825	-0.2719757501	-0.2600048303	-0.2325956855
Ind22_Cn01	0.0138726417	-0.0029063274	-0.2597387424	-0.0657190523	-0.3172351181	0.1673248608	-0.1427149026	0.2436191146	0.0574853258	0.3452703836	0.1796688876	0.189634123	0.3498220061	0.0473423658	0.2609973766	-0.0868466387	0.1439664308	-0.3244432419	-0.0398237262	-0.277511374	-0.2547682433	-0.244827347
Ind23_Cn01	-0.0064035204	0.0142778836	-0.2677187446	-0.0645639861	-0.2993229638	0.1593651416	-0.1318833975	0.2269559501	0.0645500583	0.3384499693	0.1772305834	0.2155300422	0.3703957789	0.0495885125	0.254165889	-0.1176977677	0.1473454809	-0.3013791472	-0.0299344141	-0.2814344702	-0.250039004	-0.2494340681
Ind24_Cn01	0.0049381686	-0.0111848754	-0.2808670695	-0.0694958992	-0.3334423849	0.160655418	-0.1295895587	0.2317129207	0.068328509	0.3469716602	0.1808465832	0.198240089	0.346069234	0.0475815693	0.2611244741	-0.1235059017	0.1561839733	-0.3157634151	-0.0294509054	-0.2753936513	-0.2491314722	-0.2456042331
Ind25_Cn01	0.005907465	0.0018895469	-0.2732999709	-0.0585847311	-0.3224212464	0.1863500005	-0.1271973264	0.2317883162	0.0653765924	0.3413325413	0.1841278232	0.2045513257	0.3558835299	0.0427043498	0.2650770322	-0.1217059714	0.1465946949	-0.3067774009	-0.0229624678	-0.2521838706	-0.2564763577	-0.2569550945
Ind26_Cn01	0.0146022968	-0.0086189962	-0.2724453879	-0.0443749296	-0.3041289106	0.1520640176	-0.1112842984	0.2336205494	0.0824099387	0.3401859325	0.1599562667	0.1847331425	0.3391797669	0.0154870219	0.2602940362	-0.0987936789	0.1539038188	-0.3224256277	-0.0281511057	-0.2630460625	-0.2658668746	-0.2342749985
Ind27_Cn01	-0.0034068093	-0.0022027372	-0.2586963905	-0.0500698792	-0.2886545252	0.1776189548	-0.1314553012	0.2398813535	0.0660905441	0.346719168	0.1889263621	0.1932953785	0.3457134042	0.0453142265	0.2563150564	-0.1011577257	0.149330905	-0.3283175549	-0.031521492	-0.2631037469	-0.258270537	-0.2452364544
Ind28_Cn01	-0.0032258307	0.0015854337	-0.2667333662	-0.0452136538	-0.3319383489	0.1591908023	-0.1502641248	0.2322349121	0.0429742234	0.3435552009	0.172698378	0.2187494836	0.3623927664	0.0372701692	0.234699004	-0.1065129131	0.1695872913	-0.3296867393	-0.015223489	-0.2574791296	-0.2554072518	-0.2434824084
Ind29_Cn01	-0.00165124	-0.0133088682	-0.2598569266	-0.049557287	-0.2970842449	0.1815836503	-0.1318678537	0.2434752818	0.0637278089	0.3521475985	0.1841308781	0.1901819723	0.3405076048	0.0597275962	0.2531128077	-0.120705572	0.1456179734	-0.3248059912	-0.0227350016	-0.2699507477	-0.2603544116	-0.243868791
Ind30_Cn01	-0.0149170592	0.0039074963	-0.2750929401	-0.063445289	-0.3103070159	0.1589670939	-0.1302731988	0.2361670626	0.0665574734	0.3458632976	0.1804819138	0.2081466079	0.3494711018	0.0397440498	0.254502734	-0.0899543878	0.1490028084	-0.3140293362	-0.0226882595	-0.2597097054	-0.2412030329	-0.2545807981
Ind01_Cn02	0.0076473897	-0.0216854717	-0.0356690614	-0.2663618864	-0.2629814861	-0.2533505423	-0.2681921773	-0.0474101612	-0.3103195555	0.1736679366	-0.1478910308	0.244355176	0.0713460631	0.3390316919	0.1737401923	0.1971414656	0.3590559122	0.0326468234	0.2557583736	-0.0966807945	0.1584813881	-0.3052305736
Ind02_Cn02	0.0080005709	-0.0091581619	-0.0345797728	-0.2723830663	-0.2707964865	-0.2480945365	-0.2537704394	-0.0422024579	-0.3162033126	0.1535747902	-0.1350022375	0.2316262329	0.0624225804	0.3566756591	0.1905757448	0.1909471427	0.3541345686	0.0406812065	0.2577497823	-0.1009424591	0.1554024072	-0.3071562896
Ind03_Cn02	0.0084640764	0.0018311486	-0.0250520338	-0.2782279622	-0.256868166	-0.2503463936	-0.2582495513	-0.0659055381	-0.3143618581	0.1795354539	-0.145227576	0.2300410333	0.0573807057	0.3467192019	0.1772426562	0.2272411112	0.3583391607	0.0283918589	0.2562967041	-0.0989846354	0.1467259917	-0.3339766999
Ind04_Cn02	0.0158403395	-0.0015140686	-0.031820954	-0.2676759529	-0.2558276006	-0.2452360442	-0.2698535669	-0.0524786688	-0.3197561375	0.160432407	-0.128931877	0.2203862829	0.069429093	0.3482270508	0.1823683101	0.2105563165	0.3466030954	0.0613168886	0.250278298	-0.1193410608	0.1636555735	-0.3119500816
Ind05_Cn02	0.0003405532	-0.0141165783	-0.0216182249	-0.2650022947	-0.253184686	-0.2480962851	-0.2632698004	-0.0663093786	-0.3390503891	0.1780033133	-0.1383903707	0.2305618303	0.0705221976	0.3765299127	0.170632948	0.1980260505	0.3257547631	0.0640239468	0.2612996904	-0.106097015	0.1529684732	-0.3185381881
Ind06_Cn02	0.0190205271	-0.0134462136	-0.0297004085	-0.2670412148	-0.2571829199	-0.242474369	-0.2774246764	-0.068350573	-0.2998390926	0.1607433961	-0.1384630251	0.2292302591	0.052500094	0.3557758971	0.1752834227	0.1982825534	0.3460984245	0.0458935787	0.2277894875	-0.1204068473	0.1709143991	-0.3425438445
Ind07_Cn02	0.0012748148	-0.0087490347	-0.0201524873	-0.2924371045	-0.2377384942	-0.2552188198	-0.2600757186	-0.0627582463	-0.3149545671	0.1711337805	-0.1377222218	0.2385119567	0.0624875423	0.3588051751	0.186884987	0.2234914794	0.3644328082	0.0442344606	0.2423633316	-0.0973286751	0.1570276279	-0.314500656
Ind08_Cn02	-0.0117260392	0.0062397177	-0.0348795453	-0.2594343208	-0.2412610541	-0.252880115	-0.2481785231	-0.0545719199	-0.3163759415	0.1619973656	-0.1265861492	0.2313319267	0.0685900761	0.3534394673	0.177751929	0.2047408346	0.3488099924	0.0451750539	0.2530230712	-0.1064075647	0.1386124078	-0.3337234841
Ind09_Cn02	0.0048110561	-0.0237612695	-0.0293408482	-0.27938348	-0.2461815436	-0.2485379774	-0.2571201008	-0.0626410143	-0.3308882502	0.1752675998	-0.1318841737	0.2241440572	0.0776979668	0.3580296312	0.1981725429	0.209410289	0.3533153081	0.0532174609	0.2562942577	-0.1277143346	0.1717377443	-0.3102591455
Ind10_Cn02	0.007875901	0.0037641097	-0.0254549578	-0.2661964298	-0.2572345351	-0.2322137666	-0.2657416762	-0.0719069186	-0.3139313244	0.1723012858	-0.14596034	0.2439234864	0.0708847969	0.3449704028	0.2040112705	0.1981983115	0.3489605422	0.0420375863	0.239748115	-0.1092652889	0.1531715402	-0.3013273772
Ind11_Cn02	0.0080204835	-0.0030711869	-0.0132830409	-0.2685972945	-0.2470702869	-0.2500239559	-0.2681722914	-0.03791642	-0.3237939711	0.1759656058	-0.1329754289	0.2317918314	0.0788851128	0.3404510263	0.1933862961	0.1956352017	0.3512522046	0.0474619538	0.2418442633	-0.0989007868	0.1677840776	-0.3327136786
Ind12_Cn02	-0.0197344251	-0.0023672717	-0.0261486202	-0.2802778169	-0.2544087309	-0.2447572904	-0.2648684394	-0.0469276944	-0.2795302841	0.1849004943	-0.1409516058	0.2335238402	0.073533699	0.3454079467	0.1821405467	0.1905759951	0.3422675592	0.0452977905	0.2424343999	-0.1099014224	0.1520654426	-0.305653575
Ind13_Cn02	0.0011777215	0.0101536844	-0.0201047597	-0.2695389912	-0.269151162	-0.2321544419	-0.2623587638	-0.0547662494	-0.330773474	0.1877554757	-0.1363724959	0.2261449138	0.0481115791	0.3627866978	0.1736637386	0.1968942496	0.3445962982	0.054625851	0.2433782696	-0.1166385966	0.1463884582	-0.3155497392
Ind14_Cn02	-0.0046869842	0.0055537378	-0.037107796	-0.2672706229	-0.2645321928	-0.2312442496	-0.2838416573	-0.052340358	-0.3029140524	0.1756800141	-0.1425337528	0.2360360077	0.0858407976	0.3625074788	0.1764019145	0.1802941078	0.3540183423	0.0206836131	0.241159931	-0.1008979193	0.1379924193	-0.3261506201
Ind15_Cn02	0.0133010812	-0.0034547718	-0.0196353702	-0.2678355662	-0.2350295491	-0.2475927212	-0.253580523	-0.0745460964	-0.301977447	0.1548225099	-0.1271590286	0.2644368338	0.07681087	0.3589578446	0.1713165284	0.2219746459	0.3740557654	0.0331161585	0.2450023171	-0.1013388355	0.1572193757	-0.3099990492
Ind16_Cn02	-0.0032712601	0.0120159383	-0.0183506154	-0.2733076321	-0.2365461789	-0.2440212603	-0.25886176	-0.0444605326	-0.3028734789	0.1966186258	-0.1462949093	0.2378981059	0.0733126558	0.3420560883	0.1849772895	0.202312392	0.3534374656	0.0565038676	0.2351134268	-0.0971937514	0.1587812195	-0.3079829037
Ind17_Cn02	0.0012840478	0.0032128374	-0.0315433278	-0.2650179338	-0.2624353951	-0.2579711635	-0.2488197788	-0.0472247004	-0.337642854	0.1579290652	-0.1430130179	0.2295046292	0.0494811548	0.3488269349	0.1934684502	0.199875848	0.3450115615	0.0306231172	0.2434465981	-0.1022016982	0.1489358948	-0.3071011767
Ind18_Cn02	0.0028710543	-0.0050652134	-0.0168780114	-0.2583493817	-0.2528582046	-0.2488132019	-0.2802836954	-0.0625069418	-0.3090151028	0.1624727318	-0.1392581479	0.2484984771	0.0568503503	0.346578813	0.179598547	0.1974720075	0.3383230072	0.0505995723	0.2501727009	-0.1128630946	0.1499779726	-0.3225488736
Ind19_Cn02	0.0062055881	-0.0076780016	-0.037373612	-0.2616371185	-0.2595368383	-0.2429686648	-0.2561854038	-0.0458107072	-0.3013835838	0.1696645664	-0.1452302044	0.2136715924	0.058628916	0.3604875628	0.1740566567	0.2087202568	0.3466981055	0.030081732	0.247065716	-0.0922453054	0.1497911862	-0.3150528893
Ind20_Cn02	0.0117907588	0.0078328275	-0.0256682378	-0.2716576891	-0.2704636179	-0.2495014673	-0.2689600527	-0.0586587899	-0.3161055657	0.1757095156	-0.1359047242	0.2280844628	0.0635643116	0.3533375614	0.196559284	0.1998653429	0.3531320625	0.0583743948	0.2582738412	-0.1150121897	0.1463236824	-0.3266817092
Ind21_Cn02	-0.0133364084	-0.0160213373	-0.0326978825	-0.2719757501	-0.2600048303	-0.2325956855	-0.2649593375	-0.0689796304	-0.3021993378	0.1698870921	-0.1271286616	0.2311775766	0.0495582301	0.3635488103	0.1776736641	0.201796494	0.3572040382	0.0378182105	0.2476057336	-0.1143282467	0.1612256279	-0.3123273872
Ind22_Cn02	0.0138726417	-0.0029063274	-0.0398237262	-0.277511374	-0.2547682433	-0.244827347	-0.2597387424	-0.0657190523	-0.3172351181	0.1673248608	-0.1427149026	0.2436191146	0.0574853258	0.3452703836	0.1796688876	0.189634123	0.3498220061	0.0473423658	0.2609973766	-0.0868466387	0.1439664308	-0.3244432419
Ind23_Cn02	-0.0064035204	0.0142778836	-0.0299344141	-0.2814344702	-0.250039004	-0.2494340681	-0.2677187446	-0.0645639861	-0.2993229638	0.1593651416	-0.1318833975	0.2269559501	0.0645500583	0.3384499693	0.1772305834	0.2155300422	0.3703957789	0.0495885125	0.254165889	-0.1176977677	0.1473454809	-0.3013791472
Ind24_Cn02	0.0049381686	-0.0111848754	-0.0294509054	-0.2753936513	-0.2491314722	-0.2456042331	-0.2808670695	-0.0694958992	-0.3334423849	0.160655418	-0.1295895587	0.2317129207	0.068328509	0.3469716602	0.1808465832	0.198240089	0.346069234	0.0475815693	0.2611244741	-0.1235059017	0.1561839733	-0.3157634151
Ind25_Cn02	0.005907465	0.0018895469	-0.0229624678	-0.2521838706	-0.2564763577	-0.2569550945	-0.2732999709	-0.0585847311	-0.3224212464	0.1863500005	-0.1271973264	0.2317883162	0.0653765924	0.3413325413	0.1841278232	0.2045513257	0.3558835299	0.0427043498	0.2650770322	-0.1217059714	0.1465946949	-0.3067774009
Ind26_Cn02	0.0146022968	-0.0086189962	-0.0281511057	-0.2630460625	-0.2658668746	-0.2342749985	-0.2724453879	-0.0443749296	-0.3041289106	0.1520640176	-0.1112842984	0.2336205494	0.0824099387	0.3401859325	0.1599562667	0.1847331425	0.3391797669	0.0154870219	0.2602940362	-0.0987936789	0.1539038188	-0.3224256277
Ind27_Cn02	-0.0034068093	-0.0022027372	-0.031521492	-0.2631037469	-0.258270537	-0.2452364544	-0.2586963905	-0.0500698792	-0.2886545252	0.1776189548	-0.1314553012	0.2398813535	0.0660905441	0.346719168	0.1889263621	0.1932953785	0.3457134042	0.0453142265	0.2563150564	-0.1011577257	0.149330905	-0.3283175549
Ind28_Cn02	-0.0032258307	0.0015854337	-0.015223489	-0.2574791296	-0.2554072518	-0.2434824084	-0.2667333662	-0.0452136538	-0.3319383489	0.1591908023	-0.1502641248	0.2322349121	0.0429742234	0.3435552009	0.172698378	0.2187494836	0.3623927664	0.0372701692	0.234699004	-0.1065129131	0.1695872913	-0.3296867393
Ind29_Cn02	-0.00165124	-0.0133088682	-0.0227350016	-0.2699507477	-0.2603544116	-0.243868791	-0.2598569266	-0.049557287	-0.2970842449	0.1815836503	-0.1318678537	0.2434752818	0.0637278089	0.3521475985	0.1841308781	0.1901819723	0.3405076048	0.0597275962	0.2531128077	-0.120705572	0.1456179734	-0.3248059912
Ind30_Cn02	-0.0149170592	0.0039074963	-0.0226882595	-0.2597097054	-0.2412030329	-0.2545807981	-0.2750929401	-0.063445289	-0.3103070159	0.1589670939	-0.1302731988	0.2361670626	0.0665574734	0.3458632976	0.1804819138	0.2081466079	0.3494711018	0.0397440498	0.254502734	-0.0899543878	0.1490028084	-0.3140293362
Ind01_Cn03	0.0076473897	-0.0216854717	0.2557583736	-0.0966807945	0.1584813881	-0.3052305736	-0.0356690614	-0.2663618864	-0.2629814861	-0.2533505423	-0.2681921773	-0.0474101612	-0.3103195555	0.1736679366	-0.1478910308	0.244355176	0.0713460631	0.3390316919	0.1737401923	0.1971414656	0.3590559122	0.0326468234
Ind02_Cn03	0.0080005709	-0.0091581619	0.2577497823	-0.1009424591	0.1554024072	-0.3071562896	-0.0345797728	-0.2723830663	-0.2707964865	-0.2480945365	-0.2537704394	-0.0422024579	-0.3162033126	0.1535747902	-0.1350022375	0.2316262329	0.0624225804	0.3566756591	0.1905757448	0.1909471427	0.3541345686	0.0406812065
Ind03_Cn03	0.0084640764	0.0018311486	0.2562967041	-0.0989846354	0.1467259917	-0.3339766999	-0.0250520338	-0.2782279622	-0.256868166	-0.2503463936	-0.2582495513	-0.0659055381	-0.3143618581	0.1795354539	-0.145227576	0.2300410333	0.0573807057	0.3467192019	0.1772426562	0.2272411112	0.3583391607	0.0283918589
Ind04_Cn03	0.0158403395	-0.0015140686	0.250278298	-0.1193410608	0.1636555735	-0.3119500816	-0.031820954	-0.2676759529	-0.2558276006	-0.2452360442	-0.2698535669	-0.0524786688	-0.3197561375	0.160432407	-0.128931877	0.2203862829	0.069429093	0.3482270508	0.1823683101	0.2105563165	0.3466030954	0.0613168886
Ind05_Cn03	0.0003405532	-0.0141165783	0.2612996904	-0.106097015	0.1529684732	-0.3185381881	-0.0216182249	-0.2650022947	-0.253184686	-0.2480962851	-0.2632698004	-0.0663093786	-0.3390503891	0.1780033133	-0.1383903707	0.2305618303	0.0705221976	0.3765299127	0.170632948	0.1980260505	0.3257547631	0.0640239468
Ind06_Cn03	0.0190205271	-0.0134462136	0.2277894875	-0.1204068473	0.1709143991	-0.3425438445	-0.0297004085	-0.2670412148	-0.2571829199	-0.242474369	-0.2774246764	-0.068350573	-0.2998390926	0.1607433961	-0.1384630251	0.2292302591	0.052500094	0.3557758971	0.1752834227	0.1982825534	0.3460984245	0.0458935787
Ind07_Cn03	0.0012748148	-0.0087490347	0.2423633316	-0.0973286751	0.1570276279	-0.314500656	-0.0201524873	-0.2924371045	-0.2377384942	-0.2552188198	-0.2600757186	-0.0627582463	-0.3149545671	0.1711337805	-0.1377222218	0.2385119567	0.0624875423	0.3588051751	0.186884987	0.2234914794	0.3644328082	0.0442344606
Ind08_Cn03	-0.0117260392	0.0062397177	0.2530230712	-0.1064075647	0.1386124078	-0.3337234841	-0.0348795453	-0.2594343208	-0.2412610541	-0.252880115	-0.2481785231	-0.0545719199	-0.3163759415	0.1619973656	-0.1265861492	0.2313319267	0.0685900761	0.3534394673	0.177751929	0.2047408346	0.3488099924	0.0451750539
Ind09_Cn03	0.0048110561	-0.0237612695	0.2562942577	-0.1277143346	0.1717377443	-0.3102591455	-0.0293408482	-0.27938348	-0.2461815436	-0.2485379774	-0.2571201008	-0.0626410143	-0.3308882502	0.1752675998	-0.1318841737	0.2241440572	0.0776979668	0.3580296312	0.1981725429	0.209410289	0.3533153081	0.0532174609
Ind10_Cn03	0.007875901	0.0037641097	0.239748115	-0.1092652889	0.1531715402	-0.3013273772	-0.0254549578	-0.2661964298	-0.2572345351	-0.2322137666	-0.2657416762	-0.0719069186	-0.3139313244	0.1723012858	-0.14596034	0.2439234864	0.0708847969	0.3449704028	0.2040112705	0.1981983115	0.3489605422	0.0420375863
Ind11_Cn03	0.0080204835	-0.0030711869	0.2418442633	-0.0989007868	0.1677840776	-0.3327136786	-0.0132830409	-0.2685972945	-0.2470702869	-0.2500239559	-0.2681722914	-0.03791642	-0.3237939711	0.1759656058	-0.1329754289	0.2317918314	0.0788851128	0.3404510263	0.1933862961	0.1956352017	0.3512522046	0.0474619538
Ind12_Cn03	-0.0197344251	-0.0023672717	0.2424343999	-0.1099014224	0.1520654426	-0.305653575	-0.0261486202	-0.2802778169	-0.2544087309	-0.2447572904	-0.2648684394	-0.0469276944	-0.2795302841	0.1849004943	-0.1409516058	0.2335238402	0.073533699	0.3454079467	0.1821405467	0.1905759951	0.3422675592	0.0452977905
Ind13_Cn03	0.0011777215	0.0101536844	0.2433782696	-0.1166385966	0.1463884582	-0.3155497392	-0.0201047597	-0.2695389912	-0.269151162	-0.2321544419	-0.2623587638	-0.0547662494	-0.330773474	0.1877554757	-0.1363724959	0.2261449138	0.0481115791	0.3627866978	0.1736637386	0.1968942496	0.3445962982	0.054625851
Ind14_Cn03	-0.0046869842	0.0055537378	0.241159931	-0.1008979193	0.1379924193	-0.3261506201	-0.037107796	-0.2672706229	-0.2645321928	-0.2312442496	-0.2838416573	-0.052340358	-0.3029140524	0.1756800141	-0.1425337528	0.2360360077	0.0858407976	0.3625074788	0.1764019145	0.1802941078	0.3540183423	0.0206836131
Ind15_Cn03	0.0133010812	-0.0034547718	0.2450023171	-0.1013388355	0.1572193757	-0.3099990492	-0.0196353702	-0.2678355662	-0.2350295491	-0.2475927212	-0.253580523	-0.0745460964	-0.301977447	0.1548225099	-0.1271590286	0.2644368338	0.07681087	0.3589578446	0.1713165284	0.2219746459	0.3740557654	0.0331161585
Ind16_Cn03	-0.0032712601	0.0120159383	0.2351134268	-0.0971937514	0.1587812195	-0.3079829037	-0.0183506154	-0.2733076321	-0.2365461789	-0.2440212603	-0.25886176	-0.0444605326	-0.3028734789	0.1966186258	-0.1462949093	0.2378981059	0.0733126558	0.3420560883	0.1849772895	0.202312392	0.3534374656	0.0565038676
Ind17_Cn03	0.0012840478	0.0032128374	0.2434465981	-0.1022016982	0.1489358948	-0.3071011767	-0.0315433278	-0.2650179338	-0.2624353951	-0.2579711635	-0.2488197788	-0.0472247004	-0.337642854	0.1579290652	-0.1430130179	0.2295046292	0.0494811548	0.3488269349	0.1934684502	0.199875848	0.3450115615	0.0306231172
Ind18_Cn03	0.0028710543	-0.0050652134	0.2501727009	-0.1128630946	0.1499779726	-0.3225488736	-0.0168780114	-0.2583493817	-0.2528582046	-0.2488132019	-0.2802836954	-0.0625069418	-0.3090151028	0.1624727318	-0.1392581479	0.2484984771	0.0568503503	0.346578813	0.179598547	0.1974720075	0.3383230072	0.0505995723
Ind19_Cn03	0.0062055881	-0.0076780016	0.247065716	-0.0922453054	0.1497911862	-0.3150528893	-0.037373612	-0.2616371185	-0.2595368383	-0.2429686648	-0.2561854038	-0.0458107072	-0.3013835838	0.1696645664	-0.1452302044	0.2136715924	0.058628916	0.3604875628	0.1740566567	0.2087202568	0.3466981055	0.030081732
Ind20_Cn03	0.0117907588	0.0078328275	0.2582738412	-0.1150121897	0.1463236824	-0.3266817092	-0.0256682378	-0.2716576891	-0.2704636179	-0.2495014673	-0.2689600527	-0.0586587899	-0.3161055657	0.1757095156	-0.1359047242	0.2280844628	0.0635643116	0.3533375614	0.196559284	0.1998653429	0.3531320625	0.0583743948
Ind21_Cn03	-0.0133364084	-0.0160213373	0.2476057336	-0.1143282467	0.1612256279	-0.3123273872	-0.0326978825	-0.2719757501	-0.2600048303	-0.2325956855	-0.2649593375	-0.0689796304	-0.3021993378	0.1698870921	-0.1271286616	0.2311775766	0.0495582301	0.3635488103	0.1776736641	0.201796494	0.3572040382	0.0378182105
Ind22_Cn03	0.0138726417	-0.0029063274	0.2609973766	-0.0868466387	0.1439664308	-0.3244432419	-0.0398237262	-0.277511374	-0.2547682433	-0.244827347	-0.2597387424	-0.0657190523	-0.3172351181	0.1673248608	-0.1427149026	0.2436191146	0.0574853258	0.3452703836	0.1796688876	0.189634123	0.3498220061	0.0473423658
Ind23_Cn03	-0.0064035204	0.0142778836	0.254165889	-0.1176977677	0.1473454809	-0.3013791472	-0.0299344141	-0.2814344702	-0.250039004	-0.2494340681	-0.2677187446	-0.0645639861	-0.2993229638	0.1593651416	-0.1318833975	0.2269559501	0.0645500583	0.3384499693	0.1772305834	0.2155300422	0.3703957789	0.0495885125
Ind24_Cn03	0.0049381686	-0.0111848754	0.2611244741	-0.1235059017	0.1561839733	-0.3157634151	-0.0294509054	-0.2753936513	-0.2491314722	-0.2456042331	-0.2808670695	-0.0694958992	-0.3334423849	0.160655418	-0.1295895587	0.2317129207	0.068328509	0.3469716602	0.1808465832	0.198240089	0.346069234	0.0475815693
Ind25_Cn03	0.005907465	0.0018895469	0.2650770322	-0.1217059714	0.1465946949	-0.3067774009	-0.0229624678	-0.2521838706	-0.2564763577	-0.2569550945	-0.2732999709	-0.0585847311	-0.3224212464	0.1863500005	-0.1271973264	0.2317883162	0.0653765924	0.3413325413	0.1841278232	0.2045513257	0.3558835299	0.0427043498
Ind26_Cn03	0.0146022968	-0.0086189962	0.2602940362	-0.0987936789	0.1539038188	-0.3224256277	-0.0281511057	-0.2630460625	-0.2658668746	-0.2342749985	-0.2724453879	-0.0443749296	-0.3041289106	0.1520640176	-0.1112842984	0.2336205494	0.0824099387	0.3401859325	0.1599562667	0.1847331425	0.3391797669	0.0154870219
Ind27_Cn03	-0.0034068093	-0.0022027372	0.2563150564	-0.1011577257	0.149330905	-0.3283175549	-0.031521492	-0.2631037469	-0.258270537	-0.2452364544	-0.2586963905	-0.0500698792	-0.2886545252	0.1776189548	-0.1314553012	0.2398813535	0.0660905441	0.346719168	0.1889263621	0.1932953785	0.3457134042	0.0453142265
Ind28_Cn03	-0.0032258307	0.0015854337	0.234699004	-0.1065129131	0.1695872913	-0.3296867393	-0.015223489	-0.2574791296	-0.2554072518	-0.2434824084	-0.2667333662	-0.0452136538	-0.3319383489	0.1591908023	-0.1502641248	0.2322349121	0.0429742234	0.3435552009	0.172698378	0.2187494836	0.3623927664	0.0372701692
Ind29_Cn03	-0.00165124	-0.0133088682	0.2531128077	-0.120705572	0.1456179734	-0.3248059912	-0.0227350016	-0.2699507477	-0.2603544116	-0.243868791	-0.2598569266	-0.049557287	-0.2970842449	0.1815836503	-0.1318678537	0.2434752818	0.0637278089	0.3521475985	0.1841308781	0.1901819723	0.3405076048	0.0597275962
Ind30_Cn03	-0.0149170592	0.0039074963	0.254502734	-0.0899543878	0.1490028084	-0.3140293362	-0.0226882595	-0.2597097054	-0.2412030329	-0.2545807981	-0.2750929401	-0.063445289	-0.3103070159	0.1589670939	-0.1302731988	0.2361670626	0.0665574734	0.3458632976	0.1804819138	0.2081466079	0.3494711018	0.0397440498
Ind01_Cn04	0.0076473897	-0.0216854717	0.1737401923	0.1971414656	0.3590559122	0.0326468234	0.2557583736	-0.0966807945	0.1584813881	-0.3052305736	-0.0356690614	-0.2663618864	-0.2629814861	-0.2533505423	-0.2681921773	-0.0474101612	-0.3103195555	0.1736679366	-0.1478910308	0.244355176	0.0713460631	0.3390316919
Ind02_Cn04	0.0080005709	-0.0091581619	0.1905757448	0.1909471427	0.3541345686	0.0406812065	0.2577497823	-0.1009424591	0.1554024072	-0.3071562896	-0.0345797728	-0.2723830663	-0.2707964865	-0.2480945365	-0.2537704394	-0.0422024579	-0.3162033126	0.1535747902	-0.1350022375	0.2316262329	0.0624225804	0.3566756591
Ind03_Cn04	0.0084640764	0.0018311486	0.1772426562	0.2272411112	0.3583391607	0.0283918589	0.2562967041	-0.0989846354	0.1467259917	-0.3339766999	-0.0250520338	-0.2782279622	-0.256868166	-0.2503463936	-0.2582495513	-0.0659055381	-0.3143618581	0.1795354539	-0.145227576	0.2300410333	0.0573807057	0.3467192019
Ind04_Cn04	0.0158403395	-0.0015140686	0.1823683101	0.2105563165	0.3466030954	0.0613168886	0.250278298	-0.1193410608	0.1636555735	-0.3119500816	-0.031820954	-0.2676759529	-0.2558276006	-0.2452360442	-0.2698535669	-0.0524786688	-0.3197561375	0.160432407	-0.128931877	0.2203862829	0.069429093	0.3482270508
Ind05_Cn04	0.0003405532	-0.0141165783	0.170632948	0.1980260505	0.3257547631	0.0640239468	0.2612996904	-0.106097015	0.1529684732	-0.3185381881	-0.0216182249	-0.2650022947	-0.253184686	-0.2480962851	-0.2632698004	-0.0663093786	-0.3390503891	0.1780033133	-0.1383903707	0.2305618303	0.0705221976	0.3765299127
Ind06_Cn04	0.0190205271	-0.0134462136	0.1752834227	0.1982825534	0.3460984245	0.0458935787	0.2277894875	-0.1204068473	0.1709143991	-0.3425438445	-0.0297004085	-0.2670412148	-0.2571829199	-0.242474369	-0.2774246764	-0.068350573	-0.2998390926	0.1607433961	-0.1384630251	0.2292302591	0.052500094	0.3557758971
Ind07_Cn04	0.0012748148	-0.0087490347	0.186884987	0.2234914794	0.3644328082	0.0442344606	0.2423633316	-0.0973286751	0.1570276279	-0.314500656	-0.0201524873	-0.2924371045	-0.2377384942	-0.2552188198	-0.2600757186	-0.0627582463	-0.3149545671	0.1711337805	-0.1377222218	0.2385119567	0.0624875423	0.3588051751
Ind08_Cn04	-0.0117260392	0.0062397177	0.177751929	0.2047408346	0.3488099924	0.0451750539	0.2530230712	-0.1064075647	0.1386124078	-0.3337234841	-0.0348795453	-0.2594343208	-0.2412610541	-0.252880115	-0.2481785231	-0.0545719199	-0.3163759415	0.1619973656	-0.1265861492	0.2313319267	0.0685900761	0.3534394673
Ind09_Cn04	0.0048110561	-0.0237612695	0.1981725429	0.209410289	0.3533153081	0.0532174609	0.2562942577	-0.1277143346	0.1717377443	-0.3102591455	-0.0293408482	-0.27938348	-0.2461815436	-0.2485379774	-0.2571201008	-0.0626410143	-0.3308882502	0.1752675998	-0.1318841737	0.2241440572	0.0776979668	0.3580296312
Ind10_Cn04	0.007875901	0.0037641097	0.2040112705	0.1981983115	0.3489605422	0.0420375863	0.239748115	-0.1092652889	0.1531715402	-0.3013273772	-0.0254549578	-0.2661964298	-0.2572345351	-0.2322137666	-0.2657416762	-0.0719069186	-0.3139313244	0.1723012858	-0.14596034	0.2439234864	0.0708847969	0.3449704028
Ind11_Cn04	0.0080204835	-0.0030711869	0.1933862961	0.1956352017	0.3512522046	0.0474619538	0.2418442633	-0.0989007868	0.1677840776	-0.3327136786	-0.0132830409	-0.2685972945	-0.2470702869	-0.2500239559	-0.2681722914	-0.03791642	-0.3237939711	0.1759656058	-0.1329754289	0.2317918314	0.0788851128	0.3404510263
Ind12_Cn04	-0.0197344251	-0.0023672717	0.1821405467	0.1905759951	0.3422675592	0.0452977905	0.2424343999	-0.1099014224	0.1520654426	-0.305653575	-0.0261486202	-0.2802778169	-0.2544087309	-0.2447572904	-0.2648684394	-0.0469276944	-0.2795302841	0.1849004943	-0.1409516058	0.2335238402	0.073533699	0.3454079467
Ind13_Cn04	0.0011777215	0.0101536844	0.1736637386	0.1968942496	0.3445962982	0.054625851	0.2433782696	-0.1166385966	0.1463884582	-0.3155497392	-0.0201047597	-0.2695389912	-0.269151162	-0.2321544419	-0.2623587638	-0.0547662494	-0.330773474	0.1877554757	-0.1363724959	0.2261449138	0.0481115791	0.3627866978
Ind14_Cn04	-0.0046869842	0.0055537378	0.1764019145	0.1802941078	0.3540183423	0.0206836131	0.241159931	-0.1008979193	0.1379924193	-0.3261506201	-0.037107796	-0.2672706229	-0.2645321928	-0.2312442496	-0.2838416573	-0.052340358	-0.3029140524	0.1756800141	-0.1425337528	0.2360360077	0.0858407976	0.3625074788
Ind15_Cn04	0.0133010812	-0.0034547718	0.1713165284	0.2219746459	0.3740557654	0.0331161585	0.2450023171	-0.1013388355	0.1572193757	-0.3099990492	-0.0196353702	-0.2678355662	-0.2350295491	-0.2475927212	-0.253580523	-0.0745460964	-0.301977447	0.1548225099	-0.1271590286	0.2644368338	0.07681087	0.3589578446
Ind16_Cn04	-0.0032712601	0.0120159383	0.1849772895	0.202312392	0.3534374656	0.0565038676	0.2351134268	-0.0971937514	0.1587812195	-0.3079829037	-0.0183506154	-0.2733076321	-0.2365461789	-0.2440212603	-0.25886176	-0.0444605326	-0.3028734789	0.1966186258	-0.1462949093	0.2378981059	0.0733126558	0.3420560883
Ind17_Cn04	0.0012840478	0.0032128374	0.1934684502	0.199875848	0.3450115615	0.0306231172	0.2434465981	-0.1022016982	0.1489358948	-0.3071011767	-0.0315433278	-0.2650179338	-0.2624353951	-0.2579711635	-0.2488197788	-0.0472247004	-0.337642854	0.1579290652	-0.1430130179	0.2295046292	0.0494811548	0.3488269349
Ind18_Cn04	0.0028710543	-0.0050652134	0.179598547	0.1974720075	0.3383230072	0.0505995723	0.2501727009	-0.1128630946	0.1499779726	-0.3225488736	-0.0168780114	-0.2583493817	-0.2528582046	-0.2488132019	-0.2802836954	-0.0625069418	-0.3090151028	0.1624727318	-0.1392581479	0.2484984771	0.0568503503	0.346578813
Ind19_Cn04	0.0062055881	-0.0076780016	0.1740566567	0.2087202568	0.3466981055	0.030081732	0.247065716	-0.0922453054	0.1497911862	-0.3150528893	-0.037373612	-0.2616371185	-0.2595368383	-0.2429686648	-0.2561854038	-0.0458107072	-0.3013835838	0.1696645664	-0.1452302044	0.2136715924	0.058628916	0.3604875628
Ind20_Cn04	0.0117907588	0.0078328275	0.196559284	0.1998653429	0.3531320625	0.0583743948	0.2582738412	-0.1150121897	0.1463236824	-0.3266817092	-0.0256682378	-0.2716576891	-0.2704636179	-0.2495014673	-0.2689600527	-0.0586587899	-0.3161055657	0.1757095156	-0.1359047242	0.2280844628	0.0635643116	0.3533375614
Ind21_Cn04	-0.0133364084	-0.0160213373	0.1776736641	0.201796494	0.3572040382	0.0378182105	0.2476057336	-0.1143282467	0.1612256279	-0.3123273872	-0.0326978825	-0.2719757501	-0.2600048303	-0.2325956855	-0.2649593375	-0.0689796304	-0.3021993378	0.1698870921	-0.1271286616	0.2311775766	0.0495582301	0.3635488103
Ind22_Cn04	0.0138726417	-0.0029063274	0.1796688876	0.189634123	0.3498220061	0.0473423658	0.2609973766	-0.0868466387	0.1439664308	-0.3244432419	-0.0398237262	-0.277511374	-0.2547682433	-0.244827347	-0.2597387424	-0.0657190523	-0.3172351181	0.1673248608	-0.1427149026	0.2436191146	0.0574853258	0.3452703836
Ind23_Cn04	-0.0064035204	0.0142778836	0.1772305834	0.2155300422	0.3703957789	0.0495885125	0.254165889	-0.1176977677	0.1473454809	-0.3013791472	-0.0299344141	-0.2814344702	-0.250039004	-0.2494340681	-0.2677187446	-0.0645639861	-0.2993229638	0.1593651416	-0.1318833975	0.2269559501	0.0645500583	0.3384499693
Ind24_Cn04	0.0049381686	-0.0111848754	0.1808465832	0.198240089	0.346069234	0.0475815693	0.2611244741	-0.1235059017	0.1561839733	-0.3157634151	-0.0294509054	-0.2753936513	-0.2491314722	-0.2456042331	-0.2808670695	-0.0694958992	-0.3334423849	0.160655418	-0.1295895587	0.2317129207	0.068328509	0.3469716602
Ind25_Cn04	0.005907465	0.0018895469	0.1841278232	0.2045513257	0.3558835299	0.0427043498	0.2650770322	-0.1217059714	0.1465946949	-0.3067774009	-0.0229624678	-0.2521838706	-0.2564763577	-0.2569550945	-0.2732999709	-0.0585847311	-0.3224212464	0.1863500005	-0.1271973264	0.2317883162	0.0653765924	0.3413325413
Ind26_Cn04	0.0146022968	-0.0086189962	0.1599562667	0.1847331425	0.3391797669	0.0154870219	0.2602940362	-0.0987936789	0.1539038188	-0.3224256277	-0.0281511057	-0.2630460625	-0.2658668746	-0.2342749985	-0.2724453879	-0.0443749296	-0.3041289106	0.1520640176	-0.1112842984	0.2336205494	0.0824099387	0.3401859325
Ind27_Cn04	-0.0034068093	-0.0022027372	0.1889263621	0.1932953785	0.3457134042	0.0453142265	0.2563150564	-0.1011577257	0.149330905	-0.3283175549	-0.031521492	-0.2631037469	-0.258270537	-0.2452364544	-0.2586963905	-0.0500698792	-0.2886545252	0.1776189548	-0.1314553012	0.2398813535	0.0660905441	0.346719168
Ind28_Cn04	-0.0032258307	0.0015854337	0.172698378	0.2187494836	0.3623927664	0.0372701692	0.234699004	-0.1065129131	0.1695872913	-0.3296867393	-0.015223489	-0.2574791296	-0.2554072518	-0.2434824084	-0.2667333662	-0.0452136538	-0.3319383489	0.1591908023	-0.1502641248	0.2322349121	0.0429742234	0.3435552009
Ind29_Cn04	-0.00165124	-0.0133088682	0.1841308781	0.1901819723	0.3405076048	0.0597275962	0.2531128077	-0.120705572	0.1456179734	-0.3248059912	-0.0227350016	-0.2699507477	-0.2603544116	-0.243868791	-0.2598569266	-0.049557287	-0.2970842449	0.1815836503	-0.1318678537	0.2434752818	0.0637278089	0.3521475985
Ind30_Cn04	-0.0149170592	0.0039074963	0.1804819138	0.2081466079	0.3494711018	0.0397440498	0.254502734	-0.0899543878	0.1490028084	-0.3140293362	-0.0226882595	-0.2597097054	-0.2412030329	-0.2545807981	-0.2750929401	-0.063445289	-0.3103070159	0.1589670939	-0.1302731988	0.2361670626	0.0665574734	0.3458632976
