# Supplementary material for: A Step-by-Step Guide for Geometric Morphometrics of Floral Symmetry
Source: Front Plant Sci. 2018 Oct 10;9:1433. doi: 10.3389/fpls.2018.01433 (PMC6191499; doi:10.3389/fpls.2018.01433)
Supplement: Supplementary file 1 [file Data_Sheet_1.ZIP › SupplementaryInformation/CaseStudy2_TwoPerpendicularAxesBilateralSymmetry_Erysimum/coEry.txt]

9	17
8	18
7	19
6	20
5	21
4	22
3	23
2	24
1	25
32	26
31	27
30	28
29	29
28	30
27	31
26	32
25	1
24	2
23	3
22	4
21	5
20	6
19	7
18	8
17	9
16	10
15	11
14	12
13	13
12	14
11	15
10	16
