# Supplementary material for: A Step-by-Step Guide for Geometric Morphometrics of Floral Symmetry
Source: Front Plant Sci. 2018 Oct 10;9:1433. doi: 10.3389/fpls.2018.01433 (PMC6191499; doi:10.3389/fpls.2018.01433)
Supplement: Supplementary file 1 [file Data_Sheet_1.ZIP › SupplementaryInformation/CaseStudy2_TwoPerpendicularAxesBilateralSymmetry_Erysimum/EryRefRefRelab.txt]

001_ori_ori	997	943	1039	937	1065	843	1049	762	1080	738	1098	757	1052	847	1073	945	1122	945	1180	940	1198	839	1153	750	1131	743	1148	731	1191	641	1163	559	1116	541	1076	552	1068	632	1080	707	1075	721	1058	707	1061	636	1055	551	1022
002_ori_ori	803	1059	874	1061	893	955	874	850	895	826	917	823	878	918	912	1040	983	1057	1059	1022	1059	898	1017	819	968	811	1014	801	1079	699	1070	584	1005	580	932	559	882	687	906	783	898	807	889	806	898	736	830	640	765
003_ori_ori	945	914	978	930	1021	874	1026	807	1045	796	1056	806	1056	869	1095	917	1134	901	1168	866	1148	821	1115	797	1090	797	1105	797	1140	761	1143	704	1100	678	1058	689	1039	748	1058	779	1050	783	1045	779	1040	735	1007	699	966
004_ori_ori	963	917	1048	889	1076	827	1052	762	1056	751	1070	759	1023	832	1060	891	1117	917	1162	889	1172	828	1120	788	1089	776	1097	765	1194	698	1195	631	1160	580	1089	581	1033	631	1040	723	1042	750	1031	747	1031	658	976	592	927
005_ori_ori	1000	956	1055	945	1074	856	1045	810	1065	794	1071	805	1026	871	1067	949	1105	955	1169	923	1165	862	1115	804	1093	792	1115	768	1172	681	1147	633	1094	634	1050	636	1034	697	1075	760	1059	778	1047	775	1090	692	1065	648	1009
006_ori_ori	1015	871	1060	871	1096	808	1074	750	1085	750	1075	778	1071	831	1118	895	1166	890	1204	834	1173	773	1122	748	1099	743	1120	756	1175	741	1190	673	1170	641	1121	635	1086	680	1084	725	1075	733	1071	719	1089	636	1065	587	1015
007_ori_ori	934	817	994	803	1006	738	965	691	970	680	987	687	965	748	1002	802	1042	806	1075	799	1101	735	1045	697	1009	691	1042	681	1092	641	1086	574	1040	548	995	541	945	574	961	650	948	676	945	668	976	575	923	535	859
008_ori_ori	917	916	988	923	1036	841	1025	806	1023	791	1032	800	1031	833	1080	905	1151	893	1175	865	1162	814	1073	771	1045	776	1062	785	1139	730	1135	669	1092	662	1054	650	1018	702	1018	753	1022	772	1029	756	1017	714	982	654	910
009_ori_ori	1026	906	1077	877	1077	821	1042	780	1060	762	1080	775	1063	833	1063	881	1120	889	1154	873	1170	833	1126	776	1090	762	1090	741	1132	681	1128	624	1089	608	1030	621	1022	679	1038	725	1039	748	1025	729	1031	676	1017	621	969
010_ori_ori	951	1012	996	1025	1045	980	992	852	1003	831	1015	837	1006	929	1055	1002	1132	969	1190	909	1140	851	1055	817	1019	808	1071	812	1194	721	1175	658	1120	637	1048	613	1000	677	1020	764	1002	789	1001	752	945	624	880	617	836
011_ori_ori	966	970	1021	941	1033	881	1005	811	1015	801	1016	831	987	906	998	973	1055	994	1114	978	1123	925	1077	841	1055	820	1089	809	1142	741	1162	691	1112	661	1052	671	1045	733	1047	776	1020	777	1001	761	995	659	958	637	911
012_ori_ori	1010	957	1052	950	1060	892	1055	847	1060	835	1066	842	1062	881	1077	944	1126	948	1165	931	1143	868	1101	826	1080	822	1095	820	1155	763	1161	709	1134	679	1092	683	1065	731	1066	791	1057	808	1058	782	1054	728	1033	687	991
013_ori_ori	603	1298	670	1305	731	1218	725	1135	742	1114	754	1131	745	1221	828	1313	912	1295	954	1215	911	1152	796	1120	758	1113	802	1127	944	1094	975	1019	945	961	885	923	801	962	759	1070	741	1097	728	1072	675	971	603	930	547
014_ori_ori	876	920	935	921	985	861	975	775	978	751	991	762	972	871	1007	926	1064	926	1113	901	1122	821	1072	756	1012	748	1038	752	1093	723	1101	665	1092	619	1058	590	989	619	968	681	977	730	972	712	968	629	925	596	874
015_ori_ori	750	1047	804	1077	853	1051	866	933	874	907	895	913	876	971	903	1054	977	1053	1023	1024	1008	957	956	909	908	901	937	902	1029	863	1044	811	1004	760	958	739	901	769	892	863	875	881	859	867	797	786	723	791	703
016_ori_ori	981	883	1027	890	1061	837	1058	799	1057	788	1048	813	1077	881	1114	896	1141	882	1155	871	1153	840	1112	782	1071	774	1092	783	1141	744	1149	688	1120	669	1086	671	1045	726	1055	767	1055	778	1067	753	1058	692	1029	670	989
017_ori_ori	960	925	984	935	1025	894	1025	831	1035	811	1054	821	1021	873	1025	936	1057	944	1089	944	1115	895	1098	840	1068	814	1088	799	1109	748	1101	693	1071	685	1041	692	1040	751	1049	785	1039	791	1051	770	1047	719	1020	682	985
018_ori_ori	902	903	961	922	1034	854	1014	753	1021	738	1030	740	979	845	1012	921	1075	921	1106	918	1155	829	1115	768	1052	733	1061	751	1144	784	1185	731	1182	687	1159	639	1099	637	1056	687	1028	716	1014	704	980	652	925	641	885
019_ori_ori	918	925	965	928	993	896	994	800	1008	766	1027	771	1048	828	1078	876	1140	878	1175	821	1129	759	1073	731	1031	726	1060	716	1126	688	1181	624	1170	576	1118	569	1056	621	1047	681	1021	707	1009	691	996	639	947	601	904
020_ori_ori	965	865	1019	848	1017	791	1012	751	1019	738	1020	755	1017	803	1045	865	1099	866	1132	836	1100	776	1042	741	1028	735	1052	726	1109	669	1116	619	1083	598	1041	594	1014	633	1014	697	1016	721	1008	721	1006	643	990	622	951
021_ori_ori	1018	1002	1078	989	1096	896	1070	829	1076	810	1091	812	1077	850	1076	967	1122	994	1159	990	1204	935	1185	851	1129	803	1093	795	1118	783	1192	668	1164	601	1083	610	1053	673	1061	764	1059	799	1055	782	1066	687	1054	614	1007
022_ori_ori	922	895	958	907	1007	846	1003	775	1001	752	1018	765	1027	827	1068	871	1102	869	1134	848	1123	791	1077	747	1030	740	1045	736	1093	674	1087	613	1043	597	1009	608	980	661	993	717	995	737	981	719	998	656	972	583	930
023_ori_ori	952	1107	1053	1110	1117	1013	1071	900	1057	853	1079	873	1063	982	1122	1077	1225	1056	1264	962	1203	885	1130	855	1107	824	1141	789	1226	678	1217	602	1162	570	1067	566	1012	644	1028	761	1045	808	1017	779	1028	667	977	594	901
024_ori_ori	958	1006	1002	1024	1079	965	1070	868	1071	824	1079	851	1073	934	1090	1014	1161	1016	1221	986	1194	905	1145	825	1102	812	1126	795	1194	707	1191	650	1143	623	1091	618	1058	663	1061	765	1057	805	1069	739	1066	630	1037	576	978
025_ori_ori	1017	1030	1089	1005	1103	898	1077	832	1065	811	1062	844	1057	945	1099	1036	1186	1021	1244	960	1226	892	1141	824	1087	816	1113	807	1248	704	1239	632	1197	604	1135	587	1087	616	1062	739	1057	785	1058	761	1062	681	1024	596	936
026_ori_ori	956	1006	1002	1033	1078	968	1041	820	1034	792	1025	828	997	920	1037	1016	1129	1025	1183	957	1171	914	1089	807	1057	788	1087	775	1214	711	1226	628	1171	575	1118	542	1030	591	1036	716	1040	760	1046	733	1075	643	1062	567	938
027_ori_ori	972	936	997	950	1037	948	1053	860	1062	827	1067	854	1078	932	1120	942	1149	920	1181	886	1171	851	1117	828	1081	825	1112	823	1169	776	1166	750	1125	718	1090	712	1065	731	1067	800	1060	816	1058	798	1051	731	1025	708	984
028_ori_ori	997	964	1045	953	1056	914	983	800	999	776	1015	795	997	906	1035	950	1084	959	1124	938	1140	889	1061	799	1032	781	1059	775	1120	712	1112	664	1074	644	1027	647	1020	702	1022	763	997	762	984	750	1016	676	1002	633	956
029_ori_ori	892	952	922	977	991	937	1020	864	1039	857	1045	873	989	910	955	995	984	1030	1033	1048	1085	993	1072	881	1064	862	1071	838	1143	775	1165	700	1118	660	1045	672	1033	759	1049	825	1037	834	1033	817	1058	754	1038	684	984
030_ori_ori	1003	868	1036	874	1085	823	1078	757	1081	735	1085	757	1064	814	1099	873	1134	878	1163	868	1177	802	1133	745	1104	735	1122	711	1160	656	1165	597	1135	585	1104	579	1073	624	1094	693	1082	723	1089	699	1094	645	1053	597	1025
031_ori_ori	953	890	979	908	1033	880	1037	811	1042	787	1043	802	1038	851	1065	909	1117	912	1151	867	1143	826	1093	785	1064	781	1079	781	1153	766	1163	722	1139	693	1084	681	1055	718	1051	754	1037	770	1049	745	1059	684	1020	645	970
032_ori_ori	974	864	1014	889	1070	850	1077	792	1082	775	1078	806	1091	851	1114	889	1166	868	1198	829	1189	797	1114	764	1096	764	1122	772	1186	724	1198	681	1170	658	1137	649	1106	671	1094	730	1078	754	1100	736	1088	681	1044	645	1004
033_ori_ori	929	953	974	958	1019	914	1008	851	1001	840	986	874	1001	950	1038	971	1084	950	1124	923	1100	873	1050	839	1012	837	1038	851	1107	791	1112	739	1072	713	1033	707	1003	740	990	799	992	828	1013	791	980	722	940	704	897
034_ori_ori	940	973	999	964	1036	915	1022	829	1030	806	1036	826	1015	887	1055	949	1117	956	1153	910	1147	862	1082	802	1042	800	1062	802	1152	753	1168	695	1153	653	1090	636	1041	670	1031	753	1026	785	1016	774	1016	682	962	638	903
035_ori_ori	907	962	984	955	1013	890	1006	843	1009	815	1015	831	1028	885	1087	950	1135	943	1151	897	1128	844	1076	811	1035	809	1058	825	1145	779	1156	719	1143	695	1112	689	1062	719	1025	780	1004	800	1008	785	1008	742	967	685	920
036_ori_ori	904	1052	958	1054	1041	994	1021	811	1027	792	1015	839	1006	982	1072	1027	1172	1002	1244	900	1197	821	1102	792	1072	788	1119	783	1229	685	1243	584	1141	511	1085	499	1004	584	1015	740	1025	774	1045	748	1038	573	973	505	881
037_ori_ori	995	934	1016	951	1045	930	1068	855	1081	840	1089	851	1094	899	1115	951	1148	964	1159	922	1137	874	1109	843	1099	841	1109	835	1156	788	1164	749	1147	733	1119	723	1096	750	1090	818	1075	832	1060	827	1054	786	1021	755	985
038_ori_ori	999	881	1030	886	1063	854	1056	799	1062	787	1057	811	1071	861	1097	876	1132	868	1148	853	1140	812	1101	780	1077	781	1091	791	1137	783	1158	750	1148	722	1108	713	1076	738	1069	765	1065	776	1065	764	1055	732	1031	711	1003
039_ori_ori	945	867	969	871	1002	855	997	789	1003	771	1011	773	1000	809	1014	858	1053	864	1075	856	1083	824	1052	766	1025	759	1042	750	1092	715	1105	670	1082	647	1054	643	1018	670	1017	724	1011	746	1005	733	1008	687	988	649	953
040_ori_ori	1000	847	1037	859	1076	827	1062	771	1045	771	1038	812	1064	880	1107	886	1129	859	1134	813	1104	791	1070	784	1053	787	1075	791	1133	758	1131	716	1099	699	1063	686	1035	710	1041	749	1056	767	1058	747	1034	684	1000	683	969
041_ori_ori	751	1051	800	1048	845	995	809	902	829	887	849	898	850	981	881	1031	963	1032	995	979	976	925	893	878	850	879	877	881	987	807	979	756	949	718	901	712	874	727	856	832	840	859	819	855	822	789	815	710	746
042_ori_ori	788	1024	809	1030	839	1001	846	932	861	922	873	935	874	991	919	1035	955	1020	974	987	950	948	904	921	882	918	898	924	950	873	958	828	923	800	881	802	852	843	869	898	861	905	854	892	860	847	845	811	810
043_ori_ori	754	1051	792	1062	854	1014	860	943	860	924	847	944	864	1020	920	1062	962	1051	986	1011	976	961	924	920	883	921	890	937	965	885	971	828	949	802	896	815	853	849	849	899	856	908	868	885	858	829	818	788	764
044_ori_ori	752	1017	783	1044	855	1027	893	965	893	942	899	965	978	1056	1032	1049	1048	1017	1060	977	1042	944	949	921	911	932	937	920	996	873	1019	811	979	778	938	775	903	800	895	887	902	913	907	892	896	824	864	779	819
045_ori_ori	746	1007	773	1020	817	969	800	879	813	860	818	861	791	915	800	977	837	989	880	954	883	884	871	857	855	849	870	844	908	786	905	731	877	705	848	712	817	747	813	826	815	847	812	842	797	778	761	733	714
046_ori_ori	801	1064	852	1080	898	1024	884	934	887	909	884	919	870	1023	907	1069	973	1060	1020	1010	1011	964	936	901	897	899	918	906	1010	819	996	755	963	733	909	731	877	753	878	863	877	891	900	852	901	752	860	718	810
047_ori_ori	812	950	851	957	885	933	893	873	889	847	892	882	924	939	955	950	978	938	999	922	982	874	927	845	907	850	925	855	961	844	982	820	968	773	921	754	894	790	897	833	891	840	885	827	880	762	845	742	815
048_ori_ori	747	1051	790	1069	824	1043	857	922	872	901	886	913	883	1027	920	1071	960	1061	991	1050	997	999	934	916	904	902	920	898	1027	852	1051	791	1017	760	978	747	940	757	901	858	883	880	862	868	831	761	800	730	754
049_ori_ori	739	1086	800	1111	862	1061	873	952	881	926	879	950	895	1071	951	1108	1018	1084	1052	1048	1045	991	955	904	911	906	943	892	1045	796	1047	735	994	706	929	701	887	769	903	869	890	901	873	905	879	839	856	767	799
050_ori_ori	807	1072	842	1073	864	1020	837	927	849	907	851	945	884	1033	932	1060	973	1034	989	1004	947	946	892	909	865	904	898	905	978	834	977	788	947	767	907	761	876	785	855	870	850	890	849	878	860	819	844	755	789
051_ori_ori	788	983	824	1002	872	972	878	919	886	909	876	938	901	997	931	1011	959	1000	979	967	968	931	921	895	898	899	913	906	960	851	963	815	932	801	896	801	886	849	896	883	883	898	883	885	880	825	859	791	826
052_ori_ori	785	1063	815	1053	838	997	823	953	837	939	834	953	819	999	853	1046	902	1050	923	1017	903	969	864	927	845	936	869	951	935	909	953	858	938	838	907	831	859	857	843	914	835	928	836	916	831	868	811	829	776
053_ori_ori	732	1044	770	1045	809	980	794	927	807	904	818	914	793	987	816	1045	860	1062	903	1026	899	969	854	910	836	899	852	893	907	856	952	782	912	735	874	721	833	754	816	850	811	880	802	863	804	797	771	717	718
054_ori_ori	716	991	746	1005	797	975	803	915	810	902	818	905	804	943	824	1007	874	1017	906	989	906	947	862	901	835	895	855	894	896	856	898	801	881	768	839	774	815	815	816	874	809	886	807	874	819	832	797	776	732
055_ori_ori	745	1014	769	1021	818	1008	836	936	833	919	825	949	850	1011	881	1018	909	1004	931	985	929	943	879	908	847	912	860	924	898	891	903	843	868	817	833	820	819	873	833	901	831	910	831	888	822	835	792	810	760
056_ori_ori	760	1047	807	1054	836	1005	832	955	842	941	846	954	847	1006	855	1048	912	1062	934	1023	910	987	870	948	860	939	882	939	932	878	931	844	903	830	873	830	855	864	847	916	842	928	839	918	842	858	819	822	790
057_ori_ori	710	1025	746	1049	823	1029	848	951	857	938	863	954	891	1028	931	1055	980	1048	1000	1018	967	966	908	927	879	927	904	943	985	913	1014	863	998	828	963	823	900	842	870	901	859	918	852	904	831	848	766	819	723
058_ori_ori	539	1290	577	1300	627	1245	616	1190	610	1180	608	1189	609	1260	646	1290	698	1286	719	1246	702	1202	662	1175	634	1175	653	1179	710	1115	695	1070	660	1060	618	1071	610	1121	617	1159	618	1173	633	1143	637	1095	599	1067	576
059_ori_ori	785	1009	812	1020	844	1006	864	954	864	929	858	964	872	1011	900	1033	929	1022	950	1002	949	963	913	934	879	923	892	929	952	911	970	867	956	839	926	821	894	837	873	895	868	909	853	896	835	845	803	825	766
060_ori_ori	782	1032	841	1029	874	990	873	897	879	871	883	889	896	988	955	1033	1007	1017	1031	966	1006	910	934	871	904	862	921	861	1010	798	1021	731	988	688	935	691	896	724	882	810	880	851	869	839	878	761	837	696	780
061_ori_ori	795	682	821	736	885	731	949	711	967	714	957	731	924	741	901	773	905	787	931	793	955	778	986	748	1010	716	1035	684	1105	619	1098	559	1049	543	1010	546	995	598	1014	647	990	671	989	641	973	559	935	522	896
062_ori_ori	998	804	1033	817	1061	796	1070	765	1071	753	1062	755	1061	791	1083	827	1110	828	1135	805	1122	768	1097	748	1085	750	1097	757	1132	735	1133	689	1117	683	1107	679	1076	703	1075	730	1074	738	1071	727	1062	704	1053	686	1031
063_ori_ori	946	1109	1032	1094	1074	981	1052	906	1060	888	1061	923	1082	1025	1161	1088	1226	1077	1269	1012	1233	938	1113	874	1086	876	1104	890	1221	805	1212	688	1169	662	1116	654	1039	735	1055	852	1058	869	1071	841	1061	718	993	653	928
064_ori_ori	931	881	960	889	1000	834	986	748	1000	739	1009	752	1006	848	1036	875	1077	871	1117	831	1108	787	1053	729	1021	719	1042	729	1144	680	1151	618	1127	587	1069	576	1036	620	1017	691	1010	710	996	694	993	601	956	562	921
065_ori_ori	704	1282	749	1253	744	1209	722	1151	703	1123	720	1138	777	1179	840	1158	852	1110	844	1073	792	1072	715	1103	700	1113	726	1090	746	1017	739	980	695	969	651	984	646	1044	666	1096	686	1113	677	1100	639	1051	583	1048	557
066_ori_ori	749	1078	799	1098	874	1043	895	947	905	911	917	924	903	972	897	1094	958	1109	1006	1066	971	960	952	914	928	896	957	886	1066	768	1055	720	1016	691	971	682	945	714	926	836	914	872	907	838	884	732	832	691	788
067_ori_ori	751	980	792	1004	839	990	862	914	864	896	869	913	878	978	938	1008	980	987	1006	947	1001	909	940	872	901	872	912	878	979	845	991	796	971	766	923	743	879	764	864	831	866	859	860	842	858	786	824	743	764
068_ori_ori	831	1002	867	1000	900	971	897	894	904	881	908	895	914	968	952	1007	988	1002	1010	968	999	927	949	884	926	876	943	871	992	801	989	772	967	756	928	752	906	781	908	849	906	863	898	840	882	788	855	762	829
069_ori_ori	805	1027	861	1037	897	982	896	942	899	928	905	944	896	971	903	1035	960	1055	986	1014	960	954	920	930	911	923	925	913	963	887	985	829	952	799	921	796	892	844	904	894	902	913	909	897	914	852	893	815	855
070_ori_ori	833	1025	870	1022	899	966	885	905	894	900	907	902	913	966	953	1016	983	1005	1006	983	1000	946	938	889	908	884	929	876	966	839	1014	804	996	787	975	771	943	792	908	860	900	876	892	873	889	803	848	765	826
071_ori_ori	744	1105	785	1127	856	1062	873	978	886	956	902	956	901	1045	928	1127	982	1123	1024	1100	1022	1025	948	943	910	940	933	935	1037	879	1052	803	1018	773	977	759	928	828	902	908	886	929	873	921	874	848	804	764	761
072_ori_ori	839	1001	880	1004	918	970	919	917	911	900	903	914	939	983	989	990	1011	971	1024	937	1011	906	936	879	915	889	939	891	992	830	982	793	952	782	919	785	894	828	902	867	908	878	919	854	899	813	853	787	819
073_ori_ori	796	1023	831	1027	861	992	852	906	857	892	868	897	874	988	913	1012	942	1000	965	985	966	951	898	885	866	879	888	871	963	805	954	756	925	742	888	739	863	783	865	858	858	870	841	859	823	756	781	738	755
074_ori_ori	799	989	820	994	854	966	846	918	845	907	851	914	852	950	871	984	899	979	926	947	904	910	875	897	861	899	876	906	924	880	925	842	899	826	872	825	856	864	858	885	856	893	849	892	861	847	840	829	818
075_ori_ori	957	981	1015	968	1030	904	1009	834	1000	816	1001	854	1034	931	1101	954	1134	929	1148	902	1099	809	1033	809	1010	813	1027	815	1094	772	1087	707	1042	693	1007	702	971	748	993	793	998	807	1005	789	1005	734	942	685	909
076_ori_ori	963	1008	1006	1031	1078	965	1079	861	1095	840	1113	861	1125	965	1183	1045	1220	996	1275	965	1227	878	1140	825	1107	821	1147	806	1262	699	1253	633	1205	632	1155	606	1094	658	1105	791	1094	811	1071	787	1058	689	985	601	938
077_ori_ori	947	962	978	961	995	901	979	854	990	848	1005	851	984	903	1003	957	1025	957	1049	956	1072	900	1043	850	1017	841	1045	844	1072	765	1041	721	1021	727	991	728	974	774	987	823	989	839	972	826	993	773	971	731	941
078_ori_ori	885	1005	931	1029	995	983	1006	851	1015	836	1025	854	1039	967	1088	1019	1136	1013	1181	971	1148	906	1061	826	1035	831	1062	841	1140	803	1170	713	1147	689	1106	673	1030	728	1014	792	1015	814	1022	791	1005	717	979	685	917
079_ori_ori	884	859	924	861	969	822	964	773	969	761	975	771	977	821	1020	850	1054	849	1077	807	1050	769	1019	761	994	766	1016	776	1068	731	1065	686	1025	668	985	672	963	709	976	752	977	758	983	741	984	698	963	663	900
080_ori_ori	951	947	990	925	992	851	1001	810	1013	793	1033	811	1045	871	1076	941	1133	943	1148	896	1111	849	1066	791	1034	780	1074	767	1099	725	1122	669	1102	622	1052	628	1031	711	1026	764	1012	772	990	770	984	703	960	652	905
081_ori_ori	941	984	998	998	1029	978	1055	852	1071	846	1079	860	1099	965	1131	975	1174	965	1215	927	1207	897	1111	838	1085	830	1107	824	1202	768	1206	703	1174	670	1117	677	1079	751	1085	803	1075	812	1065	801	1065	750	1019	661	965
082_ori_ori	667	1099	725	1117	780	1073	819	969	835	954	839	971	867	1061	942	1124	1008	1090	1039	1023	942	956	870	942	850	940	878	963	1037	923	1062	856	1046	819	1020	783	950	796	855	920	835	934	823	907	741	780	687	770	651
083_ori_ori	922	938	949	936	982	883	960	831	962	823	976	831	1002	876	1066	881	1085	843	1085	825	1059	803	1002	820	978	818	1001	814	1061	760	1054	731	1030	712	985	710	955	766	961	804	958	811	954	801	962	774	924	701	874
084_ori_ori	891	861	914	883	972	869	1008	774	1015	770	1026	786	1038	848	1090	888	1130	882	1145	841	1118	794	1056	771	1035	764	1054	755	1110	682	1105	640	1078	622	1055	621	1022	656	1021	735	1020	751	1015	736	974	655	949	631	921
085_ori_ori	925	976	966	986	1006	924	987	862	995	856	1015	849	986	911	1015	979	1072	976	1106	939	1085	875	1049	844	1025	844	1037	844	1125	794	1127	768	1108	737	1057	719	1017	743	1008	820	1001	838	990	838	1016	768	988	711	942
086_ori_ori	875	907	934	911	981	835	979	760	986	752	997	766	995	826	1075	897	1107	881	1129	854	1098	774	1030	751	1006	751	1021	753	1101	713	1115	636	1089	609	1033	618	991	667	993	728	985	739	999	723	1002	651	949	605	920
087_ori_ori	937	914	988	929	1025	882	1013	810	1023	801	1032	822	1049	922	1096	935	1127	919	1158	885	1145	837	1080	801	1037	802	1070	808	1150	748	1147	700	1122	674	1068	666	1034	711	1041	774	1029	789	1029	771	1041	729	1013	656	940
088_ori_ori	953	918	981	918	1017	851	994	762	1005	751	1015	761	1005	856	1055	917	1101	906	1124	881	1122	818	1047	753	1025	756	1048	759	1145	679	1143	616	1114	594	1082	590	1034	606	1002	719	1003	737	989	743	1015	661	981	591	935
089_ori_ori	936	820	965	841	1019	829	1054	744	1065	736	1075	743	1053	800	1080	868	1132	875	1159	819	1136	763	1106	735	1087	729	1107	721	1177	671	1181	612	1149	594	1102	596	1072	641	1077	696	1070	712	1061	702	1082	638	1046	576	1004
090_ori_ori	889	933	968	934	1000	899	1000	779	1023	754	1043	766	986	853	1016	928	1058	943	1114	919	1125	844	1105	775	1064	754	1102	761	1184	681	1172	610	1135	591	1093	586	1041	640	1047	727	1025	740	1012	730	1035	652	995	571	935
091_ori_ori	1055	955	1100	940	1125	894	1098	839	1085	817	1095	822	1103	888	1165	922	1219	898	1230	840	1203	801	1127	783	1099	795	1119	794	1154	731	1112	658	1070	661	1036	670	1009	742	1055	790	1075	801	1062	797	1015	760	954	778	925
092_ori_ori	964	1007	1025	1007	1077	925	1044	809	1047	786	1068	782	1038	924	1121	1011	1172	1001	1213	970	1217	884	1124	772	1088	764	1108	766	1218	642	1203	554	1165	523	1087	533	1043	600	1053	733	1044	755	1041	741	1014	597	938	537	897
093_ori_ori	902	959	944	979	1014	960	1043	839	1039	817	1036	852	1113	923	1200	907	1218	877	1208	832	1165	797	1072	786	1044	794	1074	803	1183	757	1211	680	1187	648	1140	633	1079	665	1039	762	1035	790	1038	774	1025	671	974	622	935
094_ori_ori	889	988	923	1001	977	944	993	866	998	849	1011	861	1024	981	1067	1013	1097	1014	1121	994	1120	940	1064	839	1031	832	1056	824	1108	711	1093	652	1059	642	1030	646	997	692	1007	801	1000	826	995	811	990	745	950	664	898
095_ori_ori	875	1001	908	1017	984	975	999	861	1011	846	1025	850	1034	943	1078	982	1137	978	1166	930	1143	873	1064	830	1035	822	1062	814	1125	727	1111	675	1069	664	1020	666	993	711	1017	795	1011	815	999	796	1018	721	972	654	916
096_ori_ori	877	944	936	973	1003	935	1012	830	1013	797	1003	821	1016	932	1087	958	1147	923	1167	876	1156	813	1055	772	1029	794	1067	811	1145	754	1164	666	1114	636	1049	639	998	710	1011	771	1015	786	1032	763	1033	694	967	650	908
097_ori_ori	965	888	1013	891	1042	776	1039	741	1045	722	1055	777	1097	830	1125	855	1173	851	1190	801	1151	741	1086	721	1057	717	1076	718	1163	692	1215	642	1196	619	1159	607	1104	632	1055	685	1043	702	1024	689	966	621	924	600	883
098_ori_ori	895	978	976	1001	1041	939	1047	792	1063	783	1063	801	1086	933	1141	983	1204	978	1245	918	1195	851	1112	788	1089	781	1100	786	1190	694	1205	617	1183	591	1141	593	1095	646	1077	747	1064	762	1053	741	1045	628	985	563	918
099_ori_ori	905	855	974	871	1035	801	1024	742	1027	731	1039	733	1015	811	1049	901	1120	917	1168	861	1154	787	1077	728	1049	719	1075	708	1157	610	1126	543	1080	529	1025	531	979	610	1014	693	1024	711	1032	685	1008	603	944	554	871
101_ori_ori	906	994	983	1019	1024	952	1023	898	1021	877	1037	896	1020	924	1038	1053	1119	1041	1175	1002	1169	949	1077	877	1038	877	1065	884	1166	819	1158	753	1119	720	1047	723	1019	793	1029	854	1021	863	1012	853	1021	744	981	727	941
102_ori_ori	920	1122	997	1143	1101	1037	1085	837	1089	768	1089	784	1010	926	1050	1085	1141	1097	1214	1081	1266	929	1183	785	1125	787	1202	801	1323	564	1295	504	1231	473	1150	496	1082	600	1101	736	1087	747	1079	760	1041	518	996	489	908
103_ori_ori	828	916	906	937	997	836	1010	760	1013	751	1021	763	1021	833	1089	944	1166	926	1209	886	1199	831	1078	737	1047	729	1093	731	1213	596	1201	547	1153	526	1091	532	1061	591	1041	693	1017	713	994	697	973	643	910	568	836
104_ori_ori	927	862	964	868	1002	832	1010	764	1014	743	1021	764	1051	861	1097	867	1124	854	1141	828	1125	786	1058	740	1031	747	1053	763	1139	719	1136	676	1119	655	1065	659	1031	689	1021	723	1018	734	1015	716	1009	694	946	641	906
105_ori_ori	960	1023	997	1029	1045	976	1041	856	1061	849	1066	864	1059	978	1079	1018	1128	1022	1159	987	1159	942	1100	864	1082	848	1106	841	1187	762	1191	700	1165	672	1127	666	1079	696	1056	794	1055	815	1050	771	975	671	926	659	889
106_ori_ori	1006	978	1053	985	1107	909	1079	826	1082	797	1090	817	1083	916	1151	973	1208	949	1233	914	1218	844	1131	804	1106	794	1131	779	1225	701	1218	631	1188	620	1141	612	1088	639	1078	737	1087	766	1097	734	1091	668	1038	630	978
107_ori_ori	926	971	964	976	1002	933	991	798	1014	804	1032	814	1113	950	1165	956	1200	920	1216	875	1176	815	1079	786	1042	787	1065	788	1182	707	1193	665	1157	616	1078	618	1042	666	1043	742	1036	774	1054	764	1066	694	989	573	963
108_ori_ori	918	912	957	925	996	896	986	770	996	745	1008	743	981	834	1026	907	1061	908	1087	904	1117	845	1084	746	1037	727	1071	730	1139	659	1130	599	1097	574	1048	569	998	602	984	691	995	725	985	707	979	632	912	580	859
109_ori_ori	878	964	943	953	972	852	934	783	951	763	973	771	951	861	1010	926	1070	921	1097	873	1082	812	1008	764	962	751	992	786	1071	797	1125	737	1117	696	1087	659	1009	671	972	733	955	737	939	739	917	673	878	636	825
110_ori_ori	995	885	1035	901	1073	849	1071	791	1078	777	1084	793	1088	854	1127	891	1160	878	1185	854	1186	811	1122	765	1091	762	1111	758	1176	699	1185	650	1147	630	1094	627	1078	683	1081	734	1073	753	1065	735	1070	659	1042	620	1002
112_ori_ori	887	969	974	994	1070	889	1074	825	1091	827	1087	868	1111	961	1193	1059	1267	1035	1274	967	1204	877	1124	836	1109	815	1144	790	1206	653	1185	575	1136	562	1085	560	1039	608	1064	766	1076	794	1041	743	1013	655	891	573	834
113_ori_ori	912	956	951	967	998	923	992	832	991	800	1006	851	1015	920	1059	949	1106	941	1136	896	1083	841	1039	812	1014	798	1041	759	1105	693	1095	624	1064	595	1001	604	976	670	991	731	991	765	991	743	978	705	888	638	855
114_ori_ori	916	943	967	954	1001	936	1022	783	1036	763	1049	779	1094	912	1134	935	1179	915	1209	872	1199	832	1093	756	1055	751	1082	751	1188	696	1205	637	1179	606	1127	595	1083	633	1045	720	1030	740	1012	723	964	609	914	592	870
115_ori_ori	660	1127	676	1146	756	1114	776	1024	784	1012	804	1024	831	1090	894	1147	914	1107	938	1067	924	1023	861	1006	804	1006	845	1026	941	982	937	938	937	907	888	891	839	898	799	958	791	986	756	973	744	934	675	886	631
116_ori_ori	962	1026	1042	1022	1079	965	1061	839	1073	825	1086	835	1077	893	1142	1012	1222	1001	1276	948	1206	825	1154	799	1098	796	1154	785	1191	783	1294	658	1240	580	1165	574	1103	648	1114	763	1081	787	1058	760	1063	650	1022	568	940
117_ori_ori	926	992	986	1017	1062	930	1053	855	1054	839	1051	874	1049	993	1110	1046	1179	1032	1225	984	1214	925	1111	849	1075	848	1097	849	1222	781	1215	699	1171	663	1098	664	1058	704	1061	809	1061	821	1075	791	1082	695	1028	642	961
118_ori_ori	934	936	961	937	1021	885	996	833	989	811	980	829	997	906	1044	937	1066	928	1094	897	1086	849	1028	805	1005	809	1021	825	1102	829	1133	777	1125	745	1077	728	1034	748	1002	796	993	803	981	791	981	749	920	716	893
119_ori_ori	916	938	972	948	1022	913	1017	833	1029	817	1033	835	1037	916	1085	956	1129	942	1157	901	1145	859	1077	808	1054	804	1069	796	1125	749	1131	676	1089	646	1036	663	1012	712	1033	772	1024	791	1020	779	1042	703	1024	655	973
120_ori_ori	880	918	920	945	984	921	1016	828	1009	809	1009	825	1032	922	1082	948	1123	932	1138	897	1115	839	1054	800	1024	801	1044	809	1127	757	1117	688	1095	675	1070	670	1020	728	1010	775	1004	795	1021	775	998	680	940	667	908
121_ori_ori	961	949	978	954	1036	886	1025	799	1033	772	1044	779	1025	933	1051	965	1079	962	1098	960	1131	892	1102	791	1057	773	1083	773	1146	668	1111	596	1071	587	1047	592	1006	656	1030	748	1026	761	1014	747	1026	670	969	596	917
122_ori_ori	1087	921	1116	897	1108	849	1058	793	1076	782	1084	804	1064	849	1083	909	1110	926	1147	915	1157	852	1140	799	1117	787	1131	781	1176	722	1166	659	1133	644	1108	649	1072	701	1084	764	1072	764	1068	751	1085	696	1055	629	1014
123_ori_ori	964	863	995	872	1041	838	1050	798	1055	788	1066	788	1062	858	1081	885	1107	885	1125	875	1140	841	1122	780	1100	775	1114	763	1127	706	1114	678	1087	668	1061	674	1042	719	1055	758	1055	769	1072	753	1064	697	1027	666	980
124_ori_ori	993	983	1042	973	1053	936	1039	864	1041	835	1048	857	1062	948	1087	970	1139	966	1164	926	1159	893	1093	845	1067	837	1085	822	1137	741	1125	699	1099	681	1053	690	1025	720	1038	785	1032	806	1020	802	1036	722	992	682	958
125_ori_ori	915	976	968	996	1060	913	1048	860	1038	828	1048	841	1045	954	1111	999	1158	988	1188	965	1193	881	1102	820	1074	826	1093	835	1186	760	1156	679	1107	665	1066	681	1027	737	1041	808	1027	812	1020	805	1043	742	1016	656	964
126_ori_ori	943	973	989	973	1013	920	991	825	995	800	1004	825	996	884	1018	961	1050	972	1110	938	1099	866	1056	820	1030	804	1041	789	1095	693	1091	643	1045	625	986	631	955	681	981	768	985	786	983	781	979	718	938	625	889
127_ori_ori	876	975	946	990	1014	936	1019	787	1028	776	1043	786	1032	849	1062	964	1147	966	1202	927	1205	868	1118	770	1061	759	1111	763	1255	688	1263	613	1229	579	1162	562	1090	604	1064	723	1044	736	1031	714	963	578	897	568	846
128_ori_ori	889	1001	927	1021	998	993	1022	913	1014	863	1033	862	1021	925	1037	1022	1107	1025	1165	969	1140	898	1076	840	1058	848	1073	856	1166	782	1157	697	1106	678	1059	691	1019	797	1024	834	1009	828	1002	806	989	714	918	655	872
129_ori_ori	939	960	970	970	1031	921	1042	797	1045	780	1055	797	1083	908	1134	946	1181	935	1210	893	1192	841	1097	791	1070	785	1084	779	1199	694	1205	622	1183	604	1149	587	1085	612	1031	740	1032	759	1024	745	1014	649	960	563	893
130_ori_ori	977	846	1000	855	1050	828	1065	758	1080	742	1116	751	1129	813	1179	868	1222	851	1234	819	1217	773	1149	736	1103	732	1134	736	1198	677	1201	630	1179	604	1142	612	1105	651	1091	707	1075	718	1049	708	993	626	946	618	921
131_ori_ori	1027	955	1064	916	1047	856	1000	816	1003	798	1019	805	999	868	1017	927	1045	949	1070	952	1098	900	1071	813	1039	786	1060	776	1104	715	1088	643	1043	622	1004	638	988	687	1012	756	1011	777	994	777	1001	721	971	658	924
132_ori_ori	885	916	929	938	984	896	997	825	999	813	1004	822	998	910	1031	953	1081	944	1105	928	1109	872	1043	807	1024	801	1082	770	1120	713	1113	665	1088	647	1026	656	1004	706	1011	774	1005	783	1003	751	979	673	940	653	901
133_ori_ori	951	960	1015	953	1036	902	1022	828	1043	800	1057	825	1085	900	1121	931	1176	934	1208	889	1196	845	1122	797	1079	788	1097	773	1179	775	1213	701	1206	663	1160	640	1115	635	1068	695	1057	748	1046	764	1046	734	989	671	933
134_ori_ori	1001	935	1028	942	1072	906	1085	838	1085	819	1090	830	1120	927	1143	934	1166	917	1185	895	1157	842	1115	812	1093	800	1112	787	1169	722	1166	684	1136	671	1113	666	1081	685	1072	775	1082	795	1075	783	1063	710	1025	673	988
135_ori_ori	943	895	979	908	1024	868	1017	801	1028	778	1036	786	1023	835	1060	900	1103	896	1135	857	1107	812	1072	779	1045	777	1066	784	1131	751	1123	688	1103	671	1077	668	1034	710	1033	756	1028	766	1027	754	1026	712	991	663	943
136_ori_ori	942	935	977	946	1056	876	1057	767	1076	747	1083	776	1102	872	1167	927	1221	915	1235	861	1220	800	1145	742	1101	735	1134	735	1191	662	1195	571	1165	556	1125	568	1076	632	1085	720	1074	722	1054	704	1036	608	991	538	959
137_ori_ori	934	810	956	825	1018	810	1055	744	1048	729	1052	760	1073	853	1116	869	1151	860	1165	844	1162	813	1097	740	1072	740	1074	747	1144	701	1152	652	1135	633	1107	621	1060	646	1041	706	1034	713	1005	709	1005	655	981	623	946
138_ori_ori	902	961	958	974	1040	885	1033	751	1040	746	1053	753	1044	852	1120	954	1204	940	1235	868	1232	818	1089	724	1064	725	1091	718	1148	692	1205	591	1166	516	1122	512	1062	560	1052	675	1040	700	1032	678	1011	569	947	494	883
140_ori_ori	929	929	966	920	985	867	962	799	958	790	957	821	965	876	995	918	1035	910	1058	876	1048	840	999	798	975	787	985	799	1069	756	1074	710	1055	685	1016	675	975	687	944	754	955	777	945	769	945	707	912	654	856
141_ori_ori	745	1076	780	1099	857	1059	885	931	897	920	907	931	921	1083	963	1114	1021	1107	1062	1056	1059	1011	952	913	930	905	950	893	1049	774	1042	730	1007	708	969	687	915	721	909	852	901	883	890	858	907	812	882	696	807
142_ori_ori	840	1057	865	1055	888	1011	862	926	871	912	894	909	872	994	906	1046	938	1040	970	1029	976	961	934	897	910	895	935	889	983	803	958	750	926	747	903	745	870	807	890	875	877	885	854	860	863	773	831	725	788
143_ori_ori	842	1020	888	1018	901	954	882	875	894	859	911	866	896	967	937	1015	989	1025	1026	985	1025	932	970	858	937	852	951	869	1055	819	1078	764	1062	737	1026	721	970	735	916	824	895	837	879	829	823	714	782	707	758
144_ori_ori	832	1149	867	1160	945	1069	924	976	924	945	938	970	916	1068	952	1146	995	1154	1045	1115	1079	1044	1002	960	962	947	987	929	1078	829	1063	763	992	730	942	715	886	743	880	886	912	915	922	889	931	769	872	712	800
145_ori_ori	794	1010	809	1015	875	924	876	897	886	895	896	911	880	982	912	1058	941	1060	962	1049	962	967	925	895	914	889	937	869	976	833	990	757	969	731	923	740	892	806	898	850	890	861	883	844	895	815	883	713	847
146_ori_ori	803	1047	855	1077	925	1032	973	897	1003	874	1026	887	1054	1029	1118	1082	1176	1057	1213	1022	1184	944	1066	877	1036	861	1064	857	1184	765	1172	676	1129	652	1070	660	1018	713	1024	821	1003	839	987	820	1000	719	957	629	906
147_ori_ori	836	1082	874	1086	960	1008	927	916	935	903	950	908	942	1007	1000	1091	1059	1065	1118	990	1089	933	1004	885	965	888	992	904	1117	850	1129	753	1088	719	1033	704	965	773	950	862	942	882	932	876	947	752	901	687	860
148_ori_ori	734	1000	785	1038	817	1028	866	934	875	921	879	936	952	1053	984	1050	1025	1012	1039	975	1026	945	902	908	891	901	897	884	1016	800	1021	762	976	730	933	713	900	723	868	853	874	883	868	876	858	788	826	749	786
149_ori_ori	706	1095	777	1122	871	1033	878	955	887	942	898	956	896	1033	932	1119	1029	1119	1086	1068	1062	990	979	909	932	914	957	926	1049	858	1045	721	989	695	941	687	889	794	908	883	903	901	884	909	903	860	867	751	809
150_ori_ori	745	1143	804	1150	871	1051	867	903	892	882	902	899	901	1032	988	1148	1062	1141	1106	1106	1114	1027	1004	875	935	870	970	879	1068	756	1040	668	999	629	932	636	867	706	871	828	897	866	886	853	855	741	761	659	712
151_ori_ori	1038	904	1071	897	1067	809	1070	759	1087	733	1105	750	1072	831	1099	907	1142	900	1166	888	1172	852	1135	758	1129	727	1138	689	1174	629	1162	548	1115	531	1071	561	1072	626	1109	673	1089	698	1062	694	1064	629	1048	563	1011
152_ori_ori	947	945	1013	903	1024	840	976	767	996	762	1002	776	1005	848	1074	924	1132	913	1166	864	1141	810	1047	751	1020	749	1066	751	1160	630	1134	572	1105	550	1036	561	1005	630	1015	729	1002	728	984	716	1010	585	965	528	918
153_ori_ori	827	878	860	911	910	891	961	763	968	751	984	761	1022	835	1068	901	1138	881	1180	848	1175	785	1091	724	1006	735	1042	714	1065	621	1085	579	1050	549	984	555	954	663	963	714	966	728	986	706	1003	606	1008	541	949
154_ori_ori	1019	902	1049	901	1090	840	1051	758	1055	745	1063	761	1044	835	1067	894	1107	897	1146	878	1149	821	1106	752	1082	739	1102	723	1170	631	1155	577	1131	561	1091	558	1047	591	1035	691	1034	722	1017	716	1015	667	965	591	913
155_ori_ori	975	944	1000	955	1043	921	1046	851	1055	835	1065	843	1069	899	1121	931	1151	920	1170	891	1141	841	1095	821	1077	818	1103	821	1167	791	1176	750	1161	724	1124	717	1076	741	1071	801	1060	812	1049	806	1045	775	1003	732	959
156_ori_ori	898	953	965	961	995	896	1012	828	1041	822	1045	855	1027	958	1095	1004	1152	991	1174	962	1183	863	1117	811	1073	816	1098	816	1195	736	1182	628	1156	604	1105	601	1034	669	1034	768	1042	802	1035	799	1041	725	950	618	920
157_ori_ori	962	886	1011	891	1065	849	1063	773	1058	754	1059	766	1047	831	1056	887	1101	902	1142	871	1141	816	1125	759	1093	748	1113	746	1188	692	1185	632	1156	609	1106	607	1069	650	1073	723	1066	731	1058	725	1076	665	1032	600	995
158_ori_ori	995	915	1016	915	1049	875	1032	810	1042	797	1047	808	1035	877	1071	911	1098	912	1121	897	1123	851	1085	801	1065	791	1085	791	1115	757	1093	731	1069	725	1039	733	1023	767	1036	784	1035	791	1043	778	1034	743	998	723	965
159_ori_ori	947	941	1005	937	1066	872	1035	754	1041	731	1047	740	1015	864	1106	964	1165	951	1205	925	1223	824	1100	722	1055	721	1082	720	1173	649	1133	607	1101	589	1041	594	980	633	1007	692	1032	703	1026	684	1022	629	988	597	925
160_ori_ori	937	898	965	913	1006	873	1014	792	1022	761	1030	767	1024	845	1067	897	1105	901	1137	868	1129	819	1069	758	1048	750	1080	751	1139	668	1133	619	1095	599	1044	614	1022	661	1034	720	1031	741	1035	727	1037	642	1002	593	949
162_ori_ori	1028	961	1071	939	1083	888	1063	825	1076	794	1092	819	1077	887	1102	938	1132	966	1177	934	1182	875	1155	825	1125	800	1150	792	1213	711	1205	642	1159	617	1116	627	1071	681	1085	760	1076	774	1061	770	1095	692	1076	621	1010
163_ori_ori	1030	988	1065	999	1117	942	1104	833	1103	806	1108	845	1134	931	1174	977	1226	963	1246	936	1239	888	1145	809	1126	809	1146	814	1230	743	1217	690	1191	665	1139	665	1104	698	1105	779	1104	792	1102	771	1092	701	1076	672	1028
164_ori_ori	942	849	978	876	1061	831	1073	768	1083	762	1094	774	1132	867	1190	891	1219	867	1232	840	1175	778	1121	747	1103	745	1134	752	1187	720	1211	648	1181	609	1145	608	1099	687	1095	736	1090	746	1087	734	1067	661	1044	606	1007
165_ori_ori	945	911	984	942	1028	910	1034	824	1052	796	1066	800	1067	901	1107	944	1155	943	1185	931	1199	865	1123	788	1090	784	1113	784	1201	703	1184	641	1152	625	1123	617	1076	654	1071	752	1067	776	1079	772	1075	685	1025	641	1001
166_ori_ori	963	915	1013	908	1035	840	1029	787	1035	773	1044	780	1041	840	1067	908	1115	911	1145	882	1142	831	1082	771	1056	772	1066	772	1158	716	1168	661	1154	638	1104	630	1068	662	1041	745	1038	756	1033	756	1032	667	998	633	961
167_ori_ori	897	956	964	952	1004	895	992	843	995	838	1015	847	1009	897	1019	960	1095	967	1144	921	1137	872	1085	859	1036	858	1060	860	1104	834	1138	743	1095	695	1040	696	994	784	1002	829	1005	840	987	814	1012	766	997	693	941
168_ori_ori	967	1028	993	1031	1031	921	1030	837	1042	829	1068	825	1032	926	1007	1008	1028	1019	1056	1030	1118	956	1123	841	1084	831	1100	833	1154	737	1171	659	1145	643	1113	636	1055	712	1049	794	1045	811	1034	812	1039	750	1026	648	995
169_ori_ori	944	978	985	983	1019	938	1014	830	1016	804	1019	828	1048	936	1103	962	1147	934	1178	904	1159	840	1060	786	1028	791	1048	799	1153	749	1159	680	1134	640	1087	627	1032	686	1023	762	1019	779	1021	751	1000	654	949	606	904
170_ori_ori	874	1150	936	1121	962	1047	913	971	921	934	945	937	933	1042	972	1104	1034	1108	1083	1062	1083	996	984	920	955	918	1000	917	1076	859	1085	776	1043	743	1001	732	929	796	938	886	929	899	908	879	951	801	929	735	867
171_ori_ori	755	1043	800	1079	854	1058	912	970	920	958	924	970	946	1034	1045	1084	1076	1039	1090	998	1047	966	943	960	931	960	980	969	1042	884	1038	827	1004	805	970	821	930	887	922	934	913	942	905	923	860	841	807	819	777
172_ori_ori	742	1025	757	1038	843	1008	876	882	887	878	923	891	915	989	962	1073	1005	1087	1055	1026	1048	962	978	877	929	871	953	873	1029	806	1012	706	964	690	934	703	900	789	910	842	888	844	869	824	855	781	790	712	743
173_ori_ori	832	1052	849	1059	920	975	894	897	900	880	901	894	861	956	888	1027	958	1038	984	1027	1021	948	940	877	918	874	943	882	1037	829	1048	741	1014	706	977	695	899	743	895	831	902	857	889	864	899	800	846	719	799
174_ori_ori	887	1071	921	1076	959	1057	897	925	909	916	938	925	900	1031	919	1055	947	1057	990	1059	1011	1043	990	935	957	920	962	904	1044	795	1031	738	987	715	940	714	907	749	921	877	916	899	902	903	929	791	899	742	860
175_ori_ori	762	980	791	1013	842	1010	890	913	898	910	913	915	898	1006	932	1045	986	1024	1020	991	1018	947	947	901	921	901	948	909	1018	843	1003	773	961	760	925	761	886	807	912	886	905	895	909	867	886	780	825	742	785
176_ori_ori	744	946	785	988	850	995	938	875	949	871	963	884	1027	996	1053	1021	1110	967	1150	900	1131	872	1026	848	967	853	995	885	1131	823	1140	768	1116	722	1093	696	1008	705	954	829	946	848	945	818	913	771	869	709	794
177_ori_ori	781	1031	827	1062	894	1046	922	933	929	905	936	916	912	983	951	1056	1012	1071	1055	1027	1032	953	978	911	951	904	977	904	1096	862	1104	809	1088	783	1060	754	997	794	940	859	937	882	935	865	893	784	860	746	827
178_ori_ori	833	1079	881	1088	936	1048	929	937	916	913	899	949	852	1093	887	1133	925	1136	980	1118	992	1063	948	969	926	918	919	893	965	819	961	757	914	729	873	741	869	816	896	888	904	900	917	885	946	809	928	753	867
179_ori_ori	853	1105	875	1111	928	1072	902	964	903	939	913	952	890	1058	919	1099	970	1109	1002	1101	1028	1037	971	947	923	946	948	943	1011	890	1009	805	960	783	919	787	899	858	909	925	904	928	902	926	892	830	864	785	836
180_ori_ori	784	1001	817	1018	857	992	868	893	920	852	961	862	953	963	978	992	1014	992	1049	980	1060	934	1011	855	965	840	972	833	1044	800	1044	763	1025	742	987	731	945	754	925	805	924	824	932	800	900	739	838	709	802
181_ori_ori	798	1082	829	1101	869	1063	874	948	888	914	919	925	871	1021	861	1090	893	1099	915	1101	969	1057	956	929	924	909	931	893	1026	805	1008	759	984	724	921	724	899	784	890	869	893	887	886	892	857	812	804	760	752
182_ori_ori	796	1015	828	1028	863	993	871	937	879	926	891	931	875	980	892	1011	937	1027	977	1021	969	983	958	930	918	925	930	928	986	868	965	822	939	815	909	811	875	844	889	898	897	913	891	920	904	867	886	819	837
183_ori_ori	743	1107	806	1119	839	1081	855	943	870	916	874	939	898	1072	934	1111	1008	1099	1037	1031	1003	976	915	923	869	898	897	877	988	773	966	711	918	687	868	699	831	741	854	848	852	885	836	876	847	776	811	737	739
184_ori_ori	787	1057	805	1057	840	1010	796	928	822	911	871	909	839	986	840	1033	885	1053	928	1036	947	981	900	904	867	883	887	868	924	776	905	741	868	731	832	744	812	798	846	866	827	875	801	885	820	802	798	767	756
185_ori_ori	780	1023	805	1033	865	998	843	921	854	900	861	906	822	968	854	1039	896	1046	937	1036	965	985	934	923	887	908	900	932	965	909	974	827	951	805	906	796	852	824	853	872	857	893	876	860	838	786	788	777	758
186_ori_ori	751	1077	778	1076	814	1018	794	939	790	915	800	946	838	1017	891	1025	925	1000	940	958	918	927	842	892	799	908	821	914	902	865	906	799	868	775	822	779	792	840	801	891	789	899	793	887	817	818	780	768	743
187_ori_ori	885	1099	930	1072	946	1027	932	974	951	965	963	964	966	1038	1015	1064	1046	1063	1071	1038	1065	994	1018	940	973	941	993	941	1051	918	1076	861	1055	832	1016	816	977	824	962	918	955	942	935	945	924	844	877	822	848
190_ori_ori	975	863	1015	854	1032	803	1001	752	1016	734	1019	762	1055	861	1095	869	1134	841	1163	811	1152	762	1068	730	1027	732	1051	720	1136	644	1129	586	1100	558	1049	570	1008	600	1019	696	1021	714	1009	712	1043	630	1012	582	975
191_ori_ori	866	1040	911	1061	1000	982	993	848	998	815	1014	820	998	953	1071	1064	1144	1054	1188	1018	1195	913	1067	802	1024	806	1055	815	1191	757	1207	634	1158	599	1095	580	1021	633	1005	780	994	789	966	753	872	660	788	663	738
192_ori_ori	953	1012	1013	1019	1044	921	1033	883	1035	864	1021	888	1030	978	1066	1007	1113	980	1150	933	1123	891	1075	864	1056	864	1073	874	1157	835	1174	765	1148	741	1102	734	1058	771	1047	835	1037	848	1033	839	1023	789	972	740	898
193_ori_ori	944	980	1009	963	1070	889	1014	812	1029	798	1027	821	1011	902	1055	958	1148	956	1195	892	1181	835	1071	811	1048	803	1073	797	1165	689	1136	621	1071	593	1007	615	950	699	1004	773	1023	785	1027	759	1051	666	1044	588	945
194_ori_ori	974	908	998	922	1043	885	1047	847	1057	829	1069	829	1067	874	1121	913	1147	907	1164	885	1166	835	1119	803	1086	807	1115	788	1146	753	1152	704	1131	675	1093	688	1075	751	1082	789	1065	828	1076	813	1077	769	1052	732	1023
195_ori_ori	965	918	990	914	1009	853	997	771	1004	751	1011	758	1005	812	1068	932	1102	923	1125	903	1092	818	1047	759	1024	753	1042	753	1111	665	1119	593	1093	572	1075	570	1038	617	1009	723	997	733	980	719	917	641	864	595	829
196_ori_ori	992	868	1009	883	1068	863	1075	799	1085	794	1099	800	1106	874	1141	896	1173	881	1199	870	1194	824	1135	783	1101	780	1135	777	1186	726	1169	681	1144	665	1107	671	1076	704	1086	761	1085	772	1088	747	1055	684	1013	671	977
197_ori_ori	789	995	828	998	871	941	851	856	856	842	866	857	829	944	859	999	905	998	949	985	954	924	905	852	885	847	916	852	997	789	1000	740	954	698	902	702	869	752	875	821	863	832	858	821	852	735	820	688	764
198_ori_ori	806	1023	847	1017	866	992	839	921	835	906	848	923	834	978	853	1031	910	1033	950	983	923	938	867	910	854	903	858	887	904	815	881	772	841	765	794	766	773	801	802	877	822	889	820	876	831	807	842	747	787
199_ori_ori	726	1087	741	1100	823	1078	854	972	852	937	852	952	859	1061	927	1087	964	1066	984	1009	974	960	884	925	861	933	878	940	981	886	997	808	970	773	946	765	881	798	850	889	857	916	851	914	853	836	806	776	754
001_ref_ori	-1122	945	-1073	945	-1052	847	-1098	757	-1080	738	-1049	762	-1065	843	-1039	937	-997	943	-946	921	-955	835	-1000	747	-1036	723	-1018	708	-991	630	-985	561	-1022	541	-1055	551	-1061	636	-1058	707	-1075	721	-1080	707	-1068	632	-1076	552	-1116
002_ref_ori	-983	1057	-912	1040	-878	918	-917	823	-895	826	-874	850	-893	955	-874	1061	-803	1059	-733	1050	-738	898	-828	815	-859	825	-822	842	-741	814	-743	709	-765	688	-830	640	-898	736	-889	806	-898	807	-906	783	-882	687	-932	559	-1005
003_ref_ori	-1134	901	-1095	917	-1056	869	-1056	806	-1045	796	-1026	807	-1021	874	-978	930	-945	914	-916	892	-963	802	-1008	789	-1026	795	-1006	811	-962	782	-948	731	-966	704	-1007	699	-1040	735	-1045	779	-1050	783	-1058	779	-1039	748	-1058	689	-1100
004_ref_ori	-1117	917	-1060	891	-1023	832	-1070	759	-1056	751	-1052	762	-1076	827	-1048	889	-963	917	-927	892	-909	821	-993	749	-1029	758	-976	771	-895	730	-879	651	-927	590	-976	592	-1031	658	-1031	747	-1042	750	-1040	723	-1033	631	-1089	581	-1160
005_ref_ori	-1105	955	-1067	949	-1026	871	-1071	805	-1065	794	-1045	810	-1074	856	-1055	945	-1000	956	-956	933	-975	856	-1007	808	-1035	793	-991	779	-940	716	-963	658	-1009	640	-1065	648	-1090	692	-1047	775	-1059	778	-1075	760	-1034	697	-1050	636	-1094
006_ref_ori	-1166	890	-1118	895	-1071	831	-1075	778	-1085	750	-1074	750	-1096	808	-1060	871	-1015	871	-961	841	-965	773	-1023	731	-1046	731	-1020	724	-960	671	-981	594	-1015	587	-1065	587	-1089	636	-1071	719	-1075	733	-1084	725	-1086	680	-1121	635	-1170
007_ref_ori	-1042	806	-1002	802	-965	748	-987	687	-970	680	-965	691	-1006	738	-994	803	-934	817	-895	822	-845	758	-899	690	-922	682	-902	681	-837	669	-811	605	-859	555	-923	535	-976	575	-945	668	-948	676	-961	650	-945	574	-995	541	-1040
008_ref_ori	-1151	893	-1080	905	-1031	833	-1032	800	-1023	791	-1025	806	-1036	841	-988	923	-917	916	-899	853	-966	778	-1004	769	-1009	787	-970	798	-895	749	-882	695	-910	659	-982	654	-1017	714	-1029	756	-1022	772	-1018	753	-1018	702	-1054	650	-1092
009_ref_ori	-1120	889	-1063	881	-1063	833	-1080	775	-1060	762	-1042	780	-1077	821	-1077	877	-1026	906	-987	899	-965	860	-969	815	-1013	770	-1012	747	-932	693	-923	631	-969	612	-1017	621	-1031	676	-1025	729	-1039	748	-1038	725	-1022	679	-1030	621	-1089
010_ref_ori	-1132	969	-1055	1002	-1006	929	-1015	837	-1003	831	-992	852	-1045	980	-996	1025	-951	1012	-883	961	-861	897	-965	821	-979	815	-938	807	-833	766	-805	703	-836	651	-880	617	-945	624	-1001	752	-1002	789	-1020	764	-1000	677	-1048	613	-1120
011_ref_ori	-1055	994	-998	973	-987	906	-1016	831	-1015	801	-1005	811	-1033	881	-1021	941	-966	970	-902	928	-907	869	-958	801	-978	798	-944	798	-897	760	-874	700	-911	640	-958	637	-995	659	-1001	761	-1020	777	-1047	776	-1045	733	-1052	671	-1112
012_ref_ori	-1126	948	-1077	944	-1062	881	-1066	842	-1060	835	-1055	847	-1060	892	-1052	950	-1010	957	-973	939	-985	865	-1018	825	-1035	812	-1025	799	-985	758	-962	712	-991	683	-1033	687	-1054	728	-1058	782	-1057	808	-1066	791	-1065	731	-1092	683	-1134
013_ref_ori	-912	1295	-828	1313	-745	1221	-754	1131	-742	1114	-725	1135	-731	1218	-670	1305	-603	1298	-547	1238	-597	1170	-677	1134	-711	1119	-680	1119	-615	1115	-534	1051	-547	967	-603	930	-675	971	-728	1072	-741	1097	-759	1070	-801	962	-885	923	-945
014_ref_ori	-1064	926	-1007	926	-972	871	-991	762	-978	751	-975	775	-985	861	-935	921	-876	920	-841	866	-859	801	-929	751	-937	743	-890	747	-841	706	-829	638	-874	597	-925	596	-968	629	-972	712	-977	730	-968	681	-989	619	-1058	590	-1092
015_ref_ori	-977	1053	-903	1054	-876	971	-895	913	-874	907	-866	933	-853	1051	-804	1077	-750	1047	-714	956	-766	908	-837	889	-866	894	-843	912	-749	943	-688	887	-703	831	-723	791	-797	786	-859	867	-875	881	-892	863	-901	769	-958	739	-1004
016_ref_ori	-1141	882	-1114	896	-1077	881	-1048	813	-1057	788	-1058	799	-1061	837	-1027	890	-981	883	-959	849	-985	796	-1030	774	-1042	780	-1013	789	-965	745	-966	701	-989	680	-1029	670	-1058	692	-1067	753	-1055	778	-1055	767	-1045	726	-1086	671	-1120
017_ref_ori	-1057	944	-1025	936	-1021	873	-1054	821	-1035	811	-1025	831	-1025	894	-984	935	-960	925	-937	907	-942	852	-1002	809	-1016	804	-1002	795	-961	755	-956	703	-985	684	-1020	682	-1047	719	-1051	770	-1039	791	-1049	785	-1040	751	-1041	692	-1071
018_ref_ori	-1075	921	-1012	921	-979	845	-1030	740	-1021	738	-1014	753	-1034	854	-961	922	-902	903	-861	851	-868	792	-980	735	-997	741	-941	768	-885	755	-859	710	-885	662	-925	641	-980	652	-1014	704	-1028	716	-1056	687	-1099	637	-1159	639	-1182
019_ref_ori	-1140	878	-1078	876	-1048	828	-1027	771	-1008	766	-994	800	-993	896	-965	928	-918	925	-881	882	-891	838	-956	780	-978	764	-953	759	-899	726	-884	659	-904	613	-947	601	-996	639	-1009	691	-1021	707	-1047	681	-1056	621	-1118	569	-1170
020_ref_ori	-1099	866	-1045	865	-1017	803	-1020	755	-1019	738	-1012	751	-1017	791	-1019	848	-965	865	-935	841	-944	783	-983	741	-1001	733	-976	732	-929	685	-928	646	-951	623	-990	622	-1006	643	-1008	721	-1016	721	-1014	697	-1014	633	-1041	594	-1083
021_ref_ori	-1122	994	-1076	967	-1077	850	-1091	812	-1076	810	-1070	829	-1096	896	-1078	989	-1018	1002	-952	954	-981	892	-1035	848	-1038	806	-1026	785	-999	754	-956	668	-1007	613	-1054	614	-1066	687	-1055	782	-1059	799	-1061	764	-1053	673	-1083	610	-1164
022_ref_ori	-1102	869	-1068	871	-1027	827	-1018	765	-1001	752	-1003	775	-1007	846	-958	907	-922	895	-889	864	-918	783	-947	756	-969	735	-939	733	-888	654	-904	593	-930	583	-972	583	-998	656	-981	719	-995	737	-993	717	-980	661	-1009	608	-1043
023_ref_ori	-1225	1056	-1122	1077	-1063	982	-1079	873	-1057	853	-1071	900	-1117	1013	-1053	1110	-952	1107	-885	1049	-914	946	-986	882	-1034	840	-1013	823	-932	789	-872	695	-901	616	-977	594	-1028	667	-1017	779	-1045	808	-1028	761	-1012	644	-1067	566	-1162
024_ref_ori	-1161	1016	-1090	1014	-1073	934	-1079	851	-1071	824	-1070	868	-1079	965	-1002	1024	-958	1006	-925	966	-970	902	-1036	828	-1045	795	-1008	779	-934	689	-934	610	-978	596	-1037	576	-1066	630	-1069	739	-1057	805	-1061	765	-1058	663	-1091	618	-1143
025_ref_ori	-1186	1021	-1099	1036	-1057	945	-1062	844	-1065	811	-1077	832	-1103	898	-1089	1005	-1017	1030	-934	981	-953	881	-1008	816	-1028	807	-976	796	-882	701	-886	619	-936	591	-1024	596	-1062	681	-1058	761	-1057	785	-1062	739	-1087	616	-1135	587	-1197
026_ref_ori	-1129	1025	-1037	1016	-997	920	-1025	828	-1034	792	-1041	820	-1078	968	-1002	1033	-956	1006	-874	968	-880	874	-990	793	-1010	776	-970	769	-892	721	-869	620	-938	547	-1062	567	-1075	643	-1046	733	-1040	760	-1036	716	-1030	591	-1118	542	-1171
027_ref_ori	-1149	920	-1120	942	-1078	932	-1067	854	-1062	827	-1053	860	-1037	948	-997	950	-972	936	-940	904	-952	861	-1025	833	-1044	832	-1012	823	-957	789	-952	741	-984	717	-1025	708	-1051	731	-1058	798	-1060	816	-1067	800	-1065	731	-1090	712	-1125
028_ref_ori	-1084	959	-1035	950	-997	906	-1015	795	-999	776	-983	800	-1056	914	-1045	953	-997	964	-946	979	-921	910	-956	818	-958	777	-930	759	-882	672	-928	618	-956	627	-1002	633	-1016	676	-984	750	-997	762	-1022	763	-1020	702	-1027	647	-1074
029_ref_ori	-984	1030	-955	995	-989	910	-1045	873	-1039	857	-1020	864	-991	937	-922	977	-892	952	-882	890	-932	849	-995	832	-1012	837	-986	817	-937	771	-934	691	-984	671	-1038	684	-1058	754	-1033	817	-1037	834	-1049	825	-1033	759	-1045	672	-1118
030_ref_ori	-1134	878	-1099	873	-1064	814	-1085	757	-1081	735	-1078	757	-1085	823	-1036	874	-1003	868	-975	827	-993	785	-1050	746	-1062	743	-1038	723	-998	678	-998	618	-1025	599	-1053	597	-1094	645	-1089	699	-1082	723	-1094	693	-1073	624	-1104	579	-1135
031_ref_ori	-1117	912	-1065	909	-1038	851	-1043	802	-1042	787	-1037	811	-1033	880	-979	908	-953	890	-933	868	-958	793	-1010	774	-1025	771	-992	765	-937	724	-940	684	-970	654	-1020	645	-1059	684	-1049	745	-1037	770	-1051	754	-1055	718	-1084	681	-1139
032_ref_ori	-1166	868	-1114	889	-1091	851	-1078	806	-1082	775	-1077	792	-1070	850	-1014	889	-974	864	-967	814	-993	780	-1060	764	-1070	769	-1047	765	-1004	750	-978	697	-1004	658	-1044	645	-1088	681	-1100	736	-1078	754	-1094	730	-1106	671	-1137	649	-1170
033_ref_ori	-1084	950	-1038	971	-1001	950	-986	874	-1001	840	-1008	851	-1019	914	-974	958	-929	953	-898	918	-893	867	-963	834	-983	834	-945	841	-892	820	-866	751	-897	717	-940	704	-980	722	-1013	791	-992	828	-990	799	-1003	740	-1033	707	-1072
034_ref_ori	-1117	956	-1055	949	-1015	887	-1036	826	-1030	806	-1022	829	-1036	915	-999	964	-940	973	-898	929	-922	858	-990	811	-1012	809	-972	808	-877	753	-872	695	-903	647	-962	638	-1016	682	-1016	774	-1026	785	-1031	753	-1041	670	-1090	636	-1153
035_ref_ori	-1135	943	-1087	950	-1028	885	-1015	831	-1009	815	-1006	843	-1013	890	-984	955	-907	962	-905	924	-939	871	-976	825	-995	820	-956	818	-904	760	-898	712	-920	684	-967	685	-1008	742	-1008	785	-1004	800	-1025	780	-1062	719	-1112	689	-1143
036_ref_ori	-1172	1002	-1072	1027	-1006	982	-1015	839	-1027	792	-1021	811	-1041	994	-958	1054	-904	1052	-840	1016	-843	915	-952	792	-983	792	-934	785	-818	681	-819	574	-881	526	-973	505	-1038	573	-1045	748	-1025	774	-1015	740	-1004	584	-1085	499	-1141
037_ref_ori	-1148	964	-1115	951	-1094	899	-1089	851	-1081	840	-1068	855	-1045	930	-1016	951	-995	934	-979	908	-1013	864	-1051	841	-1065	844	-1049	847	-1008	837	-974	785	-985	758	-1021	755	-1054	786	-1060	827	-1075	832	-1090	818	-1096	750	-1119	723	-1147
038_ref_ori	-1132	868	-1097	876	-1071	861	-1057	811	-1062	787	-1056	799	-1063	854	-1030	886	-999	881	-976	844	-983	809	-1025	783	-1050	784	-1029	780	-996	769	-983	740	-1003	716	-1031	711	-1055	732	-1065	764	-1065	776	-1069	765	-1076	738	-1108	713	-1148
039_ref_ori	-1053	864	-1014	858	-1000	809	-1011	773	-1003	771	-997	789	-1002	855	-969	871	-945	867	-920	841	-942	809	-975	783	-987	761	-959	748	-926	711	-929	665	-953	651	-988	649	-1008	687	-1005	733	-1011	746	-1017	724	-1018	670	-1054	643	-1082
040_ref_ori	-1129	859	-1107	886	-1064	880	-1038	812	-1045	771	-1062	771	-1076	827	-1037	859	-1000	847	-972	828	-977	784	-1029	751	-1042	759	-1038	780	-987	790	-958	746	-969	719	-1000	683	-1034	684	-1058	747	-1056	767	-1041	749	-1035	710	-1063	686	-1099
041_ref_ori	-963	1032	-881	1031	-850	981	-849	898	-829	887	-809	902	-845	995	-800	1048	-751	1051	-697	1003	-713	946	-770	882	-781	870	-744	853	-688	786	-695	719	-746	685	-815	710	-822	789	-819	855	-840	859	-856	832	-874	727	-901	712	-949
042_ref_ori	-955	1020	-919	1035	-874	991	-873	935	-861	922	-846	932	-839	1001	-809	1030	-788	1024	-764	1001	-769	961	-824	910	-839	909	-815	902	-776	859	-779	821	-810	798	-845	811	-860	847	-854	892	-861	905	-869	898	-852	843	-881	802	-923
043_ref_ori	-962	1051	-920	1062	-864	1020	-847	944	-860	924	-860	943	-854	1014	-792	1062	-754	1051	-732	1024	-748	948	-821	911	-833	919	-797	930	-744	897	-743	818	-764	795	-818	788	-858	829	-868	885	-856	908	-849	899	-853	849	-896	815	-949
044_ref_ori	-1048	1017	-1032	1049	-978	1056	-899	965	-893	942	-893	965	-855	1027	-783	1044	-752	1017	-739	973	-765	936	-883	935	-887	920	-860	909	-802	863	-791	813	-819	782	-864	779	-896	824	-907	892	-902	913	-895	887	-903	800	-938	775	-979
045_ref_ori	-837	989	-800	977	-791	915	-818	861	-813	860	-800	879	-817	969	-773	1020	-746	1007	-714	972	-732	915	-784	868	-794	857	-767	861	-713	836	-691	784	-714	745	-761	733	-797	778	-812	842	-815	847	-813	826	-817	747	-848	712	-877
046_ref_ori	-973	1060	-907	1069	-870	1023	-884	919	-887	909	-884	934	-898	1024	-852	1080	-801	1064	-757	1032	-787	961	-854	911	-863	890	-848	883	-798	840	-766	758	-810	723	-860	718	-901	752	-900	852	-877	891	-878	863	-877	753	-909	731	-963
047_ref_ori	-978	938	-955	950	-924	939	-892	882	-889	847	-893	873	-885	933	-851	957	-812	950	-799	931	-800	892	-827	861	-853	849	-861	848	-822	839	-806	795	-815	762	-845	742	-880	762	-885	827	-891	840	-897	833	-894	790	-921	754	-968
048_ref_ori	-960	1061	-920	1071	-883	1027	-886	913	-872	901	-857	922	-824	1043	-790	1069	-747	1051	-721	1015	-736	965	-838	896	-853	893	-830	881	-742	826	-730	777	-754	740	-800	730	-831	761	-862	868	-883	880	-901	858	-940	757	-978	747	-1017
049_ref_ori	-1018	1084	-951	1108	-895	1071	-879	950	-881	926	-873	952	-862	1061	-800	1111	-739	1086	-704	1028	-752	943	-814	920	-832	924	-791	911	-731	818	-744	760	-799	745	-856	767	-879	839	-873	905	-890	901	-903	869	-887	769	-929	701	-994
050_ref_ori	-973	1034	-932	1060	-884	1033	-851	945	-849	907	-837	927	-864	1020	-842	1073	-807	1072	-757	1052	-781	941	-818	905	-830	894	-801	882	-750	816	-747	768	-789	743	-844	755	-860	819	-849	878	-850	890	-855	870	-876	785	-907	761	-947
051_ref_ori	-959	1000	-931	1011	-901	997	-876	938	-886	909	-878	919	-872	972	-824	1002	-788	983	-775	958	-788	923	-846	889	-871	898	-851	896	-805	859	-798	814	-826	798	-859	791	-880	825	-883	885	-883	898	-896	883	-886	849	-896	801	-932
052_ref_ori	-902	1050	-853	1046	-819	999	-834	953	-837	939	-823	953	-838	997	-815	1053	-785	1063	-748	1041	-745	988	-806	930	-809	940	-777	934	-746	888	-756	845	-776	827	-811	829	-831	868	-836	916	-835	928	-843	914	-859	857	-907	831	-938
053_ref_ori	-860	1062	-816	1045	-793	987	-818	914	-807	904	-794	927	-809	980	-770	1045	-732	1044	-694	994	-720	939	-763	904	-783	893	-755	876	-683	797	-677	755	-718	726	-771	717	-804	797	-802	863	-811	880	-816	850	-833	754	-874	721	-912
054_ref_ori	-874	1017	-824	1007	-804	943	-818	905	-810	902	-803	915	-797	975	-746	1005	-716	991	-699	949	-738	896	-788	886	-795	893	-764	896	-712	853	-709	798	-732	778	-797	776	-819	832	-807	874	-809	886	-816	874	-815	815	-839	774	-881
055_ref_ori	-909	1004	-881	1018	-850	1011	-825	949	-833	919	-836	936	-818	1008	-769	1021	-745	1014	-733	969	-751	929	-807	909	-818	913	-796	917	-752	896	-736	844	-760	821	-792	810	-822	835	-831	888	-831	910	-833	901	-819	873	-833	820	-868
056_ref_ori	-912	1062	-855	1048	-847	1006	-846	954	-842	941	-832	955	-836	1005	-807	1054	-760	1047	-736	1024	-744	986	-818	946	-823	938	-790	931	-763	874	-758	829	-790	817	-819	822	-842	858	-839	918	-842	928	-847	916	-855	864	-873	830	-903
057_ref_ori	-980	1048	-931	1055	-891	1028	-863	954	-857	938	-848	951	-823	1029	-746	1049	-710	1025	-704	998	-751	944	-824	923	-836	928	-799	944	-736	922	-714	863	-723	838	-766	819	-831	848	-852	904	-859	918	-870	901	-900	842	-963	823	-998
058_ref_ori	-698	1286	-646	1290	-609	1260	-608	1189	-610	1180	-616	1190	-627	1245	-577	1300	-539	1290	-511	1260	-519	1219	-582	1173	-594	1183	-560	1186	-523	1125	-543	1081	-576	1069	-599	1067	-637	1095	-633	1143	-618	1173	-617	1159	-610	1121	-618	1071	-660
059_ref_ori	-929	1022	-900	1033	-872	1011	-858	964	-864	929	-864	954	-844	1006	-812	1020	-785	1009	-776	982	-795	950	-832	927	-855	924	-841	923	-800	916	-762	877	-766	840	-803	825	-835	845	-853	896	-868	909	-873	895	-894	837	-926	821	-956
060_ref_ori	-1007	1017	-955	1033	-896	988	-883	889	-879	871	-873	897	-874	990	-841	1029	-782	1032	-753	992	-751	946	-844	867	-860	866	-820	855	-748	785	-746	712	-780	686	-837	696	-878	761	-869	839	-880	851	-882	810	-896	724	-935	691	-988
061_ref_ori	-905	787	-901	773	-924	741	-957	731	-967	714	-949	711	-885	731	-821	736	-795	682	-826	631	-881	637	-939	670	-955	674	-936	660	-899	616	-869	576	-896	541	-935	522	-973	559	-989	641	-990	671	-1014	647	-995	598	-1010	546	-1049
062_ref_ori	-1110	828	-1083	827	-1061	791	-1062	755	-1071	753	-1070	765	-1061	796	-1033	817	-998	804	-987	785	-998	759	-1044	734	-1060	741	-1047	744	-1019	725	-1017	688	-1031	684	-1053	686	-1062	704	-1071	727	-1074	738	-1075	730	-1076	703	-1107	679	-1117
063_ref_ori	-1226	1077	-1161	1088	-1082	1025	-1061	923	-1060	888	-1052	906	-1074	981	-1032	1094	-946	1109	-886	1049	-917	917	-1016	872	-1034	876	-997	885	-906	827	-886	693	-928	667	-993	653	-1061	718	-1071	841	-1058	869	-1055	852	-1039	735	-1116	654	-1169
064_ref_ori	-1077	871	-1036	875	-1006	848	-1009	752	-1000	739	-986	748	-1000	834	-960	889	-931	881	-890	857	-888	803	-968	730	-977	721	-950	720	-893	667	-892	597	-921	572	-956	562	-993	601	-996	694	-1010	710	-1017	691	-1036	620	-1069	576	-1127
065_ref_ori	-852	1110	-840	1158	-777	1179	-720	1138	-703	1123	-722	1151	-744	1209	-749	1253	-704	1282	-673	1268	-660	1209	-679	1141	-685	1131	-650	1150	-603	1154	-556	1126	-557	1082	-583	1048	-639	1051	-677	1100	-686	1113	-666	1096	-646	1044	-651	984	-695
066_ref_ori	-958	1109	-897	1094	-903	972	-917	924	-905	911	-895	947	-874	1043	-799	1098	-749	1078	-731	1019	-783	954	-866	909	-871	893	-834	876	-753	788	-757	725	-788	702	-832	691	-884	732	-907	838	-914	872	-926	836	-945	714	-971	682	-1016
067_ref_ori	-980	987	-938	1008	-878	978	-869	913	-864	896	-862	914	-839	990	-792	1004	-751	980	-724	947	-750	900	-820	881	-844	879	-789	872	-736	823	-741	773	-764	759	-824	743	-858	786	-860	842	-866	859	-864	831	-879	764	-923	743	-971
068_ref_ori	-988	1002	-952	1007	-914	968	-908	895	-904	881	-897	894	-900	971	-867	1000	-831	1002	-815	977	-827	922	-874	883	-884	874	-865	871	-819	835	-807	786	-829	767	-855	762	-882	788	-898	840	-906	863	-908	849	-906	781	-928	752	-967
069_ref_ori	-960	1055	-903	1035	-896	971	-905	944	-899	928	-896	942	-897	982	-861	1037	-805	1027	-796	983	-836	946	-876	930	-885	924	-867	920	-827	882	-820	836	-855	808	-893	815	-914	852	-909	897	-902	913	-904	894	-892	844	-921	796	-952
070_ref_ori	-983	1005	-953	1016	-913	966	-907	902	-894	900	-885	905	-899	966	-870	1022	-833	1025	-819	1009	-811	965	-859	900	-872	892	-855	884	-808	824	-808	784	-826	777	-848	765	-889	803	-892	873	-900	876	-908	860	-943	792	-975	771	-996
071_ref_ori	-982	1123	-928	1127	-901	1045	-902	956	-886	956	-873	978	-856	1062	-785	1127	-744	1105	-710	1079	-757	1004	-835	954	-857	946	-824	947	-749	901	-729	794	-761	774	-804	764	-874	848	-873	921	-886	929	-902	908	-928	828	-977	759	-1018
072_ref_ori	-1011	971	-989	990	-939	983	-903	914	-911	900	-919	917	-918	970	-880	1004	-839	1001	-818	963	-832	914	-881	883	-901	884	-887	900	-828	886	-802	827	-819	800	-853	787	-899	813	-919	854	-908	878	-902	867	-894	828	-919	785	-952
073_ref_ori	-942	1000	-913	1012	-874	988	-868	897	-857	892	-852	906	-861	992	-831	1027	-796	1023	-767	1008	-760	963	-819	892	-830	881	-801	867	-735	820	-732	768	-755	749	-781	738	-823	756	-841	859	-858	870	-865	858	-863	783	-888	739	-925
074_ref_ori	-899	979	-871	984	-852	950	-851	914	-845	907	-846	918	-854	966	-820	994	-799	989	-783	973	-776	942	-815	903	-830	903	-806	902	-784	865	-796	834	-818	828	-840	829	-861	847	-849	892	-856	893	-858	885	-856	864	-872	825	-899
075_ref_ori	-1134	929	-1101	954	-1034	931	-1001	854	-1000	816	-1009	834	-1030	904	-1015	968	-957	981	-929	970	-902	892	-975	816	-985	809	-946	828	-890	801	-888	728	-909	706	-942	685	-1005	734	-1005	789	-998	807	-993	793	-971	748	-1007	702	-1042
076_ref_ori	-1220	996	-1183	1045	-1125	965	-1113	861	-1095	840	-1079	861	-1078	965	-1006	1031	-963	1008	-915	995	-952	894	-1037	831	-1070	820	-1031	802	-930	746	-898	646	-938	634	-985	601	-1058	689	-1071	787	-1094	811	-1105	791	-1094	658	-1155	606	-1205
077_ref_ori	-1025	957	-1003	957	-984	903	-1005	851	-990	848	-979	854	-995	901	-978	961	-947	962	-925	954	-916	901	-951	852	-963	841	-944	825	-911	776	-915	733	-941	731	-971	731	-993	773	-972	826	-989	839	-987	823	-974	774	-991	728	-1021
078_ref_ori	-1136	1013	-1088	1019	-1039	967	-1025	854	-1015	836	-1006	851	-995	983	-931	1029	-885	1005	-865	984	-872	922	-975	833	-989	826	-965	831	-898	803	-865	743	-917	693	-979	685	-1005	717	-1022	791	-1015	814	-1014	792	-1030	728	-1106	673	-1147
079_ref_ori	-1054	849	-1020	850	-977	821	-975	771	-969	761	-964	773	-969	822	-924	861	-884	859	-866	831	-878	778	-942	752	-955	760	-937	760	-885	733	-874	688	-900	654	-963	663	-984	698	-983	741	-977	758	-976	752	-963	709	-985	672	-1025
080_ref_ori	-1133	943	-1076	941	-1045	871	-1033	811	-1013	793	-1001	810	-992	851	-990	925	-951	947	-920	921	-926	831	-968	787	-984	785	-962	782	-913	747	-881	692	-905	640	-960	652	-984	703	-990	770	-1012	772	-1026	764	-1031	711	-1052	628	-1102
081_ref_ori	-1174	965	-1131	975	-1099	965	-1079	860	-1071	846	-1055	852	-1029	978	-998	998	-941	984	-921	961	-924	901	-1030	827	-1057	823	-1029	814	-935	745	-932	701	-965	669	-1019	661	-1065	750	-1065	801	-1075	812	-1085	803	-1079	751	-1117	677	-1174
082_ref_ori	-1008	1090	-942	1124	-867	1061	-839	971	-835	954	-819	969	-780	1073	-725	1117	-667	1099	-644	1060	-677	1002	-796	938	-813	943	-785	943	-662	886	-632	828	-651	795	-687	770	-741	780	-823	907	-835	934	-855	920	-950	796	-1020	783	-1046
083_ref_ori	-1085	843	-1066	881	-1002	876	-976	831	-962	823	-960	831	-982	883	-949	936	-922	938	-882	912	-894	855	-938	820	-941	813	-925	819	-868	798	-849	754	-874	714	-924	701	-962	774	-954	801	-958	811	-961	804	-955	766	-985	710	-1030
084_ref_ori	-1130	882	-1090	888	-1038	848	-1026	786	-1015	770	-1008	774	-972	869	-914	883	-891	861	-875	830	-904	791	-983	759	-1000	759	-990	752	-919	719	-899	670	-921	641	-949	631	-974	655	-1015	736	-1020	751	-1021	735	-1022	656	-1055	621	-1078
085_ref_ori	-1072	976	-1015	979	-986	911	-1015	849	-995	856	-987	862	-1006	924	-966	986	-925	976	-887	944	-898	880	-953	843	-971	840	-944	839	-904	782	-909	726	-942	711	-988	711	-1016	768	-990	838	-1001	838	-1008	820	-1017	743	-1057	719	-1108
086_ref_ori	-1107	881	-1075	897	-995	826	-997	766	-986	752	-979	760	-981	835	-934	911	-875	907	-844	858	-911	774	-964	750	-969	752	-953	751	-895	709	-899	631	-920	624	-949	605	-1002	651	-999	723	-985	739	-993	728	-991	667	-1033	618	-1089
087_ref_ori	-1127	919	-1096	935	-1049	922	-1032	822	-1023	801	-1013	810	-1025	882	-988	929	-937	914	-906	868	-922	801	-993	782	-1011	790	-985	792	-918	741	-915	666	-940	651	-1013	656	-1041	729	-1029	771	-1029	789	-1041	774	-1034	711	-1068	666	-1122
088_ref_ori	-1101	906	-1055	917	-1005	856	-1015	761	-1005	751	-994	762	-1017	851	-981	918	-953	918	-916	905	-895	840	-944	756	-967	758	-935	752	-881	670	-904	597	-935	584	-981	591	-1015	661	-989	743	-1003	737	-1002	719	-1034	606	-1082	590	-1114
089_ref_ori	-1132	875	-1080	868	-1053	800	-1075	743	-1065	736	-1054	744	-1019	829	-965	841	-936	820	-935	789	-965	746	-1026	721	-1049	721	-1021	710	-970	643	-980	593	-1004	577	-1046	576	-1082	638	-1061	702	-1070	712	-1077	696	-1072	641	-1102	596	-1149
090_ref_ori	-1058	943	-1016	928	-986	853	-1043	766	-1023	754	-1000	779	-1000	899	-968	934	-889	933	-857	872	-874	811	-959	753	-982	751	-954	749	-886	668	-899	591	-935	563	-995	571	-1035	652	-1012	730	-1025	740	-1047	727	-1041	640	-1093	586	-1135
091_ref_ori	-1219	898	-1165	922	-1103	888	-1095	822	-1085	817	-1098	839	-1125	894	-1100	940	-1055	955	-1022	929	-1025	889	-1034	837	-1065	829	-1047	860	-995	890	-936	856	-925	819	-954	778	-1015	760	-1062	797	-1075	801	-1055	790	-1009	742	-1036	670	-1070
092_ref_ori	-1172	1001	-1121	1011	-1038	924	-1068	782	-1047	786	-1044	809	-1077	925	-1025	1007	-964	1007	-911	963	-911	870	-1002	781	-1024	772	-973	776	-865	679	-862	591	-897	549	-938	537	-1014	597	-1041	741	-1044	755	-1053	733	-1043	600	-1087	533	-1165
093_ref_ori	-1218	877	-1200	907	-1113	923	-1036	852	-1039	817	-1043	839	-1014	960	-944	979	-902	959	-882	931	-905	866	-995	801	-1008	803	-981	811	-901	731	-903	661	-935	631	-974	622	-1025	671	-1038	774	-1035	790	-1039	762	-1079	665	-1140	633	-1187
094_ref_ori	-1097	1014	-1067	1013	-1024	981	-1011	861	-998	849	-993	866	-977	944	-923	1001	-889	988	-875	959	-889	897	-947	835	-963	833	-935	826	-884	756	-874	685	-898	662	-950	664	-990	745	-995	811	-1000	826	-1007	801	-997	692	-1030	646	-1059
095_ref_ori	-1137	978	-1078	982	-1034	943	-1025	850	-1011	846	-999	861	-984	975	-908	1017	-875	1001	-846	963	-868	896	-965	833	-979	820	-960	814	-881	750	-888	673	-916	659	-972	654	-1018	721	-999	796	-1011	815	-1017	795	-993	711	-1020	666	-1069
096_ref_ori	-1147	923	-1087	958	-1016	932	-1003	821	-1013	797	-1012	830	-1003	935	-936	973	-877	944	-839	887	-863	814	-967	792	-984	804	-945	822	-865	771	-868	687	-908	655	-967	650	-1033	694	-1032	763	-1015	786	-1011	771	-998	710	-1049	639	-1114
097_ref_ori	-1173	851	-1125	855	-1097	830	-1055	777	-1045	722	-1039	741	-1042	776	-1013	891	-965	888	-920	861	-978	758	-999	731	-1011	718	-977	723	-916	704	-882	649	-883	607	-924	600	-966	621	-1024	689	-1043	702	-1055	685	-1104	632	-1159	607	-1196
098_ref_ori	-1204	978	-1141	983	-1086	933	-1063	801	-1063	783	-1047	792	-1041	939	-976	1001	-895	978	-871	927	-908	848	-1022	781	-1036	771	-1005	774	-884	684	-877	626	-918	579	-985	563	-1045	628	-1053	741	-1064	762	-1077	747	-1095	646	-1141	593	-1183
099_ref_ori	-1120	917	-1049	901	-1015	811	-1039	733	-1027	731	-1024	742	-1035	801	-974	871	-905	855	-883	810	-905	736	-980	701	-1007	714	-984	727	-910	719	-851	653	-871	591	-944	554	-1008	603	-1032	685	-1024	711	-1014	693	-979	610	-1025	531	-1080
101_ref_ori	-1119	1041	-1038	1053	-1020	924	-1037	896	-1021	877	-1023	898	-1024	952	-983	1019	-906	994	-875	963	-922	892	-988	868	-999	874	-978	876	-921	833	-899	776	-941	729	-981	727	-1021	744	-1012	853	-1021	863	-1029	854	-1019	793	-1047	723	-1119
102_ref_ori	-1141	1097	-1050	1085	-1010	926	-1089	784	-1089	768	-1085	837	-1101	1037	-997	1143	-920	1122	-852	1070	-936	913	-1032	851	-1050	800	-996	827	-825	678	-856	538	-908	508	-996	489	-1041	518	-1079	760	-1087	747	-1101	736	-1082	600	-1150	496	-1231
103_ref_ori	-1166	926	-1089	944	-1021	833	-1021	763	-1013	751	-1010	760	-997	836	-906	937	-828	916	-811	863	-837	799	-969	735	-990	733	-957	745	-869	721	-817	646	-836	583	-910	568	-973	643	-994	697	-1017	713	-1041	693	-1061	591	-1091	532	-1153
104_ref_ori	-1124	854	-1097	867	-1051	861	-1021	764	-1014	743	-1010	764	-1002	832	-964	868	-927	862	-907	831	-926	772	-972	739	-997	745	-986	760	-928	756	-892	706	-906	665	-946	641	-1009	694	-1015	716	-1018	734	-1021	723	-1031	689	-1065	659	-1119
105_ref_ori	-1128	1022	-1079	1018	-1059	978	-1066	864	-1061	849	-1041	856	-1045	976	-997	1029	-960	1023	-927	999	-932	946	-998	835	-1028	821	-1007	814	-900	766	-870	711	-889	687	-926	659	-975	671	-1050	771	-1055	815	-1056	794	-1079	696	-1127	666	-1165
106_ref_ori	-1208	949	-1151	973	-1083	916	-1090	817	-1082	797	-1079	826	-1107	909	-1053	985	-1006	978	-963	960	-956	889	-1043	814	-1055	788	-1027	785	-953	754	-940	679	-978	644	-1038	630	-1091	668	-1097	734	-1087	766	-1078	737	-1088	639	-1141	612	-1188
107_ref_ori	-1200	920	-1165	956	-1113	950	-1032	814	-1014	804	-991	798	-1002	933	-964	976	-926	971	-903	962	-877	920	-964	789	-1012	795	-1006	788	-928	693	-935	598	-963	590	-989	573	-1066	694	-1054	764	-1036	774	-1043	742	-1042	666	-1078	618	-1157
108_ref_ori	-1061	908	-1026	907	-981	834	-1008	743	-996	745	-986	770	-996	896	-957	925	-918	912	-878	904	-868	854	-950	737	-970	735	-932	745	-860	716	-828	658	-859	604	-912	580	-979	632	-985	707	-995	725	-984	691	-998	602	-1048	569	-1097
109_ref_ori	-1070	921	-1010	926	-951	861	-973	771	-951	763	-934	783	-972	852	-943	953	-878	964	-837	939	-811	872	-883	782	-901	775	-860	776	-785	722	-779	664	-825	643	-878	636	-917	673	-939	739	-955	737	-972	733	-1009	671	-1087	659	-1117
110_ref_ori	-1160	878	-1127	891	-1088	854	-1084	793	-1078	777	-1071	791	-1073	849	-1035	901	-995	885	-960	862	-964	816	-1035	765	-1049	754	-1022	748	-972	690	-970	644	-1002	619	-1042	620	-1070	659	-1065	735	-1073	753	-1081	734	-1078	683	-1094	627	-1147
112_ref_ori	-1267	1035	-1193	1059	-1111	961	-1087	868	-1091	827	-1074	825	-1070	889	-974	994	-887	969	-869	891	-935	819	-1039	795	-1039	774	-986	784	-846	731	-807	665	-834	610	-891	573	-1013	655	-1041	743	-1076	794	-1064	766	-1039	608	-1085	560	-1136
113_ref_ori	-1106	941	-1059	949	-1015	920	-1006	851	-991	800	-992	832	-998	923	-951	967	-912	956	-878	915	-903	837	-946	798	-975	783	-940	782	-852	745	-835	688	-855	661	-888	638	-978	705	-991	743	-991	765	-991	731	-976	670	-1001	604	-1064
114_ref_ori	-1179	915	-1134	935	-1094	912	-1049	779	-1036	763	-1022	783	-1001	936	-967	954	-916	943	-881	908	-882	840	-987	760	-1002	754	-972	750	-868	711	-852	643	-870	610	-914	592	-964	609	-1012	723	-1030	740	-1045	720	-1083	633	-1127	595	-1179
115_ref_ori	-914	1107	-894	1147	-831	1090	-804	1024	-784	1012	-776	1024	-756	1114	-676	1146	-660	1127	-640	1092	-683	1007	-743	999	-753	1001	-715	1014	-644	1008	-614	941	-631	902	-675	886	-744	934	-756	973	-791	986	-799	958	-839	898	-888	891	-937
116_ref_ori	-1222	1001	-1142	1012	-1077	893	-1086	835	-1073	825	-1061	839	-1079	965	-1042	1022	-962	1026	-918	998	-901	912	-1004	808	-1029	797	-990	789	-893	687	-901	595	-940	576	-1022	568	-1063	650	-1058	760	-1081	787	-1114	763	-1103	648	-1165	574	-1240
117_ref_ori	-1179	1032	-1110	1046	-1049	993	-1051	874	-1054	839	-1053	855	-1062	930	-986	1017	-926	992	-880	944	-925	868	-1006	823	-1040	829	-1009	833	-916	775	-906	689	-961	656	-1028	642	-1082	695	-1075	791	-1061	821	-1061	809	-1058	704	-1098	664	-1171
118_ref_ori	-1066	928	-1044	937	-997	906	-980	829	-989	811	-996	833	-1021	885	-961	937	-934	936	-894	926	-896	873	-946	812	-964	817	-933	832	-870	801	-866	747	-893	725	-920	716	-981	749	-981	791	-993	803	-1002	796	-1034	748	-1077	728	-1125
119_ref_ori	-1129	942	-1085	956	-1037	916	-1033	835	-1029	817	-1017	833	-1022	913	-972	948	-916	938	-897	905	-909	849	-970	804	-996	800	-970	793	-924	725	-941	670	-973	655	-1024	655	-1042	703	-1020	779	-1024	791	-1033	772	-1012	712	-1036	663	-1089
120_ref_ori	-1123	932	-1082	948	-1032	922	-1009	825	-1009	809	-1016	828	-984	921	-920	945	-880	918	-874	886	-914	835	-978	804	-989	803	-965	805	-912	771	-898	704	-908	675	-940	667	-998	680	-1021	775	-1004	795	-1010	775	-1020	728	-1070	670	-1095
121_ref_ori	-1079	962	-1051	965	-1025	933	-1044	779	-1033	772	-1025	799	-1036	886	-978	954	-961	949	-917	912	-913	848	-989	767	-1006	764	-970	763	-902	715	-881	644	-917	608	-969	596	-1026	670	-1014	747	-1026	761	-1030	748	-1006	656	-1047	592	-1071
122_ref_ori	-1110	926	-1083	909	-1064	849	-1084	804	-1076	782	-1058	793	-1108	849	-1116	897	-1087	921	-1026	909	-1009	851	-1035	785	-1050	763	-1027	756	-980	705	-989	641	-1014	629	-1055	629	-1085	696	-1068	751	-1072	764	-1084	764	-1072	701	-1108	649	-1133
123_ref_ori	-1107	885	-1081	885	-1062	858	-1066	788	-1055	788	-1050	798	-1041	838	-995	872	-964	863	-956	831	-984	794	-1033	768	-1044	772	-1032	775	-990	752	-969	710	-980	674	-1027	666	-1064	697	-1072	753	-1055	769	-1055	758	-1042	719	-1061	674	-1087
124_ref_ori	-1139	966	-1087	970	-1062	948	-1048	857	-1041	835	-1039	864	-1053	936	-1042	973	-993	983	-960	964	-953	929	-1003	851	-1013	828	-984	817	-928	764	-927	719	-958	690	-992	682	-1036	722	-1020	802	-1032	806	-1038	785	-1025	720	-1053	690	-1099
125_ref_ori	-1158	988	-1111	999	-1045	954	-1048	841	-1038	828	-1048	860	-1060	913	-968	996	-915	976	-891	910	-915	867	-992	827	-985	806	-949	789	-897	730	-924	664	-964	649	-1016	656	-1043	742	-1020	805	-1027	812	-1041	808	-1027	737	-1066	681	-1107
126_ref_ori	-1050	972	-1018	961	-996	884	-1004	825	-995	800	-991	825	-1013	920	-989	973	-943	973	-878	942	-901	850	-944	798	-957	789	-938	787	-868	758	-840	695	-889	637	-938	625	-979	718	-983	781	-985	786	-981	768	-955	681	-986	631	-1045
127_ref_ori	-1147	966	-1062	964	-1032	849	-1043	786	-1028	776	-1019	787	-1014	936	-946	990	-876	975	-840	920	-852	848	-979	765	-1004	758	-966	770	-837	723	-814	659	-846	602	-897	568	-963	578	-1031	714	-1044	736	-1064	723	-1090	604	-1162	562	-1229
128_ref_ori	-1107	1025	-1037	1022	-1021	925	-1033	862	-1014	863	-1022	913	-998	993	-927	1021	-889	1001	-855	990	-898	921	-966	849	-985	835	-949	849	-854	792	-840	700	-872	671	-918	655	-989	714	-1002	806	-1009	828	-1024	834	-1019	797	-1059	691	-1106
129_ref_ori	-1181	935	-1134	946	-1083	908	-1055	797	-1045	780	-1042	797	-1031	921	-970	970	-939	960	-904	926	-920	849	-998	770	-1008	759	-972	762	-870	691	-863	615	-893	575	-960	563	-1014	649	-1024	745	-1032	759	-1031	740	-1085	612	-1149	587	-1183
130_ref_ori	-1222	851	-1179	868	-1129	813	-1116	751	-1080	742	-1065	758	-1050	828	-1000	855	-977	846	-961	822	-973	780	-1025	732	-1045	726	-994	736	-927	710	-903	662	-921	632	-946	618	-993	626	-1049	708	-1075	718	-1091	707	-1105	651	-1142	612	-1179
131_ref_ori	-1045	949	-1017	927	-999	868	-1019	805	-1003	798	-1000	816	-1047	856	-1064	916	-1027	955	-962	939	-939	857	-972	814	-981	797	-966	803	-912	765	-896	708	-924	658	-971	658	-1001	721	-994	777	-1011	777	-1012	756	-988	687	-1004	638	-1043
132_ref_ori	-1081	944	-1031	953	-998	910	-1004	822	-999	813	-997	825	-984	896	-929	938	-885	916	-870	877	-900	834	-961	801	-981	794	-967	785	-912	758	-872	700	-901	667	-940	653	-979	673	-1003	751	-1005	783	-1011	774	-1004	706	-1026	656	-1088
133_ref_ori	-1176	934	-1121	931	-1085	900	-1057	825	-1043	800	-1022	828	-1036	902	-1015	953	-951	960	-902	913	-904	851	-971	797	-987	789	-957	790	-898	753	-903	697	-933	662	-989	671	-1046	734	-1046	764	-1057	748	-1068	695	-1115	635	-1160	640	-1206
134_ref_ori	-1166	917	-1143	934	-1120	927	-1090	830	-1085	819	-1085	838	-1072	906	-1028	942	-1001	935	-973	917	-1004	847	-1049	810	-1063	807	-1042	801	-970	742	-970	692	-988	684	-1025	673	-1063	710	-1075	783	-1082	795	-1072	775	-1081	685	-1113	666	-1136
135_ref_ori	-1103	896	-1060	900	-1023	835	-1036	786	-1028	778	-1017	801	-1024	868	-979	908	-943	895	-926	871	-965	813	-992	784	-1008	777	-993	768	-935	736	-924	684	-943	664	-991	663	-1026	712	-1027	754	-1028	766	-1033	756	-1034	710	-1077	668	-1103
136_ref_ori	-1221	915	-1167	927	-1102	872	-1083	776	-1076	747	-1057	767	-1056	876	-977	946	-942	935	-926	896	-929	817	-1015	733	-1032	736	-995	733	-935	663	-928	563	-959	537	-991	538	-1036	608	-1054	704	-1074	722	-1085	720	-1076	632	-1125	568	-1165
137_ref_ori	-1151	860	-1116	869	-1073	853	-1052	760	-1048	729	-1055	744	-1018	810	-956	825	-934	810	-932	774	-966	737	-1018	712	-1035	721	-963	725	-921	678	-922	634	-946	614	-981	623	-1005	655	-1005	709	-1034	713	-1041	706	-1060	646	-1107	621	-1135
138_ref_ori	-1204	940	-1120	954	-1044	852	-1053	753	-1040	746	-1033	751	-1040	885	-958	974	-902	961	-862	899	-914	779	-986	734	-1016	722	-981	720	-845	619	-844	548	-883	506	-947	494	-1011	569	-1032	678	-1040	700	-1052	675	-1062	560	-1122	512	-1166
140_ref_ori	-1035	910	-995	918	-965	876	-957	821	-958	790	-962	799	-985	867	-966	920	-929	929	-890	915	-871	874	-927	792	-935	787	-905	786	-845	748	-835	691	-856	660	-912	654	-945	707	-945	769	-955	777	-944	754	-975	687	-1016	675	-1055
141_ref_ori	-1021	1107	-963	1114	-921	1083	-907	931	-897	920	-885	931	-857	1059	-780	1099	-745	1076	-714	1024	-745	956	-854	903	-867	896	-834	886	-766	807	-748	738	-807	684	-882	696	-907	812	-890	858	-901	883	-909	852	-915	721	-969	687	-1007
142_ref_ori	-938	1040	-906	1046	-872	994	-894	909	-871	912	-862	926	-888	1011	-865	1055	-840	1057	-806	1054	-791	989	-830	916	-849	883	-820	873	-758	821	-757	746	-788	735	-831	725	-863	773	-854	860	-877	885	-890	875	-870	807	-903	745	-926
143_ref_ori	-989	1025	-937	1015	-896	967	-911	866	-894	859	-882	875	-901	954	-888	1018	-842	1020	-782	977	-815	877	-846	853	-875	851	-853	865	-753	827	-743	767	-758	726	-782	707	-823	714	-879	829	-895	837	-916	824	-970	735	-1026	721	-1062
144_ref_ori	-995	1154	-952	1146	-916	1068	-938	970	-924	945	-924	976	-945	1069	-867	1160	-832	1149	-764	1067	-804	963	-861	945	-881	929	-832	920	-748	853	-739	770	-800	725	-872	712	-931	769	-922	889	-912	915	-880	886	-886	743	-942	715	-992
145_ref_ori	-941	1060	-912	1058	-880	982	-896	911	-886	895	-876	897	-875	924	-809	1015	-794	1010	-776	982	-811	893	-847	873	-859	860	-834	847	-805	799	-826	715	-847	709	-883	713	-895	815	-883	844	-890	861	-898	850	-892	806	-923	740	-969
146_ref_ori	-1176	1057	-1118	1082	-1054	1029	-1026	887	-1003	874	-973	897	-925	1032	-855	1077	-803	1047	-778	1008	-825	909	-949	867	-954	844	-923	841	-832	736	-855	648	-906	635	-957	629	-1000	719	-987	820	-1003	839	-1024	821	-1018	713	-1070	660	-1129
147_ref_ori	-1059	1065	-1000	1091	-942	1007	-950	908	-935	903	-927	916	-960	1008	-874	1086	-836	1082	-786	1058	-777	982	-876	886	-893	883	-852	882	-787	770	-819	706	-860	691	-901	687	-947	752	-932	876	-942	882	-950	862	-965	773	-1033	704	-1088
148_ref_ori	-1025	1012	-984	1050	-952	1053	-879	936	-875	921	-866	934	-817	1028	-785	1038	-734	1000	-720	971	-733	947	-836	915	-849	903	-829	898	-739	816	-752	774	-786	756	-826	749	-858	788	-868	876	-874	883	-868	853	-900	723	-933	713	-976
149_ref_ori	-1029	1119	-932	1119	-896	1033	-898	956	-887	942	-878	955	-871	1033	-777	1122	-706	1095	-673	1036	-752	923	-836	912	-853	926	-802	924	-728	810	-765	741	-809	739	-867	751	-903	860	-884	909	-903	901	-908	883	-889	794	-941	687	-989
150_ref_ori	-1062	1141	-988	1148	-901	1032	-902	899	-892	882	-867	903	-871	1051	-804	1150	-745	1143	-705	1113	-706	991	-815	875	-867	874	-812	898	-696	799	-674	719	-712	662	-761	659	-855	741	-886	853	-897	866	-871	828	-867	706	-932	636	-999
151_ref_ori	-1142	900	-1099	907	-1072	831	-1105	750	-1087	733	-1070	759	-1067	809	-1071	897	-1038	904	-982	872	-983	791	-1031	739	-1053	723	-1015	694	-971	633	-969	573	-1011	544	-1048	563	-1064	629	-1062	694	-1089	698	-1109	673	-1072	626	-1071	561	-1115
152_ref_ori	-1132	913	-1074	924	-1005	848	-1002	776	-996	762	-976	767	-1024	840	-1013	903	-947	945	-906	923	-877	866	-943	758	-955	739	-934	729	-867	620	-872	555	-918	530	-965	528	-1010	585	-984	716	-1002	728	-1015	729	-1005	630	-1036	561	-1105
153_ref_ori	-1138	881	-1068	901	-1022	835	-984	761	-968	751	-961	763	-910	891	-860	911	-827	878	-793	787	-854	721	-915	724	-939	724	-899	706	-895	575	-928	510	-949	509	-1008	541	-1003	606	-986	706	-966	728	-963	714	-954	663	-984	555	-1050
154_ref_ori	-1107	897	-1067	894	-1044	835	-1063	761	-1055	745	-1051	758	-1090	840	-1049	901	-1019	902	-978	881	-958	832	-995	756	-994	741	-968	737	-893	676	-881	618	-913	591	-965	591	-1015	667	-1017	716	-1034	722	-1035	691	-1047	591	-1091	558	-1131
155_ref_ori	-1151	920	-1121	931	-1069	899	-1065	843	-1055	835	-1046	851	-1043	921	-1000	955	-975	944	-956	927	-958	895	-1017	836	-1038	826	-1014	827	-965	813	-939	782	-959	746	-1003	732	-1045	775	-1049	806	-1060	812	-1071	801	-1076	741	-1124	717	-1161
156_ref_ori	-1152	991	-1095	1004	-1027	958	-1045	855	-1041	822	-1012	828	-995	896	-965	961	-898	953	-879	902	-892	862	-996	809	-1015	811	-982	824	-876	748	-891	645	-920	620	-950	618	-1041	725	-1035	799	-1042	802	-1034	768	-1034	669	-1105	601	-1156
157_ref_ori	-1101	902	-1056	887	-1047	831	-1059	766	-1058	754	-1063	773	-1065	849	-1011	891	-962	886	-933	849	-949	791	-1029	753	-1033	741	-1005	734	-947	682	-952	625	-995	599	-1032	600	-1076	665	-1058	725	-1066	731	-1073	723	-1069	650	-1106	607	-1156
158_ref_ori	-1098	912	-1071	911	-1035	877	-1047	808	-1042	797	-1032	810	-1049	875	-1016	915	-995	915	-962	898	-965	841	-1011	794	-1023	789	-1001	795	-971	791	-958	760	-965	730	-998	723	-1034	743	-1043	778	-1035	791	-1036	784	-1023	767	-1039	733	-1069
159_ref_ori	-1165	951	-1106	964	-1015	864	-1047	740	-1041	731	-1035	754	-1066	872	-1005	937	-947	941	-889	908	-876	831	-975	722	-1012	710	-987	720	-936	728	-900	680	-925	609	-988	597	-1022	629	-1026	684	-1032	703	-1007	692	-980	633	-1041	594	-1101
160_ref_ori	-1105	901	-1067	897	-1024	845	-1030	767	-1022	761	-1014	792	-1006	873	-965	913	-937	898	-915	864	-927	801	-989	758	-1003	743	-984	742	-942	720	-917	654	-949	600	-1002	593	-1037	642	-1035	727	-1031	741	-1034	720	-1022	661	-1044	614	-1095
162_ref_ori	-1132	966	-1102	938	-1077	887	-1092	819	-1076	794	-1063	825	-1083	888	-1071	939	-1028	961	-977	933	-966	867	-1009	818	-1029	808	-1002	777	-955	699	-977	614	-1010	608	-1076	621	-1095	692	-1061	770	-1076	774	-1085	760	-1071	681	-1116	627	-1159
163_ref_ori	-1226	963	-1174	977	-1134	931	-1108	845	-1103	806	-1104	833	-1117	942	-1065	999	-1030	988	-995	979	-992	895	-1075	813	-1076	791	-1058	784	-991	734	-995	693	-1028	662	-1076	672	-1092	701	-1102	771	-1104	792	-1105	779	-1104	698	-1139	665	-1191
164_ref_ori	-1219	867	-1190	891	-1132	867	-1094	774	-1083	762	-1073	768	-1061	831	-978	876	-942	849	-945	811	-1002	778	-1055	750	-1065	751	-1030	743	-984	682	-978	626	-1007	609	-1044	606	-1067	661	-1087	734	-1090	746	-1095	736	-1099	687	-1145	608	-1181
165_ref_ori	-1155	943	-1107	944	-1067	901	-1066	800	-1052	796	-1034	824	-1028	910	-984	942	-945	911	-926	881	-946	838	-1014	804	-1038	794	-1016	791	-963	738	-968	661	-1001	647	-1025	641	-1075	685	-1079	772	-1067	776	-1071	752	-1076	654	-1123	617	-1152
166_ref_ori	-1115	911	-1067	908	-1041	840	-1044	780	-1035	773	-1029	787	-1035	840	-1013	908	-963	915	-935	891	-955	814	-993	774	-1006	770	-980	768	-922	693	-925	650	-961	628	-998	633	-1032	667	-1033	756	-1038	756	-1041	745	-1068	662	-1104	630	-1154
167_ref_ori	-1095	967	-1019	960	-1009	897	-1015	847	-995	838	-992	843	-1004	895	-964	952	-897	956	-866	914	-882	852	-933	813	-954	819	-900	816	-878	764	-890	694	-941	661	-997	693	-1012	766	-987	814	-1005	840	-1002	829	-994	784	-1040	696	-1095
168_ref_ori	-1028	1019	-1007	1008	-1032	926	-1068	825	-1042	829	-1030	837	-1031	921	-993	1031	-967	1028	-935	1006	-938	885	-997	821	-1013	823	-975	816	-933	724	-965	633	-995	629	-1026	648	-1039	750	-1034	812	-1045	811	-1049	794	-1055	712	-1113	636	-1145
169_ref_ori	-1147	934	-1103	962	-1048	936	-1019	828	-1016	804	-1014	830	-1019	938	-985	983	-944	978	-886	925	-935	809	-978	788	-994	791	-956	791	-871	723	-866	653	-904	621	-949	606	-1000	654	-1021	751	-1019	779	-1023	762	-1032	686	-1087	627	-1134
170_ref_ori	-1034	1108	-972	1104	-933	1042	-945	937	-921	934	-913	971	-962	1047	-936	1121	-874	1150	-794	1074	-829	974	-879	933	-893	899	-869	880	-822	835	-832	732	-867	716	-929	735	-951	801	-908	879	-929	899	-938	886	-929	796	-1001	732	-1043
171_ref_ori	-1076	1039	-1045	1084	-946	1034	-924	970	-920	958	-912	970	-854	1058	-800	1079	-755	1043	-746	1011	-760	971	-876	928	-891	940	-850	952	-798	942	-762	890	-777	841	-807	819	-860	841	-905	923	-913	942	-922	934	-930	887	-970	821	-1004
172_ref_ori	-1005	1087	-962	1073	-915	989	-923	891	-887	878	-876	882	-843	1008	-757	1038	-742	1025	-725	1002	-737	946	-823	851	-856	844	-830	847	-757	816	-724	774	-743	724	-790	712	-855	781	-869	824	-888	844	-910	842	-900	789	-934	703	-964
173_ref_ori	-958	1038	-888	1027	-861	956	-901	894	-900	880	-894	897	-920	975	-849	1059	-832	1052	-795	1040	-779	939	-854	879	-870	875	-830	876	-765	823	-773	751	-799	712	-846	719	-899	800	-889	864	-902	857	-895	831	-899	743	-977	695	-1014
174_ref_ori	-947	1057	-919	1055	-900	1031	-938	925	-909	916	-897	925	-959	1057	-921	1076	-887	1071	-834	1078	-815	1056	-854	926	-875	914	-850	901	-802	780	-832	743	-860	738	-899	742	-929	791	-902	903	-916	899	-921	877	-907	749	-940	714	-987
175_ref_ori	-986	1024	-932	1045	-898	1006	-913	915	-898	910	-890	913	-842	1010	-791	1013	-762	980	-745	929	-765	900	-868	876	-879	892	-860	898	-793	859	-753	786	-785	754	-825	742	-886	780	-909	867	-905	895	-912	886	-886	807	-925	761	-961
176_ref_ori	-1110	967	-1053	1021	-1027	996	-963	884	-949	871	-938	875	-850	995	-785	988	-744	946	-731	889	-757	854	-901	839	-925	833	-900	824	-821	810	-778	771	-794	723	-869	709	-913	771	-945	818	-946	848	-954	829	-1008	705	-1093	696	-1116
177_ref_ori	-1012	1071	-951	1056	-912	983	-936	916	-929	905	-922	933	-894	1046	-827	1062	-781	1031	-759	989	-779	935	-888	897	-912	893	-885	888	-826	869	-801	817	-827	761	-860	746	-893	784	-935	865	-937	882	-940	859	-997	794	-1060	754	-1088
178_ref_ori	-925	1136	-887	1133	-852	1093	-899	949	-916	913	-929	937	-936	1048	-881	1088	-833	1079	-811	1050	-816	983	-895	913	-891	908	-874	903	-811	809	-822	751	-867	733	-928	753	-946	809	-917	885	-904	900	-896	888	-869	816	-873	741	-914
179_ref_ori	-970	1109	-919	1099	-890	1058	-913	952	-903	939	-902	964	-928	1072	-875	1111	-853	1105	-814	1090	-798	1043	-854	943	-871	939	-833	932	-782	870	-795	799	-836	786	-864	785	-892	830	-902	926	-904	928	-909	925	-899	858	-919	787	-960
180_ref_ori	-1014	992	-978	992	-953	963	-961	862	-920	852	-868	893	-857	992	-817	1018	-784	1001	-761	971	-782	927	-860	858	-904	838	-880	835	-814	807	-787	772	-802	734	-838	709	-900	739	-932	800	-924	824	-925	805	-945	754	-987	731	-1025
181_ref_ori	-893	1099	-861	1090	-871	1021	-919	925	-888	914	-874	948	-869	1063	-829	1101	-798	1082	-753	1026	-822	937	-861	916	-873	917	-847	924	-752	875	-727	834	-752	778	-804	760	-857	812	-886	892	-893	887	-890	869	-899	784	-921	724	-984
182_ref_ori	-937	1027	-892	1011	-875	980	-891	931	-879	926	-871	937	-863	993	-828	1028	-796	1015	-765	974	-813	916	-845	913	-862	917	-840	921	-783	865	-807	818	-837	818	-886	819	-904	867	-891	920	-897	913	-889	898	-875	844	-909	811	-939
183_ref_ori	-1008	1099	-934	1111	-898	1072	-874	939	-870	916	-855	943	-839	1081	-806	1119	-743	1107	-693	1070	-690	1005	-808	919	-823	907	-773	891	-675	824	-688	773	-739	749	-811	737	-847	776	-836	876	-852	885	-854	848	-831	741	-868	699	-918
184_ref_ori	-885	1053	-840	1033	-839	986	-871	909	-822	911	-796	928	-840	1010	-805	1057	-787	1057	-750	1045	-722	1010	-772	921	-784	911	-753	902	-712	842	-723	781	-756	765	-798	767	-820	802	-801	885	-827	875	-846	866	-812	798	-832	744	-868
185_ref_ori	-896	1046	-854	1039	-822	968	-861	906	-854	900	-843	921	-865	998	-805	1033	-780	1023	-743	992	-742	936	-812	895	-833	906	-804	924	-732	882	-733	825	-758	790	-788	777	-838	786	-876	860	-857	893	-853	872	-852	824	-906	796	-951
186_ref_ori	-925	1000	-891	1025	-838	1017	-800	946	-790	915	-794	939	-814	1018	-778	1076	-751	1077	-716	1053	-700	999	-745	915	-766	904	-739	894	-692	832	-698	787	-743	766	-780	768	-817	818	-793	887	-789	899	-801	891	-792	840	-822	779	-868
187_ref_ori	-1046	1063	-1015	1064	-966	1038	-963	964	-951	965	-932	974	-946	1027	-930	1072	-885	1099	-841	1074	-840	1022	-911	966	-920	961	-887	961	-825	900	-825	860	-848	835	-877	822	-924	844	-935	945	-955	942	-962	918	-977	824	-1016	816	-1055
190_ref_ori	-1134	841	-1095	869	-1055	861	-1019	762	-1016	734	-1001	752	-1032	803	-1015	854	-975	863	-932	862	-908	801	-936	740	-990	725	-964	713	-916	647	-949	582	-975	575	-1012	582	-1043	630	-1009	712	-1021	714	-1019	696	-1008	600	-1049	570	-1100
191_ref_ori	-1144	1054	-1071	1064	-998	953	-1014	820	-998	815	-993	848	-1000	982	-911	1061	-866	1040	-823	1001	-818	919	-943	808	-960	802	-916	833	-781	850	-724	791	-738	722	-788	663	-872	660	-966	753	-994	789	-1005	780	-1021	633	-1095	580	-1158
192_ref_ori	-1113	980	-1066	1007	-1030	978	-1021	888	-1035	864	-1033	883	-1044	921	-1013	1019	-953	1012	-905	966	-938	883	-1002	854	-1013	861	-986	873	-909	859	-880	789	-898	752	-972	740	-1023	789	-1033	839	-1037	848	-1047	835	-1058	771	-1102	734	-1148
193_ref_ori	-1148	956	-1055	958	-1011	902	-1027	821	-1029	798	-1014	812	-1070	889	-1009	963	-944	980	-869	936	-921	808	-972	787	-1001	785	-972	774	-912	723	-877	647	-945	566	-1044	588	-1051	666	-1027	759	-1023	785	-1004	773	-950	699	-1007	615	-1071
194_ref_ori	-1147	907	-1121	913	-1067	874	-1069	829	-1057	829	-1047	847	-1043	885	-998	922	-974	908	-957	875	-976	831	-1026	815	-1044	825	-1022	832	-991	793	-1002	747	-1023	735	-1052	732	-1077	769	-1076	813	-1065	828	-1082	789	-1075	751	-1093	688	-1131
195_ref_ori	-1102	923	-1068	932	-1005	812	-1011	758	-1004	751	-997	771	-1009	853	-990	914	-965	918	-934	906	-920	808	-960	747	-977	743	-945	743	-857	702	-814	636	-829	606	-864	595	-917	641	-980	719	-997	733	-1009	723	-1038	617	-1075	570	-1093
196_ref_ori	-1173	881	-1141	896	-1106	874	-1099	800	-1085	794	-1075	799	-1068	863	-1009	883	-992	868	-975	843	-988	799	-1052	767	-1070	771	-1059	781	-991	777	-967	741	-977	699	-1013	671	-1055	684	-1088	747	-1085	772	-1086	761	-1076	704	-1107	671	-1144
197_ref_ori	-905	998	-859	999	-829	944	-866	857	-856	842	-851	856	-871	941	-828	998	-789	995	-750	976	-738	943	-808	839	-831	839	-797	829	-736	768	-735	720	-764	691	-820	688	-852	735	-858	821	-863	832	-875	821	-869	752	-902	702	-954
198_ref_ori	-910	1033	-853	1031	-834	978	-848	923	-835	906	-839	921	-866	992	-847	1017	-806	1023	-774	1010	-753	973	-785	908	-808	888	-783	865	-740	823	-727	758	-787	727	-842	747	-831	807	-820	876	-822	889	-802	877	-773	801	-794	766	-841
199_ref_ori	-964	1066	-927	1087	-859	1061	-852	952	-852	937	-854	972	-823	1078	-741	1100	-726	1087	-709	1066	-710	1001	-811	935	-825	928	-791	930	-722	865	-730	798	-754	765	-806	776	-853	836	-851	914	-857	916	-850	889	-881	798	-946	765	-970
001_ori_ref	-1022	541	-1055	551	-1061	636	-1058	707	-1075	721	-1080	707	-1068	632	-1076	552	-1116	541	-1163	559	-1191	641	-1148	731	-1131	743	-1153	750	-1198	839	-1180	940	-1122	945	-1073	945	-1052	847	-1098	757	-1080	738	-1049	762	-1065	843	-1039	937	-997
002_ori_ref	-765	688	-830	640	-898	736	-889	806	-898	807	-906	783	-882	687	-932	559	-1005	580	-1070	584	-1079	699	-1014	801	-968	811	-1017	819	-1059	898	-1059	1022	-983	1057	-912	1040	-878	918	-917	823	-895	826	-874	850	-893	955	-874	1061	-803
003_ori_ref	-966	704	-1007	699	-1040	735	-1045	779	-1050	783	-1058	779	-1039	748	-1058	689	-1100	678	-1143	704	-1140	761	-1105	797	-1090	797	-1115	797	-1148	821	-1168	866	-1134	901	-1095	917	-1056	869	-1056	806	-1045	796	-1026	807	-1021	874	-978	930	-945
004_ori_ref	-927	590	-976	592	-1031	658	-1031	747	-1042	750	-1040	723	-1033	631	-1089	581	-1160	580	-1195	631	-1194	698	-1097	765	-1089	776	-1120	788	-1172	828	-1162	889	-1117	917	-1060	891	-1023	832	-1070	759	-1056	751	-1052	762	-1076	827	-1048	889	-963
005_ori_ref	-1009	640	-1065	648	-1090	692	-1047	775	-1059	778	-1075	760	-1034	697	-1050	636	-1094	634	-1147	633	-1172	681	-1115	768	-1093	792	-1115	804	-1165	862	-1169	923	-1105	955	-1067	949	-1026	871	-1071	805	-1065	794	-1045	810	-1074	856	-1055	945	-1000
006_ori_ref	-1015	587	-1065	587	-1089	636	-1071	719	-1075	733	-1084	725	-1086	680	-1121	635	-1170	641	-1190	673	-1175	741	-1120	756	-1099	743	-1122	748	-1173	773	-1204	834	-1166	890	-1118	895	-1071	831	-1075	778	-1085	750	-1074	750	-1096	808	-1060	871	-1015
007_ori_ref	-859	555	-923	535	-976	575	-945	668	-948	676	-961	650	-945	574	-995	541	-1040	548	-1086	574	-1092	641	-1042	681	-1009	691	-1045	697	-1101	735	-1075	799	-1042	806	-1002	802	-965	748	-987	687	-970	680	-965	691	-1006	738	-994	803	-934
008_ori_ref	-910	659	-982	654	-1017	714	-1029	756	-1022	772	-1018	753	-1018	702	-1054	650	-1092	662	-1135	669	-1139	730	-1062	785	-1045	776	-1073	771	-1162	814	-1175	865	-1151	893	-1080	905	-1031	833	-1032	800	-1023	791	-1025	806	-1036	841	-988	923	-917
009_ori_ref	-969	612	-1017	621	-1031	676	-1025	729	-1039	748	-1038	725	-1022	679	-1030	621	-1089	608	-1128	624	-1132	681	-1090	741	-1090	762	-1126	776	-1170	833	-1154	873	-1120	889	-1063	881	-1063	833	-1080	775	-1060	762	-1042	780	-1077	821	-1077	877	-1026
010_ori_ref	-836	651	-880	617	-945	624	-1001	752	-1002	789	-1020	764	-1000	677	-1048	613	-1120	637	-1175	658	-1194	721	-1071	812	-1019	808	-1055	817	-1140	851	-1190	909	-1132	969	-1055	1002	-1006	929	-1015	837	-1003	831	-992	852	-1045	980	-996	1025	-951
011_ori_ref	-911	640	-958	637	-995	659	-1001	761	-1020	777	-1047	776	-1045	733	-1052	671	-1112	661	-1162	691	-1142	741	-1089	809	-1055	820	-1077	841	-1123	925	-1114	978	-1055	994	-998	973	-987	906	-1016	831	-1015	801	-1005	811	-1033	881	-1021	941	-966
012_ori_ref	-991	683	-1033	687	-1054	728	-1058	782	-1057	808	-1066	791	-1065	731	-1092	683	-1134	679	-1161	709	-1155	763	-1095	820	-1080	822	-1101	826	-1143	868	-1165	931	-1126	948	-1077	944	-1062	881	-1066	842	-1060	835	-1055	847	-1060	892	-1052	950	-1010
013_ori_ref	-547	967	-603	930	-675	971	-728	1072	-741	1097	-759	1070	-801	962	-885	923	-945	961	-975	1019	-944	1094	-802	1127	-758	1113	-796	1120	-911	1152	-954	1215	-912	1295	-828	1313	-745	1221	-754	1131	-742	1114	-725	1135	-731	1218	-670	1305	-603
014_ori_ref	-874	597	-925	596	-968	629	-972	712	-977	730	-968	681	-989	619	-1058	590	-1092	619	-1101	665	-1093	723	-1038	752	-1012	748	-1072	756	-1122	821	-1113	901	-1064	926	-1007	926	-972	871	-991	762	-978	751	-975	775	-985	861	-935	921	-876
015_ori_ref	-703	831	-723	791	-797	786	-859	867	-875	881	-892	863	-901	769	-958	739	-1004	760	-1044	811	-1029	863	-937	902	-908	901	-956	909	-1008	957	-1023	1024	-977	1053	-903	1054	-876	971	-895	913	-874	907	-866	933	-853	1051	-804	1077	-750
016_ori_ref	-989	680	-1029	670	-1058	692	-1067	753	-1055	778	-1055	767	-1045	726	-1086	671	-1120	669	-1149	688	-1141	744	-1092	783	-1071	774	-1112	782	-1153	840	-1155	871	-1141	882	-1114	896	-1077	881	-1048	813	-1057	788	-1058	799	-1061	837	-1027	890	-981
017_ori_ref	-985	684	-1020	682	-1047	719	-1051	770	-1039	791	-1049	785	-1040	751	-1041	692	-1071	685	-1101	693	-1109	748	-1088	799	-1068	814	-1098	840	-1115	895	-1089	944	-1057	944	-1025	936	-1021	873	-1054	821	-1035	811	-1025	831	-1025	894	-984	935	-960
018_ori_ref	-885	662	-925	641	-980	652	-1014	704	-1028	716	-1056	687	-1099	637	-1159	639	-1182	687	-1185	731	-1144	784	-1061	751	-1052	733	-1115	768	-1155	829	-1106	918	-1075	921	-1012	921	-979	845	-1030	740	-1021	738	-1014	753	-1034	854	-961	922	-902
019_ori_ref	-904	613	-947	601	-996	639	-1009	691	-1021	707	-1047	681	-1056	621	-1118	569	-1170	576	-1181	624	-1126	688	-1060	716	-1031	726	-1073	731	-1129	759	-1175	821	-1140	878	-1078	876	-1048	828	-1027	771	-1008	766	-994	800	-993	896	-965	928	-918
020_ori_ref	-951	623	-990	622	-1006	643	-1008	721	-1016	721	-1014	697	-1014	633	-1041	594	-1083	598	-1116	619	-1109	669	-1052	726	-1028	735	-1042	741	-1100	776	-1132	836	-1099	866	-1045	865	-1017	803	-1020	755	-1019	738	-1012	751	-1017	791	-1019	848	-965
021_ori_ref	-1007	613	-1054	614	-1066	687	-1055	782	-1059	799	-1061	764	-1053	673	-1083	610	-1164	601	-1192	668	-1118	783	-1093	795	-1129	803	-1185	851	-1204	935	-1159	990	-1122	994	-1076	967	-1077	850	-1091	812	-1076	810	-1070	829	-1096	896	-1078	989	-1018
022_ori_ref	-930	583	-972	583	-998	656	-981	719	-995	737	-993	717	-980	661	-1009	608	-1043	597	-1087	613	-1093	674	-1045	736	-1030	740	-1077	747	-1123	791	-1134	848	-1102	869	-1068	871	-1027	827	-1018	765	-1001	752	-1003	775	-1007	846	-958	907	-922
023_ori_ref	-901	616	-977	594	-1028	667	-1017	779	-1045	808	-1028	761	-1012	644	-1067	566	-1162	570	-1217	602	-1226	678	-1141	789	-1107	824	-1130	855	-1203	885	-1264	962	-1225	1056	-1122	1077	-1063	982	-1079	873	-1057	853	-1071	900	-1117	1013	-1053	1110	-952
024_ori_ref	-978	596	-1037	576	-1066	630	-1069	739	-1057	805	-1061	765	-1058	663	-1091	618	-1143	623	-1191	650	-1194	707	-1126	795	-1102	812	-1145	825	-1194	905	-1221	986	-1161	1016	-1090	1014	-1073	934	-1079	851	-1071	824	-1070	868	-1079	965	-1002	1024	-958
025_ori_ref	-936	591	-1024	596	-1062	681	-1058	761	-1057	785	-1062	739	-1087	616	-1135	587	-1197	604	-1239	632	-1248	704	-1113	807	-1087	816	-1141	824	-1226	892	-1244	960	-1186	1021	-1099	1036	-1057	945	-1062	844	-1065	811	-1077	832	-1103	898	-1089	1005	-1017
026_ori_ref	-938	547	-1062	567	-1075	643	-1046	733	-1040	760	-1036	716	-1030	591	-1118	542	-1171	575	-1226	628	-1214	711	-1087	775	-1057	788	-1089	807	-1171	914	-1183	957	-1129	1025	-1037	1016	-997	920	-1025	828	-1034	792	-1041	820	-1078	968	-1002	1033	-956
027_ori_ref	-984	717	-1025	708	-1051	731	-1058	798	-1060	816	-1067	800	-1065	731	-1090	712	-1125	718	-1166	750	-1169	776	-1112	823	-1081	825	-1117	828	-1171	851	-1181	886	-1149	920	-1120	942	-1078	932	-1067	854	-1062	827	-1053	860	-1037	948	-997	950	-972
028_ori_ref	-956	627	-1002	633	-1016	676	-984	750	-997	762	-1022	763	-1020	702	-1027	647	-1074	644	-1112	664	-1120	712	-1059	775	-1032	781	-1061	799	-1140	889	-1124	938	-1084	959	-1035	950	-997	906	-1015	795	-999	776	-983	800	-1056	914	-1045	953	-997
029_ori_ref	-984	671	-1038	684	-1058	754	-1033	817	-1037	834	-1049	825	-1033	759	-1045	672	-1118	660	-1165	700	-1143	775	-1071	838	-1064	862	-1072	881	-1085	993	-1033	1048	-984	1030	-955	995	-989	910	-1045	873	-1039	857	-1020	864	-991	937	-922	977	-892
030_ori_ref	-1025	599	-1053	597	-1094	645	-1089	699	-1082	723	-1094	693	-1073	624	-1104	579	-1135	585	-1165	597	-1160	656	-1122	711	-1104	735	-1133	745	-1177	802	-1163	868	-1134	878	-1099	873	-1064	814	-1085	757	-1081	735	-1078	757	-1085	823	-1036	874	-1003
031_ori_ref	-970	654	-1020	645	-1059	684	-1049	745	-1037	770	-1051	754	-1055	718	-1084	681	-1139	693	-1163	722	-1153	766	-1079	781	-1064	781	-1093	785	-1143	826	-1151	867	-1117	912	-1065	909	-1038	851	-1043	802	-1042	787	-1037	811	-1033	880	-979	908	-953
032_ori_ref	-1004	658	-1044	645	-1088	681	-1100	736	-1078	754	-1094	730	-1106	671	-1137	649	-1170	658	-1198	681	-1186	724	-1122	772	-1096	764	-1114	764	-1189	797	-1198	829	-1166	868	-1114	889	-1091	851	-1078	806	-1082	775	-1077	792	-1070	850	-1014	889	-974
033_ori_ref	-897	717	-940	704	-980	722	-1013	791	-992	828	-990	799	-1003	740	-1033	707	-1072	713	-1112	739	-1107	791	-1038	851	-1012	837	-1050	839	-1100	873	-1124	923	-1084	950	-1038	971	-1001	950	-986	874	-1001	840	-1008	851	-1019	914	-974	958	-929
034_ori_ref	-903	647	-962	638	-1016	682	-1016	774	-1026	785	-1031	753	-1041	670	-1090	636	-1153	653	-1168	695	-1152	753	-1062	802	-1042	800	-1082	802	-1147	862	-1153	910	-1117	956	-1055	949	-1015	887	-1036	826	-1030	806	-1022	829	-1036	915	-999	964	-940
035_ori_ref	-920	684	-967	685	-1008	742	-1008	785	-1004	800	-1025	780	-1062	719	-1112	689	-1143	695	-1156	719	-1145	779	-1058	825	-1035	809	-1076	811	-1128	844	-1151	897	-1135	943	-1087	950	-1028	885	-1015	831	-1009	815	-1006	843	-1013	890	-984	955	-907
036_ori_ref	-881	526	-973	505	-1038	573	-1045	748	-1025	774	-1015	740	-1004	584	-1085	499	-1141	511	-1243	584	-1229	685	-1119	783	-1072	788	-1102	792	-1197	821	-1244	900	-1172	1002	-1072	1027	-1006	982	-1015	839	-1027	792	-1021	811	-1041	994	-958	1054	-904
037_ori_ref	-985	758	-1021	755	-1054	786	-1060	827	-1075	832	-1090	818	-1096	750	-1119	723	-1147	733	-1164	749	-1156	788	-1109	835	-1099	841	-1109	843	-1137	874	-1159	922	-1148	964	-1115	951	-1094	899	-1089	851	-1081	840	-1068	855	-1045	930	-1016	951	-995
038_ori_ref	-1003	716	-1031	711	-1055	732	-1065	764	-1065	776	-1069	765	-1076	738	-1108	713	-1148	722	-1158	750	-1137	783	-1091	791	-1077	781	-1101	780	-1140	812	-1148	853	-1132	868	-1097	876	-1071	861	-1057	811	-1062	787	-1056	799	-1063	854	-1030	886	-999
039_ori_ref	-953	651	-988	649	-1008	687	-1005	733	-1011	746	-1017	724	-1018	670	-1054	643	-1082	647	-1105	670	-1092	715	-1042	750	-1025	759	-1052	766	-1083	824	-1075	856	-1053	864	-1014	858	-1000	809	-1011	773	-1003	771	-997	789	-1002	855	-969	871	-945
040_ori_ref	-969	719	-1000	683	-1034	684	-1058	747	-1056	767	-1041	749	-1035	710	-1063	686	-1099	699	-1131	716	-1133	758	-1075	791	-1053	787	-1070	784	-1104	791	-1134	813	-1129	859	-1107	886	-1064	880	-1038	812	-1045	771	-1062	771	-1076	827	-1037	859	-1000
041_ori_ref	-746	685	-815	710	-822	789	-819	855	-840	859	-856	832	-874	727	-901	712	-949	718	-979	756	-987	807	-877	881	-850	879	-893	878	-976	925	-995	979	-963	1032	-881	1031	-850	981	-849	898	-829	887	-809	902	-845	995	-800	1048	-751
042_ori_ref	-810	798	-845	811	-860	847	-854	892	-861	905	-869	898	-852	843	-881	802	-923	800	-958	828	-950	873	-898	924	-882	918	-904	921	-950	948	-974	987	-955	1020	-919	1035	-874	991	-873	935	-861	922	-846	932	-839	1001	-809	1030	-788
043_ori_ref	-764	795	-818	788	-858	829	-868	885	-856	908	-849	899	-853	849	-896	815	-949	802	-971	828	-965	885	-890	937	-883	921	-924	920	-976	961	-986	1011	-962	1051	-920	1062	-864	1020	-847	944	-860	924	-860	943	-854	1014	-792	1062	-754
044_ori_ref	-819	782	-864	779	-896	824	-907	892	-902	913	-895	887	-903	800	-938	775	-979	778	-1019	811	-996	873	-937	920	-911	932	-949	921	-1042	944	-1060	977	-1048	1017	-1032	1049	-978	1056	-899	965	-893	942	-893	965	-855	1027	-783	1044	-752
045_ori_ref	-714	745	-761	733	-797	778	-812	842	-815	847	-813	826	-817	747	-848	712	-877	705	-905	731	-908	786	-870	844	-855	849	-871	857	-883	884	-880	954	-837	989	-800	977	-791	915	-818	861	-813	860	-800	879	-817	969	-773	1020	-746
046_ori_ref	-810	723	-860	718	-901	752	-900	852	-877	891	-878	863	-877	753	-909	731	-963	733	-996	755	-1010	819	-918	906	-897	899	-936	901	-1011	964	-1020	1010	-973	1060	-907	1069	-870	1023	-884	919	-887	909	-884	934	-898	1024	-852	1080	-801
047_ori_ref	-815	762	-845	742	-880	762	-885	827	-891	840	-897	833	-894	790	-921	754	-968	773	-982	820	-961	844	-925	855	-907	850	-927	845	-982	874	-999	922	-978	938	-955	950	-924	939	-892	882	-889	847	-893	873	-885	933	-851	957	-812
048_ori_ref	-754	740	-800	730	-831	761	-862	868	-883	880	-901	858	-940	757	-978	747	-1017	760	-1051	791	-1027	852	-920	898	-904	902	-934	916	-997	999	-991	1050	-960	1061	-920	1071	-883	1027	-886	913	-872	901	-857	922	-824	1043	-790	1069	-747
049_ori_ref	-799	745	-856	767	-879	839	-873	905	-890	901	-903	869	-887	769	-929	701	-994	706	-1047	735	-1045	796	-943	892	-911	906	-955	904	-1045	991	-1052	1048	-1018	1084	-951	1108	-895	1071	-879	950	-881	926	-873	952	-862	1061	-800	1111	-739
050_ori_ref	-789	743	-844	755	-860	819	-849	878	-850	890	-855	870	-876	785	-907	761	-947	767	-977	788	-978	834	-898	905	-865	904	-892	909	-947	946	-989	1004	-973	1034	-932	1060	-884	1033	-851	945	-849	907	-837	927	-864	1020	-842	1073	-807
051_ori_ref	-826	798	-859	791	-880	825	-883	885	-883	898	-896	883	-886	849	-896	801	-932	801	-963	815	-960	851	-913	906	-898	899	-921	895	-968	931	-979	967	-959	1000	-931	1011	-901	997	-876	938	-886	909	-878	919	-872	972	-824	1002	-788
052_ori_ref	-776	827	-811	829	-831	868	-836	916	-835	928	-843	914	-859	857	-907	831	-938	838	-953	858	-935	909	-869	951	-845	936	-864	927	-903	969	-923	1017	-902	1050	-853	1046	-819	999	-834	953	-837	939	-823	953	-838	997	-815	1053	-785
053_ori_ref	-718	726	-771	717	-804	797	-802	863	-811	880	-816	850	-833	754	-874	721	-912	735	-952	782	-907	856	-852	893	-836	899	-854	910	-899	969	-903	1026	-860	1062	-816	1045	-793	987	-818	914	-807	904	-794	927	-809	980	-770	1045	-732
054_ori_ref	-732	778	-797	776	-819	832	-807	874	-809	886	-816	874	-815	815	-839	774	-881	768	-898	801	-896	856	-855	894	-835	895	-862	901	-906	947	-906	989	-874	1017	-824	1007	-804	943	-818	905	-810	902	-803	915	-797	975	-746	1005	-716
055_ori_ref	-760	821	-792	810	-822	835	-831	888	-831	910	-833	901	-819	873	-833	820	-868	817	-903	843	-898	891	-860	924	-847	912	-879	908	-929	943	-931	985	-909	1004	-881	1018	-850	1011	-825	949	-833	919	-836	936	-818	1008	-769	1021	-745
056_ori_ref	-790	817	-819	822	-842	858	-839	918	-842	928	-847	916	-855	864	-873	830	-903	830	-931	844	-932	878	-882	939	-860	939	-870	948	-910	987	-934	1023	-912	1062	-855	1048	-847	1006	-846	954	-842	941	-832	955	-836	1005	-807	1054	-760
057_ori_ref	-723	838	-766	819	-831	848	-852	904	-859	918	-870	901	-900	842	-963	823	-998	828	-1014	863	-985	913	-904	943	-879	927	-908	927	-967	966	-1000	1018	-980	1048	-931	1055	-891	1028	-863	954	-857	938	-848	951	-823	1029	-746	1049	-710
058_ori_ref	-576	1069	-599	1067	-637	1095	-633	1143	-618	1173	-617	1159	-610	1121	-618	1071	-660	1060	-695	1070	-710	1115	-653	1179	-634	1175	-662	1175	-702	1202	-719	1246	-698	1286	-646	1290	-609	1260	-608	1189	-610	1180	-616	1190	-627	1245	-577	1300	-539
059_ori_ref	-766	840	-803	825	-835	845	-853	896	-868	909	-873	895	-894	837	-926	821	-956	839	-970	867	-952	911	-892	929	-879	923	-913	934	-949	963	-950	1002	-929	1022	-900	1033	-872	1011	-858	964	-864	929	-864	954	-844	1006	-812	1020	-785
060_ori_ref	-780	686	-837	696	-878	761	-869	839	-880	851	-882	810	-896	724	-935	691	-988	688	-1021	731	-1010	798	-921	861	-904	862	-934	871	-1006	910	-1031	966	-1007	1017	-955	1033	-896	988	-883	889	-879	871	-873	897	-874	990	-841	1029	-782
061_ori_ref	-896	541	-935	522	-973	559	-989	641	-990	671	-1014	647	-995	598	-1010	546	-1049	543	-1098	559	-1105	619	-1035	684	-1010	716	-986	748	-955	778	-931	793	-905	787	-901	773	-924	741	-957	731	-967	714	-949	711	-885	731	-821	736	-795
062_ori_ref	-1031	684	-1053	686	-1062	704	-1071	727	-1074	738	-1075	730	-1076	703	-1107	679	-1117	683	-1133	689	-1132	735	-1097	757	-1085	750	-1097	748	-1122	768	-1135	805	-1110	828	-1083	827	-1061	791	-1062	755	-1071	753	-1070	765	-1061	796	-1033	817	-998
063_ori_ref	-928	667	-993	653	-1061	718	-1071	841	-1058	869	-1055	852	-1039	735	-1116	654	-1169	662	-1212	688	-1221	805	-1104	890	-1086	876	-1113	874	-1233	938	-1269	1012	-1226	1077	-1161	1088	-1082	1025	-1061	923	-1060	888	-1052	906	-1074	981	-1032	1094	-946
064_ori_ref	-921	572	-956	562	-993	601	-996	694	-1010	710	-1017	691	-1036	620	-1069	576	-1127	587	-1151	618	-1144	680	-1042	729	-1021	719	-1053	729	-1108	787	-1117	831	-1077	871	-1036	875	-1006	848	-1009	752	-1000	739	-986	748	-1000	834	-960	889	-931
065_ori_ref	-557	1082	-583	1048	-639	1051	-677	1100	-686	1113	-666	1096	-646	1044	-651	984	-695	969	-739	980	-746	1017	-726	1090	-700	1113	-715	1103	-792	1072	-844	1073	-852	1110	-840	1158	-777	1179	-720	1138	-703	1123	-722	1151	-744	1209	-749	1253	-704
066_ori_ref	-788	702	-832	691	-884	732	-907	838	-914	872	-926	836	-945	714	-971	682	-1016	691	-1055	720	-1066	768	-957	886	-928	896	-952	914	-971	960	-1006	1066	-958	1109	-897	1094	-903	972	-917	924	-905	911	-895	947	-874	1043	-799	1098	-749
067_ori_ref	-764	759	-824	743	-858	786	-860	842	-866	859	-864	831	-879	764	-923	743	-971	766	-991	796	-979	845	-912	878	-901	872	-940	872	-1001	909	-1006	947	-980	987	-938	1008	-878	978	-869	913	-864	896	-862	914	-839	990	-792	1004	-751
068_ori_ref	-829	767	-855	762	-882	788	-898	840	-906	863	-908	849	-906	781	-928	752	-967	756	-989	772	-992	801	-943	871	-926	876	-949	884	-999	927	-1010	968	-988	1002	-952	1007	-914	968	-908	895	-904	881	-897	894	-900	971	-867	1000	-831
069_ori_ref	-855	808	-893	815	-914	852	-909	897	-902	913	-904	894	-892	844	-921	796	-952	799	-985	829	-963	887	-925	913	-911	923	-920	930	-960	954	-986	1014	-960	1055	-903	1035	-896	971	-905	944	-899	928	-896	942	-897	982	-861	1037	-805
070_ori_ref	-826	777	-848	765	-889	803	-892	873	-900	876	-908	860	-943	792	-975	771	-996	787	-1014	804	-966	839	-929	876	-908	884	-938	889	-1000	946	-1006	983	-983	1005	-953	1016	-913	966	-907	902	-894	900	-885	905	-899	966	-870	1022	-833
071_ori_ref	-761	774	-804	764	-874	848	-873	921	-886	929	-902	908	-928	828	-977	759	-1018	773	-1052	803	-1037	879	-933	935	-910	940	-948	943	-1022	1025	-1024	1100	-982	1123	-928	1127	-901	1045	-902	956	-886	956	-873	978	-856	1062	-785	1127	-744
072_ori_ref	-819	800	-853	787	-899	813	-919	854	-908	878	-902	867	-894	828	-919	785	-952	782	-982	793	-992	830	-939	891	-915	889	-936	879	-1011	906	-1024	937	-1011	971	-989	990	-939	983	-903	914	-911	900	-919	917	-918	970	-880	1004	-839
073_ori_ref	-755	749	-781	738	-823	756	-841	859	-858	870	-865	858	-863	783	-888	739	-925	742	-954	756	-963	805	-888	871	-866	879	-898	885	-966	951	-965	985	-942	1000	-913	1012	-874	988	-868	897	-857	892	-852	906	-861	992	-831	1027	-796
074_ori_ref	-818	828	-840	829	-861	847	-849	892	-856	893	-858	885	-856	864	-872	825	-899	826	-925	842	-924	880	-876	906	-861	899	-875	897	-904	910	-926	947	-899	979	-871	984	-852	950	-851	914	-845	907	-846	918	-854	966	-820	994	-799
075_ori_ref	-909	706	-942	685	-1005	734	-1005	789	-998	807	-993	793	-971	748	-1007	702	-1042	693	-1087	707	-1094	772	-1027	815	-1010	813	-1033	809	-1099	809	-1148	902	-1134	929	-1101	954	-1034	931	-1001	854	-1000	816	-1009	834	-1030	904	-1015	968	-957
076_ori_ref	-938	634	-985	601	-1058	689	-1071	787	-1094	811	-1105	791	-1094	658	-1155	606	-1205	632	-1253	633	-1262	699	-1147	806	-1107	821	-1140	825	-1227	878	-1275	965	-1220	996	-1183	1045	-1125	965	-1113	861	-1095	840	-1079	861	-1078	965	-1006	1031	-963
077_ori_ref	-941	731	-971	731	-993	773	-972	826	-989	839	-987	823	-974	774	-991	728	-1021	727	-1041	721	-1072	765	-1045	844	-1017	841	-1043	850	-1072	900	-1049	956	-1025	957	-1003	957	-984	903	-1005	851	-990	848	-979	854	-995	901	-978	961	-947
078_ori_ref	-917	693	-979	685	-1005	717	-1022	791	-1015	814	-1014	792	-1030	728	-1106	673	-1147	689	-1170	713	-1140	803	-1062	841	-1035	831	-1061	826	-1148	906	-1181	971	-1136	1013	-1088	1019	-1039	967	-1025	854	-1015	836	-1006	851	-995	983	-931	1029	-885
079_ori_ref	-900	654	-963	663	-984	698	-983	741	-977	758	-976	752	-963	709	-985	672	-1025	668	-1065	686	-1068	731	-1016	776	-994	766	-1019	761	-1050	769	-1077	807	-1054	849	-1020	850	-977	821	-975	771	-969	761	-964	773	-969	822	-924	861	-884
080_ori_ref	-905	640	-960	652	-984	703	-990	770	-1012	772	-1026	764	-1031	711	-1052	628	-1102	622	-1122	669	-1099	725	-1074	767	-1034	780	-1066	791	-1111	849	-1148	896	-1133	943	-1076	941	-1045	871	-1033	811	-1013	793	-1001	810	-992	851	-990	925	-951
081_ori_ref	-965	669	-1019	661	-1065	750	-1065	801	-1075	812	-1085	803	-1079	751	-1117	677	-1174	670	-1206	703	-1202	768	-1107	824	-1085	830	-1111	838	-1207	897	-1215	927	-1174	965	-1131	975	-1099	965	-1079	860	-1071	846	-1055	852	-1029	978	-998	998	-941
082_ori_ref	-651	795	-687	770	-741	780	-823	907	-835	934	-855	920	-950	796	-1020	783	-1046	819	-1062	856	-1037	923	-878	963	-850	940	-870	942	-942	956	-1039	1023	-1008	1090	-942	1124	-867	1061	-839	971	-835	954	-819	969	-780	1073	-725	1117	-667
083_ori_ref	-874	714	-924	701	-962	774	-954	801	-958	811	-961	804	-955	766	-985	710	-1030	712	-1054	731	-1061	760	-1001	814	-978	818	-1002	820	-1059	803	-1085	825	-1085	843	-1066	881	-1002	876	-976	831	-962	823	-960	831	-982	883	-949	936	-922
084_ori_ref	-921	641	-949	631	-974	655	-1015	736	-1020	751	-1021	735	-1022	656	-1055	621	-1078	622	-1105	640	-1110	682	-1054	755	-1035	764	-1056	771	-1118	794	-1145	841	-1130	882	-1090	888	-1038	848	-1026	786	-1015	770	-1008	774	-972	869	-914	883	-891
085_ori_ref	-942	711	-988	711	-1016	768	-990	838	-1001	838	-1008	820	-1017	743	-1057	719	-1108	737	-1127	768	-1125	794	-1037	844	-1025	844	-1049	844	-1085	875	-1106	939	-1072	976	-1015	979	-986	911	-1015	849	-995	856	-987	862	-1006	924	-966	986	-925
086_ori_ref	-920	624	-949	605	-1002	651	-999	723	-985	739	-993	728	-991	667	-1033	618	-1089	609	-1115	636	-1101	713	-1021	753	-1006	751	-1030	751	-1098	774	-1129	854	-1107	881	-1075	897	-995	826	-997	766	-986	752	-979	760	-981	835	-934	911	-875
087_ori_ref	-940	651	-1013	656	-1041	729	-1029	771	-1029	789	-1041	774	-1034	711	-1068	666	-1122	674	-1147	700	-1150	748	-1070	808	-1037	802	-1080	801	-1145	837	-1158	885	-1127	919	-1096	935	-1049	922	-1032	822	-1023	801	-1013	810	-1025	882	-988	929	-937
088_ori_ref	-935	584	-981	591	-1015	661	-989	743	-1003	737	-1002	719	-1034	606	-1082	590	-1114	594	-1143	616	-1145	679	-1048	759	-1025	756	-1047	753	-1122	818	-1124	881	-1101	906	-1055	917	-1005	856	-1015	761	-1005	751	-994	762	-1017	851	-981	918	-953
089_ori_ref	-1004	577	-1046	576	-1082	638	-1061	702	-1070	712	-1077	696	-1072	641	-1102	596	-1149	594	-1181	612	-1177	671	-1107	721	-1087	729	-1106	735	-1136	763	-1159	819	-1132	875	-1080	868	-1053	800	-1075	743	-1065	736	-1054	744	-1019	829	-965	841	-936
090_ori_ref	-935	563	-995	571	-1035	652	-1012	730	-1025	740	-1047	727	-1041	640	-1093	586	-1135	591	-1172	610	-1184	681	-1102	761	-1064	754	-1105	775	-1125	844	-1114	919	-1058	943	-1016	928	-986	853	-1043	766	-1023	754	-1000	779	-1000	899	-968	934	-889
091_ori_ref	-925	819	-954	778	-1015	760	-1062	797	-1075	801	-1055	790	-1009	742	-1036	670	-1070	661	-1112	658	-1154	731	-1119	794	-1099	795	-1127	783	-1203	801	-1230	840	-1219	898	-1165	922	-1103	888	-1095	822	-1085	817	-1098	839	-1125	894	-1100	940	-1055
092_ori_ref	-897	549	-938	537	-1014	597	-1041	741	-1044	755	-1053	733	-1043	600	-1087	533	-1165	523	-1203	554	-1218	642	-1108	766	-1088	764	-1124	772	-1217	884	-1213	970	-1172	1001	-1121	1011	-1038	924	-1068	782	-1047	786	-1044	809	-1077	925	-1025	1007	-964
093_ori_ref	-935	631	-974	622	-1025	671	-1038	774	-1035	790	-1039	762	-1079	665	-1140	633	-1187	648	-1211	680	-1183	757	-1074	803	-1044	794	-1072	786	-1165	797	-1208	832	-1218	877	-1200	907	-1113	923	-1036	852	-1039	817	-1043	839	-1014	960	-944	979	-902
094_ori_ref	-898	662	-950	664	-990	745	-995	811	-1000	826	-1007	801	-997	692	-1030	646	-1059	642	-1093	652	-1108	711	-1056	824	-1031	832	-1064	839	-1120	940	-1121	994	-1097	1014	-1067	1013	-1024	981	-1011	861	-998	849	-993	866	-977	944	-923	1001	-889
095_ori_ref	-916	659	-972	654	-1018	721	-999	796	-1011	815	-1017	795	-993	711	-1020	666	-1069	664	-1111	675	-1125	727	-1062	814	-1035	822	-1064	830	-1143	873	-1166	930	-1137	978	-1078	982	-1034	943	-1025	850	-1011	846	-999	861	-984	975	-908	1017	-875
096_ori_ref	-908	655	-967	650	-1033	694	-1032	763	-1015	786	-1011	771	-998	710	-1049	639	-1114	636	-1164	666	-1145	754	-1067	811	-1029	794	-1055	772	-1156	813	-1167	876	-1147	923	-1087	958	-1016	932	-1003	821	-1013	797	-1012	830	-1003	935	-936	973	-877
097_ori_ref	-883	607	-924	600	-966	621	-1024	689	-1043	702	-1055	685	-1104	632	-1159	607	-1196	619	-1215	642	-1163	692	-1076	718	-1057	717	-1086	721	-1151	741	-1190	801	-1173	851	-1125	855	-1097	830	-1055	777	-1045	722	-1039	741	-1042	776	-1013	891	-965
098_ori_ref	-918	579	-985	563	-1045	628	-1053	741	-1064	762	-1077	747	-1095	646	-1141	593	-1183	591	-1205	617	-1190	694	-1100	786	-1089	781	-1112	788	-1195	851	-1245	918	-1204	978	-1141	983	-1086	933	-1063	801	-1063	783	-1047	792	-1041	939	-976	1001	-895
099_ori_ref	-871	591	-944	554	-1008	603	-1032	685	-1024	711	-1014	693	-979	610	-1025	531	-1080	529	-1126	543	-1157	610	-1075	708	-1049	719	-1077	728	-1154	787	-1168	861	-1120	917	-1049	901	-1015	811	-1039	733	-1027	731	-1024	742	-1035	801	-974	871	-905
101_ori_ref	-941	729	-981	727	-1021	744	-1012	853	-1021	863	-1029	854	-1019	793	-1047	723	-1119	720	-1158	753	-1166	819	-1065	884	-1038	877	-1077	877	-1169	949	-1175	1002	-1119	1041	-1038	1053	-1020	924	-1037	896	-1021	877	-1023	898	-1024	952	-983	1019	-906
102_ori_ref	-908	508	-996	489	-1041	518	-1079	760	-1087	747	-1101	736	-1082	600	-1150	496	-1231	473	-1295	504	-1323	564	-1202	801	-1125	787	-1183	785	-1266	929	-1214	1081	-1141	1097	-1050	1085	-1010	926	-1089	784	-1089	768	-1085	837	-1101	1037	-997	1143	-920
103_ori_ref	-836	583	-910	568	-973	643	-994	697	-1017	713	-1041	693	-1061	591	-1091	532	-1153	526	-1201	547	-1213	596	-1093	731	-1047	729	-1078	737	-1199	831	-1209	886	-1166	926	-1089	944	-1021	833	-1021	763	-1013	751	-1010	760	-997	836	-906	937	-828
104_ori_ref	-906	665	-946	641	-1009	694	-1015	716	-1018	734	-1021	723	-1031	689	-1065	659	-1119	655	-1136	676	-1139	719	-1053	763	-1031	747	-1058	740	-1125	786	-1141	828	-1124	854	-1097	867	-1051	861	-1021	764	-1014	743	-1010	764	-1002	832	-964	868	-927
105_ori_ref	-889	687	-926	659	-975	671	-1050	771	-1055	815	-1056	794	-1079	696	-1127	666	-1165	672	-1191	700	-1187	762	-1106	841	-1082	848	-1100	864	-1159	942	-1159	987	-1128	1022	-1079	1018	-1059	978	-1066	864	-1061	849	-1041	856	-1045	976	-997	1029	-960
106_ori_ref	-978	644	-1038	630	-1091	668	-1097	734	-1087	766	-1078	737	-1088	639	-1141	612	-1188	620	-1218	631	-1225	701	-1131	779	-1106	794	-1131	804	-1218	844	-1233	914	-1208	949	-1151	973	-1083	916	-1090	817	-1082	797	-1079	826	-1107	909	-1053	985	-1006
107_ori_ref	-963	590	-989	573	-1066	694	-1054	764	-1036	774	-1043	742	-1042	666	-1078	618	-1157	616	-1193	665	-1182	707	-1065	788	-1042	787	-1079	786	-1176	815	-1216	875	-1200	920	-1165	956	-1113	950	-1032	814	-1014	804	-991	798	-1002	933	-964	976	-926
108_ori_ref	-859	604	-912	580	-979	632	-985	707	-995	725	-984	691	-998	602	-1048	569	-1097	574	-1130	599	-1139	659	-1071	730	-1037	727	-1084	746	-1117	845	-1087	904	-1061	908	-1026	907	-981	834	-1008	743	-996	745	-986	770	-996	896	-957	925	-918
109_ori_ref	-825	643	-878	636	-917	673	-939	739	-955	737	-972	733	-1009	671	-1087	659	-1117	696	-1125	737	-1071	797	-992	786	-962	751	-1008	764	-1082	812	-1097	873	-1070	921	-1010	926	-951	861	-973	771	-951	763	-934	783	-972	852	-943	953	-878
110_ori_ref	-1002	619	-1042	620	-1070	659	-1065	735	-1073	753	-1081	734	-1078	683	-1094	627	-1147	630	-1185	650	-1176	699	-1111	758	-1091	762	-1122	765	-1186	811	-1185	854	-1160	878	-1127	891	-1088	854	-1084	793	-1078	777	-1071	791	-1073	849	-1035	901	-995
112_ori_ref	-834	610	-891	573	-1013	655	-1041	743	-1076	794	-1064	766	-1039	608	-1085	560	-1136	562	-1185	575	-1206	653	-1144	790	-1109	815	-1124	836	-1204	877	-1274	967	-1267	1035	-1193	1059	-1111	961	-1087	868	-1091	827	-1074	825	-1070	889	-974	994	-887
113_ori_ref	-855	661	-888	638	-978	705	-991	743	-991	765	-991	731	-976	670	-1001	604	-1064	595	-1095	624	-1105	693	-1041	759	-1014	798	-1039	812	-1083	841	-1136	896	-1106	941	-1059	949	-1015	920	-1006	851	-991	800	-992	832	-998	923	-951	967	-912
114_ori_ref	-870	610	-914	592	-964	609	-1012	723	-1030	740	-1045	720	-1083	633	-1127	595	-1179	606	-1205	637	-1188	696	-1082	751	-1055	751	-1093	756	-1199	832	-1209	872	-1179	915	-1134	935	-1094	912	-1049	779	-1036	763	-1022	783	-1001	936	-967	954	-916
115_ori_ref	-631	902	-675	886	-744	934	-756	973	-791	986	-799	958	-839	898	-888	891	-937	907	-937	938	-941	982	-845	1026	-804	1006	-861	1006	-924	1023	-938	1067	-914	1107	-894	1147	-831	1090	-804	1024	-784	1012	-776	1024	-756	1114	-676	1146	-660
116_ori_ref	-940	576	-1022	568	-1063	650	-1058	760	-1081	787	-1114	763	-1103	648	-1165	574	-1240	580	-1294	658	-1191	783	-1154	785	-1098	796	-1154	799	-1206	825	-1276	948	-1222	1001	-1142	1012	-1077	893	-1086	835	-1073	825	-1061	839	-1079	965	-1042	1022	-962
117_ori_ref	-961	656	-1028	642	-1082	695	-1075	791	-1061	821	-1061	809	-1058	704	-1098	664	-1171	663	-1215	699	-1222	781	-1097	849	-1075	848	-1111	849	-1214	925	-1225	984	-1179	1032	-1110	1046	-1049	993	-1051	874	-1054	839	-1053	855	-1062	930	-986	1017	-926
118_ori_ref	-893	725	-920	716	-981	749	-981	791	-993	803	-1002	796	-1034	748	-1077	728	-1125	745	-1133	777	-1102	829	-1021	825	-1005	809	-1028	805	-1086	849	-1094	897	-1066	928	-1044	937	-997	906	-980	829	-989	811	-996	833	-1021	885	-961	937	-934
119_ori_ref	-973	655	-1024	655	-1042	703	-1020	779	-1024	791	-1033	772	-1012	712	-1036	663	-1089	646	-1131	676	-1125	749	-1069	796	-1054	804	-1077	808	-1145	859	-1157	901	-1129	942	-1085	956	-1037	916	-1033	835	-1029	817	-1017	833	-1022	913	-972	948	-916
120_ori_ref	-908	675	-940	667	-998	680	-1021	775	-1004	795	-1010	775	-1020	728	-1070	670	-1095	675	-1117	688	-1127	757	-1044	809	-1024	801	-1054	800	-1115	839	-1138	897	-1123	932	-1082	948	-1032	922	-1009	825	-1009	809	-1016	828	-984	921	-920	945	-880
121_ori_ref	-917	608	-969	596	-1026	670	-1014	747	-1026	761	-1030	748	-1006	656	-1047	592	-1071	587	-1111	596	-1146	668	-1083	773	-1057	773	-1102	791	-1131	892	-1098	960	-1079	962	-1051	965	-1025	933	-1044	779	-1033	772	-1025	799	-1036	886	-978	954	-961
122_ori_ref	-1014	629	-1055	629	-1085	696	-1068	751	-1072	764	-1084	764	-1072	701	-1108	649	-1133	644	-1166	659	-1176	722	-1131	781	-1117	787	-1140	799	-1157	852	-1147	915	-1110	926	-1083	909	-1064	849	-1084	804	-1076	782	-1058	793	-1108	849	-1116	897	-1087
123_ori_ref	-980	674	-1027	666	-1064	697	-1072	753	-1055	769	-1055	758	-1042	719	-1061	674	-1087	668	-1114	678	-1127	706	-1114	763	-1100	775	-1122	780	-1140	841	-1125	875	-1107	885	-1081	885	-1062	858	-1066	788	-1055	788	-1050	798	-1041	838	-995	872	-964
124_ori_ref	-958	690	-992	682	-1036	722	-1020	802	-1032	806	-1038	785	-1025	720	-1053	690	-1099	681	-1125	699	-1137	741	-1085	822	-1067	837	-1093	845	-1159	893	-1164	926	-1139	966	-1087	970	-1062	948	-1048	857	-1041	835	-1039	864	-1053	936	-1042	973	-993
125_ori_ref	-964	649	-1016	656	-1043	742	-1020	805	-1027	812	-1041	808	-1027	737	-1066	681	-1107	665	-1156	679	-1186	760	-1093	835	-1074	826	-1102	820	-1193	881	-1188	965	-1158	988	-1111	999	-1045	954	-1048	841	-1038	828	-1048	860	-1060	913	-968	996	-915
126_ori_ref	-889	637	-938	625	-979	718	-983	781	-985	786	-981	768	-955	681	-986	631	-1045	625	-1091	643	-1095	693	-1041	789	-1030	804	-1056	820	-1099	866	-1110	938	-1050	972	-1018	961	-996	884	-1004	825	-995	800	-991	825	-1013	920	-989	973	-943
127_ori_ref	-846	602	-897	568	-963	578	-1031	714	-1044	736	-1064	723	-1090	604	-1162	562	-1229	579	-1263	613	-1255	688	-1111	763	-1061	759	-1118	770	-1205	868	-1202	927	-1147	966	-1062	964	-1032	849	-1043	786	-1028	776	-1019	787	-1014	936	-946	990	-876
128_ori_ref	-872	671	-918	655	-989	714	-1002	806	-1009	828	-1024	834	-1019	797	-1059	691	-1106	678	-1157	697	-1166	782	-1073	856	-1058	848	-1076	840	-1140	898	-1165	969	-1107	1025	-1037	1022	-1021	925	-1033	862	-1014	863	-1022	913	-998	993	-927	1021	-889
129_ori_ref	-893	575	-960	563	-1014	649	-1024	745	-1032	759	-1031	740	-1085	612	-1149	587	-1183	604	-1205	622	-1199	694	-1084	779	-1070	785	-1097	791	-1192	841	-1210	893	-1181	935	-1134	946	-1083	908	-1055	797	-1045	780	-1042	797	-1031	921	-970	970	-939
130_ori_ref	-921	632	-946	618	-993	626	-1049	708	-1075	718	-1091	707	-1105	651	-1142	612	-1179	604	-1201	630	-1198	677	-1134	736	-1103	732	-1149	736	-1217	773	-1234	819	-1222	851	-1179	868	-1129	813	-1116	751	-1080	742	-1065	758	-1050	828	-1000	855	-977
131_ori_ref	-924	658	-971	658	-1001	721	-994	777	-1011	777	-1012	756	-988	687	-1004	638	-1043	622	-1088	643	-1104	715	-1060	776	-1039	786	-1071	813	-1098	900	-1070	952	-1045	949	-1017	927	-999	868	-1019	805	-1003	798	-1000	816	-1047	856	-1064	916	-1027
132_ori_ref	-901	667	-940	653	-979	673	-1003	751	-1005	783	-1011	774	-1004	706	-1026	656	-1088	647	-1113	665	-1120	713	-1082	770	-1024	801	-1043	807	-1109	872	-1105	928	-1081	944	-1031	953	-998	910	-1004	822	-999	813	-997	825	-984	896	-929	938	-885
133_ori_ref	-933	662	-989	671	-1046	734	-1046	764	-1057	748	-1068	695	-1115	635	-1160	640	-1206	663	-1213	701	-1179	775	-1097	773	-1079	788	-1122	797	-1196	845	-1208	889	-1176	934	-1121	931	-1085	900	-1057	825	-1043	800	-1022	828	-1036	902	-1015	953	-951
134_ori_ref	-988	684	-1025	673	-1063	710	-1075	783	-1082	795	-1072	775	-1081	685	-1113	666	-1136	671	-1166	684	-1169	722	-1112	787	-1093	800	-1115	812	-1157	842	-1185	895	-1166	917	-1143	934	-1120	927	-1090	830	-1085	819	-1085	838	-1072	906	-1028	942	-1001
135_ori_ref	-943	664	-991	663	-1026	712	-1027	754	-1028	766	-1033	756	-1034	710	-1077	668	-1103	671	-1123	688	-1131	751	-1066	784	-1045	777	-1072	779	-1107	812	-1135	857	-1103	896	-1060	900	-1023	835	-1036	786	-1028	778	-1017	801	-1024	868	-979	908	-943
136_ori_ref	-959	537	-991	538	-1036	608	-1054	704	-1074	722	-1085	720	-1076	632	-1125	568	-1165	556	-1195	571	-1191	662	-1134	735	-1101	735	-1145	742	-1220	800	-1235	861	-1221	915	-1167	927	-1102	872	-1083	776	-1076	747	-1057	767	-1056	876	-977	946	-942
137_ori_ref	-946	614	-981	623	-1005	655	-1005	709	-1034	713	-1041	706	-1060	646	-1107	621	-1135	633	-1152	652	-1144	701	-1074	747	-1072	740	-1097	740	-1162	813	-1165	844	-1151	860	-1116	869	-1073	853	-1052	760	-1048	729	-1055	744	-1018	810	-956	825	-934
138_ori_ref	-883	506	-947	494	-1011	569	-1032	678	-1040	700	-1052	675	-1062	560	-1122	512	-1166	516	-1205	591	-1148	692	-1091	718	-1064	725	-1089	724	-1232	818	-1235	868	-1204	940	-1120	954	-1044	852	-1053	753	-1040	746	-1033	751	-1040	885	-958	974	-902
140_ori_ref	-856	660	-912	654	-945	707	-945	769	-955	777	-944	754	-975	687	-1016	675	-1055	685	-1074	710	-1069	756	-985	799	-975	787	-999	798	-1048	840	-1058	876	-1035	910	-995	918	-965	876	-957	821	-958	790	-962	799	-985	867	-966	920	-929
141_ori_ref	-807	684	-882	696	-907	812	-890	858	-901	883	-909	852	-915	721	-969	687	-1007	708	-1042	730	-1049	774	-950	893	-930	905	-952	913	-1059	1011	-1062	1056	-1021	1107	-963	1114	-921	1083	-907	931	-897	920	-885	931	-857	1059	-780	1099	-745
142_ori_ref	-788	735	-831	725	-863	773	-854	860	-877	885	-890	875	-870	807	-903	745	-926	747	-958	750	-983	803	-935	889	-910	895	-934	897	-976	961	-970	1029	-938	1040	-906	1046	-872	994	-894	909	-871	912	-862	926	-888	1011	-865	1055	-840
143_ori_ref	-758	726	-782	707	-823	714	-879	829	-895	837	-916	824	-970	735	-1026	721	-1062	737	-1078	764	-1055	819	-951	869	-937	852	-970	858	-1025	932	-1026	985	-989	1025	-937	1015	-896	967	-911	866	-894	859	-882	875	-901	954	-888	1018	-842
144_ori_ref	-800	725	-872	712	-931	769	-922	889	-912	915	-880	886	-886	743	-942	715	-992	730	-1063	763	-1078	829	-987	929	-962	947	-1002	960	-1079	1044	-1045	1115	-995	1154	-952	1146	-916	1068	-938	970	-924	945	-924	976	-945	1069	-867	1160	-832
145_ori_ref	-847	709	-883	713	-895	815	-883	844	-890	861	-898	850	-892	806	-923	740	-969	731	-990	757	-976	833	-937	869	-914	889	-925	895	-962	967	-962	1049	-941	1060	-912	1058	-880	982	-896	911	-886	895	-876	897	-875	924	-809	1015	-794
146_ori_ref	-906	635	-957	629	-1000	719	-987	820	-1003	839	-1024	821	-1018	713	-1070	660	-1129	652	-1172	676	-1184	765	-1064	857	-1036	861	-1066	877	-1184	944	-1213	1022	-1176	1057	-1118	1082	-1054	1029	-1026	887	-1003	874	-973	897	-925	1032	-855	1077	-803
147_ori_ref	-860	691	-901	687	-947	752	-932	876	-942	882	-950	862	-965	773	-1033	704	-1088	719	-1129	753	-1117	850	-992	904	-965	888	-1004	885	-1089	933	-1118	990	-1059	1065	-1000	1091	-942	1007	-950	908	-935	903	-927	916	-960	1008	-874	1086	-836
148_ori_ref	-786	756	-826	749	-858	788	-868	876	-874	883	-868	853	-900	723	-933	713	-976	730	-1021	762	-1016	800	-897	884	-891	901	-902	908	-1026	945	-1039	975	-1025	1012	-984	1050	-952	1053	-879	936	-875	921	-866	934	-817	1028	-785	1038	-734
149_ori_ref	-809	739	-867	751	-903	860	-884	909	-903	901	-908	883	-889	794	-941	687	-989	695	-1045	721	-1049	858	-957	926	-932	914	-979	909	-1062	990	-1086	1068	-1029	1119	-932	1119	-896	1033	-898	956	-887	942	-878	955	-871	1033	-777	1122	-706
150_ori_ref	-712	662	-761	659	-855	741	-886	853	-897	866	-871	828	-867	706	-932	636	-999	629	-1040	668	-1068	756	-970	879	-935	870	-1004	875	-1114	1027	-1106	1106	-1062	1141	-988	1148	-901	1032	-902	899	-892	882	-867	903	-871	1051	-804	1150	-745
151_ori_ref	-1011	544	-1048	563	-1064	629	-1062	694	-1089	698	-1109	673	-1072	626	-1071	561	-1115	531	-1162	548	-1174	629	-1138	689	-1129	727	-1135	758	-1172	852	-1166	888	-1142	900	-1099	907	-1072	831	-1105	750	-1087	733	-1070	759	-1067	809	-1071	897	-1038
152_ori_ref	-918	530	-965	528	-1010	585	-984	716	-1002	728	-1015	729	-1005	630	-1036	561	-1105	550	-1134	572	-1160	630	-1066	751	-1020	749	-1047	751	-1141	810	-1166	864	-1132	913	-1074	924	-1005	848	-1002	776	-996	762	-976	767	-1024	840	-1013	903	-947
153_ori_ref	-949	509	-1008	541	-1003	606	-986	706	-966	728	-963	714	-954	663	-984	555	-1050	549	-1085	579	-1065	621	-1042	714	-1006	735	-1091	724	-1175	785	-1180	848	-1138	881	-1068	901	-1022	835	-984	761	-968	751	-961	763	-910	891	-860	911	-827
154_ori_ref	-913	591	-965	591	-1015	667	-1017	716	-1034	722	-1035	691	-1047	591	-1091	558	-1131	561	-1155	577	-1170	631	-1102	723	-1082	739	-1106	752	-1149	821	-1146	878	-1107	897	-1067	894	-1044	835	-1063	761	-1055	745	-1051	758	-1090	840	-1049	901	-1019
155_ori_ref	-959	746	-1003	732	-1045	775	-1049	806	-1060	812	-1071	801	-1076	741	-1124	717	-1161	724	-1176	750	-1167	791	-1103	821	-1077	818	-1095	821	-1141	841	-1170	891	-1151	920	-1121	931	-1069	899	-1065	843	-1055	835	-1046	851	-1043	921	-1000	955	-975
156_ori_ref	-920	620	-950	618	-1041	725	-1035	799	-1042	802	-1034	768	-1034	669	-1105	601	-1156	604	-1182	628	-1195	736	-1098	816	-1073	816	-1117	811	-1183	863	-1174	962	-1152	991	-1095	1004	-1027	958	-1045	855	-1041	822	-1012	828	-995	896	-965	961	-898
157_ori_ref	-995	599	-1032	600	-1076	665	-1058	725	-1066	731	-1073	723	-1069	650	-1106	607	-1156	609	-1185	632	-1188	692	-1113	746	-1093	748	-1125	759	-1141	816	-1142	871	-1101	902	-1056	887	-1047	831	-1059	766	-1058	754	-1063	773	-1065	849	-1011	891	-962
158_ori_ref	-965	730	-998	723	-1034	743	-1043	778	-1035	791	-1036	784	-1023	767	-1039	733	-1069	725	-1093	731	-1115	757	-1085	791	-1065	791	-1085	801	-1123	851	-1121	897	-1098	912	-1071	911	-1035	877	-1047	808	-1042	797	-1032	810	-1049	875	-1016	915	-995
159_ori_ref	-925	609	-988	597	-1022	629	-1026	684	-1032	703	-1007	692	-980	633	-1041	594	-1101	589	-1133	607	-1173	649	-1082	720	-1055	721	-1100	722	-1223	824	-1205	925	-1165	951	-1106	964	-1015	864	-1047	740	-1041	731	-1035	754	-1066	872	-1005	937	-947
160_ori_ref	-949	600	-1002	593	-1037	642	-1035	727	-1031	741	-1034	720	-1022	661	-1044	614	-1095	599	-1133	619	-1139	668	-1080	751	-1048	750	-1069	758	-1129	819	-1137	868	-1105	901	-1067	897	-1024	845	-1030	767	-1022	761	-1014	792	-1006	873	-965	913	-937
162_ori_ref	-1010	608	-1076	621	-1095	692	-1061	770	-1076	774	-1085	760	-1071	681	-1116	627	-1159	617	-1205	642	-1213	711	-1150	792	-1125	800	-1155	825	-1182	875	-1177	934	-1132	966	-1102	938	-1077	887	-1092	819	-1076	794	-1063	825	-1083	888	-1071	939	-1028
163_ori_ref	-1028	662	-1076	672	-1092	701	-1102	771	-1104	792	-1105	779	-1104	698	-1139	665	-1191	665	-1217	690	-1230	743	-1146	814	-1126	809	-1145	809	-1239	888	-1246	936	-1226	963	-1174	977	-1134	931	-1108	845	-1103	806	-1104	833	-1117	942	-1065	999	-1030
164_ori_ref	-1007	609	-1044	606	-1067	661	-1087	734	-1090	746	-1095	736	-1099	687	-1145	608	-1181	609	-1211	648	-1187	720	-1134	752	-1103	745	-1121	747	-1175	778	-1232	840	-1219	867	-1190	891	-1132	867	-1094	774	-1083	762	-1073	768	-1061	831	-978	876	-942
165_ori_ref	-1001	647	-1025	641	-1075	685	-1079	772	-1067	776	-1071	752	-1076	654	-1123	617	-1152	625	-1184	641	-1201	703	-1113	784	-1090	784	-1123	788	-1199	865	-1185	931	-1155	943	-1107	944	-1067	901	-1066	800	-1052	796	-1034	824	-1028	910	-984	942	-945
166_ori_ref	-961	628	-998	633	-1032	667	-1033	756	-1038	756	-1041	745	-1068	662	-1104	630	-1154	638	-1168	661	-1158	716	-1066	772	-1056	772	-1082	771	-1142	831	-1145	882	-1115	911	-1067	908	-1041	840	-1044	780	-1035	773	-1029	787	-1035	840	-1013	908	-963
167_ori_ref	-941	661	-997	693	-1012	766	-987	814	-1005	840	-1002	829	-994	784	-1040	696	-1095	695	-1138	743	-1104	834	-1060	860	-1036	858	-1085	859	-1137	872	-1144	921	-1095	967	-1019	960	-1009	897	-1015	847	-995	838	-992	843	-1004	895	-964	952	-897
168_ori_ref	-995	629	-1026	648	-1039	750	-1034	812	-1045	811	-1049	794	-1055	712	-1113	636	-1145	643	-1171	659	-1154	737	-1100	833	-1084	831	-1123	841	-1118	956	-1056	1030	-1028	1019	-1007	1008	-1032	926	-1068	825	-1042	829	-1030	837	-1031	921	-993	1031	-967
169_ori_ref	-904	621	-949	606	-1000	654	-1021	751	-1019	779	-1023	762	-1032	686	-1087	627	-1134	640	-1159	680	-1153	749	-1048	799	-1028	791	-1060	786	-1159	840	-1178	904	-1147	934	-1103	962	-1048	936	-1019	828	-1016	804	-1014	830	-1019	938	-985	983	-944
170_ori_ref	-867	716	-929	735	-951	801	-908	879	-929	899	-938	886	-929	796	-1001	732	-1043	743	-1085	776	-1076	859	-1000	917	-955	918	-984	920	-1083	996	-1083	1062	-1034	1108	-972	1104	-933	1042	-945	937	-921	934	-913	971	-962	1047	-936	1121	-874
171_ori_ref	-777	841	-807	819	-860	841	-905	923	-913	942	-922	934	-930	887	-970	821	-1004	805	-1038	827	-1042	884	-980	969	-931	960	-943	960	-1047	966	-1090	998	-1076	1039	-1045	1084	-946	1034	-924	970	-920	958	-912	970	-854	1058	-800	1079	-755
172_ori_ref	-743	724	-790	712	-855	781	-869	824	-888	844	-910	842	-900	789	-934	703	-964	690	-1012	706	-1029	806	-953	873	-929	871	-978	877	-1048	962	-1055	1026	-1005	1087	-962	1073	-915	989	-923	891	-887	878	-876	882	-843	1008	-757	1038	-742
173_ori_ref	-799	712	-846	719	-899	800	-889	864	-902	857	-895	831	-899	743	-977	695	-1014	706	-1048	741	-1037	829	-943	882	-918	874	-940	877	-1021	948	-984	1027	-958	1038	-888	1027	-861	956	-901	894	-900	880	-894	897	-920	975	-849	1059	-832
174_ori_ref	-860	738	-899	742	-929	791	-902	903	-916	899	-921	877	-907	749	-940	714	-987	715	-1031	738	-1044	795	-962	904	-957	920	-990	935	-1011	1043	-990	1059	-947	1057	-919	1055	-900	1031	-938	925	-909	916	-897	925	-959	1057	-921	1076	-887
175_ori_ref	-785	754	-825	742	-886	780	-909	867	-905	895	-912	886	-886	807	-925	761	-961	760	-1003	773	-1018	843	-948	909	-921	901	-947	901	-1018	947	-1020	991	-986	1024	-932	1045	-898	1006	-913	915	-898	910	-890	913	-842	1010	-791	1013	-762
176_ori_ref	-794	723	-869	709	-913	771	-945	818	-946	848	-954	829	-1008	705	-1093	696	-1116	722	-1140	768	-1131	823	-995	885	-967	853	-1026	848	-1131	872	-1150	900	-1110	967	-1053	1021	-1027	996	-963	884	-949	871	-938	875	-850	995	-785	988	-744
177_ori_ref	-827	761	-860	746	-893	784	-935	865	-937	882	-940	859	-997	794	-1060	754	-1088	783	-1104	809	-1096	862	-977	904	-951	904	-978	911	-1032	953	-1055	1027	-1012	1071	-951	1056	-912	983	-936	916	-929	905	-922	933	-894	1046	-827	1062	-781
178_ori_ref	-867	733	-928	753	-946	809	-917	885	-904	900	-896	888	-869	816	-873	741	-914	729	-961	757	-965	819	-919	893	-926	918	-948	969	-992	1063	-980	1118	-925	1136	-887	1133	-852	1093	-899	949	-916	913	-929	937	-936	1048	-881	1088	-833
179_ori_ref	-836	786	-864	785	-892	830	-902	926	-904	928	-909	925	-899	858	-919	787	-960	783	-1009	805	-1011	890	-948	943	-923	946	-971	947	-1028	1037	-1002	1101	-970	1109	-919	1099	-890	1058	-913	952	-903	939	-902	964	-928	1072	-875	1111	-853
180_ori_ref	-802	734	-838	709	-900	739	-932	800	-924	824	-925	805	-945	754	-987	731	-1025	742	-1044	763	-1044	800	-972	833	-965	840	-1011	855	-1060	934	-1049	980	-1014	992	-978	992	-953	963	-961	862	-920	852	-868	893	-857	992	-817	1018	-784
181_ori_ref	-752	778	-804	760	-857	812	-886	892	-893	887	-890	869	-899	784	-921	724	-984	724	-1008	759	-1026	805	-931	893	-924	909	-956	929	-969	1057	-915	1101	-893	1099	-861	1090	-871	1021	-919	925	-888	914	-874	948	-869	1063	-829	1101	-798
182_ori_ref	-837	818	-886	819	-904	867	-891	920	-897	913	-889	898	-875	844	-909	811	-939	815	-965	822	-986	868	-930	928	-918	925	-958	930	-969	983	-977	1021	-937	1027	-892	1011	-875	980	-891	931	-879	926	-871	937	-863	993	-828	1028	-796
183_ori_ref	-739	749	-811	737	-847	776	-836	876	-852	885	-854	848	-831	741	-868	699	-918	687	-966	711	-988	773	-897	877	-869	898	-915	923	-1003	976	-1037	1031	-1008	1099	-934	1111	-898	1072	-874	939	-870	916	-855	943	-839	1081	-806	1119	-743
184_ori_ref	-756	765	-798	767	-820	802	-801	885	-827	875	-846	866	-812	798	-832	744	-868	731	-905	741	-924	776	-887	868	-867	883	-900	904	-947	981	-928	1036	-885	1053	-840	1033	-839	986	-871	909	-822	911	-796	928	-840	1010	-805	1057	-787
185_ori_ref	-758	790	-788	777	-838	786	-876	860	-857	893	-853	872	-852	824	-906	796	-951	805	-974	827	-965	909	-900	932	-887	908	-934	923	-965	985	-937	1036	-896	1046	-854	1039	-822	968	-861	906	-854	900	-843	921	-865	998	-805	1033	-780
186_ori_ref	-743	766	-780	768	-817	818	-793	887	-789	899	-801	891	-792	840	-822	779	-868	775	-906	799	-902	865	-821	914	-799	908	-842	892	-918	927	-940	958	-925	1000	-891	1025	-838	1017	-800	946	-790	915	-794	939	-814	1018	-778	1076	-751
187_ori_ref	-848	835	-877	822	-924	844	-935	945	-955	942	-962	918	-977	824	-1016	816	-1055	832	-1076	861	-1051	918	-993	941	-973	941	-1018	940	-1065	994	-1071	1038	-1046	1063	-1015	1064	-966	1038	-963	964	-951	965	-932	974	-946	1027	-930	1072	-885
190_ori_ref	-975	575	-1012	582	-1043	630	-1009	712	-1021	714	-1019	696	-1008	600	-1049	570	-1100	558	-1129	586	-1136	644	-1051	720	-1027	732	-1068	730	-1152	762	-1163	811	-1134	841	-1095	869	-1055	861	-1019	762	-1016	734	-1001	752	-1032	803	-1015	854	-975
191_ori_ref	-738	722	-788	663	-872	660	-966	753	-994	789	-1005	780	-1021	633	-1095	580	-1158	599	-1207	634	-1191	757	-1055	815	-1024	806	-1067	802	-1195	913	-1188	1018	-1144	1054	-1071	1064	-998	953	-1014	820	-998	815	-993	848	-1000	982	-911	1061	-866
192_ori_ref	-898	752	-972	740	-1023	789	-1033	839	-1037	848	-1047	835	-1058	771	-1102	734	-1148	741	-1174	765	-1157	835	-1073	874	-1056	864	-1075	864	-1123	891	-1150	933	-1113	980	-1066	1007	-1030	978	-1021	888	-1035	864	-1033	883	-1044	921	-1013	1019	-953
193_ori_ref	-945	566	-1044	588	-1051	666	-1027	759	-1023	785	-1004	773	-950	699	-1007	615	-1071	593	-1136	621	-1165	689	-1073	797	-1048	803	-1071	811	-1181	835	-1195	892	-1148	956	-1055	958	-1011	902	-1027	821	-1029	798	-1014	812	-1070	889	-1009	963	-944
194_ori_ref	-1023	735	-1052	732	-1077	769	-1076	813	-1065	828	-1082	789	-1075	751	-1093	688	-1131	675	-1152	704	-1146	753	-1115	788	-1086	807	-1119	803	-1166	835	-1164	885	-1147	907	-1121	913	-1067	874	-1069	829	-1057	829	-1047	847	-1043	885	-998	922	-974
195_ori_ref	-829	606	-864	595	-917	641	-980	719	-997	733	-1009	723	-1038	617	-1075	570	-1093	572	-1119	593	-1111	665	-1042	753	-1024	753	-1047	759	-1092	818	-1125	903	-1102	923	-1068	932	-1005	812	-1011	758	-1004	751	-997	771	-1009	853	-990	914	-965
196_ori_ref	-977	699	-1013	671	-1055	684	-1088	747	-1085	772	-1086	761	-1076	704	-1107	671	-1144	665	-1169	681	-1186	726	-1135	777	-1101	780	-1135	783	-1194	824	-1199	870	-1173	881	-1141	896	-1106	874	-1099	800	-1085	794	-1075	799	-1068	863	-1009	883	-992
197_ori_ref	-764	691	-820	688	-852	735	-858	821	-863	832	-875	821	-869	752	-902	702	-954	698	-1000	740	-997	789	-916	852	-885	847	-905	852	-954	924	-949	985	-905	998	-859	999	-829	944	-866	857	-856	842	-851	856	-871	941	-828	998	-789
198_ori_ref	-787	727	-842	747	-831	807	-820	876	-822	889	-802	877	-773	801	-794	766	-841	765	-881	772	-904	815	-858	887	-854	903	-867	910	-923	938	-950	983	-910	1033	-853	1031	-834	978	-848	923	-835	906	-839	921	-866	992	-847	1017	-806
199_ori_ref	-754	765	-806	776	-853	836	-851	914	-857	916	-850	889	-881	798	-946	765	-970	773	-997	808	-981	886	-878	940	-861	933	-884	925	-974	960	-984	1009	-964	1066	-927	1087	-859	1061	-852	952	-852	937	-854	972	-823	1078	-741	1100	-726
001_ref_ref	1116	541	1076	552	1068	632	1080	707	1075	721	1058	707	1061	636	1055	551	1022	541	985	561	991	630	1018	708	1036	723	1000	747	955	835	946	921	997	943	1039	937	1065	843	1049	762	1080	738	1098	757	1052	847	1073	945	1122
002_ref_ref	1005	580	932	559	882	687	906	783	898	807	889	806	898	736	830	640	765	688	743	709	741	814	822	842	859	825	828	815	738	898	733	1050	803	1059	874	1061	893	955	874	850	895	826	917	823	878	918	912	1040	983
003_ref_ref	1100	678	1058	689	1039	748	1058	779	1050	783	1045	779	1040	735	1007	699	966	704	948	731	962	782	1006	811	1026	795	1008	789	963	802	916	892	945	914	978	930	1021	874	1026	807	1045	796	1056	806	1056	869	1095	917	1134
004_ref_ref	1160	580	1089	581	1033	631	1040	723	1042	750	1031	747	1031	658	976	592	927	590	879	651	895	730	976	771	1029	758	993	749	909	821	927	892	963	917	1048	889	1076	827	1052	762	1056	751	1070	759	1023	832	1060	891	1117
005_ref_ref	1094	634	1050	636	1034	697	1075	760	1059	778	1047	775	1090	692	1065	648	1009	640	963	658	940	716	991	779	1035	793	1007	808	975	856	956	933	1000	956	1055	945	1074	856	1045	810	1065	794	1071	805	1026	871	1067	949	1105
006_ref_ref	1170	641	1121	635	1086	680	1084	725	1075	733	1071	719	1089	636	1065	587	1015	587	981	594	960	671	1020	724	1046	731	1023	731	965	773	961	841	1015	871	1060	871	1096	808	1074	750	1085	750	1075	778	1071	831	1118	895	1166
007_ref_ref	1040	548	995	541	945	574	961	650	948	676	945	668	976	575	923	535	859	555	811	605	837	669	902	681	922	682	899	690	845	758	895	822	934	817	994	803	1006	738	965	691	970	680	987	687	965	748	1002	802	1042
008_ref_ref	1092	662	1054	650	1018	702	1018	753	1022	772	1029	756	1017	714	982	654	910	659	882	695	895	749	970	798	1009	787	1004	769	966	778	899	853	917	916	988	923	1036	841	1025	806	1023	791	1032	800	1031	833	1080	905	1151
009_ref_ref	1089	608	1030	621	1022	679	1038	725	1039	748	1025	729	1031	676	1017	621	969	612	923	631	932	693	1012	747	1013	770	969	815	965	860	987	899	1026	906	1077	877	1077	821	1042	780	1060	762	1080	775	1063	833	1063	881	1120
010_ref_ref	1120	637	1048	613	1000	677	1020	764	1002	789	1001	752	945	624	880	617	836	651	805	703	833	766	938	807	979	815	965	821	861	897	883	961	951	1012	996	1025	1045	980	992	852	1003	831	1015	837	1006	929	1055	1002	1132
011_ref_ref	1112	661	1052	671	1045	733	1047	776	1020	777	1001	761	995	659	958	637	911	640	874	700	897	760	944	798	978	798	958	801	907	869	902	928	966	970	1021	941	1033	881	1005	811	1015	801	1016	831	987	906	998	973	1055
012_ref_ref	1134	679	1092	683	1065	731	1066	791	1057	808	1058	782	1054	728	1033	687	991	683	962	712	985	758	1025	799	1035	812	1018	825	985	865	973	939	1010	957	1052	950	1060	892	1055	847	1060	835	1066	842	1062	881	1077	944	1126
013_ref_ref	945	961	885	923	801	962	759	1070	741	1097	728	1072	675	971	603	930	547	967	534	1051	615	1115	680	1119	711	1119	677	1134	597	1170	547	1238	603	1298	670	1305	731	1218	725	1135	742	1114	754	1131	745	1221	828	1313	912
014_ref_ref	1092	619	1058	590	989	619	968	681	977	730	972	712	968	629	925	596	874	597	829	638	841	706	890	747	937	743	929	751	859	801	841	866	876	920	935	921	985	861	975	775	978	751	991	762	972	871	1007	926	1064
015_ref_ref	1004	760	958	739	901	769	892	863	875	881	859	867	797	786	723	791	703	831	688	887	749	943	843	912	866	894	837	889	766	908	714	956	750	1047	804	1077	853	1051	866	933	874	907	895	913	876	971	903	1054	977
016_ref_ref	1120	669	1086	671	1045	726	1055	767	1055	778	1067	753	1058	692	1029	670	989	680	966	701	965	745	1013	789	1042	780	1030	774	985	796	959	849	981	883	1027	890	1061	837	1058	799	1057	788	1048	813	1077	881	1114	896	1141
017_ref_ref	1071	685	1041	692	1040	751	1049	785	1039	791	1051	770	1047	719	1020	682	985	684	956	703	961	755	1002	795	1016	804	1002	809	942	852	937	907	960	925	984	935	1025	894	1025	831	1035	811	1054	821	1021	873	1025	936	1057
018_ref_ref	1182	687	1159	639	1099	637	1056	687	1028	716	1014	704	980	652	925	641	885	662	859	710	885	755	941	768	997	741	980	735	868	792	861	851	902	903	961	922	1034	854	1014	753	1021	738	1030	740	979	845	1012	921	1075
019_ref_ref	1170	576	1118	569	1056	621	1047	681	1021	707	1009	691	996	639	947	601	904	613	884	659	899	726	953	759	978	764	956	780	891	838	881	882	918	925	965	928	993	896	994	800	1008	766	1027	771	1048	828	1078	876	1140
020_ref_ref	1083	598	1041	594	1014	633	1014	697	1016	721	1008	721	1006	643	990	622	951	623	928	646	929	685	976	732	1001	733	983	741	944	783	935	841	965	865	1019	848	1017	791	1012	751	1019	738	1020	755	1017	803	1045	865	1099
021_ref_ref	1164	601	1083	610	1053	673	1061	764	1059	799	1055	782	1066	687	1054	614	1007	613	956	668	999	754	1026	785	1038	806	1035	848	981	892	952	954	1018	1002	1078	989	1096	896	1070	829	1076	810	1091	812	1077	850	1076	967	1122
022_ref_ref	1043	597	1009	608	980	661	993	717	995	737	981	719	998	656	972	583	930	583	904	593	888	654	939	733	969	735	947	756	918	783	889	864	922	895	958	907	1007	846	1003	775	1001	752	1018	765	1027	827	1068	871	1102
023_ref_ref	1162	570	1067	566	1012	644	1028	761	1045	808	1017	779	1028	667	977	594	901	616	872	695	932	789	1013	823	1034	840	986	882	914	946	885	1049	952	1107	1053	1110	1117	1013	1071	900	1057	853	1079	873	1063	982	1122	1077	1225
024_ref_ref	1143	623	1091	618	1058	663	1061	765	1057	805	1069	739	1066	630	1037	576	978	596	934	610	934	689	1008	779	1045	795	1036	828	970	902	925	966	958	1006	1002	1024	1079	965	1070	868	1071	824	1079	851	1073	934	1090	1014	1161
025_ref_ref	1197	604	1135	587	1087	616	1062	739	1057	785	1058	761	1062	681	1024	596	936	591	886	619	882	701	976	796	1028	807	1008	816	953	881	934	981	1017	1030	1089	1005	1103	898	1077	832	1065	811	1062	844	1057	945	1099	1036	1186
026_ref_ref	1171	575	1118	542	1030	591	1036	716	1040	760	1046	733	1075	643	1062	567	938	547	869	620	892	721	970	769	1010	776	990	793	880	874	874	968	956	1006	1002	1033	1078	968	1041	820	1034	792	1025	828	997	920	1037	1016	1129
027_ref_ref	1125	718	1090	712	1065	731	1067	800	1060	816	1058	798	1051	731	1025	708	984	717	952	741	957	789	1012	823	1044	832	1025	833	952	861	940	904	972	936	997	950	1037	948	1053	860	1062	827	1067	854	1078	932	1120	942	1149
028_ref_ref	1074	644	1027	647	1020	702	1022	763	997	762	984	750	1016	676	1002	633	956	627	928	618	882	672	930	759	958	777	956	818	921	910	946	979	997	964	1045	953	1056	914	983	800	999	776	1015	795	997	906	1035	950	1084
029_ref_ref	1118	660	1045	672	1033	759	1049	825	1037	834	1033	817	1058	754	1038	684	984	671	934	691	937	771	986	817	1012	837	995	832	932	849	882	890	892	952	922	977	991	937	1020	864	1039	857	1045	873	989	910	955	995	984
030_ref_ref	1135	585	1104	579	1073	624	1094	693	1082	723	1089	699	1094	645	1053	597	1025	599	998	618	998	678	1038	723	1062	743	1050	746	993	785	975	827	1003	868	1036	874	1085	823	1078	757	1081	735	1085	757	1064	814	1099	873	1134
031_ref_ref	1139	693	1084	681	1055	718	1051	754	1037	770	1049	745	1059	684	1020	645	970	654	940	684	937	724	992	765	1025	771	1010	774	958	793	933	868	953	890	979	908	1033	880	1037	811	1042	787	1043	802	1038	851	1065	909	1117
032_ref_ref	1170	658	1137	649	1106	671	1094	730	1078	754	1100	736	1088	681	1044	645	1004	658	978	697	1004	750	1047	765	1070	769	1060	764	993	780	967	814	974	864	1014	889	1070	850	1077	792	1082	775	1078	806	1091	851	1114	889	1166
033_ref_ref	1072	713	1033	707	1003	740	990	799	992	828	1013	791	980	722	940	704	897	717	866	751	892	820	945	841	983	834	963	834	893	867	898	918	929	953	974	958	1019	914	1008	851	1001	840	986	874	1001	950	1038	971	1084
034_ref_ref	1153	653	1090	636	1041	670	1031	753	1026	785	1016	774	1016	682	962	638	903	647	872	695	877	753	972	808	1012	809	990	811	922	858	898	929	940	973	999	964	1036	915	1022	829	1030	806	1036	826	1015	887	1055	949	1117
035_ref_ref	1143	695	1112	689	1062	719	1025	780	1004	800	1008	785	1008	742	967	685	920	684	898	712	904	760	956	818	995	820	976	825	939	871	905	924	907	962	984	955	1013	890	1006	843	1009	815	1015	831	1028	885	1087	950	1135
036_ref_ref	1141	511	1085	499	1004	584	1015	740	1025	774	1045	748	1038	573	973	505	881	526	819	574	818	681	934	785	983	792	952	792	843	915	840	1016	904	1052	958	1054	1041	994	1021	811	1027	792	1015	839	1006	982	1072	1027	1172
037_ref_ref	1147	733	1119	723	1096	750	1090	818	1075	832	1060	827	1054	786	1021	755	985	758	974	785	1008	837	1049	847	1065	844	1051	841	1013	864	979	908	995	934	1016	951	1045	930	1068	855	1081	840	1089	851	1094	899	1115	951	1148
038_ref_ref	1148	722	1108	713	1076	738	1069	765	1065	776	1065	764	1055	732	1031	711	1003	716	983	740	996	769	1029	780	1050	784	1025	783	983	809	976	844	999	881	1030	886	1063	854	1056	799	1062	787	1057	811	1071	861	1097	876	1132
039_ref_ref	1082	647	1054	643	1018	670	1017	724	1011	746	1005	733	1008	687	988	649	953	651	929	665	926	711	959	748	987	761	975	783	942	809	920	841	945	867	969	871	1002	855	997	789	1003	771	1011	773	1000	809	1014	858	1053
040_ref_ref	1099	699	1063	686	1035	710	1041	749	1056	767	1058	747	1034	684	1000	683	969	719	958	746	987	790	1038	780	1042	759	1029	751	977	784	972	828	1000	847	1037	859	1076	827	1062	771	1045	771	1038	812	1064	880	1107	886	1129
041_ref_ref	949	718	901	712	874	727	856	832	840	859	819	855	822	789	815	710	746	685	695	719	688	786	744	853	781	870	770	882	713	946	697	1003	751	1051	800	1048	845	995	809	902	829	887	849	898	850	981	881	1031	963
042_ref_ref	923	800	881	802	852	843	869	898	861	905	854	892	860	847	845	811	810	798	779	821	776	859	815	902	839	909	824	910	769	961	764	1001	788	1024	809	1030	839	1001	846	932	861	922	873	935	874	991	919	1035	955
043_ref_ref	949	802	896	815	853	849	849	899	856	908	868	885	858	829	818	788	764	795	743	818	744	897	797	930	833	919	821	911	748	948	732	1024	754	1051	792	1062	854	1014	860	943	860	924	847	944	864	1020	920	1062	962
044_ref_ref	979	778	938	775	903	800	895	887	902	913	907	892	896	824	864	779	819	782	791	813	802	863	860	909	887	920	883	935	765	936	739	973	752	1017	783	1044	855	1027	893	965	893	942	899	965	978	1056	1032	1049	1048
045_ref_ref	877	705	848	712	817	747	813	826	815	847	812	842	797	778	761	733	714	745	691	784	713	836	767	861	794	857	784	868	732	915	714	972	746	1007	773	1020	817	969	800	879	813	860	818	861	791	915	800	977	837
046_ref_ref	963	733	909	731	877	753	878	863	877	891	900	852	901	752	860	718	810	723	766	758	798	840	848	883	863	890	854	911	787	961	757	1032	801	1064	852	1080	898	1024	884	934	887	909	884	919	870	1023	907	1069	973
047_ref_ref	968	773	921	754	894	790	897	833	891	840	885	827	880	762	845	742	815	762	806	795	822	839	861	848	853	849	827	861	800	892	799	931	812	950	851	957	885	933	893	873	889	847	892	882	924	939	955	950	978
048_ref_ref	1017	760	978	747	940	757	901	858	883	880	862	868	831	761	800	730	754	740	730	777	742	826	830	881	853	893	838	896	736	965	721	1015	747	1051	790	1069	824	1043	857	922	872	901	886	913	883	1027	920	1071	960
049_ref_ref	994	706	929	701	887	769	903	869	890	901	873	905	879	839	856	767	799	745	744	760	731	818	791	911	832	924	814	920	752	943	704	1028	739	1086	800	1111	862	1061	873	952	881	926	879	950	895	1071	951	1108	1018
050_ref_ref	947	767	907	761	876	785	855	870	850	890	849	878	860	819	844	755	789	743	747	768	750	816	801	882	830	894	818	905	781	941	757	1052	807	1072	842	1073	864	1020	837	927	849	907	851	945	884	1033	932	1060	973
051_ref_ref	932	801	896	801	886	849	896	883	883	898	883	885	880	825	859	791	826	798	798	814	805	859	851	896	871	898	846	889	788	923	775	958	788	983	824	1002	872	972	878	919	886	909	876	938	901	997	931	1011	959
052_ref_ref	938	838	907	831	859	857	843	914	835	928	836	916	831	868	811	829	776	827	756	845	746	888	777	934	809	940	806	930	745	988	748	1041	785	1063	815	1053	838	997	823	953	837	939	834	953	819	999	853	1046	902
053_ref_ref	912	735	874	721	833	754	816	850	811	880	802	863	804	797	771	717	718	726	677	755	683	797	755	876	783	893	763	904	720	939	694	994	732	1044	770	1045	809	980	794	927	807	904	818	914	793	987	816	1045	860
054_ref_ref	881	768	839	774	815	815	816	874	809	886	807	874	819	832	797	776	732	778	709	798	712	853	764	896	795	893	788	886	738	896	699	949	716	991	746	1005	797	975	803	915	810	902	818	905	804	943	824	1007	874
055_ref_ref	868	817	833	820	819	873	833	901	831	910	831	888	822	835	792	810	760	821	736	844	752	896	796	917	818	913	807	909	751	929	733	969	745	1014	769	1021	818	1008	836	936	833	919	825	949	850	1011	881	1018	909
056_ref_ref	903	830	873	830	855	864	847	916	842	928	839	918	842	858	819	822	790	817	758	829	763	874	790	931	823	938	818	946	744	986	736	1024	760	1047	807	1054	836	1005	832	955	842	941	846	954	847	1006	855	1048	912
057_ref_ref	998	828	963	823	900	842	870	901	859	918	852	904	831	848	766	819	723	838	714	863	736	922	799	944	836	928	824	923	751	944	704	998	710	1025	746	1049	823	1029	848	951	857	938	863	954	891	1028	931	1055	980
058_ref_ref	660	1060	618	1071	610	1121	617	1159	618	1173	633	1143	637	1095	599	1067	576	1069	543	1081	523	1125	560	1186	594	1183	582	1173	519	1219	511	1260	539	1290	577	1300	627	1245	616	1190	610	1180	608	1189	609	1260	646	1290	698
059_ref_ref	956	839	926	821	894	837	873	895	868	909	853	896	835	845	803	825	766	840	762	877	800	916	841	923	855	924	832	927	795	950	776	982	785	1009	812	1020	844	1006	864	954	864	929	858	964	872	1011	900	1033	929
060_ref_ref	988	688	935	691	896	724	882	810	880	851	869	839	878	761	837	696	780	686	746	712	748	785	820	855	860	866	844	867	751	946	753	992	782	1032	841	1029	874	990	873	897	879	871	883	889	896	988	955	1033	1007
061_ref_ref	1049	543	1010	546	995	598	1014	647	990	671	989	641	973	559	935	522	896	541	869	576	899	616	936	660	955	674	939	670	881	637	826	631	795	682	821	736	885	731	949	711	967	714	957	731	924	741	901	773	905
062_ref_ref	1117	683	1107	679	1076	703	1075	730	1074	738	1071	727	1062	704	1053	686	1031	684	1017	688	1019	725	1047	744	1060	741	1044	734	998	759	987	785	998	804	1033	817	1061	796	1070	765	1071	753	1062	755	1061	791	1083	827	1110
063_ref_ref	1169	662	1116	654	1039	735	1055	852	1058	869	1071	841	1061	718	993	653	928	667	886	693	906	827	997	885	1034	876	1016	872	917	917	886	1049	946	1109	1032	1094	1074	981	1052	906	1060	888	1061	923	1082	1025	1161	1088	1226
064_ref_ref	1127	587	1069	576	1036	620	1017	691	1010	710	996	694	993	601	956	562	921	572	892	597	893	667	950	720	977	721	968	730	888	803	890	857	931	881	960	889	1000	834	986	748	1000	739	1009	752	1006	848	1036	875	1077
065_ref_ref	695	969	651	984	646	1044	666	1096	686	1113	677	1100	639	1051	583	1048	557	1082	556	1126	603	1154	650	1150	685	1131	679	1141	660	1209	673	1268	704	1282	749	1253	744	1209	722	1151	703	1123	720	1138	777	1179	840	1158	852
066_ref_ref	1016	691	971	682	945	714	926	836	914	872	907	838	884	732	832	691	788	702	757	725	753	788	834	876	871	893	866	909	783	954	731	1019	749	1078	799	1098	874	1043	895	947	905	911	917	924	903	972	897	1094	958
067_ref_ref	971	766	923	743	879	764	864	831	866	859	860	842	858	786	824	743	764	759	741	773	736	823	789	872	844	879	820	881	750	900	724	947	751	980	792	1004	839	990	862	914	864	896	869	913	878	978	938	1008	980
068_ref_ref	967	756	928	752	906	781	908	849	906	863	898	840	882	788	855	762	829	767	807	786	819	835	865	871	884	874	874	883	827	922	815	977	831	1002	867	1000	900	971	897	894	904	881	908	895	914	968	952	1007	988
069_ref_ref	952	799	921	796	892	844	904	894	902	913	909	897	914	852	893	815	855	808	820	836	827	882	867	920	885	924	876	930	836	946	796	983	805	1027	861	1037	897	982	896	942	899	928	905	944	896	971	903	1035	960
070_ref_ref	996	787	975	771	943	792	908	860	900	876	892	873	889	803	848	765	826	777	808	784	808	824	855	884	872	892	859	900	811	965	819	1009	833	1025	870	1022	899	966	885	905	894	900	907	902	913	966	953	1016	983
071_ref_ref	1018	773	977	759	928	828	902	908	886	929	873	921	874	848	804	764	761	774	729	794	749	901	824	947	857	946	835	954	757	1004	710	1079	744	1105	785	1127	856	1062	873	978	886	956	902	956	901	1045	928	1127	982
072_ref_ref	952	782	919	785	894	828	902	867	908	878	919	854	899	813	853	787	819	800	802	827	828	886	887	900	901	884	881	883	832	914	818	963	839	1001	880	1004	918	970	919	917	911	900	903	914	939	983	989	990	1011
073_ref_ref	925	742	888	739	863	783	865	858	858	870	841	859	823	756	781	738	755	749	732	768	735	820	801	867	830	881	819	892	760	963	767	1008	796	1023	831	1027	861	992	852	906	857	892	868	897	874	988	913	1012	942
074_ref_ref	899	826	872	825	856	864	858	885	856	893	849	892	861	847	840	829	818	828	796	834	784	865	806	902	830	903	815	903	776	942	783	973	799	989	820	994	854	966	846	918	845	907	851	914	852	950	871	984	899
075_ref_ref	1042	693	1007	702	971	748	993	793	998	807	1005	789	1005	734	942	685	909	706	888	728	890	801	946	828	985	809	975	816	902	892	929	970	957	981	1015	968	1030	904	1009	834	1000	816	1001	854	1034	931	1101	954	1134
076_ref_ref	1205	632	1155	606	1094	658	1105	791	1094	811	1071	787	1058	689	985	601	938	634	898	646	930	746	1031	802	1070	820	1037	831	952	894	915	995	963	1008	1006	1031	1078	965	1079	861	1095	840	1113	861	1125	965	1183	1045	1220
077_ref_ref	1021	727	991	728	974	774	987	823	989	839	972	826	993	773	971	731	941	731	915	733	911	776	944	825	963	841	951	852	916	901	925	954	947	962	978	961	995	901	979	854	990	848	1005	851	984	903	1003	957	1025
078_ref_ref	1147	689	1106	673	1030	728	1014	792	1015	814	1022	791	1005	717	979	685	917	693	865	743	898	803	965	831	989	826	975	833	872	922	865	984	885	1005	931	1029	995	983	1006	851	1015	836	1025	854	1039	967	1088	1019	1136
079_ref_ref	1025	668	985	672	963	709	976	752	977	758	983	741	984	698	963	663	900	654	874	688	885	733	937	760	955	760	942	752	878	778	866	831	884	859	924	861	969	822	964	773	969	761	975	771	977	821	1020	850	1054
080_ref_ref	1102	622	1052	628	1031	711	1026	764	1012	772	990	770	984	703	960	652	905	640	881	692	913	747	962	782	984	785	968	787	926	831	920	921	951	947	990	925	992	851	1001	810	1013	793	1033	811	1045	871	1076	941	1133
081_ref_ref	1174	670	1117	677	1079	751	1085	803	1075	812	1065	801	1065	750	1019	661	965	669	932	701	935	745	1029	814	1057	823	1030	827	924	901	921	961	941	984	998	998	1029	978	1055	852	1071	846	1079	860	1099	965	1131	975	1174
082_ref_ref	1046	819	1020	783	950	796	855	920	835	934	823	907	741	780	687	770	651	795	632	828	662	886	785	943	813	943	796	938	677	1002	644	1060	667	1099	725	1117	780	1073	819	969	835	954	839	971	867	1061	942	1124	1008
083_ref_ref	1030	712	985	710	955	766	961	804	958	811	954	801	962	774	924	701	874	714	849	754	868	798	925	819	941	813	938	820	894	855	882	912	922	938	949	936	982	883	960	831	962	823	976	831	1002	876	1066	881	1085
084_ref_ref	1078	622	1055	621	1022	656	1021	735	1020	751	1015	736	974	655	949	631	921	641	899	670	919	719	990	752	1000	759	983	759	904	791	875	830	891	861	914	883	972	869	1008	774	1015	770	1026	786	1038	848	1090	888	1130
085_ref_ref	1108	737	1057	719	1017	743	1008	820	1001	838	990	838	1016	768	988	711	942	711	909	726	904	782	944	839	971	840	953	843	898	880	887	944	925	976	966	986	1006	924	987	862	995	856	1015	849	986	911	1015	979	1072
086_ref_ref	1089	609	1033	618	991	667	993	728	985	739	999	723	1002	651	949	605	920	624	899	631	895	709	953	751	969	752	964	750	911	774	844	858	875	907	934	911	981	835	979	760	986	752	997	766	995	826	1075	897	1107
087_ref_ref	1122	674	1068	666	1034	711	1041	774	1029	789	1029	771	1041	729	1013	656	940	651	915	666	918	741	985	792	1011	790	993	782	922	801	906	868	937	914	988	929	1025	882	1013	810	1023	801	1032	822	1049	922	1096	935	1127
088_ref_ref	1114	594	1082	590	1034	606	1002	719	1003	737	989	743	1015	661	981	591	935	584	904	597	881	670	935	752	967	758	944	756	895	840	916	905	953	918	981	918	1017	851	994	762	1005	751	1015	761	1005	856	1055	917	1101
089_ref_ref	1149	594	1102	596	1072	641	1077	696	1070	712	1061	702	1082	638	1046	576	1004	577	980	593	970	643	1021	710	1049	721	1026	721	965	746	935	789	936	820	965	841	1019	829	1054	744	1065	736	1075	743	1053	800	1080	868	1132
090_ref_ref	1135	591	1093	586	1041	640	1047	727	1025	740	1012	730	1035	652	995	571	935	563	899	591	886	668	954	749	982	751	959	753	874	811	857	872	889	933	968	934	1000	899	1000	779	1023	754	1043	766	986	853	1016	928	1058
091_ref_ref	1070	661	1036	670	1009	742	1055	790	1075	801	1062	797	1015	760	954	778	925	819	936	856	995	890	1047	860	1065	829	1034	837	1025	889	1022	929	1055	955	1100	940	1125	894	1098	839	1085	817	1095	822	1103	888	1165	922	1219
092_ref_ref	1165	523	1087	533	1043	600	1053	733	1044	755	1041	741	1014	597	938	537	897	549	862	591	865	679	973	776	1024	772	1002	781	911	870	911	963	964	1007	1025	1007	1077	925	1044	809	1047	786	1068	782	1038	924	1121	1011	1172
093_ref_ref	1187	648	1140	633	1079	665	1039	762	1035	790	1038	774	1025	671	974	622	935	631	903	661	901	731	981	811	1008	803	995	801	905	866	882	931	902	959	944	979	1014	960	1043	839	1039	817	1036	852	1113	923	1200	907	1218
094_ref_ref	1059	642	1030	646	997	692	1007	801	1000	826	995	811	990	745	950	664	898	662	874	685	884	756	935	826	963	833	947	835	889	897	875	959	889	988	923	1001	977	944	993	866	998	849	1011	861	1024	981	1067	1013	1097
095_ref_ref	1069	664	1020	666	993	711	1017	795	1011	815	999	796	1018	721	972	654	916	659	888	673	881	750	960	814	979	820	965	833	868	896	846	963	875	1001	908	1017	984	975	999	861	1011	846	1025	850	1034	943	1078	982	1137
096_ref_ref	1114	636	1049	639	998	710	1011	771	1015	786	1032	763	1033	694	967	650	908	655	868	687	865	771	945	822	984	804	967	792	863	814	839	887	877	944	936	973	1003	935	1012	830	1013	797	1003	821	1016	932	1087	958	1147
097_ref_ref	1196	619	1159	607	1104	632	1055	685	1043	702	1024	689	966	621	924	600	883	607	882	649	916	704	977	723	1011	718	999	731	978	758	920	861	965	888	1013	891	1042	776	1039	741	1045	722	1055	777	1097	830	1125	855	1173
098_ref_ref	1183	591	1141	593	1095	646	1077	747	1064	762	1053	741	1045	628	985	563	918	579	877	626	884	684	1005	774	1036	771	1022	781	908	848	871	927	895	978	976	1001	1041	939	1047	792	1063	783	1063	801	1086	933	1141	983	1204
099_ref_ref	1080	529	1025	531	979	610	1014	693	1024	711	1032	685	1008	603	944	554	871	591	851	653	910	719	984	727	1007	714	980	701	905	736	883	810	905	855	974	871	1035	801	1024	742	1027	731	1039	733	1015	811	1049	901	1120
101_ref_ref	1119	720	1047	723	1019	793	1029	854	1021	863	1012	853	1021	744	981	727	941	729	899	776	921	833	978	876	999	874	988	868	922	892	875	963	906	994	983	1019	1024	952	1023	898	1021	877	1037	896	1020	924	1038	1053	1119
102_ref_ref	1231	473	1150	496	1082	600	1101	736	1087	747	1079	760	1041	518	996	489	908	508	856	538	825	678	996	827	1050	800	1032	851	936	913	852	1070	920	1122	997	1143	1101	1037	1085	837	1089	768	1089	784	1010	926	1050	1085	1141
103_ref_ref	1153	526	1091	532	1061	591	1041	693	1017	713	994	697	973	643	910	568	836	583	817	646	869	721	957	745	990	733	969	735	837	799	811	863	828	916	906	937	997	836	1010	760	1013	751	1021	763	1021	833	1089	944	1166
104_ref_ref	1119	655	1065	659	1031	689	1021	723	1018	734	1015	716	1009	694	946	641	906	665	892	706	928	756	986	760	997	745	972	739	926	772	907	831	927	862	964	868	1002	832	1010	764	1014	743	1021	764	1051	861	1097	867	1124
105_ref_ref	1165	672	1127	666	1079	696	1056	794	1055	815	1050	771	975	671	926	659	889	687	870	711	900	766	1007	814	1028	821	998	835	932	946	927	999	960	1023	997	1029	1045	976	1041	856	1061	849	1066	864	1059	978	1079	1018	1128
106_ref_ref	1188	620	1141	612	1088	639	1078	737	1087	766	1097	734	1091	668	1038	630	978	644	940	679	953	754	1027	785	1055	788	1043	814	956	889	963	960	1006	978	1053	985	1107	909	1079	826	1082	797	1090	817	1083	916	1151	973	1208
107_ref_ref	1157	616	1078	618	1042	666	1043	742	1036	774	1054	764	1066	694	989	573	963	590	935	598	928	693	1006	788	1012	795	964	789	877	920	903	962	926	971	964	976	1002	933	991	798	1014	804	1032	814	1113	950	1165	956	1200
108_ref_ref	1097	574	1048	569	998	602	984	691	995	725	985	707	979	632	912	580	859	604	828	658	860	716	932	745	970	735	950	737	868	854	878	904	918	912	957	925	996	896	986	770	996	745	1008	743	981	834	1026	907	1061
109_ref_ref	1117	696	1087	659	1009	671	972	733	955	737	939	739	917	673	878	636	825	643	779	664	785	722	860	776	901	775	883	782	811	872	837	939	878	964	943	953	972	852	934	783	951	763	973	771	951	861	1010	926	1070
110_ref_ref	1147	630	1094	627	1078	683	1081	734	1073	753	1065	735	1070	659	1042	620	1002	619	970	644	972	690	1022	748	1049	754	1035	765	964	816	960	862	995	885	1035	901	1073	849	1071	791	1078	777	1084	793	1088	854	1127	891	1160
112_ref_ref	1136	562	1085	560	1039	608	1064	766	1076	794	1041	743	1013	655	891	573	834	610	807	665	846	731	986	784	1039	774	1039	795	935	819	869	891	887	969	974	994	1070	889	1074	825	1091	827	1087	868	1111	961	1193	1059	1267
113_ref_ref	1064	595	1001	604	976	670	991	731	991	765	991	743	978	705	888	638	855	661	835	688	852	745	940	782	975	783	946	798	903	837	878	915	912	956	951	967	998	923	992	832	991	800	1006	851	1015	920	1059	949	1106
114_ref_ref	1179	606	1127	595	1083	633	1045	720	1030	740	1012	723	964	609	914	592	870	610	852	643	868	711	972	750	1002	754	987	760	882	840	881	908	916	943	967	954	1001	936	1022	783	1036	763	1049	779	1094	912	1134	935	1179
115_ref_ref	937	907	888	891	839	898	799	958	791	986	756	973	744	934	675	886	631	902	614	941	644	1008	715	1014	753	1001	743	999	683	1007	640	1092	660	1127	676	1146	756	1114	776	1024	784	1012	804	1024	831	1090	894	1147	914
116_ref_ref	1240	580	1165	574	1103	648	1114	763	1081	787	1058	760	1063	650	1022	568	940	576	901	595	893	687	990	789	1029	797	1004	808	901	912	918	998	962	1026	1042	1022	1079	965	1061	839	1073	825	1086	835	1077	893	1142	1012	1222
117_ref_ref	1171	663	1098	664	1058	704	1061	809	1061	821	1075	791	1082	695	1028	642	961	656	906	689	916	775	1009	833	1040	829	1006	823	925	868	880	944	926	992	986	1017	1062	930	1053	855	1054	839	1051	874	1049	993	1110	1046	1179
118_ref_ref	1125	745	1077	728	1034	748	1002	796	993	803	981	791	981	749	920	716	893	725	866	747	870	801	933	832	964	817	946	812	896	873	894	926	934	936	961	937	1021	885	996	833	989	811	980	829	997	906	1044	937	1066
119_ref_ref	1089	646	1036	663	1012	712	1033	772	1024	791	1020	779	1042	703	1024	655	973	655	941	670	924	725	970	793	996	800	970	804	909	849	897	905	916	938	972	948	1022	913	1017	833	1029	817	1033	835	1037	916	1085	956	1129
120_ref_ref	1095	675	1070	670	1020	728	1010	775	1004	795	1021	775	998	680	940	667	908	675	898	704	912	771	965	805	989	803	978	804	914	835	874	886	880	918	920	945	984	921	1016	828	1009	809	1009	825	1032	922	1082	948	1123
121_ref_ref	1071	587	1047	592	1006	656	1030	748	1026	761	1014	747	1026	670	969	596	917	608	881	644	902	715	970	763	1006	764	989	767	913	848	917	912	961	949	978	954	1036	886	1025	799	1033	772	1044	779	1025	933	1051	965	1079
122_ref_ref	1133	644	1108	649	1072	701	1084	764	1072	764	1068	751	1085	696	1055	629	1014	629	989	641	980	705	1027	756	1050	763	1035	785	1009	851	1026	909	1087	921	1116	897	1108	849	1058	793	1076	782	1084	804	1064	849	1083	909	1110
123_ref_ref	1087	668	1061	674	1042	719	1055	758	1055	769	1072	753	1064	697	1027	666	980	674	969	710	990	752	1032	775	1044	772	1033	768	984	794	956	831	964	863	995	872	1041	838	1050	798	1055	788	1066	788	1062	858	1081	885	1107
124_ref_ref	1099	681	1053	690	1025	720	1038	785	1032	806	1020	802	1036	722	992	682	958	690	927	719	928	764	984	817	1013	828	1003	851	953	929	960	964	993	983	1042	973	1053	936	1039	864	1041	835	1048	857	1062	948	1087	970	1139
125_ref_ref	1107	665	1066	681	1027	737	1041	808	1027	812	1020	805	1043	742	1016	656	964	649	924	664	897	730	949	789	985	806	992	827	915	867	891	910	915	976	968	996	1060	913	1048	860	1038	828	1048	841	1045	954	1111	999	1158
126_ref_ref	1045	625	986	631	955	681	981	768	985	786	983	781	979	718	938	625	889	637	840	695	868	758	938	787	957	789	944	798	901	850	878	942	943	973	989	973	1013	920	991	825	995	800	1004	825	996	884	1018	961	1050
127_ref_ref	1229	579	1162	562	1090	604	1064	723	1044	736	1031	714	963	578	897	568	846	602	814	659	837	723	966	770	1004	758	979	765	852	848	840	920	876	975	946	990	1014	936	1019	787	1028	776	1043	786	1032	849	1062	964	1147
128_ref_ref	1106	678	1059	691	1019	797	1024	834	1009	828	1002	806	989	714	918	655	872	671	840	700	854	792	949	849	985	835	966	849	898	921	855	990	889	1001	927	1021	998	993	1022	913	1014	863	1033	862	1021	925	1037	1022	1107
129_ref_ref	1183	604	1149	587	1085	612	1031	740	1032	759	1024	745	1014	649	960	563	893	575	863	615	870	691	972	762	1008	759	998	770	920	849	904	926	939	960	970	970	1031	921	1042	797	1045	780	1055	797	1083	908	1134	946	1181
130_ref_ref	1179	604	1142	612	1105	651	1091	707	1075	718	1049	708	993	626	946	618	921	632	903	662	927	710	994	736	1045	726	1025	732	973	780	961	822	977	846	1000	855	1050	828	1065	758	1080	742	1116	751	1129	813	1179	868	1222
131_ref_ref	1043	622	1004	638	988	687	1012	756	1011	777	994	777	1001	721	971	658	924	658	896	708	912	765	966	803	981	797	972	814	939	857	962	939	1027	955	1064	916	1047	856	1000	816	1003	798	1019	805	999	868	1017	927	1045
132_ref_ref	1088	647	1026	656	1004	706	1011	774	1005	783	1003	751	979	673	940	653	901	667	872	700	912	758	967	785	981	794	961	801	900	834	870	877	885	916	929	938	984	896	997	825	999	813	1004	822	998	910	1031	953	1081
133_ref_ref	1206	663	1160	640	1115	635	1068	695	1057	748	1046	764	1046	734	989	671	933	662	903	697	898	753	957	790	987	789	971	797	904	851	902	913	951	960	1015	953	1036	902	1022	828	1043	800	1057	825	1085	900	1121	931	1176
134_ref_ref	1136	671	1113	666	1081	685	1072	775	1082	795	1075	783	1063	710	1025	673	988	684	970	692	970	742	1042	801	1063	807	1049	810	1004	847	973	917	1001	935	1028	942	1072	906	1085	838	1085	819	1090	830	1120	927	1143	934	1166
135_ref_ref	1103	671	1077	668	1034	710	1033	756	1028	766	1027	754	1026	712	991	663	943	664	924	684	935	736	993	768	1008	777	992	784	965	813	926	871	943	895	979	908	1024	868	1017	801	1028	778	1036	786	1023	835	1060	900	1103
136_ref_ref	1165	556	1125	568	1076	632	1085	720	1074	722	1054	704	1036	608	991	538	959	537	928	563	935	663	995	733	1032	736	1015	733	929	817	926	896	942	935	977	946	1056	876	1057	767	1076	747	1083	776	1102	872	1167	927	1221
137_ref_ref	1135	633	1107	621	1060	646	1041	706	1034	713	1005	709	1005	655	981	623	946	614	922	634	921	678	963	725	1035	721	1018	712	966	737	932	774	934	810	956	825	1018	810	1055	744	1048	729	1052	760	1073	853	1116	869	1151
138_ref_ref	1166	516	1122	512	1062	560	1052	675	1040	700	1032	678	1011	569	947	494	883	506	844	548	845	619	981	720	1016	722	986	734	914	779	862	899	902	961	958	974	1040	885	1033	751	1040	746	1053	753	1044	852	1120	954	1204
140_ref_ref	1055	685	1016	675	975	687	944	754	955	777	945	769	945	707	912	654	856	660	835	691	845	748	905	786	935	787	927	792	871	874	890	915	929	929	966	920	985	867	962	799	958	790	957	821	965	876	995	918	1035
141_ref_ref	1007	708	969	687	915	721	909	852	901	883	890	858	907	812	882	696	807	684	748	738	766	807	834	886	867	896	854	903	745	956	714	1024	745	1076	780	1099	857	1059	885	931	897	920	907	931	921	1083	963	1114	1021
142_ref_ref	926	747	903	745	870	807	890	875	877	885	854	860	863	773	831	725	788	735	757	746	758	821	820	873	849	883	830	916	791	989	806	1054	840	1057	865	1055	888	1011	862	926	871	912	894	909	872	994	906	1046	938
143_ref_ref	1062	737	1026	721	970	735	916	824	895	837	879	829	823	714	782	707	758	726	743	767	753	827	853	865	875	851	846	853	815	877	782	977	842	1020	888	1018	901	954	882	875	894	859	911	866	896	967	937	1015	989
144_ref_ref	992	730	942	715	886	743	880	886	912	915	922	889	931	769	872	712	800	725	739	770	748	853	832	920	881	929	861	945	804	963	764	1067	832	1149	867	1160	945	1069	924	976	924	945	938	970	916	1068	952	1146	995
145_ref_ref	969	731	923	740	892	806	898	850	890	861	883	844	895	815	883	713	847	709	826	715	805	799	834	847	859	860	847	873	811	893	776	982	794	1010	809	1015	875	924	876	897	886	895	896	911	880	982	912	1058	941
146_ref_ref	1129	652	1070	660	1018	713	1024	821	1003	839	987	820	1000	719	957	629	906	635	855	648	832	736	923	841	954	844	949	867	825	909	778	1008	803	1047	855	1077	925	1032	973	897	1003	874	1026	887	1054	1029	1118	1082	1176
147_ref_ref	1088	719	1033	704	965	773	950	862	942	882	932	876	947	752	901	687	860	691	819	706	787	770	852	882	893	883	876	886	777	982	786	1058	836	1082	874	1086	960	1008	927	916	935	903	950	908	942	1007	1000	1091	1059
148_ref_ref	976	730	933	713	900	723	868	853	874	883	868	876	858	788	826	749	786	756	752	774	739	816	829	898	849	903	836	915	733	947	720	971	734	1000	785	1038	817	1028	866	934	875	921	879	936	952	1053	984	1050	1025
149_ref_ref	989	695	941	687	889	794	908	883	903	901	884	909	903	860	867	751	809	739	765	741	728	810	802	924	853	926	836	912	752	923	673	1036	706	1095	777	1122	871	1033	878	955	887	942	898	956	896	1033	932	1119	1029
150_ref_ref	999	629	932	636	867	706	871	828	897	866	886	853	855	741	761	659	712	662	674	719	696	799	812	898	867	874	815	875	706	991	705	1113	745	1143	804	1150	871	1051	867	903	892	882	902	899	901	1032	988	1148	1062
151_ref_ref	1115	531	1071	561	1072	626	1109	673	1089	698	1062	694	1064	629	1048	563	1011	544	969	573	971	633	1015	694	1053	723	1031	739	983	791	982	872	1038	904	1071	897	1067	809	1070	759	1087	733	1105	750	1072	831	1099	907	1142
152_ref_ref	1105	550	1036	561	1005	630	1015	729	1002	728	984	716	1010	585	965	528	918	530	872	555	867	620	934	729	955	739	943	758	877	866	906	923	947	945	1013	903	1024	840	976	767	996	762	1002	776	1005	848	1074	924	1132
153_ref_ref	1050	549	984	555	954	663	963	714	966	728	986	706	1003	606	1008	541	949	509	928	510	895	575	899	706	939	724	915	724	854	721	793	787	827	878	860	911	910	891	961	763	968	751	984	761	1022	835	1068	901	1138
154_ref_ref	1131	561	1091	558	1047	591	1035	691	1034	722	1017	716	1015	667	965	591	913	591	881	618	893	676	968	737	994	741	995	756	958	832	978	881	1019	902	1049	901	1090	840	1051	758	1055	745	1063	761	1044	835	1067	894	1107
155_ref_ref	1161	724	1124	717	1076	741	1071	801	1060	812	1049	806	1045	775	1003	732	959	746	939	782	965	813	1014	827	1038	826	1017	836	958	895	956	927	975	944	1000	955	1043	921	1046	851	1055	835	1065	843	1069	899	1121	931	1151
156_ref_ref	1156	604	1105	601	1034	669	1034	768	1042	802	1035	799	1041	725	950	618	920	620	891	645	876	748	982	824	1015	811	996	809	892	862	879	902	898	953	965	961	995	896	1012	828	1041	822	1045	855	1027	958	1095	1004	1152
157_ref_ref	1156	609	1106	607	1069	650	1073	723	1066	731	1058	725	1076	665	1032	600	995	599	952	625	947	682	1005	734	1033	741	1029	753	949	791	933	849	962	886	1011	891	1065	849	1063	773	1058	754	1059	766	1047	831	1056	887	1101
158_ref_ref	1069	725	1039	733	1023	767	1036	784	1035	791	1043	778	1034	743	998	723	965	730	958	760	971	791	1001	795	1023	789	1011	794	965	841	962	898	995	915	1016	915	1049	875	1032	810	1042	797	1047	808	1035	877	1071	911	1098
159_ref_ref	1101	589	1041	594	980	633	1007	692	1032	703	1026	684	1022	629	988	597	925	609	900	680	936	728	987	720	1012	710	975	722	876	831	889	908	947	941	1005	937	1066	872	1035	754	1041	731	1047	740	1015	864	1106	964	1165
160_ref_ref	1095	599	1044	614	1022	661	1034	720	1031	741	1035	727	1037	642	1002	593	949	600	917	654	942	720	984	742	1003	743	989	758	927	801	915	864	937	898	965	913	1006	873	1014	792	1022	761	1030	767	1024	845	1067	897	1105
162_ref_ref	1159	617	1116	627	1071	681	1085	760	1076	774	1061	770	1095	692	1076	621	1010	608	977	614	955	699	1002	777	1029	808	1009	818	966	867	977	933	1028	961	1071	939	1083	888	1063	825	1076	794	1092	819	1077	887	1102	938	1132
163_ref_ref	1191	665	1139	665	1104	698	1105	779	1104	792	1102	771	1092	701	1076	672	1028	662	995	693	991	734	1058	784	1076	791	1075	813	992	895	995	979	1030	988	1065	999	1117	942	1104	833	1103	806	1108	845	1134	931	1174	977	1226
164_ref_ref	1181	609	1145	608	1099	687	1095	736	1090	746	1087	734	1067	661	1044	606	1007	609	978	626	984	682	1030	743	1065	751	1055	750	1002	778	945	811	942	849	978	876	1061	831	1073	768	1083	762	1094	774	1132	867	1190	891	1219
165_ref_ref	1152	625	1123	617	1076	654	1071	752	1067	776	1079	772	1075	685	1025	641	1001	647	968	661	963	738	1016	791	1038	794	1014	804	946	838	926	881	945	911	984	942	1028	910	1034	824	1052	796	1066	800	1067	901	1107	944	1155
166_ref_ref	1154	638	1104	630	1068	662	1041	745	1038	756	1033	756	1032	667	998	633	961	628	925	650	922	693	980	768	1006	770	993	774	955	814	935	891	963	915	1013	908	1035	840	1029	787	1035	773	1044	780	1041	840	1067	908	1115
167_ref_ref	1095	695	1040	696	994	784	1002	829	1005	840	987	814	1012	766	997	693	941	661	890	694	878	764	900	816	954	819	933	813	882	852	866	914	897	956	964	952	1004	895	992	843	995	838	1015	847	1009	897	1019	960	1095
168_ref_ref	1145	643	1113	636	1055	712	1049	794	1045	811	1034	812	1039	750	1026	648	995	629	965	633	933	724	975	816	1013	823	997	821	938	885	935	1006	967	1028	993	1031	1031	921	1030	837	1042	829	1068	825	1032	926	1007	1008	1028
169_ref_ref	1134	640	1087	627	1032	686	1023	762	1019	779	1021	751	1000	654	949	606	904	621	866	653	871	723	956	791	994	791	978	788	935	809	886	925	944	978	985	983	1019	938	1014	830	1016	804	1019	828	1048	936	1103	962	1147
170_ref_ref	1043	743	1001	732	929	796	938	886	929	899	908	879	951	801	929	735	867	716	832	732	822	835	869	880	893	899	879	933	829	974	794	1074	874	1150	936	1121	962	1047	913	971	921	934	945	937	933	1042	972	1104	1034
171_ref_ref	1004	805	970	821	930	887	922	934	913	942	905	923	860	841	807	819	777	841	762	890	798	942	850	952	891	940	876	928	760	971	746	1011	755	1043	800	1079	854	1058	912	970	920	958	924	970	946	1034	1045	1084	1076
172_ref_ref	964	690	934	703	900	789	910	842	888	844	869	824	855	781	790	712	743	724	724	774	757	816	830	847	856	844	823	851	737	946	725	1002	742	1025	757	1038	843	1008	876	882	887	878	923	891	915	989	962	1073	1005
173_ref_ref	1014	706	977	695	899	743	895	831	902	857	889	864	899	800	846	719	799	712	773	751	765	823	830	876	870	875	854	879	779	939	795	1040	832	1052	849	1059	920	975	894	897	900	880	901	894	861	956	888	1027	958
174_ref_ref	987	715	940	714	907	749	921	877	916	899	902	903	929	791	899	742	860	738	832	743	802	780	850	901	875	914	854	926	815	1056	834	1078	887	1071	921	1076	959	1057	897	925	909	916	938	925	900	1031	919	1055	947
175_ref_ref	961	760	925	761	886	807	912	886	905	895	909	867	886	780	825	742	785	754	753	786	793	859	860	898	879	892	868	876	765	900	745	929	762	980	791	1013	842	1010	890	913	898	910	913	915	898	1006	932	1045	986
176_ref_ref	1116	722	1093	696	1008	705	954	829	946	848	945	818	913	771	869	709	794	723	778	771	821	810	900	824	925	833	901	839	757	854	731	889	744	946	785	988	850	995	938	875	949	871	963	884	1027	996	1053	1021	1110
177_ref_ref	1088	783	1060	754	997	794	940	859	937	882	935	865	893	784	860	746	827	761	801	817	826	869	885	888	912	893	888	897	779	935	759	989	781	1031	827	1062	894	1046	922	933	929	905	936	916	912	983	951	1056	1012
178_ref_ref	914	729	873	741	869	816	896	888	904	900	917	885	946	809	928	753	867	733	822	751	811	809	874	903	891	908	895	913	816	983	811	1050	833	1079	881	1088	936	1048	929	937	916	913	899	949	852	1093	887	1133	925
179_ref_ref	960	783	919	787	899	858	909	925	904	928	902	926	892	830	864	785	836	786	795	799	782	870	833	932	871	939	854	943	798	1043	814	1090	853	1105	875	1111	928	1072	902	964	903	939	913	952	890	1058	919	1099	970
180_ref_ref	1025	742	987	731	945	754	925	805	924	824	932	800	900	739	838	709	802	734	787	772	814	807	880	835	904	838	860	858	782	927	761	971	784	1001	817	1018	857	992	868	893	920	852	961	862	953	963	978	992	1014
181_ref_ref	984	724	921	724	899	784	890	869	893	887	886	892	857	812	804	760	752	778	727	834	752	875	847	924	873	917	861	916	822	937	753	1026	798	1082	829	1101	869	1063	874	948	888	914	919	925	871	1021	861	1090	893
182_ref_ref	939	815	909	811	875	844	889	898	897	913	891	920	904	867	886	819	837	818	807	818	783	865	840	921	862	917	845	913	813	916	765	974	796	1015	828	1028	863	993	871	937	879	926	891	931	875	980	892	1011	937
183_ref_ref	918	687	868	699	831	741	854	848	852	885	836	876	847	776	811	737	739	749	688	773	675	824	773	891	823	907	808	919	690	1005	693	1070	743	1107	806	1119	839	1081	855	943	870	916	874	939	898	1072	934	1111	1008
184_ref_ref	868	731	832	744	812	798	846	866	827	875	801	885	820	802	798	767	756	765	723	781	712	842	753	902	784	911	772	921	722	1010	750	1045	787	1057	805	1057	840	1010	796	928	822	911	871	909	839	986	840	1033	885
185_ref_ref	951	805	906	796	852	824	853	872	857	893	876	860	838	786	788	777	758	790	733	825	732	882	804	924	833	906	812	895	742	936	743	992	780	1023	805	1033	865	998	843	921	854	900	861	906	822	968	854	1039	896
186_ref_ref	868	775	822	779	792	840	801	891	789	899	793	887	817	818	780	768	743	766	698	787	692	832	739	894	766	904	745	915	700	999	716	1053	751	1077	778	1076	814	1018	794	939	790	915	800	946	838	1017	891	1025	925
187_ref_ref	1055	832	1016	816	977	824	962	918	955	942	935	945	924	844	877	822	848	835	825	860	825	900	887	961	920	961	911	966	840	1022	841	1074	885	1099	930	1072	946	1027	932	974	951	965	963	964	966	1038	1015	1064	1046
190_ref_ref	1100	558	1049	570	1008	600	1019	696	1021	714	1009	712	1043	630	1012	582	975	575	949	582	916	647	964	713	990	725	936	740	908	801	932	862	975	863	1015	854	1032	803	1001	752	1016	734	1019	762	1055	861	1095	869	1134
191_ref_ref	1158	599	1095	580	1021	633	1005	780	994	789	966	753	872	660	788	663	738	722	724	791	781	850	916	833	960	802	943	808	818	919	823	1001	866	1040	911	1061	1000	982	993	848	998	815	1014	820	998	953	1071	1064	1144
192_ref_ref	1148	741	1102	734	1058	771	1047	835	1037	848	1033	839	1023	789	972	740	898	752	880	789	909	859	986	873	1013	861	1002	854	938	883	905	966	953	1012	1013	1019	1044	921	1033	883	1035	864	1021	888	1030	978	1066	1007	1113
193_ref_ref	1071	593	1007	615	950	699	1004	773	1023	785	1027	759	1051	666	1044	588	945	566	877	647	912	723	972	774	1001	785	972	787	921	808	869	936	944	980	1009	963	1070	889	1014	812	1029	798	1027	821	1011	902	1055	958	1148
194_ref_ref	1131	675	1093	688	1075	751	1082	789	1065	828	1076	813	1077	769	1052	732	1023	735	1002	747	991	793	1022	832	1044	825	1026	815	976	831	957	875	974	908	998	922	1043	885	1047	847	1057	829	1069	829	1067	874	1121	913	1147
195_ref_ref	1093	572	1075	570	1038	617	1009	723	997	733	980	719	917	641	864	595	829	606	814	636	857	702	945	743	977	743	960	747	920	808	934	906	965	918	990	914	1009	853	997	771	1004	751	1011	758	1005	812	1068	932	1102
196_ref_ref	1144	665	1107	671	1076	704	1086	761	1085	772	1088	747	1055	684	1013	671	977	699	967	741	991	777	1059	781	1070	771	1052	767	988	799	975	843	992	868	1009	883	1068	863	1075	799	1085	794	1099	800	1106	874	1141	896	1173
197_ref_ref	954	698	902	702	869	752	875	821	863	832	858	821	852	735	820	688	764	691	735	720	736	768	797	829	831	839	808	839	738	943	750	976	789	995	828	998	871	941	851	856	856	842	866	857	829	944	859	999	905
198_ref_ref	841	765	794	766	773	801	802	877	822	889	820	876	831	807	842	747	787	727	727	758	740	823	783	865	808	888	785	908	753	973	774	1010	806	1023	847	1017	866	992	839	921	835	906	848	923	834	978	853	1031	910
199_ref_ref	970	773	946	765	881	798	850	889	857	916	851	914	853	836	806	776	754	765	730	798	722	865	791	930	825	928	811	935	710	1001	709	1066	726	1087	741	1100	823	1078	854	972	852	937	852	952	859	1061	927	1087	964
[truncated: 15 more columns]
