# Supplementary material for: A Step-by-Step Guide for Geometric Morphometrics of Floral Symmetry
Source: Front Plant Sci. 2018 Oct 10;9:1433. doi: 10.3389/fpls.2018.01433 (PMC6191499; doi:10.3389/fpls.2018.01433)
Supplement: Supplementary file 1 [file Data_Sheet_1.ZIP › SupplementaryInformation/CaseStudy2_TwoPerpendicularAxesBilateralSymmetry_Erysimum/EryRefRefRelab_RefRotRelab.morphoj]

<?xml version="1.0" encoding="UTF-8"?>

<morphojroot version="1.06d">
  <morphojproject>
    <morphojproject_contents visiblename="EryRefRefRelab_RefRotRelab" lollipopcolor="-16776961" lollipopgraphpointsize="9.0" lollipoplandmarknumbercolor="-65536" lollipopshowlandmarknumber="true" outlinedefaultgraphpointsize="9.0" outlinelandmarknumbercolor="-65536" outlineshowlandmarknumber="true" outlineshowstartingshape="true" outlinestartingconfigcolor="-16711681" outlinetargetconfigcolor="-16776961" transgridgraphpointsize="9.0" transgridgridcolor="-16711681" transgridLandmarkNumberColor="-65536" transgridlollipopcolor="-16776961" transgridshowlandmarknumber="true" transgridShowLollipop="true" wireframedefaultgraphpointsize="9.0" wireframelandmarknumbercolor="-65536" wireframeshowlandmarknumber="true" wireframeshowstartingshape="true" wireframestartingconfigcolor="-16711681" wireframetargetconfigcolor="-16776961">
      <uniquenumber>2733</uniquenumber>
    </morphojproject_contents>
    <morphojset>
      <morphojset_contents visiblename="EryRefRefRelab.txt" uniqueid="778" alignmentmethod="1" dimension="2" hasprocrustesfit="true" hasrawdata="true" linkedoutlinenumber="0" linkedwireframenumber="2333" nincl="772" nlmk="32" nobs="772" objsymmetry="false" procsumsquare="39.09028070648931" procrustesfitfromparentset="false">
        <alignmentvectors>
          <vector>0.0 </vector>
          <vector>0.0 </vector>
          <vector>0.0 </vector>
          <vector>0.0 </vector>
          <vector>0.0 </vector>
          <vector>0.0 </vector>
          <vector>0.0 </vector>
          <vector>0.0 </vector>
          <vector>0.0 </vector>
          <vector>0.0 </vector>
          <vector>0.0 </vector>
          <vector>0.0 </vector>
          <vector>0.0 </vector>
          <vector>0.0 </vector>
          <vector>0.0 </vector>
          <vector>0.0 </vector>
          <vector>0.0 </vector>
          <vector>0.0 </vector>
          <vector>0.0 </vector>
          <vector>0.0 </vector>
          <vector>0.0 </vector>
          <vector>0.0 </vector>
          <vector>0.0 </vector>
          <vector>0.0 </vector>
          <vector>0.0 </vector>
          <vector>0.0 </vector>
          <vector>0.0 </vector>
          <vector>0.0 </vector>
          <vector>0.0 </vector>
          <vector>0.0 </vector>
          <vector>0.0 </vector>
          <vector>0.0 </vector>
        </alignmentvectors>
        <datavector>
          <datamatrix visiblename="EryRefRefRelab.txt, raw data" covarfromorigin="false" matrixtype="0" iscoordinates="true" issymmetrycomponent="false" isasymmetrycomponent="false">
            <data>
              <vector>997.0 943.0 1039.0 937.0 1065.0 843.0 1049.0 762.0 1080.0 738.0 1098.0 757.0 1052.0 847.0 1073.0 945.0 1122.0 945.0 1180.0 940.0 1198.0 839.0 1153.0 750.0 1131.0 743.0 1148.0 731.0 1191.0 641.0 1163.0 559.0 1116.0 541.0 1076.0 552.0 1068.0 632.0 1080.0 707.0 1075.0 721.0 1058.0 707.0 1061.0 636.0 1055.0 551.0 1022.0 541.0 985.0 561.0 991.0 630.0 1018.0 708.0 1036.0 723.0 1000.0 747.0 955.0 835.0 946.0 921.0 </vector>
              <vector>803.0 1059.0 874.0 1061.0 893.0 955.0 874.0 850.0 895.0 826.0 917.0 823.0 878.0 918.0 912.0 1040.0 983.0 1057.0 1059.0 1022.0 1059.0 898.0 1017.0 819.0 968.0 811.0 1014.0 801.0 1079.0 699.0 1070.0 584.0 1005.0 580.0 932.0 559.0 882.0 687.0 906.0 783.0 898.0 807.0 889.0 806.0 898.0 736.0 830.0 640.0 765.0 688.0 743.0 709.0 741.0 814.0 822.0 842.0 859.0 825.0 828.0 815.0 738.0 898.0 733.0 1050.0 </vector>
              <vector>945.0 914.0 978.0 930.0 1021.0 874.0 1026.0 807.0 1045.0 796.0 1056.0 806.0 1056.0 869.0 1095.0 917.0 1134.0 901.0 1168.0 866.0 1148.0 821.0 1115.0 797.0 1090.0 797.0 1105.0 797.0 1140.0 761.0 1143.0 704.0 1100.0 678.0 1058.0 689.0 1039.0 748.0 1058.0 779.0 1050.0 783.0 1045.0 779.0 1040.0 735.0 1007.0 699.0 966.0 704.0 948.0 731.0 962.0 782.0 1006.0 811.0 1026.0 795.0 1008.0 789.0 963.0 802.0 916.0 892.0 </vector>
              <vector>963.0 917.0 1048.0 889.0 1076.0 827.0 1052.0 762.0 1056.0 751.0 1070.0 759.0 1023.0 832.0 1060.0 891.0 1117.0 917.0 1162.0 889.0 1172.0 828.0 1120.0 788.0 1089.0 776.0 1097.0 765.0 1194.0 698.0 1195.0 631.0 1160.0 580.0 1089.0 581.0 1033.0 631.0 1040.0 723.0 1042.0 750.0 1031.0 747.0 1031.0 658.0 976.0 592.0 927.0 590.0 879.0 651.0 895.0 730.0 976.0 771.0 1029.0 758.0 993.0 749.0 909.0 821.0 927.0 892.0 </vector>
              <vector>1000.0 956.0 1055.0 945.0 1074.0 856.0 1045.0 810.0 1065.0 794.0 1071.0 805.0 1026.0 871.0 1067.0 949.0 1105.0 955.0 1169.0 923.0 1165.0 862.0 1115.0 804.0 1093.0 792.0 1115.0 768.0 1172.0 681.0 1147.0 633.0 1094.0 634.0 1050.0 636.0 1034.0 697.0 1075.0 760.0 1059.0 778.0 1047.0 775.0 1090.0 692.0 1065.0 648.0 1009.0 640.0 963.0 658.0 940.0 716.0 991.0 779.0 1035.0 793.0 1007.0 808.0 975.0 856.0 956.0 933.0 </vector>
              <vector>1015.0 871.0 1060.0 871.0 1096.0 808.0 1074.0 750.0 1085.0 750.0 1075.0 778.0 1071.0 831.0 1118.0 895.0 1166.0 890.0 1204.0 834.0 1173.0 773.0 1122.0 748.0 1099.0 743.0 1120.0 756.0 1175.0 741.0 1190.0 673.0 1170.0 641.0 1121.0 635.0 1086.0 680.0 1084.0 725.0 1075.0 733.0 1071.0 719.0 1089.0 636.0 1065.0 587.0 1015.0 587.0 981.0 594.0 960.0 671.0 1020.0 724.0 1046.0 731.0 1023.0 731.0 965.0 773.0 961.0 841.0 </vector>
              <vector>934.0 817.0 994.0 803.0 1006.0 738.0 965.0 691.0 970.0 680.0 987.0 687.0 965.0 748.0 1002.0 802.0 1042.0 806.0 1075.0 799.0 1101.0 735.0 1045.0 697.0 1009.0 691.0 1042.0 681.0 1092.0 641.0 1086.0 574.0 1040.0 548.0 995.0 541.0 945.0 574.0 961.0 650.0 948.0 676.0 945.0 668.0 976.0 575.0 923.0 535.0 859.0 555.0 811.0 605.0 837.0 669.0 902.0 681.0 922.0 682.0 899.0 690.0 845.0 758.0 895.0 822.0 </vector>
              <vector>917.0 916.0 988.0 923.0 1036.0 841.0 1025.0 806.0 1023.0 791.0 1032.0 800.0 1031.0 833.0 1080.0 905.0 1151.0 893.0 1175.0 865.0 1162.0 814.0 1073.0 771.0 1045.0 776.0 1062.0 785.0 1139.0 730.0 1135.0 669.0 1092.0 662.0 1054.0 650.0 1018.0 702.0 1018.0 753.0 1022.0 772.0 1029.0 756.0 1017.0 714.0 982.0 654.0 910.0 659.0 882.0 695.0 895.0 749.0 970.0 798.0 1009.0 787.0 1004.0 769.0 966.0 778.0 899.0 853.0 </vector>
              <vector>1026.0 906.0 1077.0 877.0 1077.0 821.0 1042.0 780.0 1060.0 762.0 1080.0 775.0 1063.0 833.0 1063.0 881.0 1120.0 889.0 1154.0 873.0 1170.0 833.0 1126.0 776.0 1090.0 762.0 1090.0 741.0 1132.0 681.0 1128.0 624.0 1089.0 608.0 1030.0 621.0 1022.0 679.0 1038.0 725.0 1039.0 748.0 1025.0 729.0 1031.0 676.0 1017.0 621.0 969.0 612.0 923.0 631.0 932.0 693.0 1012.0 747.0 1013.0 770.0 969.0 815.0 965.0 860.0 987.0 899.0 </vector>
              <vector>951.0 1012.0 996.0 1025.0 1045.0 980.0 992.0 852.0 1003.0 831.0 1015.0 837.0 1006.0 929.0 1055.0 1002.0 1132.0 969.0 1190.0 909.0 1140.0 851.0 1055.0 817.0 1019.0 808.0 1071.0 812.0 1194.0 721.0 1175.0 658.0 1120.0 637.0 1048.0 613.0 1000.0 677.0 1020.0 764.0 1002.0 789.0 1001.0 752.0 945.0 624.0 880.0 617.0 836.0 651.0 805.0 703.0 833.0 766.0 938.0 807.0 979.0 815.0 965.0 821.0 861.0 897.0 883.0 961.0 </vector>
              <vector>966.0 970.0 1021.0 941.0 1033.0 881.0 1005.0 811.0 1015.0 801.0 1016.0 831.0 987.0 906.0 998.0 973.0 1055.0 994.0 1114.0 978.0 1123.0 925.0 1077.0 841.0 1055.0 820.0 1089.0 809.0 1142.0 741.0 1162.0 691.0 1112.0 661.0 1052.0 671.0 1045.0 733.0 1047.0 776.0 1020.0 777.0 1001.0 761.0 995.0 659.0 958.0 637.0 911.0 640.0 874.0 700.0 897.0 760.0 944.0 798.0 978.0 798.0 958.0 801.0 907.0 869.0 902.0 928.0 </vector>
              <vector>1010.0 957.0 1052.0 950.0 1060.0 892.0 1055.0 847.0 1060.0 835.0 1066.0 842.0 1062.0 881.0 1077.0 944.0 1126.0 948.0 1165.0 931.0 1143.0 868.0 1101.0 826.0 1080.0 822.0 1095.0 820.0 1155.0 763.0 1161.0 709.0 1134.0 679.0 1092.0 683.0 1065.0 731.0 1066.0 791.0 1057.0 808.0 1058.0 782.0 1054.0 728.0 1033.0 687.0 991.0 683.0 962.0 712.0 985.0 758.0 1025.0 799.0 1035.0 812.0 1018.0 825.0 985.0 865.0 973.0 939.0 </vector>
              <vector>603.0 1298.0 670.0 1305.0 731.0 1218.0 725.0 1135.0 742.0 1114.0 754.0 1131.0 745.0 1221.0 828.0 1313.0 912.0 1295.0 954.0 1215.0 911.0 1152.0 796.0 1120.0 758.0 1113.0 802.0 1127.0 944.0 1094.0 975.0 1019.0 945.0 961.0 885.0 923.0 801.0 962.0 759.0 1070.0 741.0 1097.0 728.0 1072.0 675.0 971.0 603.0 930.0 547.0 967.0 534.0 1051.0 615.0 1115.0 680.0 1119.0 711.0 1119.0 677.0 1134.0 597.0 1170.0 547.0 1238.0 </vector>
              <vector>876.0 920.0 935.0 921.0 985.0 861.0 975.0 775.0 978.0 751.0 991.0 762.0 972.0 871.0 1007.0 926.0 1064.0 926.0 1113.0 901.0 1122.0 821.0 1072.0 756.0 1012.0 748.0 1038.0 752.0 1093.0 723.0 1101.0 665.0 1092.0 619.0 1058.0 590.0 989.0 619.0 968.0 681.0 977.0 730.0 972.0 712.0 968.0 629.0 925.0 596.0 874.0 597.0 829.0 638.0 841.0 706.0 890.0 747.0 937.0 743.0 929.0 751.0 859.0 801.0 841.0 866.0 </vector>
              <vector>750.0 1047.0 804.0 1077.0 853.0 1051.0 866.0 933.0 874.0 907.0 895.0 913.0 876.0 971.0 903.0 1054.0 977.0 1053.0 1023.0 1024.0 1008.0 957.0 956.0 909.0 908.0 901.0 937.0 902.0 1029.0 863.0 1044.0 811.0 1004.0 760.0 958.0 739.0 901.0 769.0 892.0 863.0 875.0 881.0 859.0 867.0 797.0 786.0 723.0 791.0 703.0 831.0 688.0 887.0 749.0 943.0 843.0 912.0 866.0 894.0 837.0 889.0 766.0 908.0 714.0 956.0 </vector>
              <vector>981.0 883.0 1027.0 890.0 1061.0 837.0 1058.0 799.0 1057.0 788.0 1048.0 813.0 1077.0 881.0 1114.0 896.0 1141.0 882.0 1155.0 871.0 1153.0 840.0 1112.0 782.0 1071.0 774.0 1092.0 783.0 1141.0 744.0 1149.0 688.0 1120.0 669.0 1086.0 671.0 1045.0 726.0 1055.0 767.0 1055.0 778.0 1067.0 753.0 1058.0 692.0 1029.0 670.0 989.0 680.0 966.0 701.0 965.0 745.0 1013.0 789.0 1042.0 780.0 1030.0 774.0 985.0 796.0 959.0 849.0 </vector>
              <vector>960.0 925.0 984.0 935.0 1025.0 894.0 1025.0 831.0 1035.0 811.0 1054.0 821.0 1021.0 873.0 1025.0 936.0 1057.0 944.0 1089.0 944.0 1115.0 895.0 1098.0 840.0 1068.0 814.0 1088.0 799.0 1109.0 748.0 1101.0 693.0 1071.0 685.0 1041.0 692.0 1040.0 751.0 1049.0 785.0 1039.0 791.0 1051.0 770.0 1047.0 719.0 1020.0 682.0 985.0 684.0 956.0 703.0 961.0 755.0 1002.0 795.0 1016.0 804.0 1002.0 809.0 942.0 852.0 937.0 907.0 </vector>
              <vector>902.0 903.0 961.0 922.0 1034.0 854.0 1014.0 753.0 1021.0 738.0 1030.0 740.0 979.0 845.0 1012.0 921.0 1075.0 921.0 1106.0 918.0 1155.0 829.0 1115.0 768.0 1052.0 733.0 1061.0 751.0 1144.0 784.0 1185.0 731.0 1182.0 687.0 1159.0 639.0 1099.0 637.0 1056.0 687.0 1028.0 716.0 1014.0 704.0 980.0 652.0 925.0 641.0 885.0 662.0 859.0 710.0 885.0 755.0 941.0 768.0 997.0 741.0 980.0 735.0 868.0 792.0 861.0 851.0 </vector>
              <vector>918.0 925.0 965.0 928.0 993.0 896.0 994.0 800.0 1008.0 766.0 1027.0 771.0 1048.0 828.0 1078.0 876.0 1140.0 878.0 1175.0 821.0 1129.0 759.0 1073.0 731.0 1031.0 726.0 1060.0 716.0 1126.0 688.0 1181.0 624.0 1170.0 576.0 1118.0 569.0 1056.0 621.0 1047.0 681.0 1021.0 707.0 1009.0 691.0 996.0 639.0 947.0 601.0 904.0 613.0 884.0 659.0 899.0 726.0 953.0 759.0 978.0 764.0 956.0 780.0 891.0 838.0 881.0 882.0 </vector>
              <vector>965.0 865.0 1019.0 848.0 1017.0 791.0 1012.0 751.0 1019.0 738.0 1020.0 755.0 1017.0 803.0 1045.0 865.0 1099.0 866.0 1132.0 836.0 1100.0 776.0 1042.0 741.0 1028.0 735.0 1052.0 726.0 1109.0 669.0 1116.0 619.0 1083.0 598.0 1041.0 594.0 1014.0 633.0 1014.0 697.0 1016.0 721.0 1008.0 721.0 1006.0 643.0 990.0 622.0 951.0 623.0 928.0 646.0 929.0 685.0 976.0 732.0 1001.0 733.0 983.0 741.0 944.0 783.0 935.0 841.0 </vector>
              <vector>1018.0 1002.0 1078.0 989.0 1096.0 896.0 1070.0 829.0 1076.0 810.0 1091.0 812.0 1077.0 850.0 1076.0 967.0 1122.0 994.0 1159.0 990.0 1204.0 935.0 1185.0 851.0 1129.0 803.0 1093.0 795.0 1118.0 783.0 1192.0 668.0 1164.0 601.0 1083.0 610.0 1053.0 673.0 1061.0 764.0 1059.0 799.0 1055.0 782.0 1066.0 687.0 1054.0 614.0 1007.0 613.0 956.0 668.0 999.0 754.0 1026.0 785.0 1038.0 806.0 1035.0 848.0 981.0 892.0 952.0 954.0 </vector>
              <vector>922.0 895.0 958.0 907.0 1007.0 846.0 1003.0 775.0 1001.0 752.0 1018.0 765.0 1027.0 827.0 1068.0 871.0 1102.0 869.0 1134.0 848.0 1123.0 791.0 1077.0 747.0 1030.0 740.0 1045.0 736.0 1093.0 674.0 1087.0 613.0 1043.0 597.0 1009.0 608.0 980.0 661.0 993.0 717.0 995.0 737.0 981.0 719.0 998.0 656.0 972.0 583.0 930.0 583.0 904.0 593.0 888.0 654.0 939.0 733.0 969.0 735.0 947.0 756.0 918.0 783.0 889.0 864.0 </vector>
              <vector>952.0 1107.0 1053.0 1110.0 1117.0 1013.0 1071.0 900.0 1057.0 853.0 1079.0 873.0 1063.0 982.0 1122.0 1077.0 1225.0 1056.0 1264.0 962.0 1203.0 885.0 1130.0 855.0 1107.0 824.0 1141.0 789.0 1226.0 678.0 1217.0 602.0 1162.0 570.0 1067.0 566.0 1012.0 644.0 1028.0 761.0 1045.0 808.0 1017.0 779.0 1028.0 667.0 977.0 594.0 901.0 616.0 872.0 695.0 932.0 789.0 1013.0 823.0 1034.0 840.0 986.0 882.0 914.0 946.0 885.0 1049.0 </vector>
              <vector>958.0 1006.0 1002.0 1024.0 1079.0 965.0 1070.0 868.0 1071.0 824.0 1079.0 851.0 1073.0 934.0 1090.0 1014.0 1161.0 1016.0 1221.0 986.0 1194.0 905.0 1145.0 825.0 1102.0 812.0 1126.0 795.0 1194.0 707.0 1191.0 650.0 1143.0 623.0 1091.0 618.0 1058.0 663.0 1061.0 765.0 1057.0 805.0 1069.0 739.0 1066.0 630.0 1037.0 576.0 978.0 596.0 934.0 610.0 934.0 689.0 1008.0 779.0 1045.0 795.0 1036.0 828.0 970.0 902.0 925.0 966.0 </vector>
              <vector>1017.0 1030.0 1089.0 1005.0 1103.0 898.0 1077.0 832.0 1065.0 811.0 1062.0 844.0 1057.0 945.0 1099.0 1036.0 1186.0 1021.0 1244.0 960.0 1226.0 892.0 1141.0 824.0 1087.0 816.0 1113.0 807.0 1248.0 704.0 1239.0 632.0 1197.0 604.0 1135.0 587.0 1087.0 616.0 1062.0 739.0 1057.0 785.0 1058.0 761.0 1062.0 681.0 1024.0 596.0 936.0 591.0 886.0 619.0 882.0 701.0 976.0 796.0 1028.0 807.0 1008.0 816.0 953.0 881.0 934.0 981.0 </vector>
              <vector>956.0 1006.0 1002.0 1033.0 1078.0 968.0 1041.0 820.0 1034.0 792.0 1025.0 828.0 997.0 920.0 1037.0 1016.0 1129.0 1025.0 1183.0 957.0 1171.0 914.0 1089.0 807.0 1057.0 788.0 1087.0 775.0 1214.0 711.0 1226.0 628.0 1171.0 575.0 1118.0 542.0 1030.0 591.0 1036.0 716.0 1040.0 760.0 1046.0 733.0 1075.0 643.0 1062.0 567.0 938.0 547.0 869.0 620.0 892.0 721.0 970.0 769.0 1010.0 776.0 990.0 793.0 880.0 874.0 874.0 968.0 </vector>
              <vector>972.0 936.0 997.0 950.0 1037.0 948.0 1053.0 860.0 1062.0 827.0 1067.0 854.0 1078.0 932.0 1120.0 942.0 1149.0 920.0 1181.0 886.0 1171.0 851.0 1117.0 828.0 1081.0 825.0 1112.0 823.0 1169.0 776.0 1166.0 750.0 1125.0 718.0 1090.0 712.0 1065.0 731.0 1067.0 800.0 1060.0 816.0 1058.0 798.0 1051.0 731.0 1025.0 708.0 984.0 717.0 952.0 741.0 957.0 789.0 1012.0 823.0 1044.0 832.0 1025.0 833.0 952.0 861.0 940.0 904.0 </vector>
              <vector>997.0 964.0 1045.0 953.0 1056.0 914.0 983.0 800.0 999.0 776.0 1015.0 795.0 997.0 906.0 1035.0 950.0 1084.0 959.0 1124.0 938.0 1140.0 889.0 1061.0 799.0 1032.0 781.0 1059.0 775.0 1120.0 712.0 1112.0 664.0 1074.0 644.0 1027.0 647.0 1020.0 702.0 1022.0 763.0 997.0 762.0 984.0 750.0 1016.0 676.0 1002.0 633.0 956.0 627.0 928.0 618.0 882.0 672.0 930.0 759.0 958.0 777.0 956.0 818.0 921.0 910.0 946.0 979.0 </vector>
              <vector>892.0 952.0 922.0 977.0 991.0 937.0 1020.0 864.0 1039.0 857.0 1045.0 873.0 989.0 910.0 955.0 995.0 984.0 1030.0 1033.0 1048.0 1085.0 993.0 1072.0 881.0 1064.0 862.0 1071.0 838.0 1143.0 775.0 1165.0 700.0 1118.0 660.0 1045.0 672.0 1033.0 759.0 1049.0 825.0 1037.0 834.0 1033.0 817.0 1058.0 754.0 1038.0 684.0 984.0 671.0 934.0 691.0 937.0 771.0 986.0 817.0 1012.0 837.0 995.0 832.0 932.0 849.0 882.0 890.0 </vector>
              <vector>1003.0 868.0 1036.0 874.0 1085.0 823.0 1078.0 757.0 1081.0 735.0 1085.0 757.0 1064.0 814.0 1099.0 873.0 1134.0 878.0 1163.0 868.0 1177.0 802.0 1133.0 745.0 1104.0 735.0 1122.0 711.0 1160.0 656.0 1165.0 597.0 1135.0 585.0 1104.0 579.0 1073.0 624.0 1094.0 693.0 1082.0 723.0 1089.0 699.0 1094.0 645.0 1053.0 597.0 1025.0 599.0 998.0 618.0 998.0 678.0 1038.0 723.0 1062.0 743.0 1050.0 746.0 993.0 785.0 975.0 827.0 </vector>
              <vector>953.0 890.0 979.0 908.0 1033.0 880.0 1037.0 811.0 1042.0 787.0 1043.0 802.0 1038.0 851.0 1065.0 909.0 1117.0 912.0 1151.0 867.0 1143.0 826.0 1093.0 785.0 1064.0 781.0 1079.0 781.0 1153.0 766.0 1163.0 722.0 1139.0 693.0 1084.0 681.0 1055.0 718.0 1051.0 754.0 1037.0 770.0 1049.0 745.0 1059.0 684.0 1020.0 645.0 970.0 654.0 940.0 684.0 937.0 724.0 992.0 765.0 1025.0 771.0 1010.0 774.0 958.0 793.0 933.0 868.0 </vector>
              <vector>974.0 864.0 1014.0 889.0 1070.0 850.0 1077.0 792.0 1082.0 775.0 1078.0 806.0 1091.0 851.0 1114.0 889.0 1166.0 868.0 1198.0 829.0 1189.0 797.0 1114.0 764.0 1096.0 764.0 1122.0 772.0 1186.0 724.0 1198.0 681.0 1170.0 658.0 1137.0 649.0 1106.0 671.0 1094.0 730.0 1078.0 754.0 1100.0 736.0 1088.0 681.0 1044.0 645.0 1004.0 658.0 978.0 697.0 1004.0 750.0 1047.0 765.0 1070.0 769.0 1060.0 764.0 993.0 780.0 967.0 814.0 </vector>
              <vector>929.0 953.0 974.0 958.0 1019.0 914.0 1008.0 851.0 1001.0 840.0 986.0 874.0 1001.0 950.0 1038.0 971.0 1084.0 950.0 1124.0 923.0 1100.0 873.0 1050.0 839.0 1012.0 837.0 1038.0 851.0 1107.0 791.0 1112.0 739.0 1072.0 713.0 1033.0 707.0 1003.0 740.0 990.0 799.0 992.0 828.0 1013.0 791.0 980.0 722.0 940.0 704.0 897.0 717.0 866.0 751.0 892.0 820.0 945.0 841.0 983.0 834.0 963.0 834.0 893.0 867.0 898.0 918.0 </vector>
              <vector>940.0 973.0 999.0 964.0 1036.0 915.0 1022.0 829.0 1030.0 806.0 1036.0 826.0 1015.0 887.0 1055.0 949.0 1117.0 956.0 1153.0 910.0 1147.0 862.0 1082.0 802.0 1042.0 800.0 1062.0 802.0 1152.0 753.0 1168.0 695.0 1153.0 653.0 1090.0 636.0 1041.0 670.0 1031.0 753.0 1026.0 785.0 1016.0 774.0 1016.0 682.0 962.0 638.0 903.0 647.0 872.0 695.0 877.0 753.0 972.0 808.0 1012.0 809.0 990.0 811.0 922.0 858.0 898.0 929.0 </vector>
              <vector>907.0 962.0 984.0 955.0 1013.0 890.0 1006.0 843.0 1009.0 815.0 1015.0 831.0 1028.0 885.0 1087.0 950.0 1135.0 943.0 1151.0 897.0 1128.0 844.0 1076.0 811.0 1035.0 809.0 1058.0 825.0 1145.0 779.0 1156.0 719.0 1143.0 695.0 1112.0 689.0 1062.0 719.0 1025.0 780.0 1004.0 800.0 1008.0 785.0 1008.0 742.0 967.0 685.0 920.0 684.0 898.0 712.0 904.0 760.0 956.0 818.0 995.0 820.0 976.0 825.0 939.0 871.0 905.0 924.0 </vector>
              <vector>904.0 1052.0 958.0 1054.0 1041.0 994.0 1021.0 811.0 1027.0 792.0 1015.0 839.0 1006.0 982.0 1072.0 1027.0 1172.0 1002.0 1244.0 900.0 1197.0 821.0 1102.0 792.0 1072.0 788.0 1119.0 783.0 1229.0 685.0 1243.0 584.0 1141.0 511.0 1085.0 499.0 1004.0 584.0 1015.0 740.0 1025.0 774.0 1045.0 748.0 1038.0 573.0 973.0 505.0 881.0 526.0 819.0 574.0 818.0 681.0 934.0 785.0 983.0 792.0 952.0 792.0 843.0 915.0 840.0 1016.0 </vector>
              <vector>995.0 934.0 1016.0 951.0 1045.0 930.0 1068.0 855.0 1081.0 840.0 1089.0 851.0 1094.0 899.0 1115.0 951.0 1148.0 964.0 1159.0 922.0 1137.0 874.0 1109.0 843.0 1099.0 841.0 1109.0 835.0 1156.0 788.0 1164.0 749.0 1147.0 733.0 1119.0 723.0 1096.0 750.0 1090.0 818.0 1075.0 832.0 1060.0 827.0 1054.0 786.0 1021.0 755.0 985.0 758.0 974.0 785.0 1008.0 837.0 1049.0 847.0 1065.0 844.0 1051.0 841.0 1013.0 864.0 979.0 908.0 </vector>
              <vector>999.0 881.0 1030.0 886.0 1063.0 854.0 1056.0 799.0 1062.0 787.0 1057.0 811.0 1071.0 861.0 1097.0 876.0 1132.0 868.0 1148.0 853.0 1140.0 812.0 1101.0 780.0 1077.0 781.0 1091.0 791.0 1137.0 783.0 1158.0 750.0 1148.0 722.0 1108.0 713.0 1076.0 738.0 1069.0 765.0 1065.0 776.0 1065.0 764.0 1055.0 732.0 1031.0 711.0 1003.0 716.0 983.0 740.0 996.0 769.0 1029.0 780.0 1050.0 784.0 1025.0 783.0 983.0 809.0 976.0 844.0 </vector>
              <vector>945.0 867.0 969.0 871.0 1002.0 855.0 997.0 789.0 1003.0 771.0 1011.0 773.0 1000.0 809.0 1014.0 858.0 1053.0 864.0 1075.0 856.0 1083.0 824.0 1052.0 766.0 1025.0 759.0 1042.0 750.0 1092.0 715.0 1105.0 670.0 1082.0 647.0 1054.0 643.0 1018.0 670.0 1017.0 724.0 1011.0 746.0 1005.0 733.0 1008.0 687.0 988.0 649.0 953.0 651.0 929.0 665.0 926.0 711.0 959.0 748.0 987.0 761.0 975.0 783.0 942.0 809.0 920.0 841.0 </vector>
              <vector>1000.0 847.0 1037.0 859.0 1076.0 827.0 1062.0 771.0 1045.0 771.0 1038.0 812.0 1064.0 880.0 1107.0 886.0 1129.0 859.0 1134.0 813.0 1104.0 791.0 1070.0 784.0 1053.0 787.0 1075.0 791.0 1133.0 758.0 1131.0 716.0 1099.0 699.0 1063.0 686.0 1035.0 710.0 1041.0 749.0 1056.0 767.0 1058.0 747.0 1034.0 684.0 1000.0 683.0 969.0 719.0 958.0 746.0 987.0 790.0 1038.0 780.0 1042.0 759.0 1029.0 751.0 977.0 784.0 972.0 828.0 </vector>
              <vector>751.0 1051.0 800.0 1048.0 845.0 995.0 809.0 902.0 829.0 887.0 849.0 898.0 850.0 981.0 881.0 1031.0 963.0 1032.0 995.0 979.0 976.0 925.0 893.0 878.0 850.0 879.0 877.0 881.0 987.0 807.0 979.0 756.0 949.0 718.0 901.0 712.0 874.0 727.0 856.0 832.0 840.0 859.0 819.0 855.0 822.0 789.0 815.0 710.0 746.0 685.0 695.0 719.0 688.0 786.0 744.0 853.0 781.0 870.0 770.0 882.0 713.0 946.0 697.0 1003.0 </vector>
              <vector>788.0 1024.0 809.0 1030.0 839.0 1001.0 846.0 932.0 861.0 922.0 873.0 935.0 874.0 991.0 919.0 1035.0 955.0 1020.0 974.0 987.0 950.0 948.0 904.0 921.0 882.0 918.0 898.0 924.0 950.0 873.0 958.0 828.0 923.0 800.0 881.0 802.0 852.0 843.0 869.0 898.0 861.0 905.0 854.0 892.0 860.0 847.0 845.0 811.0 810.0 798.0 779.0 821.0 776.0 859.0 815.0 902.0 839.0 909.0 824.0 910.0 769.0 961.0 764.0 1001.0 </vector>
              <vector>754.0 1051.0 792.0 1062.0 854.0 1014.0 860.0 943.0 860.0 924.0 847.0 944.0 864.0 1020.0 920.0 1062.0 962.0 1051.0 986.0 1011.0 976.0 961.0 924.0 920.0 883.0 921.0 890.0 937.0 965.0 885.0 971.0 828.0 949.0 802.0 896.0 815.0 853.0 849.0 849.0 899.0 856.0 908.0 868.0 885.0 858.0 829.0 818.0 788.0 764.0 795.0 743.0 818.0 744.0 897.0 797.0 930.0 833.0 919.0 821.0 911.0 748.0 948.0 732.0 1024.0 </vector>
              <vector>752.0 1017.0 783.0 1044.0 855.0 1027.0 893.0 965.0 893.0 942.0 899.0 965.0 978.0 1056.0 1032.0 1049.0 1048.0 1017.0 1060.0 977.0 1042.0 944.0 949.0 921.0 911.0 932.0 937.0 920.0 996.0 873.0 1019.0 811.0 979.0 778.0 938.0 775.0 903.0 800.0 895.0 887.0 902.0 913.0 907.0 892.0 896.0 824.0 864.0 779.0 819.0 782.0 791.0 813.0 802.0 863.0 860.0 909.0 887.0 920.0 883.0 935.0 765.0 936.0 739.0 973.0 </vector>
              <vector>746.0 1007.0 773.0 1020.0 817.0 969.0 800.0 879.0 813.0 860.0 818.0 861.0 791.0 915.0 800.0 977.0 837.0 989.0 880.0 954.0 883.0 884.0 871.0 857.0 855.0 849.0 870.0 844.0 908.0 786.0 905.0 731.0 877.0 705.0 848.0 712.0 817.0 747.0 813.0 826.0 815.0 847.0 812.0 842.0 797.0 778.0 761.0 733.0 714.0 745.0 691.0 784.0 713.0 836.0 767.0 861.0 794.0 857.0 784.0 868.0 732.0 915.0 714.0 972.0 </vector>
              <vector>801.0 1064.0 852.0 1080.0 898.0 1024.0 884.0 934.0 887.0 909.0 884.0 919.0 870.0 1023.0 907.0 1069.0 973.0 1060.0 1020.0 1010.0 1011.0 964.0 936.0 901.0 897.0 899.0 918.0 906.0 1010.0 819.0 996.0 755.0 963.0 733.0 909.0 731.0 877.0 753.0 878.0 863.0 877.0 891.0 900.0 852.0 901.0 752.0 860.0 718.0 810.0 723.0 766.0 758.0 798.0 840.0 848.0 883.0 863.0 890.0 854.0 911.0 787.0 961.0 757.0 1032.0 </vector>
              <vector>812.0 950.0 851.0 957.0 885.0 933.0 893.0 873.0 889.0 847.0 892.0 882.0 924.0 939.0 955.0 950.0 978.0 938.0 999.0 922.0 982.0 874.0 927.0 845.0 907.0 850.0 925.0 855.0 961.0 844.0 982.0 820.0 968.0 773.0 921.0 754.0 894.0 790.0 897.0 833.0 891.0 840.0 885.0 827.0 880.0 762.0 845.0 742.0 815.0 762.0 806.0 795.0 822.0 839.0 861.0 848.0 853.0 849.0 827.0 861.0 800.0 892.0 799.0 931.0 </vector>
              <vector>747.0 1051.0 790.0 1069.0 824.0 1043.0 857.0 922.0 872.0 901.0 886.0 913.0 883.0 1027.0 920.0 1071.0 960.0 1061.0 991.0 1050.0 997.0 999.0 934.0 916.0 904.0 902.0 920.0 898.0 1027.0 852.0 1051.0 791.0 1017.0 760.0 978.0 747.0 940.0 757.0 901.0 858.0 883.0 880.0 862.0 868.0 831.0 761.0 800.0 730.0 754.0 740.0 730.0 777.0 742.0 826.0 830.0 881.0 853.0 893.0 838.0 896.0 736.0 965.0 721.0 1015.0 </vector>
              <vector>739.0 1086.0 800.0 1111.0 862.0 1061.0 873.0 952.0 881.0 926.0 879.0 950.0 895.0 1071.0 951.0 1108.0 1018.0 1084.0 1052.0 1048.0 1045.0 991.0 955.0 904.0 911.0 906.0 943.0 892.0 1045.0 796.0 1047.0 735.0 994.0 706.0 929.0 701.0 887.0 769.0 903.0 869.0 890.0 901.0 873.0 905.0 879.0 839.0 856.0 767.0 799.0 745.0 744.0 760.0 731.0 818.0 791.0 911.0 832.0 924.0 814.0 920.0 752.0 943.0 704.0 1028.0 </vector>
              <vector>807.0 1072.0 842.0 1073.0 864.0 1020.0 837.0 927.0 849.0 907.0 851.0 945.0 884.0 1033.0 932.0 1060.0 973.0 1034.0 989.0 1004.0 947.0 946.0 892.0 909.0 865.0 904.0 898.0 905.0 978.0 834.0 977.0 788.0 947.0 767.0 907.0 761.0 876.0 785.0 855.0 870.0 850.0 890.0 849.0 878.0 860.0 819.0 844.0 755.0 789.0 743.0 747.0 768.0 750.0 816.0 801.0 882.0 830.0 894.0 818.0 905.0 781.0 941.0 757.0 1052.0 </vector>
              <vector>788.0 983.0 824.0 1002.0 872.0 972.0 878.0 919.0 886.0 909.0 876.0 938.0 901.0 997.0 931.0 1011.0 959.0 1000.0 979.0 967.0 968.0 931.0 921.0 895.0 898.0 899.0 913.0 906.0 960.0 851.0 963.0 815.0 932.0 801.0 896.0 801.0 886.0 849.0 896.0 883.0 883.0 898.0 883.0 885.0 880.0 825.0 859.0 791.0 826.0 798.0 798.0 814.0 805.0 859.0 851.0 896.0 871.0 898.0 846.0 889.0 788.0 923.0 775.0 958.0 </vector>
              <vector>785.0 1063.0 815.0 1053.0 838.0 997.0 823.0 953.0 837.0 939.0 834.0 953.0 819.0 999.0 853.0 1046.0 902.0 1050.0 923.0 1017.0 903.0 969.0 864.0 927.0 845.0 936.0 869.0 951.0 935.0 909.0 953.0 858.0 938.0 838.0 907.0 831.0 859.0 857.0 843.0 914.0 835.0 928.0 836.0 916.0 831.0 868.0 811.0 829.0 776.0 827.0 756.0 845.0 746.0 888.0 777.0 934.0 809.0 940.0 806.0 930.0 745.0 988.0 748.0 1041.0 </vector>
              <vector>732.0 1044.0 770.0 1045.0 809.0 980.0 794.0 927.0 807.0 904.0 818.0 914.0 793.0 987.0 816.0 1045.0 860.0 1062.0 903.0 1026.0 899.0 969.0 854.0 910.0 836.0 899.0 852.0 893.0 907.0 856.0 952.0 782.0 912.0 735.0 874.0 721.0 833.0 754.0 816.0 850.0 811.0 880.0 802.0 863.0 804.0 797.0 771.0 717.0 718.0 726.0 677.0 755.0 683.0 797.0 755.0 876.0 783.0 893.0 763.0 904.0 720.0 939.0 694.0 994.0 </vector>
              <vector>716.0 991.0 746.0 1005.0 797.0 975.0 803.0 915.0 810.0 902.0 818.0 905.0 804.0 943.0 824.0 1007.0 874.0 1017.0 906.0 989.0 906.0 947.0 862.0 901.0 835.0 895.0 855.0 894.0 896.0 856.0 898.0 801.0 881.0 768.0 839.0 774.0 815.0 815.0 816.0 874.0 809.0 886.0 807.0 874.0 819.0 832.0 797.0 776.0 732.0 778.0 709.0 798.0 712.0 853.0 764.0 896.0 795.0 893.0 788.0 886.0 738.0 896.0 699.0 949.0 </vector>
              <vector>745.0 1014.0 769.0 1021.0 818.0 1008.0 836.0 936.0 833.0 919.0 825.0 949.0 850.0 1011.0 881.0 1018.0 909.0 1004.0 931.0 985.0 929.0 943.0 879.0 908.0 847.0 912.0 860.0 924.0 898.0 891.0 903.0 843.0 868.0 817.0 833.0 820.0 819.0 873.0 833.0 901.0 831.0 910.0 831.0 888.0 822.0 835.0 792.0 810.0 760.0 821.0 736.0 844.0 752.0 896.0 796.0 917.0 818.0 913.0 807.0 909.0 751.0 929.0 733.0 969.0 </vector>
              <vector>760.0 1047.0 807.0 1054.0 836.0 1005.0 832.0 955.0 842.0 941.0 846.0 954.0 847.0 1006.0 855.0 1048.0 912.0 1062.0 934.0 1023.0 910.0 987.0 870.0 948.0 860.0 939.0 882.0 939.0 932.0 878.0 931.0 844.0 903.0 830.0 873.0 830.0 855.0 864.0 847.0 916.0 842.0 928.0 839.0 918.0 842.0 858.0 819.0 822.0 790.0 817.0 758.0 829.0 763.0 874.0 790.0 931.0 823.0 938.0 818.0 946.0 744.0 986.0 736.0 1024.0 </vector>
              <vector>710.0 1025.0 746.0 1049.0 823.0 1029.0 848.0 951.0 857.0 938.0 863.0 954.0 891.0 1028.0 931.0 1055.0 980.0 1048.0 1000.0 1018.0 967.0 966.0 908.0 927.0 879.0 927.0 904.0 943.0 985.0 913.0 1014.0 863.0 998.0 828.0 963.0 823.0 900.0 842.0 870.0 901.0 859.0 918.0 852.0 904.0 831.0 848.0 766.0 819.0 723.0 838.0 714.0 863.0 736.0 922.0 799.0 944.0 836.0 928.0 824.0 923.0 751.0 944.0 704.0 998.0 </vector>
              <vector>539.0 1290.0 577.0 1300.0 627.0 1245.0 616.0 1190.0 610.0 1180.0 608.0 1189.0 609.0 1260.0 646.0 1290.0 698.0 1286.0 719.0 1246.0 702.0 1202.0 662.0 1175.0 634.0 1175.0 653.0 1179.0 710.0 1115.0 695.0 1070.0 660.0 1060.0 618.0 1071.0 610.0 1121.0 617.0 1159.0 618.0 1173.0 633.0 1143.0 637.0 1095.0 599.0 1067.0 576.0 1069.0 543.0 1081.0 523.0 1125.0 560.0 1186.0 594.0 1183.0 582.0 1173.0 519.0 1219.0 511.0 1260.0 </vector>
              <vector>785.0 1009.0 812.0 1020.0 844.0 1006.0 864.0 954.0 864.0 929.0 858.0 964.0 872.0 1011.0 900.0 1033.0 929.0 1022.0 950.0 1002.0 949.0 963.0 913.0 934.0 879.0 923.0 892.0 929.0 952.0 911.0 970.0 867.0 956.0 839.0 926.0 821.0 894.0 837.0 873.0 895.0 868.0 909.0 853.0 896.0 835.0 845.0 803.0 825.0 766.0 840.0 762.0 877.0 800.0 916.0 841.0 923.0 855.0 924.0 832.0 927.0 795.0 950.0 776.0 982.0 </vector>
              <vector>782.0 1032.0 841.0 1029.0 874.0 990.0 873.0 897.0 879.0 871.0 883.0 889.0 896.0 988.0 955.0 1033.0 1007.0 1017.0 1031.0 966.0 1006.0 910.0 934.0 871.0 904.0 862.0 921.0 861.0 1010.0 798.0 1021.0 731.0 988.0 688.0 935.0 691.0 896.0 724.0 882.0 810.0 880.0 851.0 869.0 839.0 878.0 761.0 837.0 696.0 780.0 686.0 746.0 712.0 748.0 785.0 820.0 855.0 860.0 866.0 844.0 867.0 751.0 946.0 753.0 992.0 </vector>
              <vector>795.0 682.0 821.0 736.0 885.0 731.0 949.0 711.0 967.0 714.0 957.0 731.0 924.0 741.0 901.0 773.0 905.0 787.0 931.0 793.0 955.0 778.0 986.0 748.0 1010.0 716.0 1035.0 684.0 1105.0 619.0 1098.0 559.0 1049.0 543.0 1010.0 546.0 995.0 598.0 1014.0 647.0 990.0 671.0 989.0 641.0 973.0 559.0 935.0 522.0 896.0 541.0 869.0 576.0 899.0 616.0 936.0 660.0 955.0 674.0 939.0 670.0 881.0 637.0 826.0 631.0 </vector>
              <vector>998.0 804.0 1033.0 817.0 1061.0 796.0 1070.0 765.0 1071.0 753.0 1062.0 755.0 1061.0 791.0 1083.0 827.0 1110.0 828.0 1135.0 805.0 1122.0 768.0 1097.0 748.0 1085.0 750.0 1097.0 757.0 1132.0 735.0 1133.0 689.0 1117.0 683.0 1107.0 679.0 1076.0 703.0 1075.0 730.0 1074.0 738.0 1071.0 727.0 1062.0 704.0 1053.0 686.0 1031.0 684.0 1017.0 688.0 1019.0 725.0 1047.0 744.0 1060.0 741.0 1044.0 734.0 998.0 759.0 987.0 785.0 </vector>
              <vector>946.0 1109.0 1032.0 1094.0 1074.0 981.0 1052.0 906.0 1060.0 888.0 1061.0 923.0 1082.0 1025.0 1161.0 1088.0 1226.0 1077.0 1269.0 1012.0 1233.0 938.0 1113.0 874.0 1086.0 876.0 1104.0 890.0 1221.0 805.0 1212.0 688.0 1169.0 662.0 1116.0 654.0 1039.0 735.0 1055.0 852.0 1058.0 869.0 1071.0 841.0 1061.0 718.0 993.0 653.0 928.0 667.0 886.0 693.0 906.0 827.0 997.0 885.0 1034.0 876.0 1016.0 872.0 917.0 917.0 886.0 1049.0 </vector>
              <vector>931.0 881.0 960.0 889.0 1000.0 834.0 986.0 748.0 1000.0 739.0 1009.0 752.0 1006.0 848.0 1036.0 875.0 1077.0 871.0 1117.0 831.0 1108.0 787.0 1053.0 729.0 1021.0 719.0 1042.0 729.0 1144.0 680.0 1151.0 618.0 1127.0 587.0 1069.0 576.0 1036.0 620.0 1017.0 691.0 1010.0 710.0 996.0 694.0 993.0 601.0 956.0 562.0 921.0 572.0 892.0 597.0 893.0 667.0 950.0 720.0 977.0 721.0 968.0 730.0 888.0 803.0 890.0 857.0 </vector>
              <vector>704.0 1282.0 749.0 1253.0 744.0 1209.0 722.0 1151.0 703.0 1123.0 720.0 1138.0 777.0 1179.0 840.0 1158.0 852.0 1110.0 844.0 1073.0 792.0 1072.0 715.0 1103.0 700.0 1113.0 726.0 1090.0 746.0 1017.0 739.0 980.0 695.0 969.0 651.0 984.0 646.0 1044.0 666.0 1096.0 686.0 1113.0 677.0 1100.0 639.0 1051.0 583.0 1048.0 557.0 1082.0 556.0 1126.0 603.0 1154.0 650.0 1150.0 685.0 1131.0 679.0 1141.0 660.0 1209.0 673.0 1268.0 </vector>
              <vector>749.0 1078.0 799.0 1098.0 874.0 1043.0 895.0 947.0 905.0 911.0 917.0 924.0 903.0 972.0 897.0 1094.0 958.0 1109.0 1006.0 1066.0 971.0 960.0 952.0 914.0 928.0 896.0 957.0 886.0 1066.0 768.0 1055.0 720.0 1016.0 691.0 971.0 682.0 945.0 714.0 926.0 836.0 914.0 872.0 907.0 838.0 884.0 732.0 832.0 691.0 788.0 702.0 757.0 725.0 753.0 788.0 834.0 876.0 871.0 893.0 866.0 909.0 783.0 954.0 731.0 1019.0 </vector>
              <vector>751.0 980.0 792.0 1004.0 839.0 990.0 862.0 914.0 864.0 896.0 869.0 913.0 878.0 978.0 938.0 1008.0 980.0 987.0 1006.0 947.0 1001.0 909.0 940.0 872.0 901.0 872.0 912.0 878.0 979.0 845.0 991.0 796.0 971.0 766.0 923.0 743.0 879.0 764.0 864.0 831.0 866.0 859.0 860.0 842.0 858.0 786.0 824.0 743.0 764.0 759.0 741.0 773.0 736.0 823.0 789.0 872.0 844.0 879.0 820.0 881.0 750.0 900.0 724.0 947.0 </vector>
              <vector>831.0 1002.0 867.0 1000.0 900.0 971.0 897.0 894.0 904.0 881.0 908.0 895.0 914.0 968.0 952.0 1007.0 988.0 1002.0 1010.0 968.0 999.0 927.0 949.0 884.0 926.0 876.0 943.0 871.0 992.0 801.0 989.0 772.0 967.0 756.0 928.0 752.0 906.0 781.0 908.0 849.0 906.0 863.0 898.0 840.0 882.0 788.0 855.0 762.0 829.0 767.0 807.0 786.0 819.0 835.0 865.0 871.0 884.0 874.0 874.0 883.0 827.0 922.0 815.0 977.0 </vector>
              <vector>805.0 1027.0 861.0 1037.0 897.0 982.0 896.0 942.0 899.0 928.0 905.0 944.0 896.0 971.0 903.0 1035.0 960.0 1055.0 986.0 1014.0 960.0 954.0 920.0 930.0 911.0 923.0 925.0 913.0 963.0 887.0 985.0 829.0 952.0 799.0 921.0 796.0 892.0 844.0 904.0 894.0 902.0 913.0 909.0 897.0 914.0 852.0 893.0 815.0 855.0 808.0 820.0 836.0 827.0 882.0 867.0 920.0 885.0 924.0 876.0 930.0 836.0 946.0 796.0 983.0 </vector>
              <vector>833.0 1025.0 870.0 1022.0 899.0 966.0 885.0 905.0 894.0 900.0 907.0 902.0 913.0 966.0 953.0 1016.0 983.0 1005.0 1006.0 983.0 1000.0 946.0 938.0 889.0 908.0 884.0 929.0 876.0 966.0 839.0 1014.0 804.0 996.0 787.0 975.0 771.0 943.0 792.0 908.0 860.0 900.0 876.0 892.0 873.0 889.0 803.0 848.0 765.0 826.0 777.0 808.0 784.0 808.0 824.0 855.0 884.0 872.0 892.0 859.0 900.0 811.0 965.0 819.0 1009.0 </vector>
              <vector>744.0 1105.0 785.0 1127.0 856.0 1062.0 873.0 978.0 886.0 956.0 902.0 956.0 901.0 1045.0 928.0 1127.0 982.0 1123.0 1024.0 1100.0 1022.0 1025.0 948.0 943.0 910.0 940.0 933.0 935.0 1037.0 879.0 1052.0 803.0 1018.0 773.0 977.0 759.0 928.0 828.0 902.0 908.0 886.0 929.0 873.0 921.0 874.0 848.0 804.0 764.0 761.0 774.0 729.0 794.0 749.0 901.0 824.0 947.0 857.0 946.0 835.0 954.0 757.0 1004.0 710.0 1079.0 </vector>
              <vector>839.0 1001.0 880.0 1004.0 918.0 970.0 919.0 917.0 911.0 900.0 903.0 914.0 939.0 983.0 989.0 990.0 1011.0 971.0 1024.0 937.0 1011.0 906.0 936.0 879.0 915.0 889.0 939.0 891.0 992.0 830.0 982.0 793.0 952.0 782.0 919.0 785.0 894.0 828.0 902.0 867.0 908.0 878.0 919.0 854.0 899.0 813.0 853.0 787.0 819.0 800.0 802.0 827.0 828.0 886.0 887.0 900.0 901.0 884.0 881.0 883.0 832.0 914.0 818.0 963.0 </vector>
              <vector>796.0 1023.0 831.0 1027.0 861.0 992.0 852.0 906.0 857.0 892.0 868.0 897.0 874.0 988.0 913.0 1012.0 942.0 1000.0 965.0 985.0 966.0 951.0 898.0 885.0 866.0 879.0 888.0 871.0 963.0 805.0 954.0 756.0 925.0 742.0 888.0 739.0 863.0 783.0 865.0 858.0 858.0 870.0 841.0 859.0 823.0 756.0 781.0 738.0 755.0 749.0 732.0 768.0 735.0 820.0 801.0 867.0 830.0 881.0 819.0 892.0 760.0 963.0 767.0 1008.0 </vector>
              <vector>799.0 989.0 820.0 994.0 854.0 966.0 846.0 918.0 845.0 907.0 851.0 914.0 852.0 950.0 871.0 984.0 899.0 979.0 926.0 947.0 904.0 910.0 875.0 897.0 861.0 899.0 876.0 906.0 924.0 880.0 925.0 842.0 899.0 826.0 872.0 825.0 856.0 864.0 858.0 885.0 856.0 893.0 849.0 892.0 861.0 847.0 840.0 829.0 818.0 828.0 796.0 834.0 784.0 865.0 806.0 902.0 830.0 903.0 815.0 903.0 776.0 942.0 783.0 973.0 </vector>
              <vector>957.0 981.0 1015.0 968.0 1030.0 904.0 1009.0 834.0 1000.0 816.0 1001.0 854.0 1034.0 931.0 1101.0 954.0 1134.0 929.0 1148.0 902.0 1099.0 809.0 1033.0 809.0 1010.0 813.0 1027.0 815.0 1094.0 772.0 1087.0 707.0 1042.0 693.0 1007.0 702.0 971.0 748.0 993.0 793.0 998.0 807.0 1005.0 789.0 1005.0 734.0 942.0 685.0 909.0 706.0 888.0 728.0 890.0 801.0 946.0 828.0 985.0 809.0 975.0 816.0 902.0 892.0 929.0 970.0 </vector>
              <vector>963.0 1008.0 1006.0 1031.0 1078.0 965.0 1079.0 861.0 1095.0 840.0 1113.0 861.0 1125.0 965.0 1183.0 1045.0 1220.0 996.0 1275.0 965.0 1227.0 878.0 1140.0 825.0 1107.0 821.0 1147.0 806.0 1262.0 699.0 1253.0 633.0 1205.0 632.0 1155.0 606.0 1094.0 658.0 1105.0 791.0 1094.0 811.0 1071.0 787.0 1058.0 689.0 985.0 601.0 938.0 634.0 898.0 646.0 930.0 746.0 1031.0 802.0 1070.0 820.0 1037.0 831.0 952.0 894.0 915.0 995.0 </vector>
              <vector>947.0 962.0 978.0 961.0 995.0 901.0 979.0 854.0 990.0 848.0 1005.0 851.0 984.0 903.0 1003.0 957.0 1025.0 957.0 1049.0 956.0 1072.0 900.0 1043.0 850.0 1017.0 841.0 1045.0 844.0 1072.0 765.0 1041.0 721.0 1021.0 727.0 991.0 728.0 974.0 774.0 987.0 823.0 989.0 839.0 972.0 826.0 993.0 773.0 971.0 731.0 941.0 731.0 915.0 733.0 911.0 776.0 944.0 825.0 963.0 841.0 951.0 852.0 916.0 901.0 925.0 954.0 </vector>
              <vector>885.0 1005.0 931.0 1029.0 995.0 983.0 1006.0 851.0 1015.0 836.0 1025.0 854.0 1039.0 967.0 1088.0 1019.0 1136.0 1013.0 1181.0 971.0 1148.0 906.0 1061.0 826.0 1035.0 831.0 1062.0 841.0 1140.0 803.0 1170.0 713.0 1147.0 689.0 1106.0 673.0 1030.0 728.0 1014.0 792.0 1015.0 814.0 1022.0 791.0 1005.0 717.0 979.0 685.0 917.0 693.0 865.0 743.0 898.0 803.0 965.0 831.0 989.0 826.0 975.0 833.0 872.0 922.0 865.0 984.0 </vector>
              <vector>884.0 859.0 924.0 861.0 969.0 822.0 964.0 773.0 969.0 761.0 975.0 771.0 977.0 821.0 1020.0 850.0 1054.0 849.0 1077.0 807.0 1050.0 769.0 1019.0 761.0 994.0 766.0 1016.0 776.0 1068.0 731.0 1065.0 686.0 1025.0 668.0 985.0 672.0 963.0 709.0 976.0 752.0 977.0 758.0 983.0 741.0 984.0 698.0 963.0 663.0 900.0 654.0 874.0 688.0 885.0 733.0 937.0 760.0 955.0 760.0 942.0 752.0 878.0 778.0 866.0 831.0 </vector>
              <vector>951.0 947.0 990.0 925.0 992.0 851.0 1001.0 810.0 1013.0 793.0 1033.0 811.0 1045.0 871.0 1076.0 941.0 1133.0 943.0 1148.0 896.0 1111.0 849.0 1066.0 791.0 1034.0 780.0 1074.0 767.0 1099.0 725.0 1122.0 669.0 1102.0 622.0 1052.0 628.0 1031.0 711.0 1026.0 764.0 1012.0 772.0 990.0 770.0 984.0 703.0 960.0 652.0 905.0 640.0 881.0 692.0 913.0 747.0 962.0 782.0 984.0 785.0 968.0 787.0 926.0 831.0 920.0 921.0 </vector>
              <vector>941.0 984.0 998.0 998.0 1029.0 978.0 1055.0 852.0 1071.0 846.0 1079.0 860.0 1099.0 965.0 1131.0 975.0 1174.0 965.0 1215.0 927.0 1207.0 897.0 1111.0 838.0 1085.0 830.0 1107.0 824.0 1202.0 768.0 1206.0 703.0 1174.0 670.0 1117.0 677.0 1079.0 751.0 1085.0 803.0 1075.0 812.0 1065.0 801.0 1065.0 750.0 1019.0 661.0 965.0 669.0 932.0 701.0 935.0 745.0 1029.0 814.0 1057.0 823.0 1030.0 827.0 924.0 901.0 921.0 961.0 </vector>
              <vector>667.0 1099.0 725.0 1117.0 780.0 1073.0 819.0 969.0 835.0 954.0 839.0 971.0 867.0 1061.0 942.0 1124.0 1008.0 1090.0 1039.0 1023.0 942.0 956.0 870.0 942.0 850.0 940.0 878.0 963.0 1037.0 923.0 1062.0 856.0 1046.0 819.0 1020.0 783.0 950.0 796.0 855.0 920.0 835.0 934.0 823.0 907.0 741.0 780.0 687.0 770.0 651.0 795.0 632.0 828.0 662.0 886.0 785.0 943.0 813.0 943.0 796.0 938.0 677.0 1002.0 644.0 1060.0 </vector>
              <vector>922.0 938.0 949.0 936.0 982.0 883.0 960.0 831.0 962.0 823.0 976.0 831.0 1002.0 876.0 1066.0 881.0 1085.0 843.0 1085.0 825.0 1059.0 803.0 1002.0 820.0 978.0 818.0 1001.0 814.0 1061.0 760.0 1054.0 731.0 1030.0 712.0 985.0 710.0 955.0 766.0 961.0 804.0 958.0 811.0 954.0 801.0 962.0 774.0 924.0 701.0 874.0 714.0 849.0 754.0 868.0 798.0 925.0 819.0 941.0 813.0 938.0 820.0 894.0 855.0 882.0 912.0 </vector>
              <vector>891.0 861.0 914.0 883.0 972.0 869.0 1008.0 774.0 1015.0 770.0 1026.0 786.0 1038.0 848.0 1090.0 888.0 1130.0 882.0 1145.0 841.0 1118.0 794.0 1056.0 771.0 1035.0 764.0 1054.0 755.0 1110.0 682.0 1105.0 640.0 1078.0 622.0 1055.0 621.0 1022.0 656.0 1021.0 735.0 1020.0 751.0 1015.0 736.0 974.0 655.0 949.0 631.0 921.0 641.0 899.0 670.0 919.0 719.0 990.0 752.0 1000.0 759.0 983.0 759.0 904.0 791.0 875.0 830.0 </vector>
              <vector>925.0 976.0 966.0 986.0 1006.0 924.0 987.0 862.0 995.0 856.0 1015.0 849.0 986.0 911.0 1015.0 979.0 1072.0 976.0 1106.0 939.0 1085.0 875.0 1049.0 844.0 1025.0 844.0 1037.0 844.0 1125.0 794.0 1127.0 768.0 1108.0 737.0 1057.0 719.0 1017.0 743.0 1008.0 820.0 1001.0 838.0 990.0 838.0 1016.0 768.0 988.0 711.0 942.0 711.0 909.0 726.0 904.0 782.0 944.0 839.0 971.0 840.0 953.0 843.0 898.0 880.0 887.0 944.0 </vector>
              <vector>875.0 907.0 934.0 911.0 981.0 835.0 979.0 760.0 986.0 752.0 997.0 766.0 995.0 826.0 1075.0 897.0 1107.0 881.0 1129.0 854.0 1098.0 774.0 1030.0 751.0 1006.0 751.0 1021.0 753.0 1101.0 713.0 1115.0 636.0 1089.0 609.0 1033.0 618.0 991.0 667.0 993.0 728.0 985.0 739.0 999.0 723.0 1002.0 651.0 949.0 605.0 920.0 624.0 899.0 631.0 895.0 709.0 953.0 751.0 969.0 752.0 964.0 750.0 911.0 774.0 844.0 858.0 </vector>
              <vector>937.0 914.0 988.0 929.0 1025.0 882.0 1013.0 810.0 1023.0 801.0 1032.0 822.0 1049.0 922.0 1096.0 935.0 1127.0 919.0 1158.0 885.0 1145.0 837.0 1080.0 801.0 1037.0 802.0 1070.0 808.0 1150.0 748.0 1147.0 700.0 1122.0 674.0 1068.0 666.0 1034.0 711.0 1041.0 774.0 1029.0 789.0 1029.0 771.0 1041.0 729.0 1013.0 656.0 940.0 651.0 915.0 666.0 918.0 741.0 985.0 792.0 1011.0 790.0 993.0 782.0 922.0 801.0 906.0 868.0 </vector>
              <vector>953.0 918.0 981.0 918.0 1017.0 851.0 994.0 762.0 1005.0 751.0 1015.0 761.0 1005.0 856.0 1055.0 917.0 1101.0 906.0 1124.0 881.0 1122.0 818.0 1047.0 753.0 1025.0 756.0 1048.0 759.0 1145.0 679.0 1143.0 616.0 1114.0 594.0 1082.0 590.0 1034.0 606.0 1002.0 719.0 1003.0 737.0 989.0 743.0 1015.0 661.0 981.0 591.0 935.0 584.0 904.0 597.0 881.0 670.0 935.0 752.0 967.0 758.0 944.0 756.0 895.0 840.0 916.0 905.0 </vector>
              <vector>936.0 820.0 965.0 841.0 1019.0 829.0 1054.0 744.0 1065.0 736.0 1075.0 743.0 1053.0 800.0 1080.0 868.0 1132.0 875.0 1159.0 819.0 1136.0 763.0 1106.0 735.0 1087.0 729.0 1107.0 721.0 1177.0 671.0 1181.0 612.0 1149.0 594.0 1102.0 596.0 1072.0 641.0 1077.0 696.0 1070.0 712.0 1061.0 702.0 1082.0 638.0 1046.0 576.0 1004.0 577.0 980.0 593.0 970.0 643.0 1021.0 710.0 1049.0 721.0 1026.0 721.0 965.0 746.0 935.0 789.0 </vector>
              <vector>889.0 933.0 968.0 934.0 1000.0 899.0 1000.0 779.0 1023.0 754.0 1043.0 766.0 986.0 853.0 1016.0 928.0 1058.0 943.0 1114.0 919.0 1125.0 844.0 1105.0 775.0 1064.0 754.0 1102.0 761.0 1184.0 681.0 1172.0 610.0 1135.0 591.0 1093.0 586.0 1041.0 640.0 1047.0 727.0 1025.0 740.0 1012.0 730.0 1035.0 652.0 995.0 571.0 935.0 563.0 899.0 591.0 886.0 668.0 954.0 749.0 982.0 751.0 959.0 753.0 874.0 811.0 857.0 872.0 </vector>
              <vector>1055.0 955.0 1100.0 940.0 1125.0 894.0 1098.0 839.0 1085.0 817.0 1095.0 822.0 1103.0 888.0 1165.0 922.0 1219.0 898.0 1230.0 840.0 1203.0 801.0 1127.0 783.0 1099.0 795.0 1119.0 794.0 1154.0 731.0 1112.0 658.0 1070.0 661.0 1036.0 670.0 1009.0 742.0 1055.0 790.0 1075.0 801.0 1062.0 797.0 1015.0 760.0 954.0 778.0 925.0 819.0 936.0 856.0 995.0 890.0 1047.0 860.0 1065.0 829.0 1034.0 837.0 1025.0 889.0 1022.0 929.0 </vector>
              <vector>964.0 1007.0 1025.0 1007.0 1077.0 925.0 1044.0 809.0 1047.0 786.0 1068.0 782.0 1038.0 924.0 1121.0 1011.0 1172.0 1001.0 1213.0 970.0 1217.0 884.0 1124.0 772.0 1088.0 764.0 1108.0 766.0 1218.0 642.0 1203.0 554.0 1165.0 523.0 1087.0 533.0 1043.0 600.0 1053.0 733.0 1044.0 755.0 1041.0 741.0 1014.0 597.0 938.0 537.0 897.0 549.0 862.0 591.0 865.0 679.0 973.0 776.0 1024.0 772.0 1002.0 781.0 911.0 870.0 911.0 963.0 </vector>
              <vector>902.0 959.0 944.0 979.0 1014.0 960.0 1043.0 839.0 1039.0 817.0 1036.0 852.0 1113.0 923.0 1200.0 907.0 1218.0 877.0 1208.0 832.0 1165.0 797.0 1072.0 786.0 1044.0 794.0 1074.0 803.0 1183.0 757.0 1211.0 680.0 1187.0 648.0 1140.0 633.0 1079.0 665.0 1039.0 762.0 1035.0 790.0 1038.0 774.0 1025.0 671.0 974.0 622.0 935.0 631.0 903.0 661.0 901.0 731.0 981.0 811.0 1008.0 803.0 995.0 801.0 905.0 866.0 882.0 931.0 </vector>
              <vector>889.0 988.0 923.0 1001.0 977.0 944.0 993.0 866.0 998.0 849.0 1011.0 861.0 1024.0 981.0 1067.0 1013.0 1097.0 1014.0 1121.0 994.0 1120.0 940.0 1064.0 839.0 1031.0 832.0 1056.0 824.0 1108.0 711.0 1093.0 652.0 1059.0 642.0 1030.0 646.0 997.0 692.0 1007.0 801.0 1000.0 826.0 995.0 811.0 990.0 745.0 950.0 664.0 898.0 662.0 874.0 685.0 884.0 756.0 935.0 826.0 963.0 833.0 947.0 835.0 889.0 897.0 875.0 959.0 </vector>
              <vector>875.0 1001.0 908.0 1017.0 984.0 975.0 999.0 861.0 1011.0 846.0 1025.0 850.0 1034.0 943.0 1078.0 982.0 1137.0 978.0 1166.0 930.0 1143.0 873.0 1064.0 830.0 1035.0 822.0 1062.0 814.0 1125.0 727.0 1111.0 675.0 1069.0 664.0 1020.0 666.0 993.0 711.0 1017.0 795.0 1011.0 815.0 999.0 796.0 1018.0 721.0 972.0 654.0 916.0 659.0 888.0 673.0 881.0 750.0 960.0 814.0 979.0 820.0 965.0 833.0 868.0 896.0 846.0 963.0 </vector>
              <vector>877.0 944.0 936.0 973.0 1003.0 935.0 1012.0 830.0 1013.0 797.0 1003.0 821.0 1016.0 932.0 1087.0 958.0 1147.0 923.0 1167.0 876.0 1156.0 813.0 1055.0 772.0 1029.0 794.0 1067.0 811.0 1145.0 754.0 1164.0 666.0 1114.0 636.0 1049.0 639.0 998.0 710.0 1011.0 771.0 1015.0 786.0 1032.0 763.0 1033.0 694.0 967.0 650.0 908.0 655.0 868.0 687.0 865.0 771.0 945.0 822.0 984.0 804.0 967.0 792.0 863.0 814.0 839.0 887.0 </vector>
              <vector>965.0 888.0 1013.0 891.0 1042.0 776.0 1039.0 741.0 1045.0 722.0 1055.0 777.0 1097.0 830.0 1125.0 855.0 1173.0 851.0 1190.0 801.0 1151.0 741.0 1086.0 721.0 1057.0 717.0 1076.0 718.0 1163.0 692.0 1215.0 642.0 1196.0 619.0 1159.0 607.0 1104.0 632.0 1055.0 685.0 1043.0 702.0 1024.0 689.0 966.0 621.0 924.0 600.0 883.0 607.0 882.0 649.0 916.0 704.0 977.0 723.0 1011.0 718.0 999.0 731.0 978.0 758.0 920.0 861.0 </vector>
              <vector>895.0 978.0 976.0 1001.0 1041.0 939.0 1047.0 792.0 1063.0 783.0 1063.0 801.0 1086.0 933.0 1141.0 983.0 1204.0 978.0 1245.0 918.0 1195.0 851.0 1112.0 788.0 1089.0 781.0 1100.0 786.0 1190.0 694.0 1205.0 617.0 1183.0 591.0 1141.0 593.0 1095.0 646.0 1077.0 747.0 1064.0 762.0 1053.0 741.0 1045.0 628.0 985.0 563.0 918.0 579.0 877.0 626.0 884.0 684.0 1005.0 774.0 1036.0 771.0 1022.0 781.0 908.0 848.0 871.0 927.0 </vector>
              <vector>905.0 855.0 974.0 871.0 1035.0 801.0 1024.0 742.0 1027.0 731.0 1039.0 733.0 1015.0 811.0 1049.0 901.0 1120.0 917.0 1168.0 861.0 1154.0 787.0 1077.0 728.0 1049.0 719.0 1075.0 708.0 1157.0 610.0 1126.0 543.0 1080.0 529.0 1025.0 531.0 979.0 610.0 1014.0 693.0 1024.0 711.0 1032.0 685.0 1008.0 603.0 944.0 554.0 871.0 591.0 851.0 653.0 910.0 719.0 984.0 727.0 1007.0 714.0 980.0 701.0 905.0 736.0 883.0 810.0 </vector>
              <vector>906.0 994.0 983.0 1019.0 1024.0 952.0 1023.0 898.0 1021.0 877.0 1037.0 896.0 1020.0 924.0 1038.0 1053.0 1119.0 1041.0 1175.0 1002.0 1169.0 949.0 1077.0 877.0 1038.0 877.0 1065.0 884.0 1166.0 819.0 1158.0 753.0 1119.0 720.0 1047.0 723.0 1019.0 793.0 1029.0 854.0 1021.0 863.0 1012.0 853.0 1021.0 744.0 981.0 727.0 941.0 729.0 899.0 776.0 921.0 833.0 978.0 876.0 999.0 874.0 988.0 868.0 922.0 892.0 875.0 963.0 </vector>
              <vector>920.0 1122.0 997.0 1143.0 1101.0 1037.0 1085.0 837.0 1089.0 768.0 1089.0 784.0 1010.0 926.0 1050.0 1085.0 1141.0 1097.0 1214.0 1081.0 1266.0 929.0 1183.0 785.0 1125.0 787.0 1202.0 801.0 1323.0 564.0 1295.0 504.0 1231.0 473.0 1150.0 496.0 1082.0 600.0 1101.0 736.0 1087.0 747.0 1079.0 760.0 1041.0 518.0 996.0 489.0 908.0 508.0 856.0 538.0 825.0 678.0 996.0 827.0 1050.0 800.0 1032.0 851.0 936.0 913.0 852.0 1070.0 </vector>
              <vector>828.0 916.0 906.0 937.0 997.0 836.0 1010.0 760.0 1013.0 751.0 1021.0 763.0 1021.0 833.0 1089.0 944.0 1166.0 926.0 1209.0 886.0 1199.0 831.0 1078.0 737.0 1047.0 729.0 1093.0 731.0 1213.0 596.0 1201.0 547.0 1153.0 526.0 1091.0 532.0 1061.0 591.0 1041.0 693.0 1017.0 713.0 994.0 697.0 973.0 643.0 910.0 568.0 836.0 583.0 817.0 646.0 869.0 721.0 957.0 745.0 990.0 733.0 969.0 735.0 837.0 799.0 811.0 863.0 </vector>
              <vector>927.0 862.0 964.0 868.0 1002.0 832.0 1010.0 764.0 1014.0 743.0 1021.0 764.0 1051.0 861.0 1097.0 867.0 1124.0 854.0 1141.0 828.0 1125.0 786.0 1058.0 740.0 1031.0 747.0 1053.0 763.0 1139.0 719.0 1136.0 676.0 1119.0 655.0 1065.0 659.0 1031.0 689.0 1021.0 723.0 1018.0 734.0 1015.0 716.0 1009.0 694.0 946.0 641.0 906.0 665.0 892.0 706.0 928.0 756.0 986.0 760.0 997.0 745.0 972.0 739.0 926.0 772.0 907.0 831.0 </vector>
              <vector>960.0 1023.0 997.0 1029.0 1045.0 976.0 1041.0 856.0 1061.0 849.0 1066.0 864.0 1059.0 978.0 1079.0 1018.0 1128.0 1022.0 1159.0 987.0 1159.0 942.0 1100.0 864.0 1082.0 848.0 1106.0 841.0 1187.0 762.0 1191.0 700.0 1165.0 672.0 1127.0 666.0 1079.0 696.0 1056.0 794.0 1055.0 815.0 1050.0 771.0 975.0 671.0 926.0 659.0 889.0 687.0 870.0 711.0 900.0 766.0 1007.0 814.0 1028.0 821.0 998.0 835.0 932.0 946.0 927.0 999.0 </vector>
              <vector>1006.0 978.0 1053.0 985.0 1107.0 909.0 1079.0 826.0 1082.0 797.0 1090.0 817.0 1083.0 916.0 1151.0 973.0 1208.0 949.0 1233.0 914.0 1218.0 844.0 1131.0 804.0 1106.0 794.0 1131.0 779.0 1225.0 701.0 1218.0 631.0 1188.0 620.0 1141.0 612.0 1088.0 639.0 1078.0 737.0 1087.0 766.0 1097.0 734.0 1091.0 668.0 1038.0 630.0 978.0 644.0 940.0 679.0 953.0 754.0 1027.0 785.0 1055.0 788.0 1043.0 814.0 956.0 889.0 963.0 960.0 </vector>
              <vector>926.0 971.0 964.0 976.0 1002.0 933.0 991.0 798.0 1014.0 804.0 1032.0 814.0 1113.0 950.0 1165.0 956.0 1200.0 920.0 1216.0 875.0 1176.0 815.0 1079.0 786.0 1042.0 787.0 1065.0 788.0 1182.0 707.0 1193.0 665.0 1157.0 616.0 1078.0 618.0 1042.0 666.0 1043.0 742.0 1036.0 774.0 1054.0 764.0 1066.0 694.0 989.0 573.0 963.0 590.0 935.0 598.0 928.0 693.0 1006.0 788.0 1012.0 795.0 964.0 789.0 877.0 920.0 903.0 962.0 </vector>
              <vector>918.0 912.0 957.0 925.0 996.0 896.0 986.0 770.0 996.0 745.0 1008.0 743.0 981.0 834.0 1026.0 907.0 1061.0 908.0 1087.0 904.0 1117.0 845.0 1084.0 746.0 1037.0 727.0 1071.0 730.0 1139.0 659.0 1130.0 599.0 1097.0 574.0 1048.0 569.0 998.0 602.0 984.0 691.0 995.0 725.0 985.0 707.0 979.0 632.0 912.0 580.0 859.0 604.0 828.0 658.0 860.0 716.0 932.0 745.0 970.0 735.0 950.0 737.0 868.0 854.0 878.0 904.0 </vector>
              <vector>878.0 964.0 943.0 953.0 972.0 852.0 934.0 783.0 951.0 763.0 973.0 771.0 951.0 861.0 1010.0 926.0 1070.0 921.0 1097.0 873.0 1082.0 812.0 1008.0 764.0 962.0 751.0 992.0 786.0 1071.0 797.0 1125.0 737.0 1117.0 696.0 1087.0 659.0 1009.0 671.0 972.0 733.0 955.0 737.0 939.0 739.0 917.0 673.0 878.0 636.0 825.0 643.0 779.0 664.0 785.0 722.0 860.0 776.0 901.0 775.0 883.0 782.0 811.0 872.0 837.0 939.0 </vector>
              <vector>995.0 885.0 1035.0 901.0 1073.0 849.0 1071.0 791.0 1078.0 777.0 1084.0 793.0 1088.0 854.0 1127.0 891.0 1160.0 878.0 1185.0 854.0 1186.0 811.0 1122.0 765.0 1091.0 762.0 1111.0 758.0 1176.0 699.0 1185.0 650.0 1147.0 630.0 1094.0 627.0 1078.0 683.0 1081.0 734.0 1073.0 753.0 1065.0 735.0 1070.0 659.0 1042.0 620.0 1002.0 619.0 970.0 644.0 972.0 690.0 1022.0 748.0 1049.0 754.0 1035.0 765.0 964.0 816.0 960.0 862.0 </vector>
              <vector>887.0 969.0 974.0 994.0 1070.0 889.0 1074.0 825.0 1091.0 827.0 1087.0 868.0 1111.0 961.0 1193.0 1059.0 1267.0 1035.0 1274.0 967.0 1204.0 877.0 1124.0 836.0 1109.0 815.0 1144.0 790.0 1206.0 653.0 1185.0 575.0 1136.0 562.0 1085.0 560.0 1039.0 608.0 1064.0 766.0 1076.0 794.0 1041.0 743.0 1013.0 655.0 891.0 573.0 834.0 610.0 807.0 665.0 846.0 731.0 986.0 784.0 1039.0 774.0 1039.0 795.0 935.0 819.0 869.0 891.0 </vector>
              <vector>912.0 956.0 951.0 967.0 998.0 923.0 992.0 832.0 991.0 800.0 1006.0 851.0 1015.0 920.0 1059.0 949.0 1106.0 941.0 1136.0 896.0 1083.0 841.0 1039.0 812.0 1014.0 798.0 1041.0 759.0 1105.0 693.0 1095.0 624.0 1064.0 595.0 1001.0 604.0 976.0 670.0 991.0 731.0 991.0 765.0 991.0 743.0 978.0 705.0 888.0 638.0 855.0 661.0 835.0 688.0 852.0 745.0 940.0 782.0 975.0 783.0 946.0 798.0 903.0 837.0 878.0 915.0 </vector>
              <vector>916.0 943.0 967.0 954.0 1001.0 936.0 1022.0 783.0 1036.0 763.0 1049.0 779.0 1094.0 912.0 1134.0 935.0 1179.0 915.0 1209.0 872.0 1199.0 832.0 1093.0 756.0 1055.0 751.0 1082.0 751.0 1188.0 696.0 1205.0 637.0 1179.0 606.0 1127.0 595.0 1083.0 633.0 1045.0 720.0 1030.0 740.0 1012.0 723.0 964.0 609.0 914.0 592.0 870.0 610.0 852.0 643.0 868.0 711.0 972.0 750.0 1002.0 754.0 987.0 760.0 882.0 840.0 881.0 908.0 </vector>
              <vector>660.0 1127.0 676.0 1146.0 756.0 1114.0 776.0 1024.0 784.0 1012.0 804.0 1024.0 831.0 1090.0 894.0 1147.0 914.0 1107.0 938.0 1067.0 924.0 1023.0 861.0 1006.0 804.0 1006.0 845.0 1026.0 941.0 982.0 937.0 938.0 937.0 907.0 888.0 891.0 839.0 898.0 799.0 958.0 791.0 986.0 756.0 973.0 744.0 934.0 675.0 886.0 631.0 902.0 614.0 941.0 644.0 1008.0 715.0 1014.0 753.0 1001.0 743.0 999.0 683.0 1007.0 640.0 1092.0 </vector>
              <vector>962.0 1026.0 1042.0 1022.0 1079.0 965.0 1061.0 839.0 1073.0 825.0 1086.0 835.0 1077.0 893.0 1142.0 1012.0 1222.0 1001.0 1276.0 948.0 1206.0 825.0 1154.0 799.0 1098.0 796.0 1154.0 785.0 1191.0 783.0 1294.0 658.0 1240.0 580.0 1165.0 574.0 1103.0 648.0 1114.0 763.0 1081.0 787.0 1058.0 760.0 1063.0 650.0 1022.0 568.0 940.0 576.0 901.0 595.0 893.0 687.0 990.0 789.0 1029.0 797.0 1004.0 808.0 901.0 912.0 918.0 998.0 </vector>
              <vector>926.0 992.0 986.0 1017.0 1062.0 930.0 1053.0 855.0 1054.0 839.0 1051.0 874.0 1049.0 993.0 1110.0 1046.0 1179.0 1032.0 1225.0 984.0 1214.0 925.0 1111.0 849.0 1075.0 848.0 1097.0 849.0 1222.0 781.0 1215.0 699.0 1171.0 663.0 1098.0 664.0 1058.0 704.0 1061.0 809.0 1061.0 821.0 1075.0 791.0 1082.0 695.0 1028.0 642.0 961.0 656.0 906.0 689.0 916.0 775.0 1009.0 833.0 1040.0 829.0 1006.0 823.0 925.0 868.0 880.0 944.0 </vector>
              <vector>934.0 936.0 961.0 937.0 1021.0 885.0 996.0 833.0 989.0 811.0 980.0 829.0 997.0 906.0 1044.0 937.0 1066.0 928.0 1094.0 897.0 1086.0 849.0 1028.0 805.0 1005.0 809.0 1021.0 825.0 1102.0 829.0 1133.0 777.0 1125.0 745.0 1077.0 728.0 1034.0 748.0 1002.0 796.0 993.0 803.0 981.0 791.0 981.0 749.0 920.0 716.0 893.0 725.0 866.0 747.0 870.0 801.0 933.0 832.0 964.0 817.0 946.0 812.0 896.0 873.0 894.0 926.0 </vector>
              <vector>916.0 938.0 972.0 948.0 1022.0 913.0 1017.0 833.0 1029.0 817.0 1033.0 835.0 1037.0 916.0 1085.0 956.0 1129.0 942.0 1157.0 901.0 1145.0 859.0 1077.0 808.0 1054.0 804.0 1069.0 796.0 1125.0 749.0 1131.0 676.0 1089.0 646.0 1036.0 663.0 1012.0 712.0 1033.0 772.0 1024.0 791.0 1020.0 779.0 1042.0 703.0 1024.0 655.0 973.0 655.0 941.0 670.0 924.0 725.0 970.0 793.0 996.0 800.0 970.0 804.0 909.0 849.0 897.0 905.0 </vector>
              <vector>880.0 918.0 920.0 945.0 984.0 921.0 1016.0 828.0 1009.0 809.0 1009.0 825.0 1032.0 922.0 1082.0 948.0 1123.0 932.0 1138.0 897.0 1115.0 839.0 1054.0 800.0 1024.0 801.0 1044.0 809.0 1127.0 757.0 1117.0 688.0 1095.0 675.0 1070.0 670.0 1020.0 728.0 1010.0 775.0 1004.0 795.0 1021.0 775.0 998.0 680.0 940.0 667.0 908.0 675.0 898.0 704.0 912.0 771.0 965.0 805.0 989.0 803.0 978.0 804.0 914.0 835.0 874.0 886.0 </vector>
              <vector>961.0 949.0 978.0 954.0 1036.0 886.0 1025.0 799.0 1033.0 772.0 1044.0 779.0 1025.0 933.0 1051.0 965.0 1079.0 962.0 1098.0 960.0 1131.0 892.0 1102.0 791.0 1057.0 773.0 1083.0 773.0 1146.0 668.0 1111.0 596.0 1071.0 587.0 1047.0 592.0 1006.0 656.0 1030.0 748.0 1026.0 761.0 1014.0 747.0 1026.0 670.0 969.0 596.0 917.0 608.0 881.0 644.0 902.0 715.0 970.0 763.0 1006.0 764.0 989.0 767.0 913.0 848.0 917.0 912.0 </vector>
              <vector>1087.0 921.0 1116.0 897.0 1108.0 849.0 1058.0 793.0 1076.0 782.0 1084.0 804.0 1064.0 849.0 1083.0 909.0 1110.0 926.0 1147.0 915.0 1157.0 852.0 1140.0 799.0 1117.0 787.0 1131.0 781.0 1176.0 722.0 1166.0 659.0 1133.0 644.0 1108.0 649.0 1072.0 701.0 1084.0 764.0 1072.0 764.0 1068.0 751.0 1085.0 696.0 1055.0 629.0 1014.0 629.0 989.0 641.0 980.0 705.0 1027.0 756.0 1050.0 763.0 1035.0 785.0 1009.0 851.0 1026.0 909.0 </vector>
              <vector>964.0 863.0 995.0 872.0 1041.0 838.0 1050.0 798.0 1055.0 788.0 1066.0 788.0 1062.0 858.0 1081.0 885.0 1107.0 885.0 1125.0 875.0 1140.0 841.0 1122.0 780.0 1100.0 775.0 1114.0 763.0 1127.0 706.0 1114.0 678.0 1087.0 668.0 1061.0 674.0 1042.0 719.0 1055.0 758.0 1055.0 769.0 1072.0 753.0 1064.0 697.0 1027.0 666.0 980.0 674.0 969.0 710.0 990.0 752.0 1032.0 775.0 1044.0 772.0 1033.0 768.0 984.0 794.0 956.0 831.0 </vector>
              <vector>993.0 983.0 1042.0 973.0 1053.0 936.0 1039.0 864.0 1041.0 835.0 1048.0 857.0 1062.0 948.0 1087.0 970.0 1139.0 966.0 1164.0 926.0 1159.0 893.0 1093.0 845.0 1067.0 837.0 1085.0 822.0 1137.0 741.0 1125.0 699.0 1099.0 681.0 1053.0 690.0 1025.0 720.0 1038.0 785.0 1032.0 806.0 1020.0 802.0 1036.0 722.0 992.0 682.0 958.0 690.0 927.0 719.0 928.0 764.0 984.0 817.0 1013.0 828.0 1003.0 851.0 953.0 929.0 960.0 964.0 </vector>
              <vector>915.0 976.0 968.0 996.0 1060.0 913.0 1048.0 860.0 1038.0 828.0 1048.0 841.0 1045.0 954.0 1111.0 999.0 1158.0 988.0 1188.0 965.0 1193.0 881.0 1102.0 820.0 1074.0 826.0 1093.0 835.0 1186.0 760.0 1156.0 679.0 1107.0 665.0 1066.0 681.0 1027.0 737.0 1041.0 808.0 1027.0 812.0 1020.0 805.0 1043.0 742.0 1016.0 656.0 964.0 649.0 924.0 664.0 897.0 730.0 949.0 789.0 985.0 806.0 992.0 827.0 915.0 867.0 891.0 910.0 </vector>
              <vector>943.0 973.0 989.0 973.0 1013.0 920.0 991.0 825.0 995.0 800.0 1004.0 825.0 996.0 884.0 1018.0 961.0 1050.0 972.0 1110.0 938.0 1099.0 866.0 1056.0 820.0 1030.0 804.0 1041.0 789.0 1095.0 693.0 1091.0 643.0 1045.0 625.0 986.0 631.0 955.0 681.0 981.0 768.0 985.0 786.0 983.0 781.0 979.0 718.0 938.0 625.0 889.0 637.0 840.0 695.0 868.0 758.0 938.0 787.0 957.0 789.0 944.0 798.0 901.0 850.0 878.0 942.0 </vector>
              <vector>876.0 975.0 946.0 990.0 1014.0 936.0 1019.0 787.0 1028.0 776.0 1043.0 786.0 1032.0 849.0 1062.0 964.0 1147.0 966.0 1202.0 927.0 1205.0 868.0 1118.0 770.0 1061.0 759.0 1111.0 763.0 1255.0 688.0 1263.0 613.0 1229.0 579.0 1162.0 562.0 1090.0 604.0 1064.0 723.0 1044.0 736.0 1031.0 714.0 963.0 578.0 897.0 568.0 846.0 602.0 814.0 659.0 837.0 723.0 966.0 770.0 1004.0 758.0 979.0 765.0 852.0 848.0 840.0 920.0 </vector>
              <vector>889.0 1001.0 927.0 1021.0 998.0 993.0 1022.0 913.0 1014.0 863.0 1033.0 862.0 1021.0 925.0 1037.0 1022.0 1107.0 1025.0 1165.0 969.0 1140.0 898.0 1076.0 840.0 1058.0 848.0 1073.0 856.0 1166.0 782.0 1157.0 697.0 1106.0 678.0 1059.0 691.0 1019.0 797.0 1024.0 834.0 1009.0 828.0 1002.0 806.0 989.0 714.0 918.0 655.0 872.0 671.0 840.0 700.0 854.0 792.0 949.0 849.0 985.0 835.0 966.0 849.0 898.0 921.0 855.0 990.0 </vector>
              <vector>939.0 960.0 970.0 970.0 1031.0 921.0 1042.0 797.0 1045.0 780.0 1055.0 797.0 1083.0 908.0 1134.0 946.0 1181.0 935.0 1210.0 893.0 1192.0 841.0 1097.0 791.0 1070.0 785.0 1084.0 779.0 1199.0 694.0 1205.0 622.0 1183.0 604.0 1149.0 587.0 1085.0 612.0 1031.0 740.0 1032.0 759.0 1024.0 745.0 1014.0 649.0 960.0 563.0 893.0 575.0 863.0 615.0 870.0 691.0 972.0 762.0 1008.0 759.0 998.0 770.0 920.0 849.0 904.0 926.0 </vector>
              <vector>977.0 846.0 1000.0 855.0 1050.0 828.0 1065.0 758.0 1080.0 742.0 1116.0 751.0 1129.0 813.0 1179.0 868.0 1222.0 851.0 1234.0 819.0 1217.0 773.0 1149.0 736.0 1103.0 732.0 1134.0 736.0 1198.0 677.0 1201.0 630.0 1179.0 604.0 1142.0 612.0 1105.0 651.0 1091.0 707.0 1075.0 718.0 1049.0 708.0 993.0 626.0 946.0 618.0 921.0 632.0 903.0 662.0 927.0 710.0 994.0 736.0 1045.0 726.0 1025.0 732.0 973.0 780.0 961.0 822.0 </vector>
              <vector>1027.0 955.0 1064.0 916.0 1047.0 856.0 1000.0 816.0 1003.0 798.0 1019.0 805.0 999.0 868.0 1017.0 927.0 1045.0 949.0 1070.0 952.0 1098.0 900.0 1071.0 813.0 1039.0 786.0 1060.0 776.0 1104.0 715.0 1088.0 643.0 1043.0 622.0 1004.0 638.0 988.0 687.0 1012.0 756.0 1011.0 777.0 994.0 777.0 1001.0 721.0 971.0 658.0 924.0 658.0 896.0 708.0 912.0 765.0 966.0 803.0 981.0 797.0 972.0 814.0 939.0 857.0 962.0 939.0 </vector>
              <vector>885.0 916.0 929.0 938.0 984.0 896.0 997.0 825.0 999.0 813.0 1004.0 822.0 998.0 910.0 1031.0 953.0 1081.0 944.0 1105.0 928.0 1109.0 872.0 1043.0 807.0 1024.0 801.0 1082.0 770.0 1120.0 713.0 1113.0 665.0 1088.0 647.0 1026.0 656.0 1004.0 706.0 1011.0 774.0 1005.0 783.0 1003.0 751.0 979.0 673.0 940.0 653.0 901.0 667.0 872.0 700.0 912.0 758.0 967.0 785.0 981.0 794.0 961.0 801.0 900.0 834.0 870.0 877.0 </vector>
              <vector>951.0 960.0 1015.0 953.0 1036.0 902.0 1022.0 828.0 1043.0 800.0 1057.0 825.0 1085.0 900.0 1121.0 931.0 1176.0 934.0 1208.0 889.0 1196.0 845.0 1122.0 797.0 1079.0 788.0 1097.0 773.0 1179.0 775.0 1213.0 701.0 1206.0 663.0 1160.0 640.0 1115.0 635.0 1068.0 695.0 1057.0 748.0 1046.0 764.0 1046.0 734.0 989.0 671.0 933.0 662.0 903.0 697.0 898.0 753.0 957.0 790.0 987.0 789.0 971.0 797.0 904.0 851.0 902.0 913.0 </vector>
              <vector>1001.0 935.0 1028.0 942.0 1072.0 906.0 1085.0 838.0 1085.0 819.0 1090.0 830.0 1120.0 927.0 1143.0 934.0 1166.0 917.0 1185.0 895.0 1157.0 842.0 1115.0 812.0 1093.0 800.0 1112.0 787.0 1169.0 722.0 1166.0 684.0 1136.0 671.0 1113.0 666.0 1081.0 685.0 1072.0 775.0 1082.0 795.0 1075.0 783.0 1063.0 710.0 1025.0 673.0 988.0 684.0 970.0 692.0 970.0 742.0 1042.0 801.0 1063.0 807.0 1049.0 810.0 1004.0 847.0 973.0 917.0 </vector>
              <vector>943.0 895.0 979.0 908.0 1024.0 868.0 1017.0 801.0 1028.0 778.0 1036.0 786.0 1023.0 835.0 1060.0 900.0 1103.0 896.0 1135.0 857.0 1107.0 812.0 1072.0 779.0 1045.0 777.0 1066.0 784.0 1131.0 751.0 1123.0 688.0 1103.0 671.0 1077.0 668.0 1034.0 710.0 1033.0 756.0 1028.0 766.0 1027.0 754.0 1026.0 712.0 991.0 663.0 943.0 664.0 924.0 684.0 935.0 736.0 993.0 768.0 1008.0 777.0 992.0 784.0 965.0 813.0 926.0 871.0 </vector>
              <vector>942.0 935.0 977.0 946.0 1056.0 876.0 1057.0 767.0 1076.0 747.0 1083.0 776.0 1102.0 872.0 1167.0 927.0 1221.0 915.0 1235.0 861.0 1220.0 800.0 1145.0 742.0 1101.0 735.0 1134.0 735.0 1191.0 662.0 1195.0 571.0 1165.0 556.0 1125.0 568.0 1076.0 632.0 1085.0 720.0 1074.0 722.0 1054.0 704.0 1036.0 608.0 991.0 538.0 959.0 537.0 928.0 563.0 935.0 663.0 995.0 733.0 1032.0 736.0 1015.0 733.0 929.0 817.0 926.0 896.0 </vector>
              <vector>934.0 810.0 956.0 825.0 1018.0 810.0 1055.0 744.0 1048.0 729.0 1052.0 760.0 1073.0 853.0 1116.0 869.0 1151.0 860.0 1165.0 844.0 1162.0 813.0 1097.0 740.0 1072.0 740.0 1074.0 747.0 1144.0 701.0 1152.0 652.0 1135.0 633.0 1107.0 621.0 1060.0 646.0 1041.0 706.0 1034.0 713.0 1005.0 709.0 1005.0 655.0 981.0 623.0 946.0 614.0 922.0 634.0 921.0 678.0 963.0 725.0 1035.0 721.0 1018.0 712.0 966.0 737.0 932.0 774.0 </vector>
              <vector>902.0 961.0 958.0 974.0 1040.0 885.0 1033.0 751.0 1040.0 746.0 1053.0 753.0 1044.0 852.0 1120.0 954.0 1204.0 940.0 1235.0 868.0 1232.0 818.0 1089.0 724.0 1064.0 725.0 1091.0 718.0 1148.0 692.0 1205.0 591.0 1166.0 516.0 1122.0 512.0 1062.0 560.0 1052.0 675.0 1040.0 700.0 1032.0 678.0 1011.0 569.0 947.0 494.0 883.0 506.0 844.0 548.0 845.0 619.0 981.0 720.0 1016.0 722.0 986.0 734.0 914.0 779.0 862.0 899.0 </vector>
              <vector>929.0 929.0 966.0 920.0 985.0 867.0 962.0 799.0 958.0 790.0 957.0 821.0 965.0 876.0 995.0 918.0 1035.0 910.0 1058.0 876.0 1048.0 840.0 999.0 798.0 975.0 787.0 985.0 799.0 1069.0 756.0 1074.0 710.0 1055.0 685.0 1016.0 675.0 975.0 687.0 944.0 754.0 955.0 777.0 945.0 769.0 945.0 707.0 912.0 654.0 856.0 660.0 835.0 691.0 845.0 748.0 905.0 786.0 935.0 787.0 927.0 792.0 871.0 874.0 890.0 915.0 </vector>
              <vector>745.0 1076.0 780.0 1099.0 857.0 1059.0 885.0 931.0 897.0 920.0 907.0 931.0 921.0 1083.0 963.0 1114.0 1021.0 1107.0 1062.0 1056.0 1059.0 1011.0 952.0 913.0 930.0 905.0 950.0 893.0 1049.0 774.0 1042.0 730.0 1007.0 708.0 969.0 687.0 915.0 721.0 909.0 852.0 901.0 883.0 890.0 858.0 907.0 812.0 882.0 696.0 807.0 684.0 748.0 738.0 766.0 807.0 834.0 886.0 867.0 896.0 854.0 903.0 745.0 956.0 714.0 1024.0 </vector>
              <vector>840.0 1057.0 865.0 1055.0 888.0 1011.0 862.0 926.0 871.0 912.0 894.0 909.0 872.0 994.0 906.0 1046.0 938.0 1040.0 970.0 1029.0 976.0 961.0 934.0 897.0 910.0 895.0 935.0 889.0 983.0 803.0 958.0 750.0 926.0 747.0 903.0 745.0 870.0 807.0 890.0 875.0 877.0 885.0 854.0 860.0 863.0 773.0 831.0 725.0 788.0 735.0 757.0 746.0 758.0 821.0 820.0 873.0 849.0 883.0 830.0 916.0 791.0 989.0 806.0 1054.0 </vector>
              <vector>842.0 1020.0 888.0 1018.0 901.0 954.0 882.0 875.0 894.0 859.0 911.0 866.0 896.0 967.0 937.0 1015.0 989.0 1025.0 1026.0 985.0 1025.0 932.0 970.0 858.0 937.0 852.0 951.0 869.0 1055.0 819.0 1078.0 764.0 1062.0 737.0 1026.0 721.0 970.0 735.0 916.0 824.0 895.0 837.0 879.0 829.0 823.0 714.0 782.0 707.0 758.0 726.0 743.0 767.0 753.0 827.0 853.0 865.0 875.0 851.0 846.0 853.0 815.0 877.0 782.0 977.0 </vector>
              <vector>832.0 1149.0 867.0 1160.0 945.0 1069.0 924.0 976.0 924.0 945.0 938.0 970.0 916.0 1068.0 952.0 1146.0 995.0 1154.0 1045.0 1115.0 1079.0 1044.0 1002.0 960.0 962.0 947.0 987.0 929.0 1078.0 829.0 1063.0 763.0 992.0 730.0 942.0 715.0 886.0 743.0 880.0 886.0 912.0 915.0 922.0 889.0 931.0 769.0 872.0 712.0 800.0 725.0 739.0 770.0 748.0 853.0 832.0 920.0 881.0 929.0 861.0 945.0 804.0 963.0 764.0 1067.0 </vector>
              <vector>794.0 1010.0 809.0 1015.0 875.0 924.0 876.0 897.0 886.0 895.0 896.0 911.0 880.0 982.0 912.0 1058.0 941.0 1060.0 962.0 1049.0 962.0 967.0 925.0 895.0 914.0 889.0 937.0 869.0 976.0 833.0 990.0 757.0 969.0 731.0 923.0 740.0 892.0 806.0 898.0 850.0 890.0 861.0 883.0 844.0 895.0 815.0 883.0 713.0 847.0 709.0 826.0 715.0 805.0 799.0 834.0 847.0 859.0 860.0 847.0 873.0 811.0 893.0 776.0 982.0 </vector>
              <vector>803.0 1047.0 855.0 1077.0 925.0 1032.0 973.0 897.0 1003.0 874.0 1026.0 887.0 1054.0 1029.0 1118.0 1082.0 1176.0 1057.0 1213.0 1022.0 1184.0 944.0 1066.0 877.0 1036.0 861.0 1064.0 857.0 1184.0 765.0 1172.0 676.0 1129.0 652.0 1070.0 660.0 1018.0 713.0 1024.0 821.0 1003.0 839.0 987.0 820.0 1000.0 719.0 957.0 629.0 906.0 635.0 855.0 648.0 832.0 736.0 923.0 841.0 954.0 844.0 949.0 867.0 825.0 909.0 778.0 1008.0 </vector>
              <vector>836.0 1082.0 874.0 1086.0 960.0 1008.0 927.0 916.0 935.0 903.0 950.0 908.0 942.0 1007.0 1000.0 1091.0 1059.0 1065.0 1118.0 990.0 1089.0 933.0 1004.0 885.0 965.0 888.0 992.0 904.0 1117.0 850.0 1129.0 753.0 1088.0 719.0 1033.0 704.0 965.0 773.0 950.0 862.0 942.0 882.0 932.0 876.0 947.0 752.0 901.0 687.0 860.0 691.0 819.0 706.0 787.0 770.0 852.0 882.0 893.0 883.0 876.0 886.0 777.0 982.0 786.0 1058.0 </vector>
              <vector>734.0 1000.0 785.0 1038.0 817.0 1028.0 866.0 934.0 875.0 921.0 879.0 936.0 952.0 1053.0 984.0 1050.0 1025.0 1012.0 1039.0 975.0 1026.0 945.0 902.0 908.0 891.0 901.0 897.0 884.0 1016.0 800.0 1021.0 762.0 976.0 730.0 933.0 713.0 900.0 723.0 868.0 853.0 874.0 883.0 868.0 876.0 858.0 788.0 826.0 749.0 786.0 756.0 752.0 774.0 739.0 816.0 829.0 898.0 849.0 903.0 836.0 915.0 733.0 947.0 720.0 971.0 </vector>
              <vector>706.0 1095.0 777.0 1122.0 871.0 1033.0 878.0 955.0 887.0 942.0 898.0 956.0 896.0 1033.0 932.0 1119.0 1029.0 1119.0 1086.0 1068.0 1062.0 990.0 979.0 909.0 932.0 914.0 957.0 926.0 1049.0 858.0 1045.0 721.0 989.0 695.0 941.0 687.0 889.0 794.0 908.0 883.0 903.0 901.0 884.0 909.0 903.0 860.0 867.0 751.0 809.0 739.0 765.0 741.0 728.0 810.0 802.0 924.0 853.0 926.0 836.0 912.0 752.0 923.0 673.0 1036.0 </vector>
              <vector>745.0 1143.0 804.0 1150.0 871.0 1051.0 867.0 903.0 892.0 882.0 902.0 899.0 901.0 1032.0 988.0 1148.0 1062.0 1141.0 1106.0 1106.0 1114.0 1027.0 1004.0 875.0 935.0 870.0 970.0 879.0 1068.0 756.0 1040.0 668.0 999.0 629.0 932.0 636.0 867.0 706.0 871.0 828.0 897.0 866.0 886.0 853.0 855.0 741.0 761.0 659.0 712.0 662.0 674.0 719.0 696.0 799.0 812.0 898.0 867.0 874.0 815.0 875.0 706.0 991.0 705.0 1113.0 </vector>
              <vector>1038.0 904.0 1071.0 897.0 1067.0 809.0 1070.0 759.0 1087.0 733.0 1105.0 750.0 1072.0 831.0 1099.0 907.0 1142.0 900.0 1166.0 888.0 1172.0 852.0 1135.0 758.0 1129.0 727.0 1138.0 689.0 1174.0 629.0 1162.0 548.0 1115.0 531.0 1071.0 561.0 1072.0 626.0 1109.0 673.0 1089.0 698.0 1062.0 694.0 1064.0 629.0 1048.0 563.0 1011.0 544.0 969.0 573.0 971.0 633.0 1015.0 694.0 1053.0 723.0 1031.0 739.0 983.0 791.0 982.0 872.0 </vector>
              <vector>947.0 945.0 1013.0 903.0 1024.0 840.0 976.0 767.0 996.0 762.0 1002.0 776.0 1005.0 848.0 1074.0 924.0 1132.0 913.0 1166.0 864.0 1141.0 810.0 1047.0 751.0 1020.0 749.0 1066.0 751.0 1160.0 630.0 1134.0 572.0 1105.0 550.0 1036.0 561.0 1005.0 630.0 1015.0 729.0 1002.0 728.0 984.0 716.0 1010.0 585.0 965.0 528.0 918.0 530.0 872.0 555.0 867.0 620.0 934.0 729.0 955.0 739.0 943.0 758.0 877.0 866.0 906.0 923.0 </vector>
              <vector>827.0 878.0 860.0 911.0 910.0 891.0 961.0 763.0 968.0 751.0 984.0 761.0 1022.0 835.0 1068.0 901.0 1138.0 881.0 1180.0 848.0 1175.0 785.0 1091.0 724.0 1006.0 735.0 1042.0 714.0 1065.0 621.0 1085.0 579.0 1050.0 549.0 984.0 555.0 954.0 663.0 963.0 714.0 966.0 728.0 986.0 706.0 1003.0 606.0 1008.0 541.0 949.0 509.0 928.0 510.0 895.0 575.0 899.0 706.0 939.0 724.0 915.0 724.0 854.0 721.0 793.0 787.0 </vector>
              <vector>1019.0 902.0 1049.0 901.0 1090.0 840.0 1051.0 758.0 1055.0 745.0 1063.0 761.0 1044.0 835.0 1067.0 894.0 1107.0 897.0 1146.0 878.0 1149.0 821.0 1106.0 752.0 1082.0 739.0 1102.0 723.0 1170.0 631.0 1155.0 577.0 1131.0 561.0 1091.0 558.0 1047.0 591.0 1035.0 691.0 1034.0 722.0 1017.0 716.0 1015.0 667.0 965.0 591.0 913.0 591.0 881.0 618.0 893.0 676.0 968.0 737.0 994.0 741.0 995.0 756.0 958.0 832.0 978.0 881.0 </vector>
              <vector>975.0 944.0 1000.0 955.0 1043.0 921.0 1046.0 851.0 1055.0 835.0 1065.0 843.0 1069.0 899.0 1121.0 931.0 1151.0 920.0 1170.0 891.0 1141.0 841.0 1095.0 821.0 1077.0 818.0 1103.0 821.0 1167.0 791.0 1176.0 750.0 1161.0 724.0 1124.0 717.0 1076.0 741.0 1071.0 801.0 1060.0 812.0 1049.0 806.0 1045.0 775.0 1003.0 732.0 959.0 746.0 939.0 782.0 965.0 813.0 1014.0 827.0 1038.0 826.0 1017.0 836.0 958.0 895.0 956.0 927.0 </vector>
              <vector>898.0 953.0 965.0 961.0 995.0 896.0 1012.0 828.0 1041.0 822.0 1045.0 855.0 1027.0 958.0 1095.0 1004.0 1152.0 991.0 1174.0 962.0 1183.0 863.0 1117.0 811.0 1073.0 816.0 1098.0 816.0 1195.0 736.0 1182.0 628.0 1156.0 604.0 1105.0 601.0 1034.0 669.0 1034.0 768.0 1042.0 802.0 1035.0 799.0 1041.0 725.0 950.0 618.0 920.0 620.0 891.0 645.0 876.0 748.0 982.0 824.0 1015.0 811.0 996.0 809.0 892.0 862.0 879.0 902.0 </vector>
              <vector>962.0 886.0 1011.0 891.0 1065.0 849.0 1063.0 773.0 1058.0 754.0 1059.0 766.0 1047.0 831.0 1056.0 887.0 1101.0 902.0 1142.0 871.0 1141.0 816.0 1125.0 759.0 1093.0 748.0 1113.0 746.0 1188.0 692.0 1185.0 632.0 1156.0 609.0 1106.0 607.0 1069.0 650.0 1073.0 723.0 1066.0 731.0 1058.0 725.0 1076.0 665.0 1032.0 600.0 995.0 599.0 952.0 625.0 947.0 682.0 1005.0 734.0 1033.0 741.0 1029.0 753.0 949.0 791.0 933.0 849.0 </vector>
              <vector>995.0 915.0 1016.0 915.0 1049.0 875.0 1032.0 810.0 1042.0 797.0 1047.0 808.0 1035.0 877.0 1071.0 911.0 1098.0 912.0 1121.0 897.0 1123.0 851.0 1085.0 801.0 1065.0 791.0 1085.0 791.0 1115.0 757.0 1093.0 731.0 1069.0 725.0 1039.0 733.0 1023.0 767.0 1036.0 784.0 1035.0 791.0 1043.0 778.0 1034.0 743.0 998.0 723.0 965.0 730.0 958.0 760.0 971.0 791.0 1001.0 795.0 1023.0 789.0 1011.0 794.0 965.0 841.0 962.0 898.0 </vector>
              <vector>947.0 941.0 1005.0 937.0 1066.0 872.0 1035.0 754.0 1041.0 731.0 1047.0 740.0 1015.0 864.0 1106.0 964.0 1165.0 951.0 1205.0 925.0 1223.0 824.0 1100.0 722.0 1055.0 721.0 1082.0 720.0 1173.0 649.0 1133.0 607.0 1101.0 589.0 1041.0 594.0 980.0 633.0 1007.0 692.0 1032.0 703.0 1026.0 684.0 1022.0 629.0 988.0 597.0 925.0 609.0 900.0 680.0 936.0 728.0 987.0 720.0 1012.0 710.0 975.0 722.0 876.0 831.0 889.0 908.0 </vector>
              <vector>937.0 898.0 965.0 913.0 1006.0 873.0 1014.0 792.0 1022.0 761.0 1030.0 767.0 1024.0 845.0 1067.0 897.0 1105.0 901.0 1137.0 868.0 1129.0 819.0 1069.0 758.0 1048.0 750.0 1080.0 751.0 1139.0 668.0 1133.0 619.0 1095.0 599.0 1044.0 614.0 1022.0 661.0 1034.0 720.0 1031.0 741.0 1035.0 727.0 1037.0 642.0 1002.0 593.0 949.0 600.0 917.0 654.0 942.0 720.0 984.0 742.0 1003.0 743.0 989.0 758.0 927.0 801.0 915.0 864.0 </vector>
              <vector>1028.0 961.0 1071.0 939.0 1083.0 888.0 1063.0 825.0 1076.0 794.0 1092.0 819.0 1077.0 887.0 1102.0 938.0 1132.0 966.0 1177.0 934.0 1182.0 875.0 1155.0 825.0 1125.0 800.0 1150.0 792.0 1213.0 711.0 1205.0 642.0 1159.0 617.0 1116.0 627.0 1071.0 681.0 1085.0 760.0 1076.0 774.0 1061.0 770.0 1095.0 692.0 1076.0 621.0 1010.0 608.0 977.0 614.0 955.0 699.0 1002.0 777.0 1029.0 808.0 1009.0 818.0 966.0 867.0 977.0 933.0 </vector>
              <vector>1030.0 988.0 1065.0 999.0 1117.0 942.0 1104.0 833.0 1103.0 806.0 1108.0 845.0 1134.0 931.0 1174.0 977.0 1226.0 963.0 1246.0 936.0 1239.0 888.0 1145.0 809.0 1126.0 809.0 1146.0 814.0 1230.0 743.0 1217.0 690.0 1191.0 665.0 1139.0 665.0 1104.0 698.0 1105.0 779.0 1104.0 792.0 1102.0 771.0 1092.0 701.0 1076.0 672.0 1028.0 662.0 995.0 693.0 991.0 734.0 1058.0 784.0 1076.0 791.0 1075.0 813.0 992.0 895.0 995.0 979.0 </vector>
              <vector>942.0 849.0 978.0 876.0 1061.0 831.0 1073.0 768.0 1083.0 762.0 1094.0 774.0 1132.0 867.0 1190.0 891.0 1219.0 867.0 1232.0 840.0 1175.0 778.0 1121.0 747.0 1103.0 745.0 1134.0 752.0 1187.0 720.0 1211.0 648.0 1181.0 609.0 1145.0 608.0 1099.0 687.0 1095.0 736.0 1090.0 746.0 1087.0 734.0 1067.0 661.0 1044.0 606.0 1007.0 609.0 978.0 626.0 984.0 682.0 1030.0 743.0 1065.0 751.0 1055.0 750.0 1002.0 778.0 945.0 811.0 </vector>
              <vector>945.0 911.0 984.0 942.0 1028.0 910.0 1034.0 824.0 1052.0 796.0 1066.0 800.0 1067.0 901.0 1107.0 944.0 1155.0 943.0 1185.0 931.0 1199.0 865.0 1123.0 788.0 1090.0 784.0 1113.0 784.0 1201.0 703.0 1184.0 641.0 1152.0 625.0 1123.0 617.0 1076.0 654.0 1071.0 752.0 1067.0 776.0 1079.0 772.0 1075.0 685.0 1025.0 641.0 1001.0 647.0 968.0 661.0 963.0 738.0 1016.0 791.0 1038.0 794.0 1014.0 804.0 946.0 838.0 926.0 881.0 </vector>
              <vector>963.0 915.0 1013.0 908.0 1035.0 840.0 1029.0 787.0 1035.0 773.0 1044.0 780.0 1041.0 840.0 1067.0 908.0 1115.0 911.0 1145.0 882.0 1142.0 831.0 1082.0 771.0 1056.0 772.0 1066.0 772.0 1158.0 716.0 1168.0 661.0 1154.0 638.0 1104.0 630.0 1068.0 662.0 1041.0 745.0 1038.0 756.0 1033.0 756.0 1032.0 667.0 998.0 633.0 961.0 628.0 925.0 650.0 922.0 693.0 980.0 768.0 1006.0 770.0 993.0 774.0 955.0 814.0 935.0 891.0 </vector>
              <vector>897.0 956.0 964.0 952.0 1004.0 895.0 992.0 843.0 995.0 838.0 1015.0 847.0 1009.0 897.0 1019.0 960.0 1095.0 967.0 1144.0 921.0 1137.0 872.0 1085.0 859.0 1036.0 858.0 1060.0 860.0 1104.0 834.0 1138.0 743.0 1095.0 695.0 1040.0 696.0 994.0 784.0 1002.0 829.0 1005.0 840.0 987.0 814.0 1012.0 766.0 997.0 693.0 941.0 661.0 890.0 694.0 878.0 764.0 900.0 816.0 954.0 819.0 933.0 813.0 882.0 852.0 866.0 914.0 </vector>
              <vector>967.0 1028.0 993.0 1031.0 1031.0 921.0 1030.0 837.0 1042.0 829.0 1068.0 825.0 1032.0 926.0 1007.0 1008.0 1028.0 1019.0 1056.0 1030.0 1118.0 956.0 1123.0 841.0 1084.0 831.0 1100.0 833.0 1154.0 737.0 1171.0 659.0 1145.0 643.0 1113.0 636.0 1055.0 712.0 1049.0 794.0 1045.0 811.0 1034.0 812.0 1039.0 750.0 1026.0 648.0 995.0 629.0 965.0 633.0 933.0 724.0 975.0 816.0 1013.0 823.0 997.0 821.0 938.0 885.0 935.0 1006.0 </vector>
              <vector>944.0 978.0 985.0 983.0 1019.0 938.0 1014.0 830.0 1016.0 804.0 1019.0 828.0 1048.0 936.0 1103.0 962.0 1147.0 934.0 1178.0 904.0 1159.0 840.0 1060.0 786.0 1028.0 791.0 1048.0 799.0 1153.0 749.0 1159.0 680.0 1134.0 640.0 1087.0 627.0 1032.0 686.0 1023.0 762.0 1019.0 779.0 1021.0 751.0 1000.0 654.0 949.0 606.0 904.0 621.0 866.0 653.0 871.0 723.0 956.0 791.0 994.0 791.0 978.0 788.0 935.0 809.0 886.0 925.0 </vector>
              <vector>874.0 1150.0 936.0 1121.0 962.0 1047.0 913.0 971.0 921.0 934.0 945.0 937.0 933.0 1042.0 972.0 1104.0 1034.0 1108.0 1083.0 1062.0 1083.0 996.0 984.0 920.0 955.0 918.0 1000.0 917.0 1076.0 859.0 1085.0 776.0 1043.0 743.0 1001.0 732.0 929.0 796.0 938.0 886.0 929.0 899.0 908.0 879.0 951.0 801.0 929.0 735.0 867.0 716.0 832.0 732.0 822.0 835.0 869.0 880.0 893.0 899.0 879.0 933.0 829.0 974.0 794.0 1074.0 </vector>
              <vector>755.0 1043.0 800.0 1079.0 854.0 1058.0 912.0 970.0 920.0 958.0 924.0 970.0 946.0 1034.0 1045.0 1084.0 1076.0 1039.0 1090.0 998.0 1047.0 966.0 943.0 960.0 931.0 960.0 980.0 969.0 1042.0 884.0 1038.0 827.0 1004.0 805.0 970.0 821.0 930.0 887.0 922.0 934.0 913.0 942.0 905.0 923.0 860.0 841.0 807.0 819.0 777.0 841.0 762.0 890.0 798.0 942.0 850.0 952.0 891.0 940.0 876.0 928.0 760.0 971.0 746.0 1011.0 </vector>
              <vector>742.0 1025.0 757.0 1038.0 843.0 1008.0 876.0 882.0 887.0 878.0 923.0 891.0 915.0 989.0 962.0 1073.0 1005.0 1087.0 1055.0 1026.0 1048.0 962.0 978.0 877.0 929.0 871.0 953.0 873.0 1029.0 806.0 1012.0 706.0 964.0 690.0 934.0 703.0 900.0 789.0 910.0 842.0 888.0 844.0 869.0 824.0 855.0 781.0 790.0 712.0 743.0 724.0 724.0 774.0 757.0 816.0 830.0 847.0 856.0 844.0 823.0 851.0 737.0 946.0 725.0 1002.0 </vector>
              <vector>832.0 1052.0 849.0 1059.0 920.0 975.0 894.0 897.0 900.0 880.0 901.0 894.0 861.0 956.0 888.0 1027.0 958.0 1038.0 984.0 1027.0 1021.0 948.0 940.0 877.0 918.0 874.0 943.0 882.0 1037.0 829.0 1048.0 741.0 1014.0 706.0 977.0 695.0 899.0 743.0 895.0 831.0 902.0 857.0 889.0 864.0 899.0 800.0 846.0 719.0 799.0 712.0 773.0 751.0 765.0 823.0 830.0 876.0 870.0 875.0 854.0 879.0 779.0 939.0 795.0 1040.0 </vector>
              <vector>887.0 1071.0 921.0 1076.0 959.0 1057.0 897.0 925.0 909.0 916.0 938.0 925.0 900.0 1031.0 919.0 1055.0 947.0 1057.0 990.0 1059.0 1011.0 1043.0 990.0 935.0 957.0 920.0 962.0 904.0 1044.0 795.0 1031.0 738.0 987.0 715.0 940.0 714.0 907.0 749.0 921.0 877.0 916.0 899.0 902.0 903.0 929.0 791.0 899.0 742.0 860.0 738.0 832.0 743.0 802.0 780.0 850.0 901.0 875.0 914.0 854.0 926.0 815.0 1056.0 834.0 1078.0 </vector>
              <vector>762.0 980.0 791.0 1013.0 842.0 1010.0 890.0 913.0 898.0 910.0 913.0 915.0 898.0 1006.0 932.0 1045.0 986.0 1024.0 1020.0 991.0 1018.0 947.0 947.0 901.0 921.0 901.0 948.0 909.0 1018.0 843.0 1003.0 773.0 961.0 760.0 925.0 761.0 886.0 807.0 912.0 886.0 905.0 895.0 909.0 867.0 886.0 780.0 825.0 742.0 785.0 754.0 753.0 786.0 793.0 859.0 860.0 898.0 879.0 892.0 868.0 876.0 765.0 900.0 745.0 929.0 </vector>
              <vector>744.0 946.0 785.0 988.0 850.0 995.0 938.0 875.0 949.0 871.0 963.0 884.0 1027.0 996.0 1053.0 1021.0 1110.0 967.0 1150.0 900.0 1131.0 872.0 1026.0 848.0 967.0 853.0 995.0 885.0 1131.0 823.0 1140.0 768.0 1116.0 722.0 1093.0 696.0 1008.0 705.0 954.0 829.0 946.0 848.0 945.0 818.0 913.0 771.0 869.0 709.0 794.0 723.0 778.0 771.0 821.0 810.0 900.0 824.0 925.0 833.0 901.0 839.0 757.0 854.0 731.0 889.0 </vector>
              <vector>781.0 1031.0 827.0 1062.0 894.0 1046.0 922.0 933.0 929.0 905.0 936.0 916.0 912.0 983.0 951.0 1056.0 1012.0 1071.0 1055.0 1027.0 1032.0 953.0 978.0 911.0 951.0 904.0 977.0 904.0 1096.0 862.0 1104.0 809.0 1088.0 783.0 1060.0 754.0 997.0 794.0 940.0 859.0 937.0 882.0 935.0 865.0 893.0 784.0 860.0 746.0 827.0 761.0 801.0 817.0 826.0 869.0 885.0 888.0 912.0 893.0 888.0 897.0 779.0 935.0 759.0 989.0 </vector>
              <vector>833.0 1079.0 881.0 1088.0 936.0 1048.0 929.0 937.0 916.0 913.0 899.0 949.0 852.0 1093.0 887.0 1133.0 925.0 1136.0 980.0 1118.0 992.0 1063.0 948.0 969.0 926.0 918.0 919.0 893.0 965.0 819.0 961.0 757.0 914.0 729.0 873.0 741.0 869.0 816.0 896.0 888.0 904.0 900.0 917.0 885.0 946.0 809.0 928.0 753.0 867.0 733.0 822.0 751.0 811.0 809.0 874.0 903.0 891.0 908.0 895.0 913.0 816.0 983.0 811.0 1050.0 </vector>
              <vector>853.0 1105.0 875.0 1111.0 928.0 1072.0 902.0 964.0 903.0 939.0 913.0 952.0 890.0 1058.0 919.0 1099.0 970.0 1109.0 1002.0 1101.0 1028.0 1037.0 971.0 947.0 923.0 946.0 948.0 943.0 1011.0 890.0 1009.0 805.0 960.0 783.0 919.0 787.0 899.0 858.0 909.0 925.0 904.0 928.0 902.0 926.0 892.0 830.0 864.0 785.0 836.0 786.0 795.0 799.0 782.0 870.0 833.0 932.0 871.0 939.0 854.0 943.0 798.0 1043.0 814.0 1090.0 </vector>
              <vector>784.0 1001.0 817.0 1018.0 857.0 992.0 868.0 893.0 920.0 852.0 961.0 862.0 953.0 963.0 978.0 992.0 1014.0 992.0 1049.0 980.0 1060.0 934.0 1011.0 855.0 965.0 840.0 972.0 833.0 1044.0 800.0 1044.0 763.0 1025.0 742.0 987.0 731.0 945.0 754.0 925.0 805.0 924.0 824.0 932.0 800.0 900.0 739.0 838.0 709.0 802.0 734.0 787.0 772.0 814.0 807.0 880.0 835.0 904.0 838.0 860.0 858.0 782.0 927.0 761.0 971.0 </vector>
              <vector>798.0 1082.0 829.0 1101.0 869.0 1063.0 874.0 948.0 888.0 914.0 919.0 925.0 871.0 1021.0 861.0 1090.0 893.0 1099.0 915.0 1101.0 969.0 1057.0 956.0 929.0 924.0 909.0 931.0 893.0 1026.0 805.0 1008.0 759.0 984.0 724.0 921.0 724.0 899.0 784.0 890.0 869.0 893.0 887.0 886.0 892.0 857.0 812.0 804.0 760.0 752.0 778.0 727.0 834.0 752.0 875.0 847.0 924.0 873.0 917.0 861.0 916.0 822.0 937.0 753.0 1026.0 </vector>
              <vector>796.0 1015.0 828.0 1028.0 863.0 993.0 871.0 937.0 879.0 926.0 891.0 931.0 875.0 980.0 892.0 1011.0 937.0 1027.0 977.0 1021.0 969.0 983.0 958.0 930.0 918.0 925.0 930.0 928.0 986.0 868.0 965.0 822.0 939.0 815.0 909.0 811.0 875.0 844.0 889.0 898.0 897.0 913.0 891.0 920.0 904.0 867.0 886.0 819.0 837.0 818.0 807.0 818.0 783.0 865.0 840.0 921.0 862.0 917.0 845.0 913.0 813.0 916.0 765.0 974.0 </vector>
              <vector>743.0 1107.0 806.0 1119.0 839.0 1081.0 855.0 943.0 870.0 916.0 874.0 939.0 898.0 1072.0 934.0 1111.0 1008.0 1099.0 1037.0 1031.0 1003.0 976.0 915.0 923.0 869.0 898.0 897.0 877.0 988.0 773.0 966.0 711.0 918.0 687.0 868.0 699.0 831.0 741.0 854.0 848.0 852.0 885.0 836.0 876.0 847.0 776.0 811.0 737.0 739.0 749.0 688.0 773.0 675.0 824.0 773.0 891.0 823.0 907.0 808.0 919.0 690.0 1005.0 693.0 1070.0 </vector>
              <vector>787.0 1057.0 805.0 1057.0 840.0 1010.0 796.0 928.0 822.0 911.0 871.0 909.0 839.0 986.0 840.0 1033.0 885.0 1053.0 928.0 1036.0 947.0 981.0 900.0 904.0 867.0 883.0 887.0 868.0 924.0 776.0 905.0 741.0 868.0 731.0 832.0 744.0 812.0 798.0 846.0 866.0 827.0 875.0 801.0 885.0 820.0 802.0 798.0 767.0 756.0 765.0 723.0 781.0 712.0 842.0 753.0 902.0 784.0 911.0 772.0 921.0 722.0 1010.0 750.0 1045.0 </vector>
              <vector>780.0 1023.0 805.0 1033.0 865.0 998.0 843.0 921.0 854.0 900.0 861.0 906.0 822.0 968.0 854.0 1039.0 896.0 1046.0 937.0 1036.0 965.0 985.0 934.0 923.0 887.0 908.0 900.0 932.0 965.0 909.0 974.0 827.0 951.0 805.0 906.0 796.0 852.0 824.0 853.0 872.0 857.0 893.0 876.0 860.0 838.0 786.0 788.0 777.0 758.0 790.0 733.0 825.0 732.0 882.0 804.0 924.0 833.0 906.0 812.0 895.0 742.0 936.0 743.0 992.0 </vector>
              <vector>751.0 1077.0 778.0 1076.0 814.0 1018.0 794.0 939.0 790.0 915.0 800.0 946.0 838.0 1017.0 891.0 1025.0 925.0 1000.0 940.0 958.0 918.0 927.0 842.0 892.0 799.0 908.0 821.0 914.0 902.0 865.0 906.0 799.0 868.0 775.0 822.0 779.0 792.0 840.0 801.0 891.0 789.0 899.0 793.0 887.0 817.0 818.0 780.0 768.0 743.0 766.0 698.0 787.0 692.0 832.0 739.0 894.0 766.0 904.0 745.0 915.0 700.0 999.0 716.0 1053.0 </vector>
              <vector>885.0 1099.0 930.0 1072.0 946.0 1027.0 932.0 974.0 951.0 965.0 963.0 964.0 966.0 1038.0 1015.0 1064.0 1046.0 1063.0 1071.0 1038.0 1065.0 994.0 1018.0 940.0 973.0 941.0 993.0 941.0 1051.0 918.0 1076.0 861.0 1055.0 832.0 1016.0 816.0 977.0 824.0 962.0 918.0 955.0 942.0 935.0 945.0 924.0 844.0 877.0 822.0 848.0 835.0 825.0 860.0 825.0 900.0 887.0 961.0 920.0 961.0 911.0 966.0 840.0 1022.0 841.0 1074.0 </vector>
              <vector>975.0 863.0 1015.0 854.0 1032.0 803.0 1001.0 752.0 1016.0 734.0 1019.0 762.0 1055.0 861.0 1095.0 869.0 1134.0 841.0 1163.0 811.0 1152.0 762.0 1068.0 730.0 1027.0 732.0 1051.0 720.0 1136.0 644.0 1129.0 586.0 1100.0 558.0 1049.0 570.0 1008.0 600.0 1019.0 696.0 1021.0 714.0 1009.0 712.0 1043.0 630.0 1012.0 582.0 975.0 575.0 949.0 582.0 916.0 647.0 964.0 713.0 990.0 725.0 936.0 740.0 908.0 801.0 932.0 862.0 </vector>
              <vector>866.0 1040.0 911.0 1061.0 1000.0 982.0 993.0 848.0 998.0 815.0 1014.0 820.0 998.0 953.0 1071.0 1064.0 1144.0 1054.0 1188.0 1018.0 1195.0 913.0 1067.0 802.0 1024.0 806.0 1055.0 815.0 1191.0 757.0 1207.0 634.0 1158.0 599.0 1095.0 580.0 1021.0 633.0 1005.0 780.0 994.0 789.0 966.0 753.0 872.0 660.0 788.0 663.0 738.0 722.0 724.0 791.0 781.0 850.0 916.0 833.0 960.0 802.0 943.0 808.0 818.0 919.0 823.0 1001.0 </vector>
              <vector>953.0 1012.0 1013.0 1019.0 1044.0 921.0 1033.0 883.0 1035.0 864.0 1021.0 888.0 1030.0 978.0 1066.0 1007.0 1113.0 980.0 1150.0 933.0 1123.0 891.0 1075.0 864.0 1056.0 864.0 1073.0 874.0 1157.0 835.0 1174.0 765.0 1148.0 741.0 1102.0 734.0 1058.0 771.0 1047.0 835.0 1037.0 848.0 1033.0 839.0 1023.0 789.0 972.0 740.0 898.0 752.0 880.0 789.0 909.0 859.0 986.0 873.0 1013.0 861.0 1002.0 854.0 938.0 883.0 905.0 966.0 </vector>
              <vector>944.0 980.0 1009.0 963.0 1070.0 889.0 1014.0 812.0 1029.0 798.0 1027.0 821.0 1011.0 902.0 1055.0 958.0 1148.0 956.0 1195.0 892.0 1181.0 835.0 1071.0 811.0 1048.0 803.0 1073.0 797.0 1165.0 689.0 1136.0 621.0 1071.0 593.0 1007.0 615.0 950.0 699.0 1004.0 773.0 1023.0 785.0 1027.0 759.0 1051.0 666.0 1044.0 588.0 945.0 566.0 877.0 647.0 912.0 723.0 972.0 774.0 1001.0 785.0 972.0 787.0 921.0 808.0 869.0 936.0 </vector>
              <vector>974.0 908.0 998.0 922.0 1043.0 885.0 1047.0 847.0 1057.0 829.0 1069.0 829.0 1067.0 874.0 1121.0 913.0 1147.0 907.0 1164.0 885.0 1166.0 835.0 1119.0 803.0 1086.0 807.0 1115.0 788.0 1146.0 753.0 1152.0 704.0 1131.0 675.0 1093.0 688.0 1075.0 751.0 1082.0 789.0 1065.0 828.0 1076.0 813.0 1077.0 769.0 1052.0 732.0 1023.0 735.0 1002.0 747.0 991.0 793.0 1022.0 832.0 1044.0 825.0 1026.0 815.0 976.0 831.0 957.0 875.0 </vector>
              <vector>965.0 918.0 990.0 914.0 1009.0 853.0 997.0 771.0 1004.0 751.0 1011.0 758.0 1005.0 812.0 1068.0 932.0 1102.0 923.0 1125.0 903.0 1092.0 818.0 1047.0 759.0 1024.0 753.0 1042.0 753.0 1111.0 665.0 1119.0 593.0 1093.0 572.0 1075.0 570.0 1038.0 617.0 1009.0 723.0 997.0 733.0 980.0 719.0 917.0 641.0 864.0 595.0 829.0 606.0 814.0 636.0 857.0 702.0 945.0 743.0 977.0 743.0 960.0 747.0 920.0 808.0 934.0 906.0 </vector>
              <vector>992.0 868.0 1009.0 883.0 1068.0 863.0 1075.0 799.0 1085.0 794.0 1099.0 800.0 1106.0 874.0 1141.0 896.0 1173.0 881.0 1199.0 870.0 1194.0 824.0 1135.0 783.0 1101.0 780.0 1135.0 777.0 1186.0 726.0 1169.0 681.0 1144.0 665.0 1107.0 671.0 1076.0 704.0 1086.0 761.0 1085.0 772.0 1088.0 747.0 1055.0 684.0 1013.0 671.0 977.0 699.0 967.0 741.0 991.0 777.0 1059.0 781.0 1070.0 771.0 1052.0 767.0 988.0 799.0 975.0 843.0 </vector>
              <vector>789.0 995.0 828.0 998.0 871.0 941.0 851.0 856.0 856.0 842.0 866.0 857.0 829.0 944.0 859.0 999.0 905.0 998.0 949.0 985.0 954.0 924.0 905.0 852.0 885.0 847.0 916.0 852.0 997.0 789.0 1000.0 740.0 954.0 698.0 902.0 702.0 869.0 752.0 875.0 821.0 863.0 832.0 858.0 821.0 852.0 735.0 820.0 688.0 764.0 691.0 735.0 720.0 736.0 768.0 797.0 829.0 831.0 839.0 808.0 839.0 738.0 943.0 750.0 976.0 </vector>
              <vector>806.0 1023.0 847.0 1017.0 866.0 992.0 839.0 921.0 835.0 906.0 848.0 923.0 834.0 978.0 853.0 1031.0 910.0 1033.0 950.0 983.0 923.0 938.0 867.0 910.0 854.0 903.0 858.0 887.0 904.0 815.0 881.0 772.0 841.0 765.0 794.0 766.0 773.0 801.0 802.0 877.0 822.0 889.0 820.0 876.0 831.0 807.0 842.0 747.0 787.0 727.0 727.0 758.0 740.0 823.0 783.0 865.0 808.0 888.0 785.0 908.0 753.0 973.0 774.0 1010.0 </vector>
              <vector>726.0 1087.0 741.0 1100.0 823.0 1078.0 854.0 972.0 852.0 937.0 852.0 952.0 859.0 1061.0 927.0 1087.0 964.0 1066.0 984.0 1009.0 974.0 960.0 884.0 925.0 861.0 933.0 878.0 940.0 981.0 886.0 997.0 808.0 970.0 773.0 946.0 765.0 881.0 798.0 850.0 889.0 857.0 916.0 851.0 914.0 853.0 836.0 806.0 776.0 754.0 765.0 730.0 798.0 722.0 865.0 791.0 930.0 825.0 928.0 811.0 935.0 710.0 1001.0 709.0 1066.0 </vector>
              <vector>-1122.0 945.0 -1073.0 945.0 -1052.0 847.0 -1098.0 757.0 -1080.0 738.0 -1049.0 762.0 -1065.0 843.0 -1039.0 937.0 -997.0 943.0 -946.0 921.0 -955.0 835.0 -1000.0 747.0 -1036.0 723.0 -1018.0 708.0 -991.0 630.0 -985.0 561.0 -1022.0 541.0 -1055.0 551.0 -1061.0 636.0 -1058.0 707.0 -1075.0 721.0 -1080.0 707.0 -1068.0 632.0 -1076.0 552.0 -1116.0 541.0 -1163.0 559.0 -1191.0 641.0 -1148.0 731.0 -1131.0 743.0 -1153.0 750.0 -1198.0 839.0 -1180.0 940.0 </vector>
              <vector>-983.0 1057.0 -912.0 1040.0 -878.0 918.0 -917.0 823.0 -895.0 826.0 -874.0 850.0 -893.0 955.0 -874.0 1061.0 -803.0 1059.0 -733.0 1050.0 -738.0 898.0 -828.0 815.0 -859.0 825.0 -822.0 842.0 -741.0 814.0 -743.0 709.0 -765.0 688.0 -830.0 640.0 -898.0 736.0 -889.0 806.0 -898.0 807.0 -906.0 783.0 -882.0 687.0 -932.0 559.0 -1005.0 580.0 -1070.0 584.0 -1079.0 699.0 -1014.0 801.0 -968.0 811.0 -1017.0 819.0 -1059.0 898.0 -1059.0 1022.0 </vector>
              <vector>-1134.0 901.0 -1095.0 917.0 -1056.0 869.0 -1056.0 806.0 -1045.0 796.0 -1026.0 807.0 -1021.0 874.0 -978.0 930.0 -945.0 914.0 -916.0 892.0 -963.0 802.0 -1008.0 789.0 -1026.0 795.0 -1006.0 811.0 -962.0 782.0 -948.0 731.0 -966.0 704.0 -1007.0 699.0 -1040.0 735.0 -1045.0 779.0 -1050.0 783.0 -1058.0 779.0 -1039.0 748.0 -1058.0 689.0 -1100.0 678.0 -1143.0 704.0 -1140.0 761.0 -1105.0 797.0 -1090.0 797.0 -1115.0 797.0 -1148.0 821.0 -1168.0 866.0 </vector>
              <vector>-1117.0 917.0 -1060.0 891.0 -1023.0 832.0 -1070.0 759.0 -1056.0 751.0 -1052.0 762.0 -1076.0 827.0 -1048.0 889.0 -963.0 917.0 -927.0 892.0 -909.0 821.0 -993.0 749.0 -1029.0 758.0 -976.0 771.0 -895.0 730.0 -879.0 651.0 -927.0 590.0 -976.0 592.0 -1031.0 658.0 -1031.0 747.0 -1042.0 750.0 -1040.0 723.0 -1033.0 631.0 -1089.0 581.0 -1160.0 580.0 -1195.0 631.0 -1194.0 698.0 -1097.0 765.0 -1089.0 776.0 -1120.0 788.0 -1172.0 828.0 -1162.0 889.0 </vector>
              <vector>-1105.0 955.0 -1067.0 949.0 -1026.0 871.0 -1071.0 805.0 -1065.0 794.0 -1045.0 810.0 -1074.0 856.0 -1055.0 945.0 -1000.0 956.0 -956.0 933.0 -975.0 856.0 -1007.0 808.0 -1035.0 793.0 -991.0 779.0 -940.0 716.0 -963.0 658.0 -1009.0 640.0 -1065.0 648.0 -1090.0 692.0 -1047.0 775.0 -1059.0 778.0 -1075.0 760.0 -1034.0 697.0 -1050.0 636.0 -1094.0 634.0 -1147.0 633.0 -1172.0 681.0 -1115.0 768.0 -1093.0 792.0 -1115.0 804.0 -1165.0 862.0 -1169.0 923.0 </vector>
              <vector>-1166.0 890.0 -1118.0 895.0 -1071.0 831.0 -1075.0 778.0 -1085.0 750.0 -1074.0 750.0 -1096.0 808.0 -1060.0 871.0 -1015.0 871.0 -961.0 841.0 -965.0 773.0 -1023.0 731.0 -1046.0 731.0 -1020.0 724.0 -960.0 671.0 -981.0 594.0 -1015.0 587.0 -1065.0 587.0 -1089.0 636.0 -1071.0 719.0 -1075.0 733.0 -1084.0 725.0 -1086.0 680.0 -1121.0 635.0 -1170.0 641.0 -1190.0 673.0 -1175.0 741.0 -1120.0 756.0 -1099.0 743.0 -1122.0 748.0 -1173.0 773.0 -1204.0 834.0 </vector>
              <vector>-1042.0 806.0 -1002.0 802.0 -965.0 748.0 -987.0 687.0 -970.0 680.0 -965.0 691.0 -1006.0 738.0 -994.0 803.0 -934.0 817.0 -895.0 822.0 -845.0 758.0 -899.0 690.0 -922.0 682.0 -902.0 681.0 -837.0 669.0 -811.0 605.0 -859.0 555.0 -923.0 535.0 -976.0 575.0 -945.0 668.0 -948.0 676.0 -961.0 650.0 -945.0 574.0 -995.0 541.0 -1040.0 548.0 -1086.0 574.0 -1092.0 641.0 -1042.0 681.0 -1009.0 691.0 -1045.0 697.0 -1101.0 735.0 -1075.0 799.0 </vector>
              <vector>-1151.0 893.0 -1080.0 905.0 -1031.0 833.0 -1032.0 800.0 -1023.0 791.0 -1025.0 806.0 -1036.0 841.0 -988.0 923.0 -917.0 916.0 -899.0 853.0 -966.0 778.0 -1004.0 769.0 -1009.0 787.0 -970.0 798.0 -895.0 749.0 -882.0 695.0 -910.0 659.0 -982.0 654.0 -1017.0 714.0 -1029.0 756.0 -1022.0 772.0 -1018.0 753.0 -1018.0 702.0 -1054.0 650.0 -1092.0 662.0 -1135.0 669.0 -1139.0 730.0 -1062.0 785.0 -1045.0 776.0 -1073.0 771.0 -1162.0 814.0 -1175.0 865.0 </vector>
              <vector>-1120.0 889.0 -1063.0 881.0 -1063.0 833.0 -1080.0 775.0 -1060.0 762.0 -1042.0 780.0 -1077.0 821.0 -1077.0 877.0 -1026.0 906.0 -987.0 899.0 -965.0 860.0 -969.0 815.0 -1013.0 770.0 -1012.0 747.0 -932.0 693.0 -923.0 631.0 -969.0 612.0 -1017.0 621.0 -1031.0 676.0 -1025.0 729.0 -1039.0 748.0 -1038.0 725.0 -1022.0 679.0 -1030.0 621.0 -1089.0 608.0 -1128.0 624.0 -1132.0 681.0 -1090.0 741.0 -1090.0 762.0 -1126.0 776.0 -1170.0 833.0 -1154.0 873.0 </vector>
              <vector>-1132.0 969.0 -1055.0 1002.0 -1006.0 929.0 -1015.0 837.0 -1003.0 831.0 -992.0 852.0 -1045.0 980.0 -996.0 1025.0 -951.0 1012.0 -883.0 961.0 -861.0 897.0 -965.0 821.0 -979.0 815.0 -938.0 807.0 -833.0 766.0 -805.0 703.0 -836.0 651.0 -880.0 617.0 -945.0 624.0 -1001.0 752.0 -1002.0 789.0 -1020.0 764.0 -1000.0 677.0 -1048.0 613.0 -1120.0 637.0 -1175.0 658.0 -1194.0 721.0 -1071.0 812.0 -1019.0 808.0 -1055.0 817.0 -1140.0 851.0 -1190.0 909.0 </vector>
              <vector>-1055.0 994.0 -998.0 973.0 -987.0 906.0 -1016.0 831.0 -1015.0 801.0 -1005.0 811.0 -1033.0 881.0 -1021.0 941.0 -966.0 970.0 -902.0 928.0 -907.0 869.0 -958.0 801.0 -978.0 798.0 -944.0 798.0 -897.0 760.0 -874.0 700.0 -911.0 640.0 -958.0 637.0 -995.0 659.0 -1001.0 761.0 -1020.0 777.0 -1047.0 776.0 -1045.0 733.0 -1052.0 671.0 -1112.0 661.0 -1162.0 691.0 -1142.0 741.0 -1089.0 809.0 -1055.0 820.0 -1077.0 841.0 -1123.0 925.0 -1114.0 978.0 </vector>
              <vector>-1126.0 948.0 -1077.0 944.0 -1062.0 881.0 -1066.0 842.0 -1060.0 835.0 -1055.0 847.0 -1060.0 892.0 -1052.0 950.0 -1010.0 957.0 -973.0 939.0 -985.0 865.0 -1018.0 825.0 -1035.0 812.0 -1025.0 799.0 -985.0 758.0 -962.0 712.0 -991.0 683.0 -1033.0 687.0 -1054.0 728.0 -1058.0 782.0 -1057.0 808.0 -1066.0 791.0 -1065.0 731.0 -1092.0 683.0 -1134.0 679.0 -1161.0 709.0 -1155.0 763.0 -1095.0 820.0 -1080.0 822.0 -1101.0 826.0 -1143.0 868.0 -1165.0 931.0 </vector>
              <vector>-912.0 1295.0 -828.0 1313.0 -745.0 1221.0 -754.0 1131.0 -742.0 1114.0 -725.0 1135.0 -731.0 1218.0 -670.0 1305.0 -603.0 1298.0 -547.0 1238.0 -597.0 1170.0 -677.0 1134.0 -711.0 1119.0 -680.0 1119.0 -615.0 1115.0 -534.0 1051.0 -547.0 967.0 -603.0 930.0 -675.0 971.0 -728.0 1072.0 -741.0 1097.0 -759.0 1070.0 -801.0 962.0 -885.0 923.0 -945.0 961.0 -975.0 1019.0 -944.0 1094.0 -802.0 1127.0 -758.0 1113.0 -796.0 1120.0 -911.0 1152.0 -954.0 1215.0 </vector>
              <vector>-1064.0 926.0 -1007.0 926.0 -972.0 871.0 -991.0 762.0 -978.0 751.0 -975.0 775.0 -985.0 861.0 -935.0 921.0 -876.0 920.0 -841.0 866.0 -859.0 801.0 -929.0 751.0 -937.0 743.0 -890.0 747.0 -841.0 706.0 -829.0 638.0 -874.0 597.0 -925.0 596.0 -968.0 629.0 -972.0 712.0 -977.0 730.0 -968.0 681.0 -989.0 619.0 -1058.0 590.0 -1092.0 619.0 -1101.0 665.0 -1093.0 723.0 -1038.0 752.0 -1012.0 748.0 -1072.0 756.0 -1122.0 821.0 -1113.0 901.0 </vector>
              <vector>-977.0 1053.0 -903.0 1054.0 -876.0 971.0 -895.0 913.0 -874.0 907.0 -866.0 933.0 -853.0 1051.0 -804.0 1077.0 -750.0 1047.0 -714.0 956.0 -766.0 908.0 -837.0 889.0 -866.0 894.0 -843.0 912.0 -749.0 943.0 -688.0 887.0 -703.0 831.0 -723.0 791.0 -797.0 786.0 -859.0 867.0 -875.0 881.0 -892.0 863.0 -901.0 769.0 -958.0 739.0 -1004.0 760.0 -1044.0 811.0 -1029.0 863.0 -937.0 902.0 -908.0 901.0 -956.0 909.0 -1008.0 957.0 -1023.0 1024.0 </vector>
              <vector>-1141.0 882.0 -1114.0 896.0 -1077.0 881.0 -1048.0 813.0 -1057.0 788.0 -1058.0 799.0 -1061.0 837.0 -1027.0 890.0 -981.0 883.0 -959.0 849.0 -985.0 796.0 -1030.0 774.0 -1042.0 780.0 -1013.0 789.0 -965.0 745.0 -966.0 701.0 -989.0 680.0 -1029.0 670.0 -1058.0 692.0 -1067.0 753.0 -1055.0 778.0 -1055.0 767.0 -1045.0 726.0 -1086.0 671.0 -1120.0 669.0 -1149.0 688.0 -1141.0 744.0 -1092.0 783.0 -1071.0 774.0 -1112.0 782.0 -1153.0 840.0 -1155.0 871.0 </vector>
              <vector>-1057.0 944.0 -1025.0 936.0 -1021.0 873.0 -1054.0 821.0 -1035.0 811.0 -1025.0 831.0 -1025.0 894.0 -984.0 935.0 -960.0 925.0 -937.0 907.0 -942.0 852.0 -1002.0 809.0 -1016.0 804.0 -1002.0 795.0 -961.0 755.0 -956.0 703.0 -985.0 684.0 -1020.0 682.0 -1047.0 719.0 -1051.0 770.0 -1039.0 791.0 -1049.0 785.0 -1040.0 751.0 -1041.0 692.0 -1071.0 685.0 -1101.0 693.0 -1109.0 748.0 -1088.0 799.0 -1068.0 814.0 -1098.0 840.0 -1115.0 895.0 -1089.0 944.0 </vector>
              <vector>-1075.0 921.0 -1012.0 921.0 -979.0 845.0 -1030.0 740.0 -1021.0 738.0 -1014.0 753.0 -1034.0 854.0 -961.0 922.0 -902.0 903.0 -861.0 851.0 -868.0 792.0 -980.0 735.0 -997.0 741.0 -941.0 768.0 -885.0 755.0 -859.0 710.0 -885.0 662.0 -925.0 641.0 -980.0 652.0 -1014.0 704.0 -1028.0 716.0 -1056.0 687.0 -1099.0 637.0 -1159.0 639.0 -1182.0 687.0 -1185.0 731.0 -1144.0 784.0 -1061.0 751.0 -1052.0 733.0 -1115.0 768.0 -1155.0 829.0 -1106.0 918.0 </vector>
              <vector>-1140.0 878.0 -1078.0 876.0 -1048.0 828.0 -1027.0 771.0 -1008.0 766.0 -994.0 800.0 -993.0 896.0 -965.0 928.0 -918.0 925.0 -881.0 882.0 -891.0 838.0 -956.0 780.0 -978.0 764.0 -953.0 759.0 -899.0 726.0 -884.0 659.0 -904.0 613.0 -947.0 601.0 -996.0 639.0 -1009.0 691.0 -1021.0 707.0 -1047.0 681.0 -1056.0 621.0 -1118.0 569.0 -1170.0 576.0 -1181.0 624.0 -1126.0 688.0 -1060.0 716.0 -1031.0 726.0 -1073.0 731.0 -1129.0 759.0 -1175.0 821.0 </vector>
              <vector>-1099.0 866.0 -1045.0 865.0 -1017.0 803.0 -1020.0 755.0 -1019.0 738.0 -1012.0 751.0 -1017.0 791.0 -1019.0 848.0 -965.0 865.0 -935.0 841.0 -944.0 783.0 -983.0 741.0 -1001.0 733.0 -976.0 732.0 -929.0 685.0 -928.0 646.0 -951.0 623.0 -990.0 622.0 -1006.0 643.0 -1008.0 721.0 -1016.0 721.0 -1014.0 697.0 -1014.0 633.0 -1041.0 594.0 -1083.0 598.0 -1116.0 619.0 -1109.0 669.0 -1052.0 726.0 -1028.0 735.0 -1042.0 741.0 -1100.0 776.0 -1132.0 836.0 </vector>
              <vector>-1122.0 994.0 -1076.0 967.0 -1077.0 850.0 -1091.0 812.0 -1076.0 810.0 -1070.0 829.0 -1096.0 896.0 -1078.0 989.0 -1018.0 1002.0 -952.0 954.0 -981.0 892.0 -1035.0 848.0 -1038.0 806.0 -1026.0 785.0 -999.0 754.0 -956.0 668.0 -1007.0 613.0 -1054.0 614.0 -1066.0 687.0 -1055.0 782.0 -1059.0 799.0 -1061.0 764.0 -1053.0 673.0 -1083.0 610.0 -1164.0 601.0 -1192.0 668.0 -1118.0 783.0 -1093.0 795.0 -1129.0 803.0 -1185.0 851.0 -1204.0 935.0 -1159.0 990.0 </vector>
              <vector>-1102.0 869.0 -1068.0 871.0 -1027.0 827.0 -1018.0 765.0 -1001.0 752.0 -1003.0 775.0 -1007.0 846.0 -958.0 907.0 -922.0 895.0 -889.0 864.0 -918.0 783.0 -947.0 756.0 -969.0 735.0 -939.0 733.0 -888.0 654.0 -904.0 593.0 -930.0 583.0 -972.0 583.0 -998.0 656.0 -981.0 719.0 -995.0 737.0 -993.0 717.0 -980.0 661.0 -1009.0 608.0 -1043.0 597.0 -1087.0 613.0 -1093.0 674.0 -1045.0 736.0 -1030.0 740.0 -1077.0 747.0 -1123.0 791.0 -1134.0 848.0 </vector>
              <vector>-1225.0 1056.0 -1122.0 1077.0 -1063.0 982.0 -1079.0 873.0 -1057.0 853.0 -1071.0 900.0 -1117.0 1013.0 -1053.0 1110.0 -952.0 1107.0 -885.0 1049.0 -914.0 946.0 -986.0 882.0 -1034.0 840.0 -1013.0 823.0 -932.0 789.0 -872.0 695.0 -901.0 616.0 -977.0 594.0 -1028.0 667.0 -1017.0 779.0 -1045.0 808.0 -1028.0 761.0 -1012.0 644.0 -1067.0 566.0 -1162.0 570.0 -1217.0 602.0 -1226.0 678.0 -1141.0 789.0 -1107.0 824.0 -1130.0 855.0 -1203.0 885.0 -1264.0 962.0 </vector>
              <vector>-1161.0 1016.0 -1090.0 1014.0 -1073.0 934.0 -1079.0 851.0 -1071.0 824.0 -1070.0 868.0 -1079.0 965.0 -1002.0 1024.0 -958.0 1006.0 -925.0 966.0 -970.0 902.0 -1036.0 828.0 -1045.0 795.0 -1008.0 779.0 -934.0 689.0 -934.0 610.0 -978.0 596.0 -1037.0 576.0 -1066.0 630.0 -1069.0 739.0 -1057.0 805.0 -1061.0 765.0 -1058.0 663.0 -1091.0 618.0 -1143.0 623.0 -1191.0 650.0 -1194.0 707.0 -1126.0 795.0 -1102.0 812.0 -1145.0 825.0 -1194.0 905.0 -1221.0 986.0 </vector>
              <vector>-1186.0 1021.0 -1099.0 1036.0 -1057.0 945.0 -1062.0 844.0 -1065.0 811.0 -1077.0 832.0 -1103.0 898.0 -1089.0 1005.0 -1017.0 1030.0 -934.0 981.0 -953.0 881.0 -1008.0 816.0 -1028.0 807.0 -976.0 796.0 -882.0 701.0 -886.0 619.0 -936.0 591.0 -1024.0 596.0 -1062.0 681.0 -1058.0 761.0 -1057.0 785.0 -1062.0 739.0 -1087.0 616.0 -1135.0 587.0 -1197.0 604.0 -1239.0 632.0 -1248.0 704.0 -1113.0 807.0 -1087.0 816.0 -1141.0 824.0 -1226.0 892.0 -1244.0 960.0 </vector>
              <vector>-1129.0 1025.0 -1037.0 1016.0 -997.0 920.0 -1025.0 828.0 -1034.0 792.0 -1041.0 820.0 -1078.0 968.0 -1002.0 1033.0 -956.0 1006.0 -874.0 968.0 -880.0 874.0 -990.0 793.0 -1010.0 776.0 -970.0 769.0 -892.0 721.0 -869.0 620.0 -938.0 547.0 -1062.0 567.0 -1075.0 643.0 -1046.0 733.0 -1040.0 760.0 -1036.0 716.0 -1030.0 591.0 -1118.0 542.0 -1171.0 575.0 -1226.0 628.0 -1214.0 711.0 -1087.0 775.0 -1057.0 788.0 -1089.0 807.0 -1171.0 914.0 -1183.0 957.0 </vector>
              <vector>-1149.0 920.0 -1120.0 942.0 -1078.0 932.0 -1067.0 854.0 -1062.0 827.0 -1053.0 860.0 -1037.0 948.0 -997.0 950.0 -972.0 936.0 -940.0 904.0 -952.0 861.0 -1025.0 833.0 -1044.0 832.0 -1012.0 823.0 -957.0 789.0 -952.0 741.0 -984.0 717.0 -1025.0 708.0 -1051.0 731.0 -1058.0 798.0 -1060.0 816.0 -1067.0 800.0 -1065.0 731.0 -1090.0 712.0 -1125.0 718.0 -1166.0 750.0 -1169.0 776.0 -1112.0 823.0 -1081.0 825.0 -1117.0 828.0 -1171.0 851.0 -1181.0 886.0 </vector>
              <vector>-1084.0 959.0 -1035.0 950.0 -997.0 906.0 -1015.0 795.0 -999.0 776.0 -983.0 800.0 -1056.0 914.0 -1045.0 953.0 -997.0 964.0 -946.0 979.0 -921.0 910.0 -956.0 818.0 -958.0 777.0 -930.0 759.0 -882.0 672.0 -928.0 618.0 -956.0 627.0 -1002.0 633.0 -1016.0 676.0 -984.0 750.0 -997.0 762.0 -1022.0 763.0 -1020.0 702.0 -1027.0 647.0 -1074.0 644.0 -1112.0 664.0 -1120.0 712.0 -1059.0 775.0 -1032.0 781.0 -1061.0 799.0 -1140.0 889.0 -1124.0 938.0 </vector>
              <vector>-984.0 1030.0 -955.0 995.0 -989.0 910.0 -1045.0 873.0 -1039.0 857.0 -1020.0 864.0 -991.0 937.0 -922.0 977.0 -892.0 952.0 -882.0 890.0 -932.0 849.0 -995.0 832.0 -1012.0 837.0 -986.0 817.0 -937.0 771.0 -934.0 691.0 -984.0 671.0 -1038.0 684.0 -1058.0 754.0 -1033.0 817.0 -1037.0 834.0 -1049.0 825.0 -1033.0 759.0 -1045.0 672.0 -1118.0 660.0 -1165.0 700.0 -1143.0 775.0 -1071.0 838.0 -1064.0 862.0 -1072.0 881.0 -1085.0 993.0 -1033.0 1048.0 </vector>
              <vector>-1134.0 878.0 -1099.0 873.0 -1064.0 814.0 -1085.0 757.0 -1081.0 735.0 -1078.0 757.0 -1085.0 823.0 -1036.0 874.0 -1003.0 868.0 -975.0 827.0 -993.0 785.0 -1050.0 746.0 -1062.0 743.0 -1038.0 723.0 -998.0 678.0 -998.0 618.0 -1025.0 599.0 -1053.0 597.0 -1094.0 645.0 -1089.0 699.0 -1082.0 723.0 -1094.0 693.0 -1073.0 624.0 -1104.0 579.0 -1135.0 585.0 -1165.0 597.0 -1160.0 656.0 -1122.0 711.0 -1104.0 735.0 -1133.0 745.0 -1177.0 802.0 -1163.0 868.0 </vector>
              <vector>-1117.0 912.0 -1065.0 909.0 -1038.0 851.0 -1043.0 802.0 -1042.0 787.0 -1037.0 811.0 -1033.0 880.0 -979.0 908.0 -953.0 890.0 -933.0 868.0 -958.0 793.0 -1010.0 774.0 -1025.0 771.0 -992.0 765.0 -937.0 724.0 -940.0 684.0 -970.0 654.0 -1020.0 645.0 -1059.0 684.0 -1049.0 745.0 -1037.0 770.0 -1051.0 754.0 -1055.0 718.0 -1084.0 681.0 -1139.0 693.0 -1163.0 722.0 -1153.0 766.0 -1079.0 781.0 -1064.0 781.0 -1093.0 785.0 -1143.0 826.0 -1151.0 867.0 </vector>
              <vector>-1166.0 868.0 -1114.0 889.0 -1091.0 851.0 -1078.0 806.0 -1082.0 775.0 -1077.0 792.0 -1070.0 850.0 -1014.0 889.0 -974.0 864.0 -967.0 814.0 -993.0 780.0 -1060.0 764.0 -1070.0 769.0 -1047.0 765.0 -1004.0 750.0 -978.0 697.0 -1004.0 658.0 -1044.0 645.0 -1088.0 681.0 -1100.0 736.0 -1078.0 754.0 -1094.0 730.0 -1106.0 671.0 -1137.0 649.0 -1170.0 658.0 -1198.0 681.0 -1186.0 724.0 -1122.0 772.0 -1096.0 764.0 -1114.0 764.0 -1189.0 797.0 -1198.0 829.0 </vector>
              <vector>-1084.0 950.0 -1038.0 971.0 -1001.0 950.0 -986.0 874.0 -1001.0 840.0 -1008.0 851.0 -1019.0 914.0 -974.0 958.0 -929.0 953.0 -898.0 918.0 -893.0 867.0 -963.0 834.0 -983.0 834.0 -945.0 841.0 -892.0 820.0 -866.0 751.0 -897.0 717.0 -940.0 704.0 -980.0 722.0 -1013.0 791.0 -992.0 828.0 -990.0 799.0 -1003.0 740.0 -1033.0 707.0 -1072.0 713.0 -1112.0 739.0 -1107.0 791.0 -1038.0 851.0 -1012.0 837.0 -1050.0 839.0 -1100.0 873.0 -1124.0 923.0 </vector>
              <vector>-1117.0 956.0 -1055.0 949.0 -1015.0 887.0 -1036.0 826.0 -1030.0 806.0 -1022.0 829.0 -1036.0 915.0 -999.0 964.0 -940.0 973.0 -898.0 929.0 -922.0 858.0 -990.0 811.0 -1012.0 809.0 -972.0 808.0 -877.0 753.0 -872.0 695.0 -903.0 647.0 -962.0 638.0 -1016.0 682.0 -1016.0 774.0 -1026.0 785.0 -1031.0 753.0 -1041.0 670.0 -1090.0 636.0 -1153.0 653.0 -1168.0 695.0 -1152.0 753.0 -1062.0 802.0 -1042.0 800.0 -1082.0 802.0 -1147.0 862.0 -1153.0 910.0 </vector>
              <vector>-1135.0 943.0 -1087.0 950.0 -1028.0 885.0 -1015.0 831.0 -1009.0 815.0 -1006.0 843.0 -1013.0 890.0 -984.0 955.0 -907.0 962.0 -905.0 924.0 -939.0 871.0 -976.0 825.0 -995.0 820.0 -956.0 818.0 -904.0 760.0 -898.0 712.0 -920.0 684.0 -967.0 685.0 -1008.0 742.0 -1008.0 785.0 -1004.0 800.0 -1025.0 780.0 -1062.0 719.0 -1112.0 689.0 -1143.0 695.0 -1156.0 719.0 -1145.0 779.0 -1058.0 825.0 -1035.0 809.0 -1076.0 811.0 -1128.0 844.0 -1151.0 897.0 </vector>
              <vector>-1172.0 1002.0 -1072.0 1027.0 -1006.0 982.0 -1015.0 839.0 -1027.0 792.0 -1021.0 811.0 -1041.0 994.0 -958.0 1054.0 -904.0 1052.0 -840.0 1016.0 -843.0 915.0 -952.0 792.0 -983.0 792.0 -934.0 785.0 -818.0 681.0 -819.0 574.0 -881.0 526.0 -973.0 505.0 -1038.0 573.0 -1045.0 748.0 -1025.0 774.0 -1015.0 740.0 -1004.0 584.0 -1085.0 499.0 -1141.0 511.0 -1243.0 584.0 -1229.0 685.0 -1119.0 783.0 -1072.0 788.0 -1102.0 792.0 -1197.0 821.0 -1244.0 900.0 </vector>
              <vector>-1148.0 964.0 -1115.0 951.0 -1094.0 899.0 -1089.0 851.0 -1081.0 840.0 -1068.0 855.0 -1045.0 930.0 -1016.0 951.0 -995.0 934.0 -979.0 908.0 -1013.0 864.0 -1051.0 841.0 -1065.0 844.0 -1049.0 847.0 -1008.0 837.0 -974.0 785.0 -985.0 758.0 -1021.0 755.0 -1054.0 786.0 -1060.0 827.0 -1075.0 832.0 -1090.0 818.0 -1096.0 750.0 -1119.0 723.0 -1147.0 733.0 -1164.0 749.0 -1156.0 788.0 -1109.0 835.0 -1099.0 841.0 -1109.0 843.0 -1137.0 874.0 -1159.0 922.0 </vector>
              <vector>-1132.0 868.0 -1097.0 876.0 -1071.0 861.0 -1057.0 811.0 -1062.0 787.0 -1056.0 799.0 -1063.0 854.0 -1030.0 886.0 -999.0 881.0 -976.0 844.0 -983.0 809.0 -1025.0 783.0 -1050.0 784.0 -1029.0 780.0 -996.0 769.0 -983.0 740.0 -1003.0 716.0 -1031.0 711.0 -1055.0 732.0 -1065.0 764.0 -1065.0 776.0 -1069.0 765.0 -1076.0 738.0 -1108.0 713.0 -1148.0 722.0 -1158.0 750.0 -1137.0 783.0 -1091.0 791.0 -1077.0 781.0 -1101.0 780.0 -1140.0 812.0 -1148.0 853.0 </vector>
              <vector>-1053.0 864.0 -1014.0 858.0 -1000.0 809.0 -1011.0 773.0 -1003.0 771.0 -997.0 789.0 -1002.0 855.0 -969.0 871.0 -945.0 867.0 -920.0 841.0 -942.0 809.0 -975.0 783.0 -987.0 761.0 -959.0 748.0 -926.0 711.0 -929.0 665.0 -953.0 651.0 -988.0 649.0 -1008.0 687.0 -1005.0 733.0 -1011.0 746.0 -1017.0 724.0 -1018.0 670.0 -1054.0 643.0 -1082.0 647.0 -1105.0 670.0 -1092.0 715.0 -1042.0 750.0 -1025.0 759.0 -1052.0 766.0 -1083.0 824.0 -1075.0 856.0 </vector>
              <vector>-1129.0 859.0 -1107.0 886.0 -1064.0 880.0 -1038.0 812.0 -1045.0 771.0 -1062.0 771.0 -1076.0 827.0 -1037.0 859.0 -1000.0 847.0 -972.0 828.0 -977.0 784.0 -1029.0 751.0 -1042.0 759.0 -1038.0 780.0 -987.0 790.0 -958.0 746.0 -969.0 719.0 -1000.0 683.0 -1034.0 684.0 -1058.0 747.0 -1056.0 767.0 -1041.0 749.0 -1035.0 710.0 -1063.0 686.0 -1099.0 699.0 -1131.0 716.0 -1133.0 758.0 -1075.0 791.0 -1053.0 787.0 -1070.0 784.0 -1104.0 791.0 -1134.0 813.0 </vector>
              <vector>-963.0 1032.0 -881.0 1031.0 -850.0 981.0 -849.0 898.0 -829.0 887.0 -809.0 902.0 -845.0 995.0 -800.0 1048.0 -751.0 1051.0 -697.0 1003.0 -713.0 946.0 -770.0 882.0 -781.0 870.0 -744.0 853.0 -688.0 786.0 -695.0 719.0 -746.0 685.0 -815.0 710.0 -822.0 789.0 -819.0 855.0 -840.0 859.0 -856.0 832.0 -874.0 727.0 -901.0 712.0 -949.0 718.0 -979.0 756.0 -987.0 807.0 -877.0 881.0 -850.0 879.0 -893.0 878.0 -976.0 925.0 -995.0 979.0 </vector>
              <vector>-955.0 1020.0 -919.0 1035.0 -874.0 991.0 -873.0 935.0 -861.0 922.0 -846.0 932.0 -839.0 1001.0 -809.0 1030.0 -788.0 1024.0 -764.0 1001.0 -769.0 961.0 -824.0 910.0 -839.0 909.0 -815.0 902.0 -776.0 859.0 -779.0 821.0 -810.0 798.0 -845.0 811.0 -860.0 847.0 -854.0 892.0 -861.0 905.0 -869.0 898.0 -852.0 843.0 -881.0 802.0 -923.0 800.0 -958.0 828.0 -950.0 873.0 -898.0 924.0 -882.0 918.0 -904.0 921.0 -950.0 948.0 -974.0 987.0 </vector>
              <vector>-962.0 1051.0 -920.0 1062.0 -864.0 1020.0 -847.0 944.0 -860.0 924.0 -860.0 943.0 -854.0 1014.0 -792.0 1062.0 -754.0 1051.0 -732.0 1024.0 -748.0 948.0 -821.0 911.0 -833.0 919.0 -797.0 930.0 -744.0 897.0 -743.0 818.0 -764.0 795.0 -818.0 788.0 -858.0 829.0 -868.0 885.0 -856.0 908.0 -849.0 899.0 -853.0 849.0 -896.0 815.0 -949.0 802.0 -971.0 828.0 -965.0 885.0 -890.0 937.0 -883.0 921.0 -924.0 920.0 -976.0 961.0 -986.0 1011.0 </vector>
              <vector>-1048.0 1017.0 -1032.0 1049.0 -978.0 1056.0 -899.0 965.0 -893.0 942.0 -893.0 965.0 -855.0 1027.0 -783.0 1044.0 -752.0 1017.0 -739.0 973.0 -765.0 936.0 -883.0 935.0 -887.0 920.0 -860.0 909.0 -802.0 863.0 -791.0 813.0 -819.0 782.0 -864.0 779.0 -896.0 824.0 -907.0 892.0 -902.0 913.0 -895.0 887.0 -903.0 800.0 -938.0 775.0 -979.0 778.0 -1019.0 811.0 -996.0 873.0 -937.0 920.0 -911.0 932.0 -949.0 921.0 -1042.0 944.0 -1060.0 977.0 </vector>
              <vector>-837.0 989.0 -800.0 977.0 -791.0 915.0 -818.0 861.0 -813.0 860.0 -800.0 879.0 -817.0 969.0 -773.0 1020.0 -746.0 1007.0 -714.0 972.0 -732.0 915.0 -784.0 868.0 -794.0 857.0 -767.0 861.0 -713.0 836.0 -691.0 784.0 -714.0 745.0 -761.0 733.0 -797.0 778.0 -812.0 842.0 -815.0 847.0 -813.0 826.0 -817.0 747.0 -848.0 712.0 -877.0 705.0 -905.0 731.0 -908.0 786.0 -870.0 844.0 -855.0 849.0 -871.0 857.0 -883.0 884.0 -880.0 954.0 </vector>
              <vector>-973.0 1060.0 -907.0 1069.0 -870.0 1023.0 -884.0 919.0 -887.0 909.0 -884.0 934.0 -898.0 1024.0 -852.0 1080.0 -801.0 1064.0 -757.0 1032.0 -787.0 961.0 -854.0 911.0 -863.0 890.0 -848.0 883.0 -798.0 840.0 -766.0 758.0 -810.0 723.0 -860.0 718.0 -901.0 752.0 -900.0 852.0 -877.0 891.0 -878.0 863.0 -877.0 753.0 -909.0 731.0 -963.0 733.0 -996.0 755.0 -1010.0 819.0 -918.0 906.0 -897.0 899.0 -936.0 901.0 -1011.0 964.0 -1020.0 1010.0 </vector>
              <vector>-978.0 938.0 -955.0 950.0 -924.0 939.0 -892.0 882.0 -889.0 847.0 -893.0 873.0 -885.0 933.0 -851.0 957.0 -812.0 950.0 -799.0 931.0 -800.0 892.0 -827.0 861.0 -853.0 849.0 -861.0 848.0 -822.0 839.0 -806.0 795.0 -815.0 762.0 -845.0 742.0 -880.0 762.0 -885.0 827.0 -891.0 840.0 -897.0 833.0 -894.0 790.0 -921.0 754.0 -968.0 773.0 -982.0 820.0 -961.0 844.0 -925.0 855.0 -907.0 850.0 -927.0 845.0 -982.0 874.0 -999.0 922.0 </vector>
              <vector>-960.0 1061.0 -920.0 1071.0 -883.0 1027.0 -886.0 913.0 -872.0 901.0 -857.0 922.0 -824.0 1043.0 -790.0 1069.0 -747.0 1051.0 -721.0 1015.0 -736.0 965.0 -838.0 896.0 -853.0 893.0 -830.0 881.0 -742.0 826.0 -730.0 777.0 -754.0 740.0 -800.0 730.0 -831.0 761.0 -862.0 868.0 -883.0 880.0 -901.0 858.0 -940.0 757.0 -978.0 747.0 -1017.0 760.0 -1051.0 791.0 -1027.0 852.0 -920.0 898.0 -904.0 902.0 -934.0 916.0 -997.0 999.0 -991.0 1050.0 </vector>
              <vector>-1018.0 1084.0 -951.0 1108.0 -895.0 1071.0 -879.0 950.0 -881.0 926.0 -873.0 952.0 -862.0 1061.0 -800.0 1111.0 -739.0 1086.0 -704.0 1028.0 -752.0 943.0 -814.0 920.0 -832.0 924.0 -791.0 911.0 -731.0 818.0 -744.0 760.0 -799.0 745.0 -856.0 767.0 -879.0 839.0 -873.0 905.0 -890.0 901.0 -903.0 869.0 -887.0 769.0 -929.0 701.0 -994.0 706.0 -1047.0 735.0 -1045.0 796.0 -943.0 892.0 -911.0 906.0 -955.0 904.0 -1045.0 991.0 -1052.0 1048.0 </vector>
              <vector>-973.0 1034.0 -932.0 1060.0 -884.0 1033.0 -851.0 945.0 -849.0 907.0 -837.0 927.0 -864.0 1020.0 -842.0 1073.0 -807.0 1072.0 -757.0 1052.0 -781.0 941.0 -818.0 905.0 -830.0 894.0 -801.0 882.0 -750.0 816.0 -747.0 768.0 -789.0 743.0 -844.0 755.0 -860.0 819.0 -849.0 878.0 -850.0 890.0 -855.0 870.0 -876.0 785.0 -907.0 761.0 -947.0 767.0 -977.0 788.0 -978.0 834.0 -898.0 905.0 -865.0 904.0 -892.0 909.0 -947.0 946.0 -989.0 1004.0 </vector>
              <vector>-959.0 1000.0 -931.0 1011.0 -901.0 997.0 -876.0 938.0 -886.0 909.0 -878.0 919.0 -872.0 972.0 -824.0 1002.0 -788.0 983.0 -775.0 958.0 -788.0 923.0 -846.0 889.0 -871.0 898.0 -851.0 896.0 -805.0 859.0 -798.0 814.0 -826.0 798.0 -859.0 791.0 -880.0 825.0 -883.0 885.0 -883.0 898.0 -896.0 883.0 -886.0 849.0 -896.0 801.0 -932.0 801.0 -963.0 815.0 -960.0 851.0 -913.0 906.0 -898.0 899.0 -921.0 895.0 -968.0 931.0 -979.0 967.0 </vector>
              <vector>-902.0 1050.0 -853.0 1046.0 -819.0 999.0 -834.0 953.0 -837.0 939.0 -823.0 953.0 -838.0 997.0 -815.0 1053.0 -785.0 1063.0 -748.0 1041.0 -745.0 988.0 -806.0 930.0 -809.0 940.0 -777.0 934.0 -746.0 888.0 -756.0 845.0 -776.0 827.0 -811.0 829.0 -831.0 868.0 -836.0 916.0 -835.0 928.0 -843.0 914.0 -859.0 857.0 -907.0 831.0 -938.0 838.0 -953.0 858.0 -935.0 909.0 -869.0 951.0 -845.0 936.0 -864.0 927.0 -903.0 969.0 -923.0 1017.0 </vector>
              <vector>-860.0 1062.0 -816.0 1045.0 -793.0 987.0 -818.0 914.0 -807.0 904.0 -794.0 927.0 -809.0 980.0 -770.0 1045.0 -732.0 1044.0 -694.0 994.0 -720.0 939.0 -763.0 904.0 -783.0 893.0 -755.0 876.0 -683.0 797.0 -677.0 755.0 -718.0 726.0 -771.0 717.0 -804.0 797.0 -802.0 863.0 -811.0 880.0 -816.0 850.0 -833.0 754.0 -874.0 721.0 -912.0 735.0 -952.0 782.0 -907.0 856.0 -852.0 893.0 -836.0 899.0 -854.0 910.0 -899.0 969.0 -903.0 1026.0 </vector>
              <vector>-874.0 1017.0 -824.0 1007.0 -804.0 943.0 -818.0 905.0 -810.0 902.0 -803.0 915.0 -797.0 975.0 -746.0 1005.0 -716.0 991.0 -699.0 949.0 -738.0 896.0 -788.0 886.0 -795.0 893.0 -764.0 896.0 -712.0 853.0 -709.0 798.0 -732.0 778.0 -797.0 776.0 -819.0 832.0 -807.0 874.0 -809.0 886.0 -816.0 874.0 -815.0 815.0 -839.0 774.0 -881.0 768.0 -898.0 801.0 -896.0 856.0 -855.0 894.0 -835.0 895.0 -862.0 901.0 -906.0 947.0 -906.0 989.0 </vector>
              <vector>-909.0 1004.0 -881.0 1018.0 -850.0 1011.0 -825.0 949.0 -833.0 919.0 -836.0 936.0 -818.0 1008.0 -769.0 1021.0 -745.0 1014.0 -733.0 969.0 -751.0 929.0 -807.0 909.0 -818.0 913.0 -796.0 917.0 -752.0 896.0 -736.0 844.0 -760.0 821.0 -792.0 810.0 -822.0 835.0 -831.0 888.0 -831.0 910.0 -833.0 901.0 -819.0 873.0 -833.0 820.0 -868.0 817.0 -903.0 843.0 -898.0 891.0 -860.0 924.0 -847.0 912.0 -879.0 908.0 -929.0 943.0 -931.0 985.0 </vector>
              <vector>-912.0 1062.0 -855.0 1048.0 -847.0 1006.0 -846.0 954.0 -842.0 941.0 -832.0 955.0 -836.0 1005.0 -807.0 1054.0 -760.0 1047.0 -736.0 1024.0 -744.0 986.0 -818.0 946.0 -823.0 938.0 -790.0 931.0 -763.0 874.0 -758.0 829.0 -790.0 817.0 -819.0 822.0 -842.0 858.0 -839.0 918.0 -842.0 928.0 -847.0 916.0 -855.0 864.0 -873.0 830.0 -903.0 830.0 -931.0 844.0 -932.0 878.0 -882.0 939.0 -860.0 939.0 -870.0 948.0 -910.0 987.0 -934.0 1023.0 </vector>
              <vector>-980.0 1048.0 -931.0 1055.0 -891.0 1028.0 -863.0 954.0 -857.0 938.0 -848.0 951.0 -823.0 1029.0 -746.0 1049.0 -710.0 1025.0 -704.0 998.0 -751.0 944.0 -824.0 923.0 -836.0 928.0 -799.0 944.0 -736.0 922.0 -714.0 863.0 -723.0 838.0 -766.0 819.0 -831.0 848.0 -852.0 904.0 -859.0 918.0 -870.0 901.0 -900.0 842.0 -963.0 823.0 -998.0 828.0 -1014.0 863.0 -985.0 913.0 -904.0 943.0 -879.0 927.0 -908.0 927.0 -967.0 966.0 -1000.0 1018.0 </vector>
              <vector>-698.0 1286.0 -646.0 1290.0 -609.0 1260.0 -608.0 1189.0 -610.0 1180.0 -616.0 1190.0 -627.0 1245.0 -577.0 1300.0 -539.0 1290.0 -511.0 1260.0 -519.0 1219.0 -582.0 1173.0 -594.0 1183.0 -560.0 1186.0 -523.0 1125.0 -543.0 1081.0 -576.0 1069.0 -599.0 1067.0 -637.0 1095.0 -633.0 1143.0 -618.0 1173.0 -617.0 1159.0 -610.0 1121.0 -618.0 1071.0 -660.0 1060.0 -695.0 1070.0 -710.0 1115.0 -653.0 1179.0 -634.0 1175.0 -662.0 1175.0 -702.0 1202.0 -719.0 1246.0 </vector>
              <vector>-929.0 1022.0 -900.0 1033.0 -872.0 1011.0 -858.0 964.0 -864.0 929.0 -864.0 954.0 -844.0 1006.0 -812.0 1020.0 -785.0 1009.0 -776.0 982.0 -795.0 950.0 -832.0 927.0 -855.0 924.0 -841.0 923.0 -800.0 916.0 -762.0 877.0 -766.0 840.0 -803.0 825.0 -835.0 845.0 -853.0 896.0 -868.0 909.0 -873.0 895.0 -894.0 837.0 -926.0 821.0 -956.0 839.0 -970.0 867.0 -952.0 911.0 -892.0 929.0 -879.0 923.0 -913.0 934.0 -949.0 963.0 -950.0 1002.0 </vector>
              <vector>-1007.0 1017.0 -955.0 1033.0 -896.0 988.0 -883.0 889.0 -879.0 871.0 -873.0 897.0 -874.0 990.0 -841.0 1029.0 -782.0 1032.0 -753.0 992.0 -751.0 946.0 -844.0 867.0 -860.0 866.0 -820.0 855.0 -748.0 785.0 -746.0 712.0 -780.0 686.0 -837.0 696.0 -878.0 761.0 -869.0 839.0 -880.0 851.0 -882.0 810.0 -896.0 724.0 -935.0 691.0 -988.0 688.0 -1021.0 731.0 -1010.0 798.0 -921.0 861.0 -904.0 862.0 -934.0 871.0 -1006.0 910.0 -1031.0 966.0 </vector>
              <vector>-905.0 787.0 -901.0 773.0 -924.0 741.0 -957.0 731.0 -967.0 714.0 -949.0 711.0 -885.0 731.0 -821.0 736.0 -795.0 682.0 -826.0 631.0 -881.0 637.0 -939.0 670.0 -955.0 674.0 -936.0 660.0 -899.0 616.0 -869.0 576.0 -896.0 541.0 -935.0 522.0 -973.0 559.0 -989.0 641.0 -990.0 671.0 -1014.0 647.0 -995.0 598.0 -1010.0 546.0 -1049.0 543.0 -1098.0 559.0 -1105.0 619.0 -1035.0 684.0 -1010.0 716.0 -986.0 748.0 -955.0 778.0 -931.0 793.0 </vector>
              <vector>-1110.0 828.0 -1083.0 827.0 -1061.0 791.0 -1062.0 755.0 -1071.0 753.0 -1070.0 765.0 -1061.0 796.0 -1033.0 817.0 -998.0 804.0 -987.0 785.0 -998.0 759.0 -1044.0 734.0 -1060.0 741.0 -1047.0 744.0 -1019.0 725.0 -1017.0 688.0 -1031.0 684.0 -1053.0 686.0 -1062.0 704.0 -1071.0 727.0 -1074.0 738.0 -1075.0 730.0 -1076.0 703.0 -1107.0 679.0 -1117.0 683.0 -1133.0 689.0 -1132.0 735.0 -1097.0 757.0 -1085.0 750.0 -1097.0 748.0 -1122.0 768.0 -1135.0 805.0 </vector>
              <vector>-1226.0 1077.0 -1161.0 1088.0 -1082.0 1025.0 -1061.0 923.0 -1060.0 888.0 -1052.0 906.0 -1074.0 981.0 -1032.0 1094.0 -946.0 1109.0 -886.0 1049.0 -917.0 917.0 -1016.0 872.0 -1034.0 876.0 -997.0 885.0 -906.0 827.0 -886.0 693.0 -928.0 667.0 -993.0 653.0 -1061.0 718.0 -1071.0 841.0 -1058.0 869.0 -1055.0 852.0 -1039.0 735.0 -1116.0 654.0 -1169.0 662.0 -1212.0 688.0 -1221.0 805.0 -1104.0 890.0 -1086.0 876.0 -1113.0 874.0 -1233.0 938.0 -1269.0 1012.0 </vector>
              <vector>-1077.0 871.0 -1036.0 875.0 -1006.0 848.0 -1009.0 752.0 -1000.0 739.0 -986.0 748.0 -1000.0 834.0 -960.0 889.0 -931.0 881.0 -890.0 857.0 -888.0 803.0 -968.0 730.0 -977.0 721.0 -950.0 720.0 -893.0 667.0 -892.0 597.0 -921.0 572.0 -956.0 562.0 -993.0 601.0 -996.0 694.0 -1010.0 710.0 -1017.0 691.0 -1036.0 620.0 -1069.0 576.0 -1127.0 587.0 -1151.0 618.0 -1144.0 680.0 -1042.0 729.0 -1021.0 719.0 -1053.0 729.0 -1108.0 787.0 -1117.0 831.0 </vector>
              <vector>-852.0 1110.0 -840.0 1158.0 -777.0 1179.0 -720.0 1138.0 -703.0 1123.0 -722.0 1151.0 -744.0 1209.0 -749.0 1253.0 -704.0 1282.0 -673.0 1268.0 -660.0 1209.0 -679.0 1141.0 -685.0 1131.0 -650.0 1150.0 -603.0 1154.0 -556.0 1126.0 -557.0 1082.0 -583.0 1048.0 -639.0 1051.0 -677.0 1100.0 -686.0 1113.0 -666.0 1096.0 -646.0 1044.0 -651.0 984.0 -695.0 969.0 -739.0 980.0 -746.0 1017.0 -726.0 1090.0 -700.0 1113.0 -715.0 1103.0 -792.0 1072.0 -844.0 1073.0 </vector>
              <vector>-958.0 1109.0 -897.0 1094.0 -903.0 972.0 -917.0 924.0 -905.0 911.0 -895.0 947.0 -874.0 1043.0 -799.0 1098.0 -749.0 1078.0 -731.0 1019.0 -783.0 954.0 -866.0 909.0 -871.0 893.0 -834.0 876.0 -753.0 788.0 -757.0 725.0 -788.0 702.0 -832.0 691.0 -884.0 732.0 -907.0 838.0 -914.0 872.0 -926.0 836.0 -945.0 714.0 -971.0 682.0 -1016.0 691.0 -1055.0 720.0 -1066.0 768.0 -957.0 886.0 -928.0 896.0 -952.0 914.0 -971.0 960.0 -1006.0 1066.0 </vector>
              <vector>-980.0 987.0 -938.0 1008.0 -878.0 978.0 -869.0 913.0 -864.0 896.0 -862.0 914.0 -839.0 990.0 -792.0 1004.0 -751.0 980.0 -724.0 947.0 -750.0 900.0 -820.0 881.0 -844.0 879.0 -789.0 872.0 -736.0 823.0 -741.0 773.0 -764.0 759.0 -824.0 743.0 -858.0 786.0 -860.0 842.0 -866.0 859.0 -864.0 831.0 -879.0 764.0 -923.0 743.0 -971.0 766.0 -991.0 796.0 -979.0 845.0 -912.0 878.0 -901.0 872.0 -940.0 872.0 -1001.0 909.0 -1006.0 947.0 </vector>
              <vector>-988.0 1002.0 -952.0 1007.0 -914.0 968.0 -908.0 895.0 -904.0 881.0 -897.0 894.0 -900.0 971.0 -867.0 1000.0 -831.0 1002.0 -815.0 977.0 -827.0 922.0 -874.0 883.0 -884.0 874.0 -865.0 871.0 -819.0 835.0 -807.0 786.0 -829.0 767.0 -855.0 762.0 -882.0 788.0 -898.0 840.0 -906.0 863.0 -908.0 849.0 -906.0 781.0 -928.0 752.0 -967.0 756.0 -989.0 772.0 -992.0 801.0 -943.0 871.0 -926.0 876.0 -949.0 884.0 -999.0 927.0 -1010.0 968.0 </vector>
              <vector>-960.0 1055.0 -903.0 1035.0 -896.0 971.0 -905.0 944.0 -899.0 928.0 -896.0 942.0 -897.0 982.0 -861.0 1037.0 -805.0 1027.0 -796.0 983.0 -836.0 946.0 -876.0 930.0 -885.0 924.0 -867.0 920.0 -827.0 882.0 -820.0 836.0 -855.0 808.0 -893.0 815.0 -914.0 852.0 -909.0 897.0 -902.0 913.0 -904.0 894.0 -892.0 844.0 -921.0 796.0 -952.0 799.0 -985.0 829.0 -963.0 887.0 -925.0 913.0 -911.0 923.0 -920.0 930.0 -960.0 954.0 -986.0 1014.0 </vector>
              <vector>-983.0 1005.0 -953.0 1016.0 -913.0 966.0 -907.0 902.0 -894.0 900.0 -885.0 905.0 -899.0 966.0 -870.0 1022.0 -833.0 1025.0 -819.0 1009.0 -811.0 965.0 -859.0 900.0 -872.0 892.0 -855.0 884.0 -808.0 824.0 -808.0 784.0 -826.0 777.0 -848.0 765.0 -889.0 803.0 -892.0 873.0 -900.0 876.0 -908.0 860.0 -943.0 792.0 -975.0 771.0 -996.0 787.0 -1014.0 804.0 -966.0 839.0 -929.0 876.0 -908.0 884.0 -938.0 889.0 -1000.0 946.0 -1006.0 983.0 </vector>
              <vector>-982.0 1123.0 -928.0 1127.0 -901.0 1045.0 -902.0 956.0 -886.0 956.0 -873.0 978.0 -856.0 1062.0 -785.0 1127.0 -744.0 1105.0 -710.0 1079.0 -757.0 1004.0 -835.0 954.0 -857.0 946.0 -824.0 947.0 -749.0 901.0 -729.0 794.0 -761.0 774.0 -804.0 764.0 -874.0 848.0 -873.0 921.0 -886.0 929.0 -902.0 908.0 -928.0 828.0 -977.0 759.0 -1018.0 773.0 -1052.0 803.0 -1037.0 879.0 -933.0 935.0 -910.0 940.0 -948.0 943.0 -1022.0 1025.0 -1024.0 1100.0 </vector>
              <vector>-1011.0 971.0 -989.0 990.0 -939.0 983.0 -903.0 914.0 -911.0 900.0 -919.0 917.0 -918.0 970.0 -880.0 1004.0 -839.0 1001.0 -818.0 963.0 -832.0 914.0 -881.0 883.0 -901.0 884.0 -887.0 900.0 -828.0 886.0 -802.0 827.0 -819.0 800.0 -853.0 787.0 -899.0 813.0 -919.0 854.0 -908.0 878.0 -902.0 867.0 -894.0 828.0 -919.0 785.0 -952.0 782.0 -982.0 793.0 -992.0 830.0 -939.0 891.0 -915.0 889.0 -936.0 879.0 -1011.0 906.0 -1024.0 937.0 </vector>
              <vector>-942.0 1000.0 -913.0 1012.0 -874.0 988.0 -868.0 897.0 -857.0 892.0 -852.0 906.0 -861.0 992.0 -831.0 1027.0 -796.0 1023.0 -767.0 1008.0 -760.0 963.0 -819.0 892.0 -830.0 881.0 -801.0 867.0 -735.0 820.0 -732.0 768.0 -755.0 749.0 -781.0 738.0 -823.0 756.0 -841.0 859.0 -858.0 870.0 -865.0 858.0 -863.0 783.0 -888.0 739.0 -925.0 742.0 -954.0 756.0 -963.0 805.0 -888.0 871.0 -866.0 879.0 -898.0 885.0 -966.0 951.0 -965.0 985.0 </vector>
              <vector>-899.0 979.0 -871.0 984.0 -852.0 950.0 -851.0 914.0 -845.0 907.0 -846.0 918.0 -854.0 966.0 -820.0 994.0 -799.0 989.0 -783.0 973.0 -776.0 942.0 -815.0 903.0 -830.0 903.0 -806.0 902.0 -784.0 865.0 -796.0 834.0 -818.0 828.0 -840.0 829.0 -861.0 847.0 -849.0 892.0 -856.0 893.0 -858.0 885.0 -856.0 864.0 -872.0 825.0 -899.0 826.0 -925.0 842.0 -924.0 880.0 -876.0 906.0 -861.0 899.0 -875.0 897.0 -904.0 910.0 -926.0 947.0 </vector>
              <vector>-1134.0 929.0 -1101.0 954.0 -1034.0 931.0 -1001.0 854.0 -1000.0 816.0 -1009.0 834.0 -1030.0 904.0 -1015.0 968.0 -957.0 981.0 -929.0 970.0 -902.0 892.0 -975.0 816.0 -985.0 809.0 -946.0 828.0 -890.0 801.0 -888.0 728.0 -909.0 706.0 -942.0 685.0 -1005.0 734.0 -1005.0 789.0 -998.0 807.0 -993.0 793.0 -971.0 748.0 -1007.0 702.0 -1042.0 693.0 -1087.0 707.0 -1094.0 772.0 -1027.0 815.0 -1010.0 813.0 -1033.0 809.0 -1099.0 809.0 -1148.0 902.0 </vector>
              <vector>-1220.0 996.0 -1183.0 1045.0 -1125.0 965.0 -1113.0 861.0 -1095.0 840.0 -1079.0 861.0 -1078.0 965.0 -1006.0 1031.0 -963.0 1008.0 -915.0 995.0 -952.0 894.0 -1037.0 831.0 -1070.0 820.0 -1031.0 802.0 -930.0 746.0 -898.0 646.0 -938.0 634.0 -985.0 601.0 -1058.0 689.0 -1071.0 787.0 -1094.0 811.0 -1105.0 791.0 -1094.0 658.0 -1155.0 606.0 -1205.0 632.0 -1253.0 633.0 -1262.0 699.0 -1147.0 806.0 -1107.0 821.0 -1140.0 825.0 -1227.0 878.0 -1275.0 965.0 </vector>
              <vector>-1025.0 957.0 -1003.0 957.0 -984.0 903.0 -1005.0 851.0 -990.0 848.0 -979.0 854.0 -995.0 901.0 -978.0 961.0 -947.0 962.0 -925.0 954.0 -916.0 901.0 -951.0 852.0 -963.0 841.0 -944.0 825.0 -911.0 776.0 -915.0 733.0 -941.0 731.0 -971.0 731.0 -993.0 773.0 -972.0 826.0 -989.0 839.0 -987.0 823.0 -974.0 774.0 -991.0 728.0 -1021.0 727.0 -1041.0 721.0 -1072.0 765.0 -1045.0 844.0 -1017.0 841.0 -1043.0 850.0 -1072.0 900.0 -1049.0 956.0 </vector>
              <vector>-1136.0 1013.0 -1088.0 1019.0 -1039.0 967.0 -1025.0 854.0 -1015.0 836.0 -1006.0 851.0 -995.0 983.0 -931.0 1029.0 -885.0 1005.0 -865.0 984.0 -872.0 922.0 -975.0 833.0 -989.0 826.0 -965.0 831.0 -898.0 803.0 -865.0 743.0 -917.0 693.0 -979.0 685.0 -1005.0 717.0 -1022.0 791.0 -1015.0 814.0 -1014.0 792.0 -1030.0 728.0 -1106.0 673.0 -1147.0 689.0 -1170.0 713.0 -1140.0 803.0 -1062.0 841.0 -1035.0 831.0 -1061.0 826.0 -1148.0 906.0 -1181.0 971.0 </vector>
              <vector>-1054.0 849.0 -1020.0 850.0 -977.0 821.0 -975.0 771.0 -969.0 761.0 -964.0 773.0 -969.0 822.0 -924.0 861.0 -884.0 859.0 -866.0 831.0 -878.0 778.0 -942.0 752.0 -955.0 760.0 -937.0 760.0 -885.0 733.0 -874.0 688.0 -900.0 654.0 -963.0 663.0 -984.0 698.0 -983.0 741.0 -977.0 758.0 -976.0 752.0 -963.0 709.0 -985.0 672.0 -1025.0 668.0 -1065.0 686.0 -1068.0 731.0 -1016.0 776.0 -994.0 766.0 -1019.0 761.0 -1050.0 769.0 -1077.0 807.0 </vector>
              <vector>-1133.0 943.0 -1076.0 941.0 -1045.0 871.0 -1033.0 811.0 -1013.0 793.0 -1001.0 810.0 -992.0 851.0 -990.0 925.0 -951.0 947.0 -920.0 921.0 -926.0 831.0 -968.0 787.0 -984.0 785.0 -962.0 782.0 -913.0 747.0 -881.0 692.0 -905.0 640.0 -960.0 652.0 -984.0 703.0 -990.0 770.0 -1012.0 772.0 -1026.0 764.0 -1031.0 711.0 -1052.0 628.0 -1102.0 622.0 -1122.0 669.0 -1099.0 725.0 -1074.0 767.0 -1034.0 780.0 -1066.0 791.0 -1111.0 849.0 -1148.0 896.0 </vector>
              <vector>-1174.0 965.0 -1131.0 975.0 -1099.0 965.0 -1079.0 860.0 -1071.0 846.0 -1055.0 852.0 -1029.0 978.0 -998.0 998.0 -941.0 984.0 -921.0 961.0 -924.0 901.0 -1030.0 827.0 -1057.0 823.0 -1029.0 814.0 -935.0 745.0 -932.0 701.0 -965.0 669.0 -1019.0 661.0 -1065.0 750.0 -1065.0 801.0 -1075.0 812.0 -1085.0 803.0 -1079.0 751.0 -1117.0 677.0 -1174.0 670.0 -1206.0 703.0 -1202.0 768.0 -1107.0 824.0 -1085.0 830.0 -1111.0 838.0 -1207.0 897.0 -1215.0 927.0 </vector>
              <vector>-1008.0 1090.0 -942.0 1124.0 -867.0 1061.0 -839.0 971.0 -835.0 954.0 -819.0 969.0 -780.0 1073.0 -725.0 1117.0 -667.0 1099.0 -644.0 1060.0 -677.0 1002.0 -796.0 938.0 -813.0 943.0 -785.0 943.0 -662.0 886.0 -632.0 828.0 -651.0 795.0 -687.0 770.0 -741.0 780.0 -823.0 907.0 -835.0 934.0 -855.0 920.0 -950.0 796.0 -1020.0 783.0 -1046.0 819.0 -1062.0 856.0 -1037.0 923.0 -878.0 963.0 -850.0 940.0 -870.0 942.0 -942.0 956.0 -1039.0 1023.0 </vector>
              <vector>-1085.0 843.0 -1066.0 881.0 -1002.0 876.0 -976.0 831.0 -962.0 823.0 -960.0 831.0 -982.0 883.0 -949.0 936.0 -922.0 938.0 -882.0 912.0 -894.0 855.0 -938.0 820.0 -941.0 813.0 -925.0 819.0 -868.0 798.0 -849.0 754.0 -874.0 714.0 -924.0 701.0 -962.0 774.0 -954.0 801.0 -958.0 811.0 -961.0 804.0 -955.0 766.0 -985.0 710.0 -1030.0 712.0 -1054.0 731.0 -1061.0 760.0 -1001.0 814.0 -978.0 818.0 -1002.0 820.0 -1059.0 803.0 -1085.0 825.0 </vector>
              <vector>-1130.0 882.0 -1090.0 888.0 -1038.0 848.0 -1026.0 786.0 -1015.0 770.0 -1008.0 774.0 -972.0 869.0 -914.0 883.0 -891.0 861.0 -875.0 830.0 -904.0 791.0 -983.0 759.0 -1000.0 759.0 -990.0 752.0 -919.0 719.0 -899.0 670.0 -921.0 641.0 -949.0 631.0 -974.0 655.0 -1015.0 736.0 -1020.0 751.0 -1021.0 735.0 -1022.0 656.0 -1055.0 621.0 -1078.0 622.0 -1105.0 640.0 -1110.0 682.0 -1054.0 755.0 -1035.0 764.0 -1056.0 771.0 -1118.0 794.0 -1145.0 841.0 </vector>
              <vector>-1072.0 976.0 -1015.0 979.0 -986.0 911.0 -1015.0 849.0 -995.0 856.0 -987.0 862.0 -1006.0 924.0 -966.0 986.0 -925.0 976.0 -887.0 944.0 -898.0 880.0 -953.0 843.0 -971.0 840.0 -944.0 839.0 -904.0 782.0 -909.0 726.0 -942.0 711.0 -988.0 711.0 -1016.0 768.0 -990.0 838.0 -1001.0 838.0 -1008.0 820.0 -1017.0 743.0 -1057.0 719.0 -1108.0 737.0 -1127.0 768.0 -1125.0 794.0 -1037.0 844.0 -1025.0 844.0 -1049.0 844.0 -1085.0 875.0 -1106.0 939.0 </vector>
              <vector>-1107.0 881.0 -1075.0 897.0 -995.0 826.0 -997.0 766.0 -986.0 752.0 -979.0 760.0 -981.0 835.0 -934.0 911.0 -875.0 907.0 -844.0 858.0 -911.0 774.0 -964.0 750.0 -969.0 752.0 -953.0 751.0 -895.0 709.0 -899.0 631.0 -920.0 624.0 -949.0 605.0 -1002.0 651.0 -999.0 723.0 -985.0 739.0 -993.0 728.0 -991.0 667.0 -1033.0 618.0 -1089.0 609.0 -1115.0 636.0 -1101.0 713.0 -1021.0 753.0 -1006.0 751.0 -1030.0 751.0 -1098.0 774.0 -1129.0 854.0 </vector>
              <vector>-1127.0 919.0 -1096.0 935.0 -1049.0 922.0 -1032.0 822.0 -1023.0 801.0 -1013.0 810.0 -1025.0 882.0 -988.0 929.0 -937.0 914.0 -906.0 868.0 -922.0 801.0 -993.0 782.0 -1011.0 790.0 -985.0 792.0 -918.0 741.0 -915.0 666.0 -940.0 651.0 -1013.0 656.0 -1041.0 729.0 -1029.0 771.0 -1029.0 789.0 -1041.0 774.0 -1034.0 711.0 -1068.0 666.0 -1122.0 674.0 -1147.0 700.0 -1150.0 748.0 -1070.0 808.0 -1037.0 802.0 -1080.0 801.0 -1145.0 837.0 -1158.0 885.0 </vector>
              <vector>-1101.0 906.0 -1055.0 917.0 -1005.0 856.0 -1015.0 761.0 -1005.0 751.0 -994.0 762.0 -1017.0 851.0 -981.0 918.0 -953.0 918.0 -916.0 905.0 -895.0 840.0 -944.0 756.0 -967.0 758.0 -935.0 752.0 -881.0 670.0 -904.0 597.0 -935.0 584.0 -981.0 591.0 -1015.0 661.0 -989.0 743.0 -1003.0 737.0 -1002.0 719.0 -1034.0 606.0 -1082.0 590.0 -1114.0 594.0 -1143.0 616.0 -1145.0 679.0 -1048.0 759.0 -1025.0 756.0 -1047.0 753.0 -1122.0 818.0 -1124.0 881.0 </vector>
              <vector>-1132.0 875.0 -1080.0 868.0 -1053.0 800.0 -1075.0 743.0 -1065.0 736.0 -1054.0 744.0 -1019.0 829.0 -965.0 841.0 -936.0 820.0 -935.0 789.0 -965.0 746.0 -1026.0 721.0 -1049.0 721.0 -1021.0 710.0 -970.0 643.0 -980.0 593.0 -1004.0 577.0 -1046.0 576.0 -1082.0 638.0 -1061.0 702.0 -1070.0 712.0 -1077.0 696.0 -1072.0 641.0 -1102.0 596.0 -1149.0 594.0 -1181.0 612.0 -1177.0 671.0 -1107.0 721.0 -1087.0 729.0 -1106.0 735.0 -1136.0 763.0 -1159.0 819.0 </vector>
              <vector>-1058.0 943.0 -1016.0 928.0 -986.0 853.0 -1043.0 766.0 -1023.0 754.0 -1000.0 779.0 -1000.0 899.0 -968.0 934.0 -889.0 933.0 -857.0 872.0 -874.0 811.0 -959.0 753.0 -982.0 751.0 -954.0 749.0 -886.0 668.0 -899.0 591.0 -935.0 563.0 -995.0 571.0 -1035.0 652.0 -1012.0 730.0 -1025.0 740.0 -1047.0 727.0 -1041.0 640.0 -1093.0 586.0 -1135.0 591.0 -1172.0 610.0 -1184.0 681.0 -1102.0 761.0 -1064.0 754.0 -1105.0 775.0 -1125.0 844.0 -1114.0 919.0 </vector>
              <vector>-1219.0 898.0 -1165.0 922.0 -1103.0 888.0 -1095.0 822.0 -1085.0 817.0 -1098.0 839.0 -1125.0 894.0 -1100.0 940.0 -1055.0 955.0 -1022.0 929.0 -1025.0 889.0 -1034.0 837.0 -1065.0 829.0 -1047.0 860.0 -995.0 890.0 -936.0 856.0 -925.0 819.0 -954.0 778.0 -1015.0 760.0 -1062.0 797.0 -1075.0 801.0 -1055.0 790.0 -1009.0 742.0 -1036.0 670.0 -1070.0 661.0 -1112.0 658.0 -1154.0 731.0 -1119.0 794.0 -1099.0 795.0 -1127.0 783.0 -1203.0 801.0 -1230.0 840.0 </vector>
              <vector>-1172.0 1001.0 -1121.0 1011.0 -1038.0 924.0 -1068.0 782.0 -1047.0 786.0 -1044.0 809.0 -1077.0 925.0 -1025.0 1007.0 -964.0 1007.0 -911.0 963.0 -911.0 870.0 -1002.0 781.0 -1024.0 772.0 -973.0 776.0 -865.0 679.0 -862.0 591.0 -897.0 549.0 -938.0 537.0 -1014.0 597.0 -1041.0 741.0 -1044.0 755.0 -1053.0 733.0 -1043.0 600.0 -1087.0 533.0 -1165.0 523.0 -1203.0 554.0 -1218.0 642.0 -1108.0 766.0 -1088.0 764.0 -1124.0 772.0 -1217.0 884.0 -1213.0 970.0 </vector>
              <vector>-1218.0 877.0 -1200.0 907.0 -1113.0 923.0 -1036.0 852.0 -1039.0 817.0 -1043.0 839.0 -1014.0 960.0 -944.0 979.0 -902.0 959.0 -882.0 931.0 -905.0 866.0 -995.0 801.0 -1008.0 803.0 -981.0 811.0 -901.0 731.0 -903.0 661.0 -935.0 631.0 -974.0 622.0 -1025.0 671.0 -1038.0 774.0 -1035.0 790.0 -1039.0 762.0 -1079.0 665.0 -1140.0 633.0 -1187.0 648.0 -1211.0 680.0 -1183.0 757.0 -1074.0 803.0 -1044.0 794.0 -1072.0 786.0 -1165.0 797.0 -1208.0 832.0 </vector>
              <vector>-1097.0 1014.0 -1067.0 1013.0 -1024.0 981.0 -1011.0 861.0 -998.0 849.0 -993.0 866.0 -977.0 944.0 -923.0 1001.0 -889.0 988.0 -875.0 959.0 -889.0 897.0 -947.0 835.0 -963.0 833.0 -935.0 826.0 -884.0 756.0 -874.0 685.0 -898.0 662.0 -950.0 664.0 -990.0 745.0 -995.0 811.0 -1000.0 826.0 -1007.0 801.0 -997.0 692.0 -1030.0 646.0 -1059.0 642.0 -1093.0 652.0 -1108.0 711.0 -1056.0 824.0 -1031.0 832.0 -1064.0 839.0 -1120.0 940.0 -1121.0 994.0 </vector>
              <vector>-1137.0 978.0 -1078.0 982.0 -1034.0 943.0 -1025.0 850.0 -1011.0 846.0 -999.0 861.0 -984.0 975.0 -908.0 1017.0 -875.0 1001.0 -846.0 963.0 -868.0 896.0 -965.0 833.0 -979.0 820.0 -960.0 814.0 -881.0 750.0 -888.0 673.0 -916.0 659.0 -972.0 654.0 -1018.0 721.0 -999.0 796.0 -1011.0 815.0 -1017.0 795.0 -993.0 711.0 -1020.0 666.0 -1069.0 664.0 -1111.0 675.0 -1125.0 727.0 -1062.0 814.0 -1035.0 822.0 -1064.0 830.0 -1143.0 873.0 -1166.0 930.0 </vector>
              <vector>-1147.0 923.0 -1087.0 958.0 -1016.0 932.0 -1003.0 821.0 -1013.0 797.0 -1012.0 830.0 -1003.0 935.0 -936.0 973.0 -877.0 944.0 -839.0 887.0 -863.0 814.0 -967.0 792.0 -984.0 804.0 -945.0 822.0 -865.0 771.0 -868.0 687.0 -908.0 655.0 -967.0 650.0 -1033.0 694.0 -1032.0 763.0 -1015.0 786.0 -1011.0 771.0 -998.0 710.0 -1049.0 639.0 -1114.0 636.0 -1164.0 666.0 -1145.0 754.0 -1067.0 811.0 -1029.0 794.0 -1055.0 772.0 -1156.0 813.0 -1167.0 876.0 </vector>
              <vector>-1173.0 851.0 -1125.0 855.0 -1097.0 830.0 -1055.0 777.0 -1045.0 722.0 -1039.0 741.0 -1042.0 776.0 -1013.0 891.0 -965.0 888.0 -920.0 861.0 -978.0 758.0 -999.0 731.0 -1011.0 718.0 -977.0 723.0 -916.0 704.0 -882.0 649.0 -883.0 607.0 -924.0 600.0 -966.0 621.0 -1024.0 689.0 -1043.0 702.0 -1055.0 685.0 -1104.0 632.0 -1159.0 607.0 -1196.0 619.0 -1215.0 642.0 -1163.0 692.0 -1076.0 718.0 -1057.0 717.0 -1086.0 721.0 -1151.0 741.0 -1190.0 801.0 </vector>
              <vector>-1204.0 978.0 -1141.0 983.0 -1086.0 933.0 -1063.0 801.0 -1063.0 783.0 -1047.0 792.0 -1041.0 939.0 -976.0 1001.0 -895.0 978.0 -871.0 927.0 -908.0 848.0 -1022.0 781.0 -1036.0 771.0 -1005.0 774.0 -884.0 684.0 -877.0 626.0 -918.0 579.0 -985.0 563.0 -1045.0 628.0 -1053.0 741.0 -1064.0 762.0 -1077.0 747.0 -1095.0 646.0 -1141.0 593.0 -1183.0 591.0 -1205.0 617.0 -1190.0 694.0 -1100.0 786.0 -1089.0 781.0 -1112.0 788.0 -1195.0 851.0 -1245.0 918.0 </vector>
              <vector>-1120.0 917.0 -1049.0 901.0 -1015.0 811.0 -1039.0 733.0 -1027.0 731.0 -1024.0 742.0 -1035.0 801.0 -974.0 871.0 -905.0 855.0 -883.0 810.0 -905.0 736.0 -980.0 701.0 -1007.0 714.0 -984.0 727.0 -910.0 719.0 -851.0 653.0 -871.0 591.0 -944.0 554.0 -1008.0 603.0 -1032.0 685.0 -1024.0 711.0 -1014.0 693.0 -979.0 610.0 -1025.0 531.0 -1080.0 529.0 -1126.0 543.0 -1157.0 610.0 -1075.0 708.0 -1049.0 719.0 -1077.0 728.0 -1154.0 787.0 -1168.0 861.0 </vector>
              <vector>-1119.0 1041.0 -1038.0 1053.0 -1020.0 924.0 -1037.0 896.0 -1021.0 877.0 -1023.0 898.0 -1024.0 952.0 -983.0 1019.0 -906.0 994.0 -875.0 963.0 -922.0 892.0 -988.0 868.0 -999.0 874.0 -978.0 876.0 -921.0 833.0 -899.0 776.0 -941.0 729.0 -981.0 727.0 -1021.0 744.0 -1012.0 853.0 -1021.0 863.0 -1029.0 854.0 -1019.0 793.0 -1047.0 723.0 -1119.0 720.0 -1158.0 753.0 -1166.0 819.0 -1065.0 884.0 -1038.0 877.0 -1077.0 877.0 -1169.0 949.0 -1175.0 1002.0 </vector>
              <vector>-1141.0 1097.0 -1050.0 1085.0 -1010.0 926.0 -1089.0 784.0 -1089.0 768.0 -1085.0 837.0 -1101.0 1037.0 -997.0 1143.0 -920.0 1122.0 -852.0 1070.0 -936.0 913.0 -1032.0 851.0 -1050.0 800.0 -996.0 827.0 -825.0 678.0 -856.0 538.0 -908.0 508.0 -996.0 489.0 -1041.0 518.0 -1079.0 760.0 -1087.0 747.0 -1101.0 736.0 -1082.0 600.0 -1150.0 496.0 -1231.0 473.0 -1295.0 504.0 -1323.0 564.0 -1202.0 801.0 -1125.0 787.0 -1183.0 785.0 -1266.0 929.0 -1214.0 1081.0 </vector>
              <vector>-1166.0 926.0 -1089.0 944.0 -1021.0 833.0 -1021.0 763.0 -1013.0 751.0 -1010.0 760.0 -997.0 836.0 -906.0 937.0 -828.0 916.0 -811.0 863.0 -837.0 799.0 -969.0 735.0 -990.0 733.0 -957.0 745.0 -869.0 721.0 -817.0 646.0 -836.0 583.0 -910.0 568.0 -973.0 643.0 -994.0 697.0 -1017.0 713.0 -1041.0 693.0 -1061.0 591.0 -1091.0 532.0 -1153.0 526.0 -1201.0 547.0 -1213.0 596.0 -1093.0 731.0 -1047.0 729.0 -1078.0 737.0 -1199.0 831.0 -1209.0 886.0 </vector>
              <vector>-1124.0 854.0 -1097.0 867.0 -1051.0 861.0 -1021.0 764.0 -1014.0 743.0 -1010.0 764.0 -1002.0 832.0 -964.0 868.0 -927.0 862.0 -907.0 831.0 -926.0 772.0 -972.0 739.0 -997.0 745.0 -986.0 760.0 -928.0 756.0 -892.0 706.0 -906.0 665.0 -946.0 641.0 -1009.0 694.0 -1015.0 716.0 -1018.0 734.0 -1021.0 723.0 -1031.0 689.0 -1065.0 659.0 -1119.0 655.0 -1136.0 676.0 -1139.0 719.0 -1053.0 763.0 -1031.0 747.0 -1058.0 740.0 -1125.0 786.0 -1141.0 828.0 </vector>
              <vector>-1128.0 1022.0 -1079.0 1018.0 -1059.0 978.0 -1066.0 864.0 -1061.0 849.0 -1041.0 856.0 -1045.0 976.0 -997.0 1029.0 -960.0 1023.0 -927.0 999.0 -932.0 946.0 -998.0 835.0 -1028.0 821.0 -1007.0 814.0 -900.0 766.0 -870.0 711.0 -889.0 687.0 -926.0 659.0 -975.0 671.0 -1050.0 771.0 -1055.0 815.0 -1056.0 794.0 -1079.0 696.0 -1127.0 666.0 -1165.0 672.0 -1191.0 700.0 -1187.0 762.0 -1106.0 841.0 -1082.0 848.0 -1100.0 864.0 -1159.0 942.0 -1159.0 987.0 </vector>
              <vector>-1208.0 949.0 -1151.0 973.0 -1083.0 916.0 -1090.0 817.0 -1082.0 797.0 -1079.0 826.0 -1107.0 909.0 -1053.0 985.0 -1006.0 978.0 -963.0 960.0 -956.0 889.0 -1043.0 814.0 -1055.0 788.0 -1027.0 785.0 -953.0 754.0 -940.0 679.0 -978.0 644.0 -1038.0 630.0 -1091.0 668.0 -1097.0 734.0 -1087.0 766.0 -1078.0 737.0 -1088.0 639.0 -1141.0 612.0 -1188.0 620.0 -1218.0 631.0 -1225.0 701.0 -1131.0 779.0 -1106.0 794.0 -1131.0 804.0 -1218.0 844.0 -1233.0 914.0 </vector>
              <vector>-1200.0 920.0 -1165.0 956.0 -1113.0 950.0 -1032.0 814.0 -1014.0 804.0 -991.0 798.0 -1002.0 933.0 -964.0 976.0 -926.0 971.0 -903.0 962.0 -877.0 920.0 -964.0 789.0 -1012.0 795.0 -1006.0 788.0 -928.0 693.0 -935.0 598.0 -963.0 590.0 -989.0 573.0 -1066.0 694.0 -1054.0 764.0 -1036.0 774.0 -1043.0 742.0 -1042.0 666.0 -1078.0 618.0 -1157.0 616.0 -1193.0 665.0 -1182.0 707.0 -1065.0 788.0 -1042.0 787.0 -1079.0 786.0 -1176.0 815.0 -1216.0 875.0 </vector>
              <vector>-1061.0 908.0 -1026.0 907.0 -981.0 834.0 -1008.0 743.0 -996.0 745.0 -986.0 770.0 -996.0 896.0 -957.0 925.0 -918.0 912.0 -878.0 904.0 -868.0 854.0 -950.0 737.0 -970.0 735.0 -932.0 745.0 -860.0 716.0 -828.0 658.0 -859.0 604.0 -912.0 580.0 -979.0 632.0 -985.0 707.0 -995.0 725.0 -984.0 691.0 -998.0 602.0 -1048.0 569.0 -1097.0 574.0 -1130.0 599.0 -1139.0 659.0 -1071.0 730.0 -1037.0 727.0 -1084.0 746.0 -1117.0 845.0 -1087.0 904.0 </vector>
              <vector>-1070.0 921.0 -1010.0 926.0 -951.0 861.0 -973.0 771.0 -951.0 763.0 -934.0 783.0 -972.0 852.0 -943.0 953.0 -878.0 964.0 -837.0 939.0 -811.0 872.0 -883.0 782.0 -901.0 775.0 -860.0 776.0 -785.0 722.0 -779.0 664.0 -825.0 643.0 -878.0 636.0 -917.0 673.0 -939.0 739.0 -955.0 737.0 -972.0 733.0 -1009.0 671.0 -1087.0 659.0 -1117.0 696.0 -1125.0 737.0 -1071.0 797.0 -992.0 786.0 -962.0 751.0 -1008.0 764.0 -1082.0 812.0 -1097.0 873.0 </vector>
              <vector>-1160.0 878.0 -1127.0 891.0 -1088.0 854.0 -1084.0 793.0 -1078.0 777.0 -1071.0 791.0 -1073.0 849.0 -1035.0 901.0 -995.0 885.0 -960.0 862.0 -964.0 816.0 -1035.0 765.0 -1049.0 754.0 -1022.0 748.0 -972.0 690.0 -970.0 644.0 -1002.0 619.0 -1042.0 620.0 -1070.0 659.0 -1065.0 735.0 -1073.0 753.0 -1081.0 734.0 -1078.0 683.0 -1094.0 627.0 -1147.0 630.0 -1185.0 650.0 -1176.0 699.0 -1111.0 758.0 -1091.0 762.0 -1122.0 765.0 -1186.0 811.0 -1185.0 854.0 </vector>
              <vector>-1267.0 1035.0 -1193.0 1059.0 -1111.0 961.0 -1087.0 868.0 -1091.0 827.0 -1074.0 825.0 -1070.0 889.0 -974.0 994.0 -887.0 969.0 -869.0 891.0 -935.0 819.0 -1039.0 795.0 -1039.0 774.0 -986.0 784.0 -846.0 731.0 -807.0 665.0 -834.0 610.0 -891.0 573.0 -1013.0 655.0 -1041.0 743.0 -1076.0 794.0 -1064.0 766.0 -1039.0 608.0 -1085.0 560.0 -1136.0 562.0 -1185.0 575.0 -1206.0 653.0 -1144.0 790.0 -1109.0 815.0 -1124.0 836.0 -1204.0 877.0 -1274.0 967.0 </vector>
              <vector>-1106.0 941.0 -1059.0 949.0 -1015.0 920.0 -1006.0 851.0 -991.0 800.0 -992.0 832.0 -998.0 923.0 -951.0 967.0 -912.0 956.0 -878.0 915.0 -903.0 837.0 -946.0 798.0 -975.0 783.0 -940.0 782.0 -852.0 745.0 -835.0 688.0 -855.0 661.0 -888.0 638.0 -978.0 705.0 -991.0 743.0 -991.0 765.0 -991.0 731.0 -976.0 670.0 -1001.0 604.0 -1064.0 595.0 -1095.0 624.0 -1105.0 693.0 -1041.0 759.0 -1014.0 798.0 -1039.0 812.0 -1083.0 841.0 -1136.0 896.0 </vector>
              <vector>-1179.0 915.0 -1134.0 935.0 -1094.0 912.0 -1049.0 779.0 -1036.0 763.0 -1022.0 783.0 -1001.0 936.0 -967.0 954.0 -916.0 943.0 -881.0 908.0 -882.0 840.0 -987.0 760.0 -1002.0 754.0 -972.0 750.0 -868.0 711.0 -852.0 643.0 -870.0 610.0 -914.0 592.0 -964.0 609.0 -1012.0 723.0 -1030.0 740.0 -1045.0 720.0 -1083.0 633.0 -1127.0 595.0 -1179.0 606.0 -1205.0 637.0 -1188.0 696.0 -1082.0 751.0 -1055.0 751.0 -1093.0 756.0 -1199.0 832.0 -1209.0 872.0 </vector>
              <vector>-914.0 1107.0 -894.0 1147.0 -831.0 1090.0 -804.0 1024.0 -784.0 1012.0 -776.0 1024.0 -756.0 1114.0 -676.0 1146.0 -660.0 1127.0 -640.0 1092.0 -683.0 1007.0 -743.0 999.0 -753.0 1001.0 -715.0 1014.0 -644.0 1008.0 -614.0 941.0 -631.0 902.0 -675.0 886.0 -744.0 934.0 -756.0 973.0 -791.0 986.0 -799.0 958.0 -839.0 898.0 -888.0 891.0 -937.0 907.0 -937.0 938.0 -941.0 982.0 -845.0 1026.0 -804.0 1006.0 -861.0 1006.0 -924.0 1023.0 -938.0 1067.0 </vector>
              <vector>-1222.0 1001.0 -1142.0 1012.0 -1077.0 893.0 -1086.0 835.0 -1073.0 825.0 -1061.0 839.0 -1079.0 965.0 -1042.0 1022.0 -962.0 1026.0 -918.0 998.0 -901.0 912.0 -1004.0 808.0 -1029.0 797.0 -990.0 789.0 -893.0 687.0 -901.0 595.0 -940.0 576.0 -1022.0 568.0 -1063.0 650.0 -1058.0 760.0 -1081.0 787.0 -1114.0 763.0 -1103.0 648.0 -1165.0 574.0 -1240.0 580.0 -1294.0 658.0 -1191.0 783.0 -1154.0 785.0 -1098.0 796.0 -1154.0 799.0 -1206.0 825.0 -1276.0 948.0 </vector>
              <vector>-1179.0 1032.0 -1110.0 1046.0 -1049.0 993.0 -1051.0 874.0 -1054.0 839.0 -1053.0 855.0 -1062.0 930.0 -986.0 1017.0 -926.0 992.0 -880.0 944.0 -925.0 868.0 -1006.0 823.0 -1040.0 829.0 -1009.0 833.0 -916.0 775.0 -906.0 689.0 -961.0 656.0 -1028.0 642.0 -1082.0 695.0 -1075.0 791.0 -1061.0 821.0 -1061.0 809.0 -1058.0 704.0 -1098.0 664.0 -1171.0 663.0 -1215.0 699.0 -1222.0 781.0 -1097.0 849.0 -1075.0 848.0 -1111.0 849.0 -1214.0 925.0 -1225.0 984.0 </vector>
              <vector>-1066.0 928.0 -1044.0 937.0 -997.0 906.0 -980.0 829.0 -989.0 811.0 -996.0 833.0 -1021.0 885.0 -961.0 937.0 -934.0 936.0 -894.0 926.0 -896.0 873.0 -946.0 812.0 -964.0 817.0 -933.0 832.0 -870.0 801.0 -866.0 747.0 -893.0 725.0 -920.0 716.0 -981.0 749.0 -981.0 791.0 -993.0 803.0 -1002.0 796.0 -1034.0 748.0 -1077.0 728.0 -1125.0 745.0 -1133.0 777.0 -1102.0 829.0 -1021.0 825.0 -1005.0 809.0 -1028.0 805.0 -1086.0 849.0 -1094.0 897.0 </vector>
              <vector>-1129.0 942.0 -1085.0 956.0 -1037.0 916.0 -1033.0 835.0 -1029.0 817.0 -1017.0 833.0 -1022.0 913.0 -972.0 948.0 -916.0 938.0 -897.0 905.0 -909.0 849.0 -970.0 804.0 -996.0 800.0 -970.0 793.0 -924.0 725.0 -941.0 670.0 -973.0 655.0 -1024.0 655.0 -1042.0 703.0 -1020.0 779.0 -1024.0 791.0 -1033.0 772.0 -1012.0 712.0 -1036.0 663.0 -1089.0 646.0 -1131.0 676.0 -1125.0 749.0 -1069.0 796.0 -1054.0 804.0 -1077.0 808.0 -1145.0 859.0 -1157.0 901.0 </vector>
              <vector>-1123.0 932.0 -1082.0 948.0 -1032.0 922.0 -1009.0 825.0 -1009.0 809.0 -1016.0 828.0 -984.0 921.0 -920.0 945.0 -880.0 918.0 -874.0 886.0 -914.0 835.0 -978.0 804.0 -989.0 803.0 -965.0 805.0 -912.0 771.0 -898.0 704.0 -908.0 675.0 -940.0 667.0 -998.0 680.0 -1021.0 775.0 -1004.0 795.0 -1010.0 775.0 -1020.0 728.0 -1070.0 670.0 -1095.0 675.0 -1117.0 688.0 -1127.0 757.0 -1044.0 809.0 -1024.0 801.0 -1054.0 800.0 -1115.0 839.0 -1138.0 897.0 </vector>
              <vector>-1079.0 962.0 -1051.0 965.0 -1025.0 933.0 -1044.0 779.0 -1033.0 772.0 -1025.0 799.0 -1036.0 886.0 -978.0 954.0 -961.0 949.0 -917.0 912.0 -913.0 848.0 -989.0 767.0 -1006.0 764.0 -970.0 763.0 -902.0 715.0 -881.0 644.0 -917.0 608.0 -969.0 596.0 -1026.0 670.0 -1014.0 747.0 -1026.0 761.0 -1030.0 748.0 -1006.0 656.0 -1047.0 592.0 -1071.0 587.0 -1111.0 596.0 -1146.0 668.0 -1083.0 773.0 -1057.0 773.0 -1102.0 791.0 -1131.0 892.0 -1098.0 960.0 </vector>
              <vector>-1110.0 926.0 -1083.0 909.0 -1064.0 849.0 -1084.0 804.0 -1076.0 782.0 -1058.0 793.0 -1108.0 849.0 -1116.0 897.0 -1087.0 921.0 -1026.0 909.0 -1009.0 851.0 -1035.0 785.0 -1050.0 763.0 -1027.0 756.0 -980.0 705.0 -989.0 641.0 -1014.0 629.0 -1055.0 629.0 -1085.0 696.0 -1068.0 751.0 -1072.0 764.0 -1084.0 764.0 -1072.0 701.0 -1108.0 649.0 -1133.0 644.0 -1166.0 659.0 -1176.0 722.0 -1131.0 781.0 -1117.0 787.0 -1140.0 799.0 -1157.0 852.0 -1147.0 915.0 </vector>
              <vector>-1107.0 885.0 -1081.0 885.0 -1062.0 858.0 -1066.0 788.0 -1055.0 788.0 -1050.0 798.0 -1041.0 838.0 -995.0 872.0 -964.0 863.0 -956.0 831.0 -984.0 794.0 -1033.0 768.0 -1044.0 772.0 -1032.0 775.0 -990.0 752.0 -969.0 710.0 -980.0 674.0 -1027.0 666.0 -1064.0 697.0 -1072.0 753.0 -1055.0 769.0 -1055.0 758.0 -1042.0 719.0 -1061.0 674.0 -1087.0 668.0 -1114.0 678.0 -1127.0 706.0 -1114.0 763.0 -1100.0 775.0 -1122.0 780.0 -1140.0 841.0 -1125.0 875.0 </vector>
              <vector>-1139.0 966.0 -1087.0 970.0 -1062.0 948.0 -1048.0 857.0 -1041.0 835.0 -1039.0 864.0 -1053.0 936.0 -1042.0 973.0 -993.0 983.0 -960.0 964.0 -953.0 929.0 -1003.0 851.0 -1013.0 828.0 -984.0 817.0 -928.0 764.0 -927.0 719.0 -958.0 690.0 -992.0 682.0 -1036.0 722.0 -1020.0 802.0 -1032.0 806.0 -1038.0 785.0 -1025.0 720.0 -1053.0 690.0 -1099.0 681.0 -1125.0 699.0 -1137.0 741.0 -1085.0 822.0 -1067.0 837.0 -1093.0 845.0 -1159.0 893.0 -1164.0 926.0 </vector>
              <vector>-1158.0 988.0 -1111.0 999.0 -1045.0 954.0 -1048.0 841.0 -1038.0 828.0 -1048.0 860.0 -1060.0 913.0 -968.0 996.0 -915.0 976.0 -891.0 910.0 -915.0 867.0 -992.0 827.0 -985.0 806.0 -949.0 789.0 -897.0 730.0 -924.0 664.0 -964.0 649.0 -1016.0 656.0 -1043.0 742.0 -1020.0 805.0 -1027.0 812.0 -1041.0 808.0 -1027.0 737.0 -1066.0 681.0 -1107.0 665.0 -1156.0 679.0 -1186.0 760.0 -1093.0 835.0 -1074.0 826.0 -1102.0 820.0 -1193.0 881.0 -1188.0 965.0 </vector>
              <vector>-1050.0 972.0 -1018.0 961.0 -996.0 884.0 -1004.0 825.0 -995.0 800.0 -991.0 825.0 -1013.0 920.0 -989.0 973.0 -943.0 973.0 -878.0 942.0 -901.0 850.0 -944.0 798.0 -957.0 789.0 -938.0 787.0 -868.0 758.0 -840.0 695.0 -889.0 637.0 -938.0 625.0 -979.0 718.0 -983.0 781.0 -985.0 786.0 -981.0 768.0 -955.0 681.0 -986.0 631.0 -1045.0 625.0 -1091.0 643.0 -1095.0 693.0 -1041.0 789.0 -1030.0 804.0 -1056.0 820.0 -1099.0 866.0 -1110.0 938.0 </vector>
              <vector>-1147.0 966.0 -1062.0 964.0 -1032.0 849.0 -1043.0 786.0 -1028.0 776.0 -1019.0 787.0 -1014.0 936.0 -946.0 990.0 -876.0 975.0 -840.0 920.0 -852.0 848.0 -979.0 765.0 -1004.0 758.0 -966.0 770.0 -837.0 723.0 -814.0 659.0 -846.0 602.0 -897.0 568.0 -963.0 578.0 -1031.0 714.0 -1044.0 736.0 -1064.0 723.0 -1090.0 604.0 -1162.0 562.0 -1229.0 579.0 -1263.0 613.0 -1255.0 688.0 -1111.0 763.0 -1061.0 759.0 -1118.0 770.0 -1205.0 868.0 -1202.0 927.0 </vector>
              <vector>-1107.0 1025.0 -1037.0 1022.0 -1021.0 925.0 -1033.0 862.0 -1014.0 863.0 -1022.0 913.0 -998.0 993.0 -927.0 1021.0 -889.0 1001.0 -855.0 990.0 -898.0 921.0 -966.0 849.0 -985.0 835.0 -949.0 849.0 -854.0 792.0 -840.0 700.0 -872.0 671.0 -918.0 655.0 -989.0 714.0 -1002.0 806.0 -1009.0 828.0 -1024.0 834.0 -1019.0 797.0 -1059.0 691.0 -1106.0 678.0 -1157.0 697.0 -1166.0 782.0 -1073.0 856.0 -1058.0 848.0 -1076.0 840.0 -1140.0 898.0 -1165.0 969.0 </vector>
              <vector>-1181.0 935.0 -1134.0 946.0 -1083.0 908.0 -1055.0 797.0 -1045.0 780.0 -1042.0 797.0 -1031.0 921.0 -970.0 970.0 -939.0 960.0 -904.0 926.0 -920.0 849.0 -998.0 770.0 -1008.0 759.0 -972.0 762.0 -870.0 691.0 -863.0 615.0 -893.0 575.0 -960.0 563.0 -1014.0 649.0 -1024.0 745.0 -1032.0 759.0 -1031.0 740.0 -1085.0 612.0 -1149.0 587.0 -1183.0 604.0 -1205.0 622.0 -1199.0 694.0 -1084.0 779.0 -1070.0 785.0 -1097.0 791.0 -1192.0 841.0 -1210.0 893.0 </vector>
              <vector>-1222.0 851.0 -1179.0 868.0 -1129.0 813.0 -1116.0 751.0 -1080.0 742.0 -1065.0 758.0 -1050.0 828.0 -1000.0 855.0 -977.0 846.0 -961.0 822.0 -973.0 780.0 -1025.0 732.0 -1045.0 726.0 -994.0 736.0 -927.0 710.0 -903.0 662.0 -921.0 632.0 -946.0 618.0 -993.0 626.0 -1049.0 708.0 -1075.0 718.0 -1091.0 707.0 -1105.0 651.0 -1142.0 612.0 -1179.0 604.0 -1201.0 630.0 -1198.0 677.0 -1134.0 736.0 -1103.0 732.0 -1149.0 736.0 -1217.0 773.0 -1234.0 819.0 </vector>
              <vector>-1045.0 949.0 -1017.0 927.0 -999.0 868.0 -1019.0 805.0 -1003.0 798.0 -1000.0 816.0 -1047.0 856.0 -1064.0 916.0 -1027.0 955.0 -962.0 939.0 -939.0 857.0 -972.0 814.0 -981.0 797.0 -966.0 803.0 -912.0 765.0 -896.0 708.0 -924.0 658.0 -971.0 658.0 -1001.0 721.0 -994.0 777.0 -1011.0 777.0 -1012.0 756.0 -988.0 687.0 -1004.0 638.0 -1043.0 622.0 -1088.0 643.0 -1104.0 715.0 -1060.0 776.0 -1039.0 786.0 -1071.0 813.0 -1098.0 900.0 -1070.0 952.0 </vector>
              <vector>-1081.0 944.0 -1031.0 953.0 -998.0 910.0 -1004.0 822.0 -999.0 813.0 -997.0 825.0 -984.0 896.0 -929.0 938.0 -885.0 916.0 -870.0 877.0 -900.0 834.0 -961.0 801.0 -981.0 794.0 -967.0 785.0 -912.0 758.0 -872.0 700.0 -901.0 667.0 -940.0 653.0 -979.0 673.0 -1003.0 751.0 -1005.0 783.0 -1011.0 774.0 -1004.0 706.0 -1026.0 656.0 -1088.0 647.0 -1113.0 665.0 -1120.0 713.0 -1082.0 770.0 -1024.0 801.0 -1043.0 807.0 -1109.0 872.0 -1105.0 928.0 </vector>
              <vector>-1176.0 934.0 -1121.0 931.0 -1085.0 900.0 -1057.0 825.0 -1043.0 800.0 -1022.0 828.0 -1036.0 902.0 -1015.0 953.0 -951.0 960.0 -902.0 913.0 -904.0 851.0 -971.0 797.0 -987.0 789.0 -957.0 790.0 -898.0 753.0 -903.0 697.0 -933.0 662.0 -989.0 671.0 -1046.0 734.0 -1046.0 764.0 -1057.0 748.0 -1068.0 695.0 -1115.0 635.0 -1160.0 640.0 -1206.0 663.0 -1213.0 701.0 -1179.0 775.0 -1097.0 773.0 -1079.0 788.0 -1122.0 797.0 -1196.0 845.0 -1208.0 889.0 </vector>
              <vector>-1166.0 917.0 -1143.0 934.0 -1120.0 927.0 -1090.0 830.0 -1085.0 819.0 -1085.0 838.0 -1072.0 906.0 -1028.0 942.0 -1001.0 935.0 -973.0 917.0 -1004.0 847.0 -1049.0 810.0 -1063.0 807.0 -1042.0 801.0 -970.0 742.0 -970.0 692.0 -988.0 684.0 -1025.0 673.0 -1063.0 710.0 -1075.0 783.0 -1082.0 795.0 -1072.0 775.0 -1081.0 685.0 -1113.0 666.0 -1136.0 671.0 -1166.0 684.0 -1169.0 722.0 -1112.0 787.0 -1093.0 800.0 -1115.0 812.0 -1157.0 842.0 -1185.0 895.0 </vector>
              <vector>-1103.0 896.0 -1060.0 900.0 -1023.0 835.0 -1036.0 786.0 -1028.0 778.0 -1017.0 801.0 -1024.0 868.0 -979.0 908.0 -943.0 895.0 -926.0 871.0 -965.0 813.0 -992.0 784.0 -1008.0 777.0 -993.0 768.0 -935.0 736.0 -924.0 684.0 -943.0 664.0 -991.0 663.0 -1026.0 712.0 -1027.0 754.0 -1028.0 766.0 -1033.0 756.0 -1034.0 710.0 -1077.0 668.0 -1103.0 671.0 -1123.0 688.0 -1131.0 751.0 -1066.0 784.0 -1045.0 777.0 -1072.0 779.0 -1107.0 812.0 -1135.0 857.0 </vector>
              <vector>-1221.0 915.0 -1167.0 927.0 -1102.0 872.0 -1083.0 776.0 -1076.0 747.0 -1057.0 767.0 -1056.0 876.0 -977.0 946.0 -942.0 935.0 -926.0 896.0 -929.0 817.0 -1015.0 733.0 -1032.0 736.0 -995.0 733.0 -935.0 663.0 -928.0 563.0 -959.0 537.0 -991.0 538.0 -1036.0 608.0 -1054.0 704.0 -1074.0 722.0 -1085.0 720.0 -1076.0 632.0 -1125.0 568.0 -1165.0 556.0 -1195.0 571.0 -1191.0 662.0 -1134.0 735.0 -1101.0 735.0 -1145.0 742.0 -1220.0 800.0 -1235.0 861.0 </vector>
              <vector>-1151.0 860.0 -1116.0 869.0 -1073.0 853.0 -1052.0 760.0 -1048.0 729.0 -1055.0 744.0 -1018.0 810.0 -956.0 825.0 -934.0 810.0 -932.0 774.0 -966.0 737.0 -1018.0 712.0 -1035.0 721.0 -963.0 725.0 -921.0 678.0 -922.0 634.0 -946.0 614.0 -981.0 623.0 -1005.0 655.0 -1005.0 709.0 -1034.0 713.0 -1041.0 706.0 -1060.0 646.0 -1107.0 621.0 -1135.0 633.0 -1152.0 652.0 -1144.0 701.0 -1074.0 747.0 -1072.0 740.0 -1097.0 740.0 -1162.0 813.0 -1165.0 844.0 </vector>
              <vector>-1204.0 940.0 -1120.0 954.0 -1044.0 852.0 -1053.0 753.0 -1040.0 746.0 -1033.0 751.0 -1040.0 885.0 -958.0 974.0 -902.0 961.0 -862.0 899.0 -914.0 779.0 -986.0 734.0 -1016.0 722.0 -981.0 720.0 -845.0 619.0 -844.0 548.0 -883.0 506.0 -947.0 494.0 -1011.0 569.0 -1032.0 678.0 -1040.0 700.0 -1052.0 675.0 -1062.0 560.0 -1122.0 512.0 -1166.0 516.0 -1205.0 591.0 -1148.0 692.0 -1091.0 718.0 -1064.0 725.0 -1089.0 724.0 -1232.0 818.0 -1235.0 868.0 </vector>
              <vector>-1035.0 910.0 -995.0 918.0 -965.0 876.0 -957.0 821.0 -958.0 790.0 -962.0 799.0 -985.0 867.0 -966.0 920.0 -929.0 929.0 -890.0 915.0 -871.0 874.0 -927.0 792.0 -935.0 787.0 -905.0 786.0 -845.0 748.0 -835.0 691.0 -856.0 660.0 -912.0 654.0 -945.0 707.0 -945.0 769.0 -955.0 777.0 -944.0 754.0 -975.0 687.0 -1016.0 675.0 -1055.0 685.0 -1074.0 710.0 -1069.0 756.0 -985.0 799.0 -975.0 787.0 -999.0 798.0 -1048.0 840.0 -1058.0 876.0 </vector>
              <vector>-1021.0 1107.0 -963.0 1114.0 -921.0 1083.0 -907.0 931.0 -897.0 920.0 -885.0 931.0 -857.0 1059.0 -780.0 1099.0 -745.0 1076.0 -714.0 1024.0 -745.0 956.0 -854.0 903.0 -867.0 896.0 -834.0 886.0 -766.0 807.0 -748.0 738.0 -807.0 684.0 -882.0 696.0 -907.0 812.0 -890.0 858.0 -901.0 883.0 -909.0 852.0 -915.0 721.0 -969.0 687.0 -1007.0 708.0 -1042.0 730.0 -1049.0 774.0 -950.0 893.0 -930.0 905.0 -952.0 913.0 -1059.0 1011.0 -1062.0 1056.0 </vector>
              <vector>-938.0 1040.0 -906.0 1046.0 -872.0 994.0 -894.0 909.0 -871.0 912.0 -862.0 926.0 -888.0 1011.0 -865.0 1055.0 -840.0 1057.0 -806.0 1054.0 -791.0 989.0 -830.0 916.0 -849.0 883.0 -820.0 873.0 -758.0 821.0 -757.0 746.0 -788.0 735.0 -831.0 725.0 -863.0 773.0 -854.0 860.0 -877.0 885.0 -890.0 875.0 -870.0 807.0 -903.0 745.0 -926.0 747.0 -958.0 750.0 -983.0 803.0 -935.0 889.0 -910.0 895.0 -934.0 897.0 -976.0 961.0 -970.0 1029.0 </vector>
              <vector>-989.0 1025.0 -937.0 1015.0 -896.0 967.0 -911.0 866.0 -894.0 859.0 -882.0 875.0 -901.0 954.0 -888.0 1018.0 -842.0 1020.0 -782.0 977.0 -815.0 877.0 -846.0 853.0 -875.0 851.0 -853.0 865.0 -753.0 827.0 -743.0 767.0 -758.0 726.0 -782.0 707.0 -823.0 714.0 -879.0 829.0 -895.0 837.0 -916.0 824.0 -970.0 735.0 -1026.0 721.0 -1062.0 737.0 -1078.0 764.0 -1055.0 819.0 -951.0 869.0 -937.0 852.0 -970.0 858.0 -1025.0 932.0 -1026.0 985.0 </vector>
              <vector>-995.0 1154.0 -952.0 1146.0 -916.0 1068.0 -938.0 970.0 -924.0 945.0 -924.0 976.0 -945.0 1069.0 -867.0 1160.0 -832.0 1149.0 -764.0 1067.0 -804.0 963.0 -861.0 945.0 -881.0 929.0 -832.0 920.0 -748.0 853.0 -739.0 770.0 -800.0 725.0 -872.0 712.0 -931.0 769.0 -922.0 889.0 -912.0 915.0 -880.0 886.0 -886.0 743.0 -942.0 715.0 -992.0 730.0 -1063.0 763.0 -1078.0 829.0 -987.0 929.0 -962.0 947.0 -1002.0 960.0 -1079.0 1044.0 -1045.0 1115.0 </vector>
              <vector>-941.0 1060.0 -912.0 1058.0 -880.0 982.0 -896.0 911.0 -886.0 895.0 -876.0 897.0 -875.0 924.0 -809.0 1015.0 -794.0 1010.0 -776.0 982.0 -811.0 893.0 -847.0 873.0 -859.0 860.0 -834.0 847.0 -805.0 799.0 -826.0 715.0 -847.0 709.0 -883.0 713.0 -895.0 815.0 -883.0 844.0 -890.0 861.0 -898.0 850.0 -892.0 806.0 -923.0 740.0 -969.0 731.0 -990.0 757.0 -976.0 833.0 -937.0 869.0 -914.0 889.0 -925.0 895.0 -962.0 967.0 -962.0 1049.0 </vector>
              <vector>-1176.0 1057.0 -1118.0 1082.0 -1054.0 1029.0 -1026.0 887.0 -1003.0 874.0 -973.0 897.0 -925.0 1032.0 -855.0 1077.0 -803.0 1047.0 -778.0 1008.0 -825.0 909.0 -949.0 867.0 -954.0 844.0 -923.0 841.0 -832.0 736.0 -855.0 648.0 -906.0 635.0 -957.0 629.0 -1000.0 719.0 -987.0 820.0 -1003.0 839.0 -1024.0 821.0 -1018.0 713.0 -1070.0 660.0 -1129.0 652.0 -1172.0 676.0 -1184.0 765.0 -1064.0 857.0 -1036.0 861.0 -1066.0 877.0 -1184.0 944.0 -1213.0 1022.0 </vector>
              <vector>-1059.0 1065.0 -1000.0 1091.0 -942.0 1007.0 -950.0 908.0 -935.0 903.0 -927.0 916.0 -960.0 1008.0 -874.0 1086.0 -836.0 1082.0 -786.0 1058.0 -777.0 982.0 -876.0 886.0 -893.0 883.0 -852.0 882.0 -787.0 770.0 -819.0 706.0 -860.0 691.0 -901.0 687.0 -947.0 752.0 -932.0 876.0 -942.0 882.0 -950.0 862.0 -965.0 773.0 -1033.0 704.0 -1088.0 719.0 -1129.0 753.0 -1117.0 850.0 -992.0 904.0 -965.0 888.0 -1004.0 885.0 -1089.0 933.0 -1118.0 990.0 </vector>
              <vector>-1025.0 1012.0 -984.0 1050.0 -952.0 1053.0 -879.0 936.0 -875.0 921.0 -866.0 934.0 -817.0 1028.0 -785.0 1038.0 -734.0 1000.0 -720.0 971.0 -733.0 947.0 -836.0 915.0 -849.0 903.0 -829.0 898.0 -739.0 816.0 -752.0 774.0 -786.0 756.0 -826.0 749.0 -858.0 788.0 -868.0 876.0 -874.0 883.0 -868.0 853.0 -900.0 723.0 -933.0 713.0 -976.0 730.0 -1021.0 762.0 -1016.0 800.0 -897.0 884.0 -891.0 901.0 -902.0 908.0 -1026.0 945.0 -1039.0 975.0 </vector>
              <vector>-1029.0 1119.0 -932.0 1119.0 -896.0 1033.0 -898.0 956.0 -887.0 942.0 -878.0 955.0 -871.0 1033.0 -777.0 1122.0 -706.0 1095.0 -673.0 1036.0 -752.0 923.0 -836.0 912.0 -853.0 926.0 -802.0 924.0 -728.0 810.0 -765.0 741.0 -809.0 739.0 -867.0 751.0 -903.0 860.0 -884.0 909.0 -903.0 901.0 -908.0 883.0 -889.0 794.0 -941.0 687.0 -989.0 695.0 -1045.0 721.0 -1049.0 858.0 -957.0 926.0 -932.0 914.0 -979.0 909.0 -1062.0 990.0 -1086.0 1068.0 </vector>
              <vector>-1062.0 1141.0 -988.0 1148.0 -901.0 1032.0 -902.0 899.0 -892.0 882.0 -867.0 903.0 -871.0 1051.0 -804.0 1150.0 -745.0 1143.0 -705.0 1113.0 -706.0 991.0 -815.0 875.0 -867.0 874.0 -812.0 898.0 -696.0 799.0 -674.0 719.0 -712.0 662.0 -761.0 659.0 -855.0 741.0 -886.0 853.0 -897.0 866.0 -871.0 828.0 -867.0 706.0 -932.0 636.0 -999.0 629.0 -1040.0 668.0 -1068.0 756.0 -970.0 879.0 -935.0 870.0 -1004.0 875.0 -1114.0 1027.0 -1106.0 1106.0 </vector>
              <vector>-1142.0 900.0 -1099.0 907.0 -1072.0 831.0 -1105.0 750.0 -1087.0 733.0 -1070.0 759.0 -1067.0 809.0 -1071.0 897.0 -1038.0 904.0 -982.0 872.0 -983.0 791.0 -1031.0 739.0 -1053.0 723.0 -1015.0 694.0 -971.0 633.0 -969.0 573.0 -1011.0 544.0 -1048.0 563.0 -1064.0 629.0 -1062.0 694.0 -1089.0 698.0 -1109.0 673.0 -1072.0 626.0 -1071.0 561.0 -1115.0 531.0 -1162.0 548.0 -1174.0 629.0 -1138.0 689.0 -1129.0 727.0 -1135.0 758.0 -1172.0 852.0 -1166.0 888.0 </vector>
              <vector>-1132.0 913.0 -1074.0 924.0 -1005.0 848.0 -1002.0 776.0 -996.0 762.0 -976.0 767.0 -1024.0 840.0 -1013.0 903.0 -947.0 945.0 -906.0 923.0 -877.0 866.0 -943.0 758.0 -955.0 739.0 -934.0 729.0 -867.0 620.0 -872.0 555.0 -918.0 530.0 -965.0 528.0 -1010.0 585.0 -984.0 716.0 -1002.0 728.0 -1015.0 729.0 -1005.0 630.0 -1036.0 561.0 -1105.0 550.0 -1134.0 572.0 -1160.0 630.0 -1066.0 751.0 -1020.0 749.0 -1047.0 751.0 -1141.0 810.0 -1166.0 864.0 </vector>
              <vector>-1138.0 881.0 -1068.0 901.0 -1022.0 835.0 -984.0 761.0 -968.0 751.0 -961.0 763.0 -910.0 891.0 -860.0 911.0 -827.0 878.0 -793.0 787.0 -854.0 721.0 -915.0 724.0 -939.0 724.0 -899.0 706.0 -895.0 575.0 -928.0 510.0 -949.0 509.0 -1008.0 541.0 -1003.0 606.0 -986.0 706.0 -966.0 728.0 -963.0 714.0 -954.0 663.0 -984.0 555.0 -1050.0 549.0 -1085.0 579.0 -1065.0 621.0 -1042.0 714.0 -1006.0 735.0 -1091.0 724.0 -1175.0 785.0 -1180.0 848.0 </vector>
              <vector>-1107.0 897.0 -1067.0 894.0 -1044.0 835.0 -1063.0 761.0 -1055.0 745.0 -1051.0 758.0 -1090.0 840.0 -1049.0 901.0 -1019.0 902.0 -978.0 881.0 -958.0 832.0 -995.0 756.0 -994.0 741.0 -968.0 737.0 -893.0 676.0 -881.0 618.0 -913.0 591.0 -965.0 591.0 -1015.0 667.0 -1017.0 716.0 -1034.0 722.0 -1035.0 691.0 -1047.0 591.0 -1091.0 558.0 -1131.0 561.0 -1155.0 577.0 -1170.0 631.0 -1102.0 723.0 -1082.0 739.0 -1106.0 752.0 -1149.0 821.0 -1146.0 878.0 </vector>
              <vector>-1151.0 920.0 -1121.0 931.0 -1069.0 899.0 -1065.0 843.0 -1055.0 835.0 -1046.0 851.0 -1043.0 921.0 -1000.0 955.0 -975.0 944.0 -956.0 927.0 -958.0 895.0 -1017.0 836.0 -1038.0 826.0 -1014.0 827.0 -965.0 813.0 -939.0 782.0 -959.0 746.0 -1003.0 732.0 -1045.0 775.0 -1049.0 806.0 -1060.0 812.0 -1071.0 801.0 -1076.0 741.0 -1124.0 717.0 -1161.0 724.0 -1176.0 750.0 -1167.0 791.0 -1103.0 821.0 -1077.0 818.0 -1095.0 821.0 -1141.0 841.0 -1170.0 891.0 </vector>
              <vector>-1152.0 991.0 -1095.0 1004.0 -1027.0 958.0 -1045.0 855.0 -1041.0 822.0 -1012.0 828.0 -995.0 896.0 -965.0 961.0 -898.0 953.0 -879.0 902.0 -892.0 862.0 -996.0 809.0 -1015.0 811.0 -982.0 824.0 -876.0 748.0 -891.0 645.0 -920.0 620.0 -950.0 618.0 -1041.0 725.0 -1035.0 799.0 -1042.0 802.0 -1034.0 768.0 -1034.0 669.0 -1105.0 601.0 -1156.0 604.0 -1182.0 628.0 -1195.0 736.0 -1098.0 816.0 -1073.0 816.0 -1117.0 811.0 -1183.0 863.0 -1174.0 962.0 </vector>
              <vector>-1101.0 902.0 -1056.0 887.0 -1047.0 831.0 -1059.0 766.0 -1058.0 754.0 -1063.0 773.0 -1065.0 849.0 -1011.0 891.0 -962.0 886.0 -933.0 849.0 -949.0 791.0 -1029.0 753.0 -1033.0 741.0 -1005.0 734.0 -947.0 682.0 -952.0 625.0 -995.0 599.0 -1032.0 600.0 -1076.0 665.0 -1058.0 725.0 -1066.0 731.0 -1073.0 723.0 -1069.0 650.0 -1106.0 607.0 -1156.0 609.0 -1185.0 632.0 -1188.0 692.0 -1113.0 746.0 -1093.0 748.0 -1125.0 759.0 -1141.0 816.0 -1142.0 871.0 </vector>
              <vector>-1098.0 912.0 -1071.0 911.0 -1035.0 877.0 -1047.0 808.0 -1042.0 797.0 -1032.0 810.0 -1049.0 875.0 -1016.0 915.0 -995.0 915.0 -962.0 898.0 -965.0 841.0 -1011.0 794.0 -1023.0 789.0 -1001.0 795.0 -971.0 791.0 -958.0 760.0 -965.0 730.0 -998.0 723.0 -1034.0 743.0 -1043.0 778.0 -1035.0 791.0 -1036.0 784.0 -1023.0 767.0 -1039.0 733.0 -1069.0 725.0 -1093.0 731.0 -1115.0 757.0 -1085.0 791.0 -1065.0 791.0 -1085.0 801.0 -1123.0 851.0 -1121.0 897.0 </vector>
              <vector>-1165.0 951.0 -1106.0 964.0 -1015.0 864.0 -1047.0 740.0 -1041.0 731.0 -1035.0 754.0 -1066.0 872.0 -1005.0 937.0 -947.0 941.0 -889.0 908.0 -876.0 831.0 -975.0 722.0 -1012.0 710.0 -987.0 720.0 -936.0 728.0 -900.0 680.0 -925.0 609.0 -988.0 597.0 -1022.0 629.0 -1026.0 684.0 -1032.0 703.0 -1007.0 692.0 -980.0 633.0 -1041.0 594.0 -1101.0 589.0 -1133.0 607.0 -1173.0 649.0 -1082.0 720.0 -1055.0 721.0 -1100.0 722.0 -1223.0 824.0 -1205.0 925.0 </vector>
              <vector>-1105.0 901.0 -1067.0 897.0 -1024.0 845.0 -1030.0 767.0 -1022.0 761.0 -1014.0 792.0 -1006.0 873.0 -965.0 913.0 -937.0 898.0 -915.0 864.0 -927.0 801.0 -989.0 758.0 -1003.0 743.0 -984.0 742.0 -942.0 720.0 -917.0 654.0 -949.0 600.0 -1002.0 593.0 -1037.0 642.0 -1035.0 727.0 -1031.0 741.0 -1034.0 720.0 -1022.0 661.0 -1044.0 614.0 -1095.0 599.0 -1133.0 619.0 -1139.0 668.0 -1080.0 751.0 -1048.0 750.0 -1069.0 758.0 -1129.0 819.0 -1137.0 868.0 </vector>
              <vector>-1132.0 966.0 -1102.0 938.0 -1077.0 887.0 -1092.0 819.0 -1076.0 794.0 -1063.0 825.0 -1083.0 888.0 -1071.0 939.0 -1028.0 961.0 -977.0 933.0 -966.0 867.0 -1009.0 818.0 -1029.0 808.0 -1002.0 777.0 -955.0 699.0 -977.0 614.0 -1010.0 608.0 -1076.0 621.0 -1095.0 692.0 -1061.0 770.0 -1076.0 774.0 -1085.0 760.0 -1071.0 681.0 -1116.0 627.0 -1159.0 617.0 -1205.0 642.0 -1213.0 711.0 -1150.0 792.0 -1125.0 800.0 -1155.0 825.0 -1182.0 875.0 -1177.0 934.0 </vector>
              <vector>-1226.0 963.0 -1174.0 977.0 -1134.0 931.0 -1108.0 845.0 -1103.0 806.0 -1104.0 833.0 -1117.0 942.0 -1065.0 999.0 -1030.0 988.0 -995.0 979.0 -992.0 895.0 -1075.0 813.0 -1076.0 791.0 -1058.0 784.0 -991.0 734.0 -995.0 693.0 -1028.0 662.0 -1076.0 672.0 -1092.0 701.0 -1102.0 771.0 -1104.0 792.0 -1105.0 779.0 -1104.0 698.0 -1139.0 665.0 -1191.0 665.0 -1217.0 690.0 -1230.0 743.0 -1146.0 814.0 -1126.0 809.0 -1145.0 809.0 -1239.0 888.0 -1246.0 936.0 </vector>
              <vector>-1219.0 867.0 -1190.0 891.0 -1132.0 867.0 -1094.0 774.0 -1083.0 762.0 -1073.0 768.0 -1061.0 831.0 -978.0 876.0 -942.0 849.0 -945.0 811.0 -1002.0 778.0 -1055.0 750.0 -1065.0 751.0 -1030.0 743.0 -984.0 682.0 -978.0 626.0 -1007.0 609.0 -1044.0 606.0 -1067.0 661.0 -1087.0 734.0 -1090.0 746.0 -1095.0 736.0 -1099.0 687.0 -1145.0 608.0 -1181.0 609.0 -1211.0 648.0 -1187.0 720.0 -1134.0 752.0 -1103.0 745.0 -1121.0 747.0 -1175.0 778.0 -1232.0 840.0 </vector>
              <vector>-1155.0 943.0 -1107.0 944.0 -1067.0 901.0 -1066.0 800.0 -1052.0 796.0 -1034.0 824.0 -1028.0 910.0 -984.0 942.0 -945.0 911.0 -926.0 881.0 -946.0 838.0 -1014.0 804.0 -1038.0 794.0 -1016.0 791.0 -963.0 738.0 -968.0 661.0 -1001.0 647.0 -1025.0 641.0 -1075.0 685.0 -1079.0 772.0 -1067.0 776.0 -1071.0 752.0 -1076.0 654.0 -1123.0 617.0 -1152.0 625.0 -1184.0 641.0 -1201.0 703.0 -1113.0 784.0 -1090.0 784.0 -1123.0 788.0 -1199.0 865.0 -1185.0 931.0 </vector>
              <vector>-1115.0 911.0 -1067.0 908.0 -1041.0 840.0 -1044.0 780.0 -1035.0 773.0 -1029.0 787.0 -1035.0 840.0 -1013.0 908.0 -963.0 915.0 -935.0 891.0 -955.0 814.0 -993.0 774.0 -1006.0 770.0 -980.0 768.0 -922.0 693.0 -925.0 650.0 -961.0 628.0 -998.0 633.0 -1032.0 667.0 -1033.0 756.0 -1038.0 756.0 -1041.0 745.0 -1068.0 662.0 -1104.0 630.0 -1154.0 638.0 -1168.0 661.0 -1158.0 716.0 -1066.0 772.0 -1056.0 772.0 -1082.0 771.0 -1142.0 831.0 -1145.0 882.0 </vector>
              <vector>-1095.0 967.0 -1019.0 960.0 -1009.0 897.0 -1015.0 847.0 -995.0 838.0 -992.0 843.0 -1004.0 895.0 -964.0 952.0 -897.0 956.0 -866.0 914.0 -882.0 852.0 -933.0 813.0 -954.0 819.0 -900.0 816.0 -878.0 764.0 -890.0 694.0 -941.0 661.0 -997.0 693.0 -1012.0 766.0 -987.0 814.0 -1005.0 840.0 -1002.0 829.0 -994.0 784.0 -1040.0 696.0 -1095.0 695.0 -1138.0 743.0 -1104.0 834.0 -1060.0 860.0 -1036.0 858.0 -1085.0 859.0 -1137.0 872.0 -1144.0 921.0 </vector>
              <vector>-1028.0 1019.0 -1007.0 1008.0 -1032.0 926.0 -1068.0 825.0 -1042.0 829.0 -1030.0 837.0 -1031.0 921.0 -993.0 1031.0 -967.0 1028.0 -935.0 1006.0 -938.0 885.0 -997.0 821.0 -1013.0 823.0 -975.0 816.0 -933.0 724.0 -965.0 633.0 -995.0 629.0 -1026.0 648.0 -1039.0 750.0 -1034.0 812.0 -1045.0 811.0 -1049.0 794.0 -1055.0 712.0 -1113.0 636.0 -1145.0 643.0 -1171.0 659.0 -1154.0 737.0 -1100.0 833.0 -1084.0 831.0 -1123.0 841.0 -1118.0 956.0 -1056.0 1030.0 </vector>
              <vector>-1147.0 934.0 -1103.0 962.0 -1048.0 936.0 -1019.0 828.0 -1016.0 804.0 -1014.0 830.0 -1019.0 938.0 -985.0 983.0 -944.0 978.0 -886.0 925.0 -935.0 809.0 -978.0 788.0 -994.0 791.0 -956.0 791.0 -871.0 723.0 -866.0 653.0 -904.0 621.0 -949.0 606.0 -1000.0 654.0 -1021.0 751.0 -1019.0 779.0 -1023.0 762.0 -1032.0 686.0 -1087.0 627.0 -1134.0 640.0 -1159.0 680.0 -1153.0 749.0 -1048.0 799.0 -1028.0 791.0 -1060.0 786.0 -1159.0 840.0 -1178.0 904.0 </vector>
              <vector>-1034.0 1108.0 -972.0 1104.0 -933.0 1042.0 -945.0 937.0 -921.0 934.0 -913.0 971.0 -962.0 1047.0 -936.0 1121.0 -874.0 1150.0 -794.0 1074.0 -829.0 974.0 -879.0 933.0 -893.0 899.0 -869.0 880.0 -822.0 835.0 -832.0 732.0 -867.0 716.0 -929.0 735.0 -951.0 801.0 -908.0 879.0 -929.0 899.0 -938.0 886.0 -929.0 796.0 -1001.0 732.0 -1043.0 743.0 -1085.0 776.0 -1076.0 859.0 -1000.0 917.0 -955.0 918.0 -984.0 920.0 -1083.0 996.0 -1083.0 1062.0 </vector>
              <vector>-1076.0 1039.0 -1045.0 1084.0 -946.0 1034.0 -924.0 970.0 -920.0 958.0 -912.0 970.0 -854.0 1058.0 -800.0 1079.0 -755.0 1043.0 -746.0 1011.0 -760.0 971.0 -876.0 928.0 -891.0 940.0 -850.0 952.0 -798.0 942.0 -762.0 890.0 -777.0 841.0 -807.0 819.0 -860.0 841.0 -905.0 923.0 -913.0 942.0 -922.0 934.0 -930.0 887.0 -970.0 821.0 -1004.0 805.0 -1038.0 827.0 -1042.0 884.0 -980.0 969.0 -931.0 960.0 -943.0 960.0 -1047.0 966.0 -1090.0 998.0 </vector>
              <vector>-1005.0 1087.0 -962.0 1073.0 -915.0 989.0 -923.0 891.0 -887.0 878.0 -876.0 882.0 -843.0 1008.0 -757.0 1038.0 -742.0 1025.0 -725.0 1002.0 -737.0 946.0 -823.0 851.0 -856.0 844.0 -830.0 847.0 -757.0 816.0 -724.0 774.0 -743.0 724.0 -790.0 712.0 -855.0 781.0 -869.0 824.0 -888.0 844.0 -910.0 842.0 -900.0 789.0 -934.0 703.0 -964.0 690.0 -1012.0 706.0 -1029.0 806.0 -953.0 873.0 -929.0 871.0 -978.0 877.0 -1048.0 962.0 -1055.0 1026.0 </vector>
              <vector>-958.0 1038.0 -888.0 1027.0 -861.0 956.0 -901.0 894.0 -900.0 880.0 -894.0 897.0 -920.0 975.0 -849.0 1059.0 -832.0 1052.0 -795.0 1040.0 -779.0 939.0 -854.0 879.0 -870.0 875.0 -830.0 876.0 -765.0 823.0 -773.0 751.0 -799.0 712.0 -846.0 719.0 -899.0 800.0 -889.0 864.0 -902.0 857.0 -895.0 831.0 -899.0 743.0 -977.0 695.0 -1014.0 706.0 -1048.0 741.0 -1037.0 829.0 -943.0 882.0 -918.0 874.0 -940.0 877.0 -1021.0 948.0 -984.0 1027.0 </vector>
              <vector>-947.0 1057.0 -919.0 1055.0 -900.0 1031.0 -938.0 925.0 -909.0 916.0 -897.0 925.0 -959.0 1057.0 -921.0 1076.0 -887.0 1071.0 -834.0 1078.0 -815.0 1056.0 -854.0 926.0 -875.0 914.0 -850.0 901.0 -802.0 780.0 -832.0 743.0 -860.0 738.0 -899.0 742.0 -929.0 791.0 -902.0 903.0 -916.0 899.0 -921.0 877.0 -907.0 749.0 -940.0 714.0 -987.0 715.0 -1031.0 738.0 -1044.0 795.0 -962.0 904.0 -957.0 920.0 -990.0 935.0 -1011.0 1043.0 -990.0 1059.0 </vector>
              <vector>-986.0 1024.0 -932.0 1045.0 -898.0 1006.0 -913.0 915.0 -898.0 910.0 -890.0 913.0 -842.0 1010.0 -791.0 1013.0 -762.0 980.0 -745.0 929.0 -765.0 900.0 -868.0 876.0 -879.0 892.0 -860.0 898.0 -793.0 859.0 -753.0 786.0 -785.0 754.0 -825.0 742.0 -886.0 780.0 -909.0 867.0 -905.0 895.0 -912.0 886.0 -886.0 807.0 -925.0 761.0 -961.0 760.0 -1003.0 773.0 -1018.0 843.0 -948.0 909.0 -921.0 901.0 -947.0 901.0 -1018.0 947.0 -1020.0 991.0 </vector>
              <vector>-1110.0 967.0 -1053.0 1021.0 -1027.0 996.0 -963.0 884.0 -949.0 871.0 -938.0 875.0 -850.0 995.0 -785.0 988.0 -744.0 946.0 -731.0 889.0 -757.0 854.0 -901.0 839.0 -925.0 833.0 -900.0 824.0 -821.0 810.0 -778.0 771.0 -794.0 723.0 -869.0 709.0 -913.0 771.0 -945.0 818.0 -946.0 848.0 -954.0 829.0 -1008.0 705.0 -1093.0 696.0 -1116.0 722.0 -1140.0 768.0 -1131.0 823.0 -995.0 885.0 -967.0 853.0 -1026.0 848.0 -1131.0 872.0 -1150.0 900.0 </vector>
              <vector>-1012.0 1071.0 -951.0 1056.0 -912.0 983.0 -936.0 916.0 -929.0 905.0 -922.0 933.0 -894.0 1046.0 -827.0 1062.0 -781.0 1031.0 -759.0 989.0 -779.0 935.0 -888.0 897.0 -912.0 893.0 -885.0 888.0 -826.0 869.0 -801.0 817.0 -827.0 761.0 -860.0 746.0 -893.0 784.0 -935.0 865.0 -937.0 882.0 -940.0 859.0 -997.0 794.0 -1060.0 754.0 -1088.0 783.0 -1104.0 809.0 -1096.0 862.0 -977.0 904.0 -951.0 904.0 -978.0 911.0 -1032.0 953.0 -1055.0 1027.0 </vector>
              <vector>-925.0 1136.0 -887.0 1133.0 -852.0 1093.0 -899.0 949.0 -916.0 913.0 -929.0 937.0 -936.0 1048.0 -881.0 1088.0 -833.0 1079.0 -811.0 1050.0 -816.0 983.0 -895.0 913.0 -891.0 908.0 -874.0 903.0 -811.0 809.0 -822.0 751.0 -867.0 733.0 -928.0 753.0 -946.0 809.0 -917.0 885.0 -904.0 900.0 -896.0 888.0 -869.0 816.0 -873.0 741.0 -914.0 729.0 -961.0 757.0 -965.0 819.0 -919.0 893.0 -926.0 918.0 -948.0 969.0 -992.0 1063.0 -980.0 1118.0 </vector>
              <vector>-970.0 1109.0 -919.0 1099.0 -890.0 1058.0 -913.0 952.0 -903.0 939.0 -902.0 964.0 -928.0 1072.0 -875.0 1111.0 -853.0 1105.0 -814.0 1090.0 -798.0 1043.0 -854.0 943.0 -871.0 939.0 -833.0 932.0 -782.0 870.0 -795.0 799.0 -836.0 786.0 -864.0 785.0 -892.0 830.0 -902.0 926.0 -904.0 928.0 -909.0 925.0 -899.0 858.0 -919.0 787.0 -960.0 783.0 -1009.0 805.0 -1011.0 890.0 -948.0 943.0 -923.0 946.0 -971.0 947.0 -1028.0 1037.0 -1002.0 1101.0 </vector>
              <vector>-1014.0 992.0 -978.0 992.0 -953.0 963.0 -961.0 862.0 -920.0 852.0 -868.0 893.0 -857.0 992.0 -817.0 1018.0 -784.0 1001.0 -761.0 971.0 -782.0 927.0 -860.0 858.0 -904.0 838.0 -880.0 835.0 -814.0 807.0 -787.0 772.0 -802.0 734.0 -838.0 709.0 -900.0 739.0 -932.0 800.0 -924.0 824.0 -925.0 805.0 -945.0 754.0 -987.0 731.0 -1025.0 742.0 -1044.0 763.0 -1044.0 800.0 -972.0 833.0 -965.0 840.0 -1011.0 855.0 -1060.0 934.0 -1049.0 980.0 </vector>
              <vector>-893.0 1099.0 -861.0 1090.0 -871.0 1021.0 -919.0 925.0 -888.0 914.0 -874.0 948.0 -869.0 1063.0 -829.0 1101.0 -798.0 1082.0 -753.0 1026.0 -822.0 937.0 -861.0 916.0 -873.0 917.0 -847.0 924.0 -752.0 875.0 -727.0 834.0 -752.0 778.0 -804.0 760.0 -857.0 812.0 -886.0 892.0 -893.0 887.0 -890.0 869.0 -899.0 784.0 -921.0 724.0 -984.0 724.0 -1008.0 759.0 -1026.0 805.0 -931.0 893.0 -924.0 909.0 -956.0 929.0 -969.0 1057.0 -915.0 1101.0 </vector>
              <vector>-937.0 1027.0 -892.0 1011.0 -875.0 980.0 -891.0 931.0 -879.0 926.0 -871.0 937.0 -863.0 993.0 -828.0 1028.0 -796.0 1015.0 -765.0 974.0 -813.0 916.0 -845.0 913.0 -862.0 917.0 -840.0 921.0 -783.0 865.0 -807.0 818.0 -837.0 818.0 -886.0 819.0 -904.0 867.0 -891.0 920.0 -897.0 913.0 -889.0 898.0 -875.0 844.0 -909.0 811.0 -939.0 815.0 -965.0 822.0 -986.0 868.0 -930.0 928.0 -918.0 925.0 -958.0 930.0 -969.0 983.0 -977.0 1021.0 </vector>
              <vector>-1008.0 1099.0 -934.0 1111.0 -898.0 1072.0 -874.0 939.0 -870.0 916.0 -855.0 943.0 -839.0 1081.0 -806.0 1119.0 -743.0 1107.0 -693.0 1070.0 -690.0 1005.0 -808.0 919.0 -823.0 907.0 -773.0 891.0 -675.0 824.0 -688.0 773.0 -739.0 749.0 -811.0 737.0 -847.0 776.0 -836.0 876.0 -852.0 885.0 -854.0 848.0 -831.0 741.0 -868.0 699.0 -918.0 687.0 -966.0 711.0 -988.0 773.0 -897.0 877.0 -869.0 898.0 -915.0 923.0 -1003.0 976.0 -1037.0 1031.0 </vector>
              <vector>-885.0 1053.0 -840.0 1033.0 -839.0 986.0 -871.0 909.0 -822.0 911.0 -796.0 928.0 -840.0 1010.0 -805.0 1057.0 -787.0 1057.0 -750.0 1045.0 -722.0 1010.0 -772.0 921.0 -784.0 911.0 -753.0 902.0 -712.0 842.0 -723.0 781.0 -756.0 765.0 -798.0 767.0 -820.0 802.0 -801.0 885.0 -827.0 875.0 -846.0 866.0 -812.0 798.0 -832.0 744.0 -868.0 731.0 -905.0 741.0 -924.0 776.0 -887.0 868.0 -867.0 883.0 -900.0 904.0 -947.0 981.0 -928.0 1036.0 </vector>
              <vector>-896.0 1046.0 -854.0 1039.0 -822.0 968.0 -861.0 906.0 -854.0 900.0 -843.0 921.0 -865.0 998.0 -805.0 1033.0 -780.0 1023.0 -743.0 992.0 -742.0 936.0 -812.0 895.0 -833.0 906.0 -804.0 924.0 -732.0 882.0 -733.0 825.0 -758.0 790.0 -788.0 777.0 -838.0 786.0 -876.0 860.0 -857.0 893.0 -853.0 872.0 -852.0 824.0 -906.0 796.0 -951.0 805.0 -974.0 827.0 -965.0 909.0 -900.0 932.0 -887.0 908.0 -934.0 923.0 -965.0 985.0 -937.0 1036.0 </vector>
              <vector>-925.0 1000.0 -891.0 1025.0 -838.0 1017.0 -800.0 946.0 -790.0 915.0 -794.0 939.0 -814.0 1018.0 -778.0 1076.0 -751.0 1077.0 -716.0 1053.0 -700.0 999.0 -745.0 915.0 -766.0 904.0 -739.0 894.0 -692.0 832.0 -698.0 787.0 -743.0 766.0 -780.0 768.0 -817.0 818.0 -793.0 887.0 -789.0 899.0 -801.0 891.0 -792.0 840.0 -822.0 779.0 -868.0 775.0 -906.0 799.0 -902.0 865.0 -821.0 914.0 -799.0 908.0 -842.0 892.0 -918.0 927.0 -940.0 958.0 </vector>
              <vector>-1046.0 1063.0 -1015.0 1064.0 -966.0 1038.0 -963.0 964.0 -951.0 965.0 -932.0 974.0 -946.0 1027.0 -930.0 1072.0 -885.0 1099.0 -841.0 1074.0 -840.0 1022.0 -911.0 966.0 -920.0 961.0 -887.0 961.0 -825.0 900.0 -825.0 860.0 -848.0 835.0 -877.0 822.0 -924.0 844.0 -935.0 945.0 -955.0 942.0 -962.0 918.0 -977.0 824.0 -1016.0 816.0 -1055.0 832.0 -1076.0 861.0 -1051.0 918.0 -993.0 941.0 -973.0 941.0 -1018.0 940.0 -1065.0 994.0 -1071.0 1038.0 </vector>
              <vector>-1134.0 841.0 -1095.0 869.0 -1055.0 861.0 -1019.0 762.0 -1016.0 734.0 -1001.0 752.0 -1032.0 803.0 -1015.0 854.0 -975.0 863.0 -932.0 862.0 -908.0 801.0 -936.0 740.0 -990.0 725.0 -964.0 713.0 -916.0 647.0 -949.0 582.0 -975.0 575.0 -1012.0 582.0 -1043.0 630.0 -1009.0 712.0 -1021.0 714.0 -1019.0 696.0 -1008.0 600.0 -1049.0 570.0 -1100.0 558.0 -1129.0 586.0 -1136.0 644.0 -1051.0 720.0 -1027.0 732.0 -1068.0 730.0 -1152.0 762.0 -1163.0 811.0 </vector>
              <vector>-1144.0 1054.0 -1071.0 1064.0 -998.0 953.0 -1014.0 820.0 -998.0 815.0 -993.0 848.0 -1000.0 982.0 -911.0 1061.0 -866.0 1040.0 -823.0 1001.0 -818.0 919.0 -943.0 808.0 -960.0 802.0 -916.0 833.0 -781.0 850.0 -724.0 791.0 -738.0 722.0 -788.0 663.0 -872.0 660.0 -966.0 753.0 -994.0 789.0 -1005.0 780.0 -1021.0 633.0 -1095.0 580.0 -1158.0 599.0 -1207.0 634.0 -1191.0 757.0 -1055.0 815.0 -1024.0 806.0 -1067.0 802.0 -1195.0 913.0 -1188.0 1018.0 </vector>
              <vector>-1113.0 980.0 -1066.0 1007.0 -1030.0 978.0 -1021.0 888.0 -1035.0 864.0 -1033.0 883.0 -1044.0 921.0 -1013.0 1019.0 -953.0 1012.0 -905.0 966.0 -938.0 883.0 -1002.0 854.0 -1013.0 861.0 -986.0 873.0 -909.0 859.0 -880.0 789.0 -898.0 752.0 -972.0 740.0 -1023.0 789.0 -1033.0 839.0 -1037.0 848.0 -1047.0 835.0 -1058.0 771.0 -1102.0 734.0 -1148.0 741.0 -1174.0 765.0 -1157.0 835.0 -1073.0 874.0 -1056.0 864.0 -1075.0 864.0 -1123.0 891.0 -1150.0 933.0 </vector>
              <vector>-1148.0 956.0 -1055.0 958.0 -1011.0 902.0 -1027.0 821.0 -1029.0 798.0 -1014.0 812.0 -1070.0 889.0 -1009.0 963.0 -944.0 980.0 -869.0 936.0 -921.0 808.0 -972.0 787.0 -1001.0 785.0 -972.0 774.0 -912.0 723.0 -877.0 647.0 -945.0 566.0 -1044.0 588.0 -1051.0 666.0 -1027.0 759.0 -1023.0 785.0 -1004.0 773.0 -950.0 699.0 -1007.0 615.0 -1071.0 593.0 -1136.0 621.0 -1165.0 689.0 -1073.0 797.0 -1048.0 803.0 -1071.0 811.0 -1181.0 835.0 -1195.0 892.0 </vector>
              <vector>-1147.0 907.0 -1121.0 913.0 -1067.0 874.0 -1069.0 829.0 -1057.0 829.0 -1047.0 847.0 -1043.0 885.0 -998.0 922.0 -974.0 908.0 -957.0 875.0 -976.0 831.0 -1026.0 815.0 -1044.0 825.0 -1022.0 832.0 -991.0 793.0 -1002.0 747.0 -1023.0 735.0 -1052.0 732.0 -1077.0 769.0 -1076.0 813.0 -1065.0 828.0 -1082.0 789.0 -1075.0 751.0 -1093.0 688.0 -1131.0 675.0 -1152.0 704.0 -1146.0 753.0 -1115.0 788.0 -1086.0 807.0 -1119.0 803.0 -1166.0 835.0 -1164.0 885.0 </vector>
              <vector>-1102.0 923.0 -1068.0 932.0 -1005.0 812.0 -1011.0 758.0 -1004.0 751.0 -997.0 771.0 -1009.0 853.0 -990.0 914.0 -965.0 918.0 -934.0 906.0 -920.0 808.0 -960.0 747.0 -977.0 743.0 -945.0 743.0 -857.0 702.0 -814.0 636.0 -829.0 606.0 -864.0 595.0 -917.0 641.0 -980.0 719.0 -997.0 733.0 -1009.0 723.0 -1038.0 617.0 -1075.0 570.0 -1093.0 572.0 -1119.0 593.0 -1111.0 665.0 -1042.0 753.0 -1024.0 753.0 -1047.0 759.0 -1092.0 818.0 -1125.0 903.0 </vector>
              <vector>-1173.0 881.0 -1141.0 896.0 -1106.0 874.0 -1099.0 800.0 -1085.0 794.0 -1075.0 799.0 -1068.0 863.0 -1009.0 883.0 -992.0 868.0 -975.0 843.0 -988.0 799.0 -1052.0 767.0 -1070.0 771.0 -1059.0 781.0 -991.0 777.0 -967.0 741.0 -977.0 699.0 -1013.0 671.0 -1055.0 684.0 -1088.0 747.0 -1085.0 772.0 -1086.0 761.0 -1076.0 704.0 -1107.0 671.0 -1144.0 665.0 -1169.0 681.0 -1186.0 726.0 -1135.0 777.0 -1101.0 780.0 -1135.0 783.0 -1194.0 824.0 -1199.0 870.0 </vector>
              <vector>-905.0 998.0 -859.0 999.0 -829.0 944.0 -866.0 857.0 -856.0 842.0 -851.0 856.0 -871.0 941.0 -828.0 998.0 -789.0 995.0 -750.0 976.0 -738.0 943.0 -808.0 839.0 -831.0 839.0 -797.0 829.0 -736.0 768.0 -735.0 720.0 -764.0 691.0 -820.0 688.0 -852.0 735.0 -858.0 821.0 -863.0 832.0 -875.0 821.0 -869.0 752.0 -902.0 702.0 -954.0 698.0 -1000.0 740.0 -997.0 789.0 -916.0 852.0 -885.0 847.0 -905.0 852.0 -954.0 924.0 -949.0 985.0 </vector>
              <vector>-910.0 1033.0 -853.0 1031.0 -834.0 978.0 -848.0 923.0 -835.0 906.0 -839.0 921.0 -866.0 992.0 -847.0 1017.0 -806.0 1023.0 -774.0 1010.0 -753.0 973.0 -785.0 908.0 -808.0 888.0 -783.0 865.0 -740.0 823.0 -727.0 758.0 -787.0 727.0 -842.0 747.0 -831.0 807.0 -820.0 876.0 -822.0 889.0 -802.0 877.0 -773.0 801.0 -794.0 766.0 -841.0 765.0 -881.0 772.0 -904.0 815.0 -858.0 887.0 -854.0 903.0 -867.0 910.0 -923.0 938.0 -950.0 983.0 </vector>
              <vector>-964.0 1066.0 -927.0 1087.0 -859.0 1061.0 -852.0 952.0 -852.0 937.0 -854.0 972.0 -823.0 1078.0 -741.0 1100.0 -726.0 1087.0 -709.0 1066.0 -710.0 1001.0 -811.0 935.0 -825.0 928.0 -791.0 930.0 -722.0 865.0 -730.0 798.0 -754.0 765.0 -806.0 776.0 -853.0 836.0 -851.0 914.0 -857.0 916.0 -850.0 889.0 -881.0 798.0 -946.0 765.0 -970.0 773.0 -997.0 808.0 -981.0 886.0 -878.0 940.0 -861.0 933.0 -884.0 925.0 -974.0 960.0 -984.0 1009.0 </vector>
              <vector>-1022.0 541.0 -1055.0 551.0 -1061.0 636.0 -1058.0 707.0 -1075.0 721.0 -1080.0 707.0 -1068.0 632.0 -1076.0 552.0 -1116.0 541.0 -1163.0 559.0 -1191.0 641.0 -1148.0 731.0 -1131.0 743.0 -1153.0 750.0 -1198.0 839.0 -1180.0 940.0 -1122.0 945.0 -1073.0 945.0 -1052.0 847.0 -1098.0 757.0 -1080.0 738.0 -1049.0 762.0 -1065.0 843.0 -1039.0 937.0 -997.0 943.0 -946.0 921.0 -955.0 835.0 -1000.0 747.0 -1036.0 723.0 -1018.0 708.0 -991.0 630.0 -985.0 561.0 </vector>
              <vector>-765.0 688.0 -830.0 640.0 -898.0 736.0 -889.0 806.0 -898.0 807.0 -906.0 783.0 -882.0 687.0 -932.0 559.0 -1005.0 580.0 -1070.0 584.0 -1079.0 699.0 -1014.0 801.0 -968.0 811.0 -1017.0 819.0 -1059.0 898.0 -1059.0 1022.0 -983.0 1057.0 -912.0 1040.0 -878.0 918.0 -917.0 823.0 -895.0 826.0 -874.0 850.0 -893.0 955.0 -874.0 1061.0 -803.0 1059.0 -733.0 1050.0 -738.0 898.0 -828.0 815.0 -859.0 825.0 -822.0 842.0 -741.0 814.0 -743.0 709.0 </vector>
              <vector>-966.0 704.0 -1007.0 699.0 -1040.0 735.0 -1045.0 779.0 -1050.0 783.0 -1058.0 779.0 -1039.0 748.0 -1058.0 689.0 -1100.0 678.0 -1143.0 704.0 -1140.0 761.0 -1105.0 797.0 -1090.0 797.0 -1115.0 797.0 -1148.0 821.0 -1168.0 866.0 -1134.0 901.0 -1095.0 917.0 -1056.0 869.0 -1056.0 806.0 -1045.0 796.0 -1026.0 807.0 -1021.0 874.0 -978.0 930.0 -945.0 914.0 -916.0 892.0 -963.0 802.0 -1008.0 789.0 -1026.0 795.0 -1006.0 811.0 -962.0 782.0 -948.0 731.0 </vector>
              <vector>-927.0 590.0 -976.0 592.0 -1031.0 658.0 -1031.0 747.0 -1042.0 750.0 -1040.0 723.0 -1033.0 631.0 -1089.0 581.0 -1160.0 580.0 -1195.0 631.0 -1194.0 698.0 -1097.0 765.0 -1089.0 776.0 -1120.0 788.0 -1172.0 828.0 -1162.0 889.0 -1117.0 917.0 -1060.0 891.0 -1023.0 832.0 -1070.0 759.0 -1056.0 751.0 -1052.0 762.0 -1076.0 827.0 -1048.0 889.0 -963.0 917.0 -927.0 892.0 -909.0 821.0 -993.0 749.0 -1029.0 758.0 -976.0 771.0 -895.0 730.0 -879.0 651.0 </vector>
              <vector>-1009.0 640.0 -1065.0 648.0 -1090.0 692.0 -1047.0 775.0 -1059.0 778.0 -1075.0 760.0 -1034.0 697.0 -1050.0 636.0 -1094.0 634.0 -1147.0 633.0 -1172.0 681.0 -1115.0 768.0 -1093.0 792.0 -1115.0 804.0 -1165.0 862.0 -1169.0 923.0 -1105.0 955.0 -1067.0 949.0 -1026.0 871.0 -1071.0 805.0 -1065.0 794.0 -1045.0 810.0 -1074.0 856.0 -1055.0 945.0 -1000.0 956.0 -956.0 933.0 -975.0 856.0 -1007.0 808.0 -1035.0 793.0 -991.0 779.0 -940.0 716.0 -963.0 658.0 </vector>
              <vector>-1015.0 587.0 -1065.0 587.0 -1089.0 636.0 -1071.0 719.0 -1075.0 733.0 -1084.0 725.0 -1086.0 680.0 -1121.0 635.0 -1170.0 641.0 -1190.0 673.0 -1175.0 741.0 -1120.0 756.0 -1099.0 743.0 -1122.0 748.0 -1173.0 773.0 -1204.0 834.0 -1166.0 890.0 -1118.0 895.0 -1071.0 831.0 -1075.0 778.0 -1085.0 750.0 -1074.0 750.0 -1096.0 808.0 -1060.0 871.0 -1015.0 871.0 -961.0 841.0 -965.0 773.0 -1023.0 731.0 -1046.0 731.0 -1020.0 724.0 -960.0 671.0 -981.0 594.0 </vector>
              <vector>-859.0 555.0 -923.0 535.0 -976.0 575.0 -945.0 668.0 -948.0 676.0 -961.0 650.0 -945.0 574.0 -995.0 541.0 -1040.0 548.0 -1086.0 574.0 -1092.0 641.0 -1042.0 681.0 -1009.0 691.0 -1045.0 697.0 -1101.0 735.0 -1075.0 799.0 -1042.0 806.0 -1002.0 802.0 -965.0 748.0 -987.0 687.0 -970.0 680.0 -965.0 691.0 -1006.0 738.0 -994.0 803.0 -934.0 817.0 -895.0 822.0 -845.0 758.0 -899.0 690.0 -922.0 682.0 -902.0 681.0 -837.0 669.0 -811.0 605.0 </vector>
              <vector>-910.0 659.0 -982.0 654.0 -1017.0 714.0 -1029.0 756.0 -1022.0 772.0 -1018.0 753.0 -1018.0 702.0 -1054.0 650.0 -1092.0 662.0 -1135.0 669.0 -1139.0 730.0 -1062.0 785.0 -1045.0 776.0 -1073.0 771.0 -1162.0 814.0 -1175.0 865.0 -1151.0 893.0 -1080.0 905.0 -1031.0 833.0 -1032.0 800.0 -1023.0 791.0 -1025.0 806.0 -1036.0 841.0 -988.0 923.0 -917.0 916.0 -899.0 853.0 -966.0 778.0 -1004.0 769.0 -1009.0 787.0 -970.0 798.0 -895.0 749.0 -882.0 695.0 </vector>
              <vector>-969.0 612.0 -1017.0 621.0 -1031.0 676.0 -1025.0 729.0 -1039.0 748.0 -1038.0 725.0 -1022.0 679.0 -1030.0 621.0 -1089.0 608.0 -1128.0 624.0 -1132.0 681.0 -1090.0 741.0 -1090.0 762.0 -1126.0 776.0 -1170.0 833.0 -1154.0 873.0 -1120.0 889.0 -1063.0 881.0 -1063.0 833.0 -1080.0 775.0 -1060.0 762.0 -1042.0 780.0 -1077.0 821.0 -1077.0 877.0 -1026.0 906.0 -987.0 899.0 -965.0 860.0 -969.0 815.0 -1013.0 770.0 -1012.0 747.0 -932.0 693.0 -923.0 631.0 </vector>
              <vector>-836.0 651.0 -880.0 617.0 -945.0 624.0 -1001.0 752.0 -1002.0 789.0 -1020.0 764.0 -1000.0 677.0 -1048.0 613.0 -1120.0 637.0 -1175.0 658.0 -1194.0 721.0 -1071.0 812.0 -1019.0 808.0 -1055.0 817.0 -1140.0 851.0 -1190.0 909.0 -1132.0 969.0 -1055.0 1002.0 -1006.0 929.0 -1015.0 837.0 -1003.0 831.0 -992.0 852.0 -1045.0 980.0 -996.0 1025.0 -951.0 1012.0 -883.0 961.0 -861.0 897.0 -965.0 821.0 -979.0 815.0 -938.0 807.0 -833.0 766.0 -805.0 703.0 </vector>
              <vector>-911.0 640.0 -958.0 637.0 -995.0 659.0 -1001.0 761.0 -1020.0 777.0 -1047.0 776.0 -1045.0 733.0 -1052.0 671.0 -1112.0 661.0 -1162.0 691.0 -1142.0 741.0 -1089.0 809.0 -1055.0 820.0 -1077.0 841.0 -1123.0 925.0 -1114.0 978.0 -1055.0 994.0 -998.0 973.0 -987.0 906.0 -1016.0 831.0 -1015.0 801.0 -1005.0 811.0 -1033.0 881.0 -1021.0 941.0 -966.0 970.0 -902.0 928.0 -907.0 869.0 -958.0 801.0 -978.0 798.0 -944.0 798.0 -897.0 760.0 -874.0 700.0 </vector>
              <vector>-991.0 683.0 -1033.0 687.0 -1054.0 728.0 -1058.0 782.0 -1057.0 808.0 -1066.0 791.0 -1065.0 731.0 -1092.0 683.0 -1134.0 679.0 -1161.0 709.0 -1155.0 763.0 -1095.0 820.0 -1080.0 822.0 -1101.0 826.0 -1143.0 868.0 -1165.0 931.0 -1126.0 948.0 -1077.0 944.0 -1062.0 881.0 -1066.0 842.0 -1060.0 835.0 -1055.0 847.0 -1060.0 892.0 -1052.0 950.0 -1010.0 957.0 -973.0 939.0 -985.0 865.0 -1018.0 825.0 -1035.0 812.0 -1025.0 799.0 -985.0 758.0 -962.0 712.0 </vector>
              <vector>-547.0 967.0 -603.0 930.0 -675.0 971.0 -728.0 1072.0 -741.0 1097.0 -759.0 1070.0 -801.0 962.0 -885.0 923.0 -945.0 961.0 -975.0 1019.0 -944.0 1094.0 -802.0 1127.0 -758.0 1113.0 -796.0 1120.0 -911.0 1152.0 -954.0 1215.0 -912.0 1295.0 -828.0 1313.0 -745.0 1221.0 -754.0 1131.0 -742.0 1114.0 -725.0 1135.0 -731.0 1218.0 -670.0 1305.0 -603.0 1298.0 -547.0 1238.0 -597.0 1170.0 -677.0 1134.0 -711.0 1119.0 -680.0 1119.0 -615.0 1115.0 -534.0 1051.0 </vector>
              <vector>-874.0 597.0 -925.0 596.0 -968.0 629.0 -972.0 712.0 -977.0 730.0 -968.0 681.0 -989.0 619.0 -1058.0 590.0 -1092.0 619.0 -1101.0 665.0 -1093.0 723.0 -1038.0 752.0 -1012.0 748.0 -1072.0 756.0 -1122.0 821.0 -1113.0 901.0 -1064.0 926.0 -1007.0 926.0 -972.0 871.0 -991.0 762.0 -978.0 751.0 -975.0 775.0 -985.0 861.0 -935.0 921.0 -876.0 920.0 -841.0 866.0 -859.0 801.0 -929.0 751.0 -937.0 743.0 -890.0 747.0 -841.0 706.0 -829.0 638.0 </vector>
              <vector>-703.0 831.0 -723.0 791.0 -797.0 786.0 -859.0 867.0 -875.0 881.0 -892.0 863.0 -901.0 769.0 -958.0 739.0 -1004.0 760.0 -1044.0 811.0 -1029.0 863.0 -937.0 902.0 -908.0 901.0 -956.0 909.0 -1008.0 957.0 -1023.0 1024.0 -977.0 1053.0 -903.0 1054.0 -876.0 971.0 -895.0 913.0 -874.0 907.0 -866.0 933.0 -853.0 1051.0 -804.0 1077.0 -750.0 1047.0 -714.0 956.0 -766.0 908.0 -837.0 889.0 -866.0 894.0 -843.0 912.0 -749.0 943.0 -688.0 887.0 </vector>
              <vector>-989.0 680.0 -1029.0 670.0 -1058.0 692.0 -1067.0 753.0 -1055.0 778.0 -1055.0 767.0 -1045.0 726.0 -1086.0 671.0 -1120.0 669.0 -1149.0 688.0 -1141.0 744.0 -1092.0 783.0 -1071.0 774.0 -1112.0 782.0 -1153.0 840.0 -1155.0 871.0 -1141.0 882.0 -1114.0 896.0 -1077.0 881.0 -1048.0 813.0 -1057.0 788.0 -1058.0 799.0 -1061.0 837.0 -1027.0 890.0 -981.0 883.0 -959.0 849.0 -985.0 796.0 -1030.0 774.0 -1042.0 780.0 -1013.0 789.0 -965.0 745.0 -966.0 701.0 </vector>
              <vector>-985.0 684.0 -1020.0 682.0 -1047.0 719.0 -1051.0 770.0 -1039.0 791.0 -1049.0 785.0 -1040.0 751.0 -1041.0 692.0 -1071.0 685.0 -1101.0 693.0 -1109.0 748.0 -1088.0 799.0 -1068.0 814.0 -1098.0 840.0 -1115.0 895.0 -1089.0 944.0 -1057.0 944.0 -1025.0 936.0 -1021.0 873.0 -1054.0 821.0 -1035.0 811.0 -1025.0 831.0 -1025.0 894.0 -984.0 935.0 -960.0 925.0 -937.0 907.0 -942.0 852.0 -1002.0 809.0 -1016.0 804.0 -1002.0 795.0 -961.0 755.0 -956.0 703.0 </vector>
              <vector>-885.0 662.0 -925.0 641.0 -980.0 652.0 -1014.0 704.0 -1028.0 716.0 -1056.0 687.0 -1099.0 637.0 -1159.0 639.0 -1182.0 687.0 -1185.0 731.0 -1144.0 784.0 -1061.0 751.0 -1052.0 733.0 -1115.0 768.0 -1155.0 829.0 -1106.0 918.0 -1075.0 921.0 -1012.0 921.0 -979.0 845.0 -1030.0 740.0 -1021.0 738.0 -1014.0 753.0 -1034.0 854.0 -961.0 922.0 -902.0 903.0 -861.0 851.0 -868.0 792.0 -980.0 735.0 -997.0 741.0 -941.0 768.0 -885.0 755.0 -859.0 710.0 </vector>
              <vector>-904.0 613.0 -947.0 601.0 -996.0 639.0 -1009.0 691.0 -1021.0 707.0 -1047.0 681.0 -1056.0 621.0 -1118.0 569.0 -1170.0 576.0 -1181.0 624.0 -1126.0 688.0 -1060.0 716.0 -1031.0 726.0 -1073.0 731.0 -1129.0 759.0 -1175.0 821.0 -1140.0 878.0 -1078.0 876.0 -1048.0 828.0 -1027.0 771.0 -1008.0 766.0 -994.0 800.0 -993.0 896.0 -965.0 928.0 -918.0 925.0 -881.0 882.0 -891.0 838.0 -956.0 780.0 -978.0 764.0 -953.0 759.0 -899.0 726.0 -884.0 659.0 </vector>
              <vector>-951.0 623.0 -990.0 622.0 -1006.0 643.0 -1008.0 721.0 -1016.0 721.0 -1014.0 697.0 -1014.0 633.0 -1041.0 594.0 -1083.0 598.0 -1116.0 619.0 -1109.0 669.0 -1052.0 726.0 -1028.0 735.0 -1042.0 741.0 -1100.0 776.0 -1132.0 836.0 -1099.0 866.0 -1045.0 865.0 -1017.0 803.0 -1020.0 755.0 -1019.0 738.0 -1012.0 751.0 -1017.0 791.0 -1019.0 848.0 -965.0 865.0 -935.0 841.0 -944.0 783.0 -983.0 741.0 -1001.0 733.0 -976.0 732.0 -929.0 685.0 -928.0 646.0 </vector>
              <vector>-1007.0 613.0 -1054.0 614.0 -1066.0 687.0 -1055.0 782.0 -1059.0 799.0 -1061.0 764.0 -1053.0 673.0 -1083.0 610.0 -1164.0 601.0 -1192.0 668.0 -1118.0 783.0 -1093.0 795.0 -1129.0 803.0 -1185.0 851.0 -1204.0 935.0 -1159.0 990.0 -1122.0 994.0 -1076.0 967.0 -1077.0 850.0 -1091.0 812.0 -1076.0 810.0 -1070.0 829.0 -1096.0 896.0 -1078.0 989.0 -1018.0 1002.0 -952.0 954.0 -981.0 892.0 -1035.0 848.0 -1038.0 806.0 -1026.0 785.0 -999.0 754.0 -956.0 668.0 </vector>
              <vector>-930.0 583.0 -972.0 583.0 -998.0 656.0 -981.0 719.0 -995.0 737.0 -993.0 717.0 -980.0 661.0 -1009.0 608.0 -1043.0 597.0 -1087.0 613.0 -1093.0 674.0 -1045.0 736.0 -1030.0 740.0 -1077.0 747.0 -1123.0 791.0 -1134.0 848.0 -1102.0 869.0 -1068.0 871.0 -1027.0 827.0 -1018.0 765.0 -1001.0 752.0 -1003.0 775.0 -1007.0 846.0 -958.0 907.0 -922.0 895.0 -889.0 864.0 -918.0 783.0 -947.0 756.0 -969.0 735.0 -939.0 733.0 -888.0 654.0 -904.0 593.0 </vector>
              <vector>-901.0 616.0 -977.0 594.0 -1028.0 667.0 -1017.0 779.0 -1045.0 808.0 -1028.0 761.0 -1012.0 644.0 -1067.0 566.0 -1162.0 570.0 -1217.0 602.0 -1226.0 678.0 -1141.0 789.0 -1107.0 824.0 -1130.0 855.0 -1203.0 885.0 -1264.0 962.0 -1225.0 1056.0 -1122.0 1077.0 -1063.0 982.0 -1079.0 873.0 -1057.0 853.0 -1071.0 900.0 -1117.0 1013.0 -1053.0 1110.0 -952.0 1107.0 -885.0 1049.0 -914.0 946.0 -986.0 882.0 -1034.0 840.0 -1013.0 823.0 -932.0 789.0 -872.0 695.0 </vector>
              <vector>-978.0 596.0 -1037.0 576.0 -1066.0 630.0 -1069.0 739.0 -1057.0 805.0 -1061.0 765.0 -1058.0 663.0 -1091.0 618.0 -1143.0 623.0 -1191.0 650.0 -1194.0 707.0 -1126.0 795.0 -1102.0 812.0 -1145.0 825.0 -1194.0 905.0 -1221.0 986.0 -1161.0 1016.0 -1090.0 1014.0 -1073.0 934.0 -1079.0 851.0 -1071.0 824.0 -1070.0 868.0 -1079.0 965.0 -1002.0 1024.0 -958.0 1006.0 -925.0 966.0 -970.0 902.0 -1036.0 828.0 -1045.0 795.0 -1008.0 779.0 -934.0 689.0 -934.0 610.0 </vector>
              <vector>-936.0 591.0 -1024.0 596.0 -1062.0 681.0 -1058.0 761.0 -1057.0 785.0 -1062.0 739.0 -1087.0 616.0 -1135.0 587.0 -1197.0 604.0 -1239.0 632.0 -1248.0 704.0 -1113.0 807.0 -1087.0 816.0 -1141.0 824.0 -1226.0 892.0 -1244.0 960.0 -1186.0 1021.0 -1099.0 1036.0 -1057.0 945.0 -1062.0 844.0 -1065.0 811.0 -1077.0 832.0 -1103.0 898.0 -1089.0 1005.0 -1017.0 1030.0 -934.0 981.0 -953.0 881.0 -1008.0 816.0 -1028.0 807.0 -976.0 796.0 -882.0 701.0 -886.0 619.0 </vector>
              <vector>-938.0 547.0 -1062.0 567.0 -1075.0 643.0 -1046.0 733.0 -1040.0 760.0 -1036.0 716.0 -1030.0 591.0 -1118.0 542.0 -1171.0 575.0 -1226.0 628.0 -1214.0 711.0 -1087.0 775.0 -1057.0 788.0 -1089.0 807.0 -1171.0 914.0 -1183.0 957.0 -1129.0 1025.0 -1037.0 1016.0 -997.0 920.0 -1025.0 828.0 -1034.0 792.0 -1041.0 820.0 -1078.0 968.0 -1002.0 1033.0 -956.0 1006.0 -874.0 968.0 -880.0 874.0 -990.0 793.0 -1010.0 776.0 -970.0 769.0 -892.0 721.0 -869.0 620.0 </vector>
              <vector>-984.0 717.0 -1025.0 708.0 -1051.0 731.0 -1058.0 798.0 -1060.0 816.0 -1067.0 800.0 -1065.0 731.0 -1090.0 712.0 -1125.0 718.0 -1166.0 750.0 -1169.0 776.0 -1112.0 823.0 -1081.0 825.0 -1117.0 828.0 -1171.0 851.0 -1181.0 886.0 -1149.0 920.0 -1120.0 942.0 -1078.0 932.0 -1067.0 854.0 -1062.0 827.0 -1053.0 860.0 -1037.0 948.0 -997.0 950.0 -972.0 936.0 -940.0 904.0 -952.0 861.0 -1025.0 833.0 -1044.0 832.0 -1012.0 823.0 -957.0 789.0 -952.0 741.0 </vector>
              <vector>-956.0 627.0 -1002.0 633.0 -1016.0 676.0 -984.0 750.0 -997.0 762.0 -1022.0 763.0 -1020.0 702.0 -1027.0 647.0 -1074.0 644.0 -1112.0 664.0 -1120.0 712.0 -1059.0 775.0 -1032.0 781.0 -1061.0 799.0 -1140.0 889.0 -1124.0 938.0 -1084.0 959.0 -1035.0 950.0 -997.0 906.0 -1015.0 795.0 -999.0 776.0 -983.0 800.0 -1056.0 914.0 -1045.0 953.0 -997.0 964.0 -946.0 979.0 -921.0 910.0 -956.0 818.0 -958.0 777.0 -930.0 759.0 -882.0 672.0 -928.0 618.0 </vector>
              <vector>-984.0 671.0 -1038.0 684.0 -1058.0 754.0 -1033.0 817.0 -1037.0 834.0 -1049.0 825.0 -1033.0 759.0 -1045.0 672.0 -1118.0 660.0 -1165.0 700.0 -1143.0 775.0 -1071.0 838.0 -1064.0 862.0 -1072.0 881.0 -1085.0 993.0 -1033.0 1048.0 -984.0 1030.0 -955.0 995.0 -989.0 910.0 -1045.0 873.0 -1039.0 857.0 -1020.0 864.0 -991.0 937.0 -922.0 977.0 -892.0 952.0 -882.0 890.0 -932.0 849.0 -995.0 832.0 -1012.0 837.0 -986.0 817.0 -937.0 771.0 -934.0 691.0 </vector>
              <vector>-1025.0 599.0 -1053.0 597.0 -1094.0 645.0 -1089.0 699.0 -1082.0 723.0 -1094.0 693.0 -1073.0 624.0 -1104.0 579.0 -1135.0 585.0 -1165.0 597.0 -1160.0 656.0 -1122.0 711.0 -1104.0 735.0 -1133.0 745.0 -1177.0 802.0 -1163.0 868.0 -1134.0 878.0 -1099.0 873.0 -1064.0 814.0 -1085.0 757.0 -1081.0 735.0 -1078.0 757.0 -1085.0 823.0 -1036.0 874.0 -1003.0 868.0 -975.0 827.0 -993.0 785.0 -1050.0 746.0 -1062.0 743.0 -1038.0 723.0 -998.0 678.0 -998.0 618.0 </vector>
              <vector>-970.0 654.0 -1020.0 645.0 -1059.0 684.0 -1049.0 745.0 -1037.0 770.0 -1051.0 754.0 -1055.0 718.0 -1084.0 681.0 -1139.0 693.0 -1163.0 722.0 -1153.0 766.0 -1079.0 781.0 -1064.0 781.0 -1093.0 785.0 -1143.0 826.0 -1151.0 867.0 -1117.0 912.0 -1065.0 909.0 -1038.0 851.0 -1043.0 802.0 -1042.0 787.0 -1037.0 811.0 -1033.0 880.0 -979.0 908.0 -953.0 890.0 -933.0 868.0 -958.0 793.0 -1010.0 774.0 -1025.0 771.0 -992.0 765.0 -937.0 724.0 -940.0 684.0 </vector>
              <vector>-1004.0 658.0 -1044.0 645.0 -1088.0 681.0 -1100.0 736.0 -1078.0 754.0 -1094.0 730.0 -1106.0 671.0 -1137.0 649.0 -1170.0 658.0 -1198.0 681.0 -1186.0 724.0 -1122.0 772.0 -1096.0 764.0 -1114.0 764.0 -1189.0 797.0 -1198.0 829.0 -1166.0 868.0 -1114.0 889.0 -1091.0 851.0 -1078.0 806.0 -1082.0 775.0 -1077.0 792.0 -1070.0 850.0 -1014.0 889.0 -974.0 864.0 -967.0 814.0 -993.0 780.0 -1060.0 764.0 -1070.0 769.0 -1047.0 765.0 -1004.0 750.0 -978.0 697.0 </vector>
              <vector>-897.0 717.0 -940.0 704.0 -980.0 722.0 -1013.0 791.0 -992.0 828.0 -990.0 799.0 -1003.0 740.0 -1033.0 707.0 -1072.0 713.0 -1112.0 739.0 -1107.0 791.0 -1038.0 851.0 -1012.0 837.0 -1050.0 839.0 -1100.0 873.0 -1124.0 923.0 -1084.0 950.0 -1038.0 971.0 -1001.0 950.0 -986.0 874.0 -1001.0 840.0 -1008.0 851.0 -1019.0 914.0 -974.0 958.0 -929.0 953.0 -898.0 918.0 -893.0 867.0 -963.0 834.0 -983.0 834.0 -945.0 841.0 -892.0 820.0 -866.0 751.0 </vector>
              <vector>-903.0 647.0 -962.0 638.0 -1016.0 682.0 -1016.0 774.0 -1026.0 785.0 -1031.0 753.0 -1041.0 670.0 -1090.0 636.0 -1153.0 653.0 -1168.0 695.0 -1152.0 753.0 -1062.0 802.0 -1042.0 800.0 -1082.0 802.0 -1147.0 862.0 -1153.0 910.0 -1117.0 956.0 -1055.0 949.0 -1015.0 887.0 -1036.0 826.0 -1030.0 806.0 -1022.0 829.0 -1036.0 915.0 -999.0 964.0 -940.0 973.0 -898.0 929.0 -922.0 858.0 -990.0 811.0 -1012.0 809.0 -972.0 808.0 -877.0 753.0 -872.0 695.0 </vector>
              <vector>-920.0 684.0 -967.0 685.0 -1008.0 742.0 -1008.0 785.0 -1004.0 800.0 -1025.0 780.0 -1062.0 719.0 -1112.0 689.0 -1143.0 695.0 -1156.0 719.0 -1145.0 779.0 -1058.0 825.0 -1035.0 809.0 -1076.0 811.0 -1128.0 844.0 -1151.0 897.0 -1135.0 943.0 -1087.0 950.0 -1028.0 885.0 -1015.0 831.0 -1009.0 815.0 -1006.0 843.0 -1013.0 890.0 -984.0 955.0 -907.0 962.0 -905.0 924.0 -939.0 871.0 -976.0 825.0 -995.0 820.0 -956.0 818.0 -904.0 760.0 -898.0 712.0 </vector>
              <vector>-881.0 526.0 -973.0 505.0 -1038.0 573.0 -1045.0 748.0 -1025.0 774.0 -1015.0 740.0 -1004.0 584.0 -1085.0 499.0 -1141.0 511.0 -1243.0 584.0 -1229.0 685.0 -1119.0 783.0 -1072.0 788.0 -1102.0 792.0 -1197.0 821.0 -1244.0 900.0 -1172.0 1002.0 -1072.0 1027.0 -1006.0 982.0 -1015.0 839.0 -1027.0 792.0 -1021.0 811.0 -1041.0 994.0 -958.0 1054.0 -904.0 1052.0 -840.0 1016.0 -843.0 915.0 -952.0 792.0 -983.0 792.0 -934.0 785.0 -818.0 681.0 -819.0 574.0 </vector>
              <vector>-985.0 758.0 -1021.0 755.0 -1054.0 786.0 -1060.0 827.0 -1075.0 832.0 -1090.0 818.0 -1096.0 750.0 -1119.0 723.0 -1147.0 733.0 -1164.0 749.0 -1156.0 788.0 -1109.0 835.0 -1099.0 841.0 -1109.0 843.0 -1137.0 874.0 -1159.0 922.0 -1148.0 964.0 -1115.0 951.0 -1094.0 899.0 -1089.0 851.0 -1081.0 840.0 -1068.0 855.0 -1045.0 930.0 -1016.0 951.0 -995.0 934.0 -979.0 908.0 -1013.0 864.0 -1051.0 841.0 -1065.0 844.0 -1049.0 847.0 -1008.0 837.0 -974.0 785.0 </vector>
              <vector>-1003.0 716.0 -1031.0 711.0 -1055.0 732.0 -1065.0 764.0 -1065.0 776.0 -1069.0 765.0 -1076.0 738.0 -1108.0 713.0 -1148.0 722.0 -1158.0 750.0 -1137.0 783.0 -1091.0 791.0 -1077.0 781.0 -1101.0 780.0 -1140.0 812.0 -1148.0 853.0 -1132.0 868.0 -1097.0 876.0 -1071.0 861.0 -1057.0 811.0 -1062.0 787.0 -1056.0 799.0 -1063.0 854.0 -1030.0 886.0 -999.0 881.0 -976.0 844.0 -983.0 809.0 -1025.0 783.0 -1050.0 784.0 -1029.0 780.0 -996.0 769.0 -983.0 740.0 </vector>
              <vector>-953.0 651.0 -988.0 649.0 -1008.0 687.0 -1005.0 733.0 -1011.0 746.0 -1017.0 724.0 -1018.0 670.0 -1054.0 643.0 -1082.0 647.0 -1105.0 670.0 -1092.0 715.0 -1042.0 750.0 -1025.0 759.0 -1052.0 766.0 -1083.0 824.0 -1075.0 856.0 -1053.0 864.0 -1014.0 858.0 -1000.0 809.0 -1011.0 773.0 -1003.0 771.0 -997.0 789.0 -1002.0 855.0 -969.0 871.0 -945.0 867.0 -920.0 841.0 -942.0 809.0 -975.0 783.0 -987.0 761.0 -959.0 748.0 -926.0 711.0 -929.0 665.0 </vector>
              <vector>-969.0 719.0 -1000.0 683.0 -1034.0 684.0 -1058.0 747.0 -1056.0 767.0 -1041.0 749.0 -1035.0 710.0 -1063.0 686.0 -1099.0 699.0 -1131.0 716.0 -1133.0 758.0 -1075.0 791.0 -1053.0 787.0 -1070.0 784.0 -1104.0 791.0 -1134.0 813.0 -1129.0 859.0 -1107.0 886.0 -1064.0 880.0 -1038.0 812.0 -1045.0 771.0 -1062.0 771.0 -1076.0 827.0 -1037.0 859.0 -1000.0 847.0 -972.0 828.0 -977.0 784.0 -1029.0 751.0 -1042.0 759.0 -1038.0 780.0 -987.0 790.0 -958.0 746.0 </vector>
              <vector>-746.0 685.0 -815.0 710.0 -822.0 789.0 -819.0 855.0 -840.0 859.0 -856.0 832.0 -874.0 727.0 -901.0 712.0 -949.0 718.0 -979.0 756.0 -987.0 807.0 -877.0 881.0 -850.0 879.0 -893.0 878.0 -976.0 925.0 -995.0 979.0 -963.0 1032.0 -881.0 1031.0 -850.0 981.0 -849.0 898.0 -829.0 887.0 -809.0 902.0 -845.0 995.0 -800.0 1048.0 -751.0 1051.0 -697.0 1003.0 -713.0 946.0 -770.0 882.0 -781.0 870.0 -744.0 853.0 -688.0 786.0 -695.0 719.0 </vector>
              <vector>-810.0 798.0 -845.0 811.0 -860.0 847.0 -854.0 892.0 -861.0 905.0 -869.0 898.0 -852.0 843.0 -881.0 802.0 -923.0 800.0 -958.0 828.0 -950.0 873.0 -898.0 924.0 -882.0 918.0 -904.0 921.0 -950.0 948.0 -974.0 987.0 -955.0 1020.0 -919.0 1035.0 -874.0 991.0 -873.0 935.0 -861.0 922.0 -846.0 932.0 -839.0 1001.0 -809.0 1030.0 -788.0 1024.0 -764.0 1001.0 -769.0 961.0 -824.0 910.0 -839.0 909.0 -815.0 902.0 -776.0 859.0 -779.0 821.0 </vector>
              <vector>-764.0 795.0 -818.0 788.0 -858.0 829.0 -868.0 885.0 -856.0 908.0 -849.0 899.0 -853.0 849.0 -896.0 815.0 -949.0 802.0 -971.0 828.0 -965.0 885.0 -890.0 937.0 -883.0 921.0 -924.0 920.0 -976.0 961.0 -986.0 1011.0 -962.0 1051.0 -920.0 1062.0 -864.0 1020.0 -847.0 944.0 -860.0 924.0 -860.0 943.0 -854.0 1014.0 -792.0 1062.0 -754.0 1051.0 -732.0 1024.0 -748.0 948.0 -821.0 911.0 -833.0 919.0 -797.0 930.0 -744.0 897.0 -743.0 818.0 </vector>
              <vector>-819.0 782.0 -864.0 779.0 -896.0 824.0 -907.0 892.0 -902.0 913.0 -895.0 887.0 -903.0 800.0 -938.0 775.0 -979.0 778.0 -1019.0 811.0 -996.0 873.0 -937.0 920.0 -911.0 932.0 -949.0 921.0 -1042.0 944.0 -1060.0 977.0 -1048.0 1017.0 -1032.0 1049.0 -978.0 1056.0 -899.0 965.0 -893.0 942.0 -893.0 965.0 -855.0 1027.0 -783.0 1044.0 -752.0 1017.0 -739.0 973.0 -765.0 936.0 -883.0 935.0 -887.0 920.0 -860.0 909.0 -802.0 863.0 -791.0 813.0 </vector>
              <vector>-714.0 745.0 -761.0 733.0 -797.0 778.0 -812.0 842.0 -815.0 847.0 -813.0 826.0 -817.0 747.0 -848.0 712.0 -877.0 705.0 -905.0 731.0 -908.0 786.0 -870.0 844.0 -855.0 849.0 -871.0 857.0 -883.0 884.0 -880.0 954.0 -837.0 989.0 -800.0 977.0 -791.0 915.0 -818.0 861.0 -813.0 860.0 -800.0 879.0 -817.0 969.0 -773.0 1020.0 -746.0 1007.0 -714.0 972.0 -732.0 915.0 -784.0 868.0 -794.0 857.0 -767.0 861.0 -713.0 836.0 -691.0 784.0 </vector>
              <vector>-810.0 723.0 -860.0 718.0 -901.0 752.0 -900.0 852.0 -877.0 891.0 -878.0 863.0 -877.0 753.0 -909.0 731.0 -963.0 733.0 -996.0 755.0 -1010.0 819.0 -918.0 906.0 -897.0 899.0 -936.0 901.0 -1011.0 964.0 -1020.0 1010.0 -973.0 1060.0 -907.0 1069.0 -870.0 1023.0 -884.0 919.0 -887.0 909.0 -884.0 934.0 -898.0 1024.0 -852.0 1080.0 -801.0 1064.0 -757.0 1032.0 -787.0 961.0 -854.0 911.0 -863.0 890.0 -848.0 883.0 -798.0 840.0 -766.0 758.0 </vector>
              <vector>-815.0 762.0 -845.0 742.0 -880.0 762.0 -885.0 827.0 -891.0 840.0 -897.0 833.0 -894.0 790.0 -921.0 754.0 -968.0 773.0 -982.0 820.0 -961.0 844.0 -925.0 855.0 -907.0 850.0 -927.0 845.0 -982.0 874.0 -999.0 922.0 -978.0 938.0 -955.0 950.0 -924.0 939.0 -892.0 882.0 -889.0 847.0 -893.0 873.0 -885.0 933.0 -851.0 957.0 -812.0 950.0 -799.0 931.0 -800.0 892.0 -827.0 861.0 -853.0 849.0 -861.0 848.0 -822.0 839.0 -806.0 795.0 </vector>
              <vector>-754.0 740.0 -800.0 730.0 -831.0 761.0 -862.0 868.0 -883.0 880.0 -901.0 858.0 -940.0 757.0 -978.0 747.0 -1017.0 760.0 -1051.0 791.0 -1027.0 852.0 -920.0 898.0 -904.0 902.0 -934.0 916.0 -997.0 999.0 -991.0 1050.0 -960.0 1061.0 -920.0 1071.0 -883.0 1027.0 -886.0 913.0 -872.0 901.0 -857.0 922.0 -824.0 1043.0 -790.0 1069.0 -747.0 1051.0 -721.0 1015.0 -736.0 965.0 -838.0 896.0 -853.0 893.0 -830.0 881.0 -742.0 826.0 -730.0 777.0 </vector>
              <vector>-799.0 745.0 -856.0 767.0 -879.0 839.0 -873.0 905.0 -890.0 901.0 -903.0 869.0 -887.0 769.0 -929.0 701.0 -994.0 706.0 -1047.0 735.0 -1045.0 796.0 -943.0 892.0 -911.0 906.0 -955.0 904.0 -1045.0 991.0 -1052.0 1048.0 -1018.0 1084.0 -951.0 1108.0 -895.0 1071.0 -879.0 950.0 -881.0 926.0 -873.0 952.0 -862.0 1061.0 -800.0 1111.0 -739.0 1086.0 -704.0 1028.0 -752.0 943.0 -814.0 920.0 -832.0 924.0 -791.0 911.0 -731.0 818.0 -744.0 760.0 </vector>
              <vector>-789.0 743.0 -844.0 755.0 -860.0 819.0 -849.0 878.0 -850.0 890.0 -855.0 870.0 -876.0 785.0 -907.0 761.0 -947.0 767.0 -977.0 788.0 -978.0 834.0 -898.0 905.0 -865.0 904.0 -892.0 909.0 -947.0 946.0 -989.0 1004.0 -973.0 1034.0 -932.0 1060.0 -884.0 1033.0 -851.0 945.0 -849.0 907.0 -837.0 927.0 -864.0 1020.0 -842.0 1073.0 -807.0 1072.0 -757.0 1052.0 -781.0 941.0 -818.0 905.0 -830.0 894.0 -801.0 882.0 -750.0 816.0 -747.0 768.0 </vector>
              <vector>-826.0 798.0 -859.0 791.0 -880.0 825.0 -883.0 885.0 -883.0 898.0 -896.0 883.0 -886.0 849.0 -896.0 801.0 -932.0 801.0 -963.0 815.0 -960.0 851.0 -913.0 906.0 -898.0 899.0 -921.0 895.0 -968.0 931.0 -979.0 967.0 -959.0 1000.0 -931.0 1011.0 -901.0 997.0 -876.0 938.0 -886.0 909.0 -878.0 919.0 -872.0 972.0 -824.0 1002.0 -788.0 983.0 -775.0 958.0 -788.0 923.0 -846.0 889.0 -871.0 898.0 -851.0 896.0 -805.0 859.0 -798.0 814.0 </vector>
              <vector>-776.0 827.0 -811.0 829.0 -831.0 868.0 -836.0 916.0 -835.0 928.0 -843.0 914.0 -859.0 857.0 -907.0 831.0 -938.0 838.0 -953.0 858.0 -935.0 909.0 -869.0 951.0 -845.0 936.0 -864.0 927.0 -903.0 969.0 -923.0 1017.0 -902.0 1050.0 -853.0 1046.0 -819.0 999.0 -834.0 953.0 -837.0 939.0 -823.0 953.0 -838.0 997.0 -815.0 1053.0 -785.0 1063.0 -748.0 1041.0 -745.0 988.0 -806.0 930.0 -809.0 940.0 -777.0 934.0 -746.0 888.0 -756.0 845.0 </vector>
              <vector>-718.0 726.0 -771.0 717.0 -804.0 797.0 -802.0 863.0 -811.0 880.0 -816.0 850.0 -833.0 754.0 -874.0 721.0 -912.0 735.0 -952.0 782.0 -907.0 856.0 -852.0 893.0 -836.0 899.0 -854.0 910.0 -899.0 969.0 -903.0 1026.0 -860.0 1062.0 -816.0 1045.0 -793.0 987.0 -818.0 914.0 -807.0 904.0 -794.0 927.0 -809.0 980.0 -770.0 1045.0 -732.0 1044.0 -694.0 994.0 -720.0 939.0 -763.0 904.0 -783.0 893.0 -755.0 876.0 -683.0 797.0 -677.0 755.0 </vector>
              <vector>-732.0 778.0 -797.0 776.0 -819.0 832.0 -807.0 874.0 -809.0 886.0 -816.0 874.0 -815.0 815.0 -839.0 774.0 -881.0 768.0 -898.0 801.0 -896.0 856.0 -855.0 894.0 -835.0 895.0 -862.0 901.0 -906.0 947.0 -906.0 989.0 -874.0 1017.0 -824.0 1007.0 -804.0 943.0 -818.0 905.0 -810.0 902.0 -803.0 915.0 -797.0 975.0 -746.0 1005.0 -716.0 991.0 -699.0 949.0 -738.0 896.0 -788.0 886.0 -795.0 893.0 -764.0 896.0 -712.0 853.0 -709.0 798.0 </vector>
              <vector>-760.0 821.0 -792.0 810.0 -822.0 835.0 -831.0 888.0 -831.0 910.0 -833.0 901.0 -819.0 873.0 -833.0 820.0 -868.0 817.0 -903.0 843.0 -898.0 891.0 -860.0 924.0 -847.0 912.0 -879.0 908.0 -929.0 943.0 -931.0 985.0 -909.0 1004.0 -881.0 1018.0 -850.0 1011.0 -825.0 949.0 -833.0 919.0 -836.0 936.0 -818.0 1008.0 -769.0 1021.0 -745.0 1014.0 -733.0 969.0 -751.0 929.0 -807.0 909.0 -818.0 913.0 -796.0 917.0 -752.0 896.0 -736.0 844.0 </vector>
              <vector>-790.0 817.0 -819.0 822.0 -842.0 858.0 -839.0 918.0 -842.0 928.0 -847.0 916.0 -855.0 864.0 -873.0 830.0 -903.0 830.0 -931.0 844.0 -932.0 878.0 -882.0 939.0 -860.0 939.0 -870.0 948.0 -910.0 987.0 -934.0 1023.0 -912.0 1062.0 -855.0 1048.0 -847.0 1006.0 -846.0 954.0 -842.0 941.0 -832.0 955.0 -836.0 1005.0 -807.0 1054.0 -760.0 1047.0 -736.0 1024.0 -744.0 986.0 -818.0 946.0 -823.0 938.0 -790.0 931.0 -763.0 874.0 -758.0 829.0 </vector>
              <vector>-723.0 838.0 -766.0 819.0 -831.0 848.0 -852.0 904.0 -859.0 918.0 -870.0 901.0 -900.0 842.0 -963.0 823.0 -998.0 828.0 -1014.0 863.0 -985.0 913.0 -904.0 943.0 -879.0 927.0 -908.0 927.0 -967.0 966.0 -1000.0 1018.0 -980.0 1048.0 -931.0 1055.0 -891.0 1028.0 -863.0 954.0 -857.0 938.0 -848.0 951.0 -823.0 1029.0 -746.0 1049.0 -710.0 1025.0 -704.0 998.0 -751.0 944.0 -824.0 923.0 -836.0 928.0 -799.0 944.0 -736.0 922.0 -714.0 863.0 </vector>
              <vector>-576.0 1069.0 -599.0 1067.0 -637.0 1095.0 -633.0 1143.0 -618.0 1173.0 -617.0 1159.0 -610.0 1121.0 -618.0 1071.0 -660.0 1060.0 -695.0 1070.0 -710.0 1115.0 -653.0 1179.0 -634.0 1175.0 -662.0 1175.0 -702.0 1202.0 -719.0 1246.0 -698.0 1286.0 -646.0 1290.0 -609.0 1260.0 -608.0 1189.0 -610.0 1180.0 -616.0 1190.0 -627.0 1245.0 -577.0 1300.0 -539.0 1290.0 -511.0 1260.0 -519.0 1219.0 -582.0 1173.0 -594.0 1183.0 -560.0 1186.0 -523.0 1125.0 -543.0 1081.0 </vector>
              <vector>-766.0 840.0 -803.0 825.0 -835.0 845.0 -853.0 896.0 -868.0 909.0 -873.0 895.0 -894.0 837.0 -926.0 821.0 -956.0 839.0 -970.0 867.0 -952.0 911.0 -892.0 929.0 -879.0 923.0 -913.0 934.0 -949.0 963.0 -950.0 1002.0 -929.0 1022.0 -900.0 1033.0 -872.0 1011.0 -858.0 964.0 -864.0 929.0 -864.0 954.0 -844.0 1006.0 -812.0 1020.0 -785.0 1009.0 -776.0 982.0 -795.0 950.0 -832.0 927.0 -855.0 924.0 -841.0 923.0 -800.0 916.0 -762.0 877.0 </vector>
              <vector>-780.0 686.0 -837.0 696.0 -878.0 761.0 -869.0 839.0 -880.0 851.0 -882.0 810.0 -896.0 724.0 -935.0 691.0 -988.0 688.0 -1021.0 731.0 -1010.0 798.0 -921.0 861.0 -904.0 862.0 -934.0 871.0 -1006.0 910.0 -1031.0 966.0 -1007.0 1017.0 -955.0 1033.0 -896.0 988.0 -883.0 889.0 -879.0 871.0 -873.0 897.0 -874.0 990.0 -841.0 1029.0 -782.0 1032.0 -753.0 992.0 -751.0 946.0 -844.0 867.0 -860.0 866.0 -820.0 855.0 -748.0 785.0 -746.0 712.0 </vector>
              <vector>-896.0 541.0 -935.0 522.0 -973.0 559.0 -989.0 641.0 -990.0 671.0 -1014.0 647.0 -995.0 598.0 -1010.0 546.0 -1049.0 543.0 -1098.0 559.0 -1105.0 619.0 -1035.0 684.0 -1010.0 716.0 -986.0 748.0 -955.0 778.0 -931.0 793.0 -905.0 787.0 -901.0 773.0 -924.0 741.0 -957.0 731.0 -967.0 714.0 -949.0 711.0 -885.0 731.0 -821.0 736.0 -795.0 682.0 -826.0 631.0 -881.0 637.0 -939.0 670.0 -955.0 674.0 -936.0 660.0 -899.0 616.0 -869.0 576.0 </vector>
              <vector>-1031.0 684.0 -1053.0 686.0 -1062.0 704.0 -1071.0 727.0 -1074.0 738.0 -1075.0 730.0 -1076.0 703.0 -1107.0 679.0 -1117.0 683.0 -1133.0 689.0 -1132.0 735.0 -1097.0 757.0 -1085.0 750.0 -1097.0 748.0 -1122.0 768.0 -1135.0 805.0 -1110.0 828.0 -1083.0 827.0 -1061.0 791.0 -1062.0 755.0 -1071.0 753.0 -1070.0 765.0 -1061.0 796.0 -1033.0 817.0 -998.0 804.0 -987.0 785.0 -998.0 759.0 -1044.0 734.0 -1060.0 741.0 -1047.0 744.0 -1019.0 725.0 -1017.0 688.0 </vector>
              <vector>-928.0 667.0 -993.0 653.0 -1061.0 718.0 -1071.0 841.0 -1058.0 869.0 -1055.0 852.0 -1039.0 735.0 -1116.0 654.0 -1169.0 662.0 -1212.0 688.0 -1221.0 805.0 -1104.0 890.0 -1086.0 876.0 -1113.0 874.0 -1233.0 938.0 -1269.0 1012.0 -1226.0 1077.0 -1161.0 1088.0 -1082.0 1025.0 -1061.0 923.0 -1060.0 888.0 -1052.0 906.0 -1074.0 981.0 -1032.0 1094.0 -946.0 1109.0 -886.0 1049.0 -917.0 917.0 -1016.0 872.0 -1034.0 876.0 -997.0 885.0 -906.0 827.0 -886.0 693.0 </vector>
              <vector>-921.0 572.0 -956.0 562.0 -993.0 601.0 -996.0 694.0 -1010.0 710.0 -1017.0 691.0 -1036.0 620.0 -1069.0 576.0 -1127.0 587.0 -1151.0 618.0 -1144.0 680.0 -1042.0 729.0 -1021.0 719.0 -1053.0 729.0 -1108.0 787.0 -1117.0 831.0 -1077.0 871.0 -1036.0 875.0 -1006.0 848.0 -1009.0 752.0 -1000.0 739.0 -986.0 748.0 -1000.0 834.0 -960.0 889.0 -931.0 881.0 -890.0 857.0 -888.0 803.0 -968.0 730.0 -977.0 721.0 -950.0 720.0 -893.0 667.0 -892.0 597.0 </vector>
              <vector>-557.0 1082.0 -583.0 1048.0 -639.0 1051.0 -677.0 1100.0 -686.0 1113.0 -666.0 1096.0 -646.0 1044.0 -651.0 984.0 -695.0 969.0 -739.0 980.0 -746.0 1017.0 -726.0 1090.0 -700.0 1113.0 -715.0 1103.0 -792.0 1072.0 -844.0 1073.0 -852.0 1110.0 -840.0 1158.0 -777.0 1179.0 -720.0 1138.0 -703.0 1123.0 -722.0 1151.0 -744.0 1209.0 -749.0 1253.0 -704.0 1282.0 -673.0 1268.0 -660.0 1209.0 -679.0 1141.0 -685.0 1131.0 -650.0 1150.0 -603.0 1154.0 -556.0 1126.0 </vector>
              <vector>-788.0 702.0 -832.0 691.0 -884.0 732.0 -907.0 838.0 -914.0 872.0 -926.0 836.0 -945.0 714.0 -971.0 682.0 -1016.0 691.0 -1055.0 720.0 -1066.0 768.0 -957.0 886.0 -928.0 896.0 -952.0 914.0 -971.0 960.0 -1006.0 1066.0 -958.0 1109.0 -897.0 1094.0 -903.0 972.0 -917.0 924.0 -905.0 911.0 -895.0 947.0 -874.0 1043.0 -799.0 1098.0 -749.0 1078.0 -731.0 1019.0 -783.0 954.0 -866.0 909.0 -871.0 893.0 -834.0 876.0 -753.0 788.0 -757.0 725.0 </vector>
              <vector>-764.0 759.0 -824.0 743.0 -858.0 786.0 -860.0 842.0 -866.0 859.0 -864.0 831.0 -879.0 764.0 -923.0 743.0 -971.0 766.0 -991.0 796.0 -979.0 845.0 -912.0 878.0 -901.0 872.0 -940.0 872.0 -1001.0 909.0 -1006.0 947.0 -980.0 987.0 -938.0 1008.0 -878.0 978.0 -869.0 913.0 -864.0 896.0 -862.0 914.0 -839.0 990.0 -792.0 1004.0 -751.0 980.0 -724.0 947.0 -750.0 900.0 -820.0 881.0 -844.0 879.0 -789.0 872.0 -736.0 823.0 -741.0 773.0 </vector>
              <vector>-829.0 767.0 -855.0 762.0 -882.0 788.0 -898.0 840.0 -906.0 863.0 -908.0 849.0 -906.0 781.0 -928.0 752.0 -967.0 756.0 -989.0 772.0 -992.0 801.0 -943.0 871.0 -926.0 876.0 -949.0 884.0 -999.0 927.0 -1010.0 968.0 -988.0 1002.0 -952.0 1007.0 -914.0 968.0 -908.0 895.0 -904.0 881.0 -897.0 894.0 -900.0 971.0 -867.0 1000.0 -831.0 1002.0 -815.0 977.0 -827.0 922.0 -874.0 883.0 -884.0 874.0 -865.0 871.0 -819.0 835.0 -807.0 786.0 </vector>
              <vector>-855.0 808.0 -893.0 815.0 -914.0 852.0 -909.0 897.0 -902.0 913.0 -904.0 894.0 -892.0 844.0 -921.0 796.0 -952.0 799.0 -985.0 829.0 -963.0 887.0 -925.0 913.0 -911.0 923.0 -920.0 930.0 -960.0 954.0 -986.0 1014.0 -960.0 1055.0 -903.0 1035.0 -896.0 971.0 -905.0 944.0 -899.0 928.0 -896.0 942.0 -897.0 982.0 -861.0 1037.0 -805.0 1027.0 -796.0 983.0 -836.0 946.0 -876.0 930.0 -885.0 924.0 -867.0 920.0 -827.0 882.0 -820.0 836.0 </vector>
              <vector>-826.0 777.0 -848.0 765.0 -889.0 803.0 -892.0 873.0 -900.0 876.0 -908.0 860.0 -943.0 792.0 -975.0 771.0 -996.0 787.0 -1014.0 804.0 -966.0 839.0 -929.0 876.0 -908.0 884.0 -938.0 889.0 -1000.0 946.0 -1006.0 983.0 -983.0 1005.0 -953.0 1016.0 -913.0 966.0 -907.0 902.0 -894.0 900.0 -885.0 905.0 -899.0 966.0 -870.0 1022.0 -833.0 1025.0 -819.0 1009.0 -811.0 965.0 -859.0 900.0 -872.0 892.0 -855.0 884.0 -808.0 824.0 -808.0 784.0 </vector>
              <vector>-761.0 774.0 -804.0 764.0 -874.0 848.0 -873.0 921.0 -886.0 929.0 -902.0 908.0 -928.0 828.0 -977.0 759.0 -1018.0 773.0 -1052.0 803.0 -1037.0 879.0 -933.0 935.0 -910.0 940.0 -948.0 943.0 -1022.0 1025.0 -1024.0 1100.0 -982.0 1123.0 -928.0 1127.0 -901.0 1045.0 -902.0 956.0 -886.0 956.0 -873.0 978.0 -856.0 1062.0 -785.0 1127.0 -744.0 1105.0 -710.0 1079.0 -757.0 1004.0 -835.0 954.0 -857.0 946.0 -824.0 947.0 -749.0 901.0 -729.0 794.0 </vector>
              <vector>-819.0 800.0 -853.0 787.0 -899.0 813.0 -919.0 854.0 -908.0 878.0 -902.0 867.0 -894.0 828.0 -919.0 785.0 -952.0 782.0 -982.0 793.0 -992.0 830.0 -939.0 891.0 -915.0 889.0 -936.0 879.0 -1011.0 906.0 -1024.0 937.0 -1011.0 971.0 -989.0 990.0 -939.0 983.0 -903.0 914.0 -911.0 900.0 -919.0 917.0 -918.0 970.0 -880.0 1004.0 -839.0 1001.0 -818.0 963.0 -832.0 914.0 -881.0 883.0 -901.0 884.0 -887.0 900.0 -828.0 886.0 -802.0 827.0 </vector>
              <vector>-755.0 749.0 -781.0 738.0 -823.0 756.0 -841.0 859.0 -858.0 870.0 -865.0 858.0 -863.0 783.0 -888.0 739.0 -925.0 742.0 -954.0 756.0 -963.0 805.0 -888.0 871.0 -866.0 879.0 -898.0 885.0 -966.0 951.0 -965.0 985.0 -942.0 1000.0 -913.0 1012.0 -874.0 988.0 -868.0 897.0 -857.0 892.0 -852.0 906.0 -861.0 992.0 -831.0 1027.0 -796.0 1023.0 -767.0 1008.0 -760.0 963.0 -819.0 892.0 -830.0 881.0 -801.0 867.0 -735.0 820.0 -732.0 768.0 </vector>
              <vector>-818.0 828.0 -840.0 829.0 -861.0 847.0 -849.0 892.0 -856.0 893.0 -858.0 885.0 -856.0 864.0 -872.0 825.0 -899.0 826.0 -925.0 842.0 -924.0 880.0 -876.0 906.0 -861.0 899.0 -875.0 897.0 -904.0 910.0 -926.0 947.0 -899.0 979.0 -871.0 984.0 -852.0 950.0 -851.0 914.0 -845.0 907.0 -846.0 918.0 -854.0 966.0 -820.0 994.0 -799.0 989.0 -783.0 973.0 -776.0 942.0 -815.0 903.0 -830.0 903.0 -806.0 902.0 -784.0 865.0 -796.0 834.0 </vector>
              <vector>-909.0 706.0 -942.0 685.0 -1005.0 734.0 -1005.0 789.0 -998.0 807.0 -993.0 793.0 -971.0 748.0 -1007.0 702.0 -1042.0 693.0 -1087.0 707.0 -1094.0 772.0 -1027.0 815.0 -1010.0 813.0 -1033.0 809.0 -1099.0 809.0 -1148.0 902.0 -1134.0 929.0 -1101.0 954.0 -1034.0 931.0 -1001.0 854.0 -1000.0 816.0 -1009.0 834.0 -1030.0 904.0 -1015.0 968.0 -957.0 981.0 -929.0 970.0 -902.0 892.0 -975.0 816.0 -985.0 809.0 -946.0 828.0 -890.0 801.0 -888.0 728.0 </vector>
              <vector>-938.0 634.0 -985.0 601.0 -1058.0 689.0 -1071.0 787.0 -1094.0 811.0 -1105.0 791.0 -1094.0 658.0 -1155.0 606.0 -1205.0 632.0 -1253.0 633.0 -1262.0 699.0 -1147.0 806.0 -1107.0 821.0 -1140.0 825.0 -1227.0 878.0 -1275.0 965.0 -1220.0 996.0 -1183.0 1045.0 -1125.0 965.0 -1113.0 861.0 -1095.0 840.0 -1079.0 861.0 -1078.0 965.0 -1006.0 1031.0 -963.0 1008.0 -915.0 995.0 -952.0 894.0 -1037.0 831.0 -1070.0 820.0 -1031.0 802.0 -930.0 746.0 -898.0 646.0 </vector>
              <vector>-941.0 731.0 -971.0 731.0 -993.0 773.0 -972.0 826.0 -989.0 839.0 -987.0 823.0 -974.0 774.0 -991.0 728.0 -1021.0 727.0 -1041.0 721.0 -1072.0 765.0 -1045.0 844.0 -1017.0 841.0 -1043.0 850.0 -1072.0 900.0 -1049.0 956.0 -1025.0 957.0 -1003.0 957.0 -984.0 903.0 -1005.0 851.0 -990.0 848.0 -979.0 854.0 -995.0 901.0 -978.0 961.0 -947.0 962.0 -925.0 954.0 -916.0 901.0 -951.0 852.0 -963.0 841.0 -944.0 825.0 -911.0 776.0 -915.0 733.0 </vector>
              <vector>-917.0 693.0 -979.0 685.0 -1005.0 717.0 -1022.0 791.0 -1015.0 814.0 -1014.0 792.0 -1030.0 728.0 -1106.0 673.0 -1147.0 689.0 -1170.0 713.0 -1140.0 803.0 -1062.0 841.0 -1035.0 831.0 -1061.0 826.0 -1148.0 906.0 -1181.0 971.0 -1136.0 1013.0 -1088.0 1019.0 -1039.0 967.0 -1025.0 854.0 -1015.0 836.0 -1006.0 851.0 -995.0 983.0 -931.0 1029.0 -885.0 1005.0 -865.0 984.0 -872.0 922.0 -975.0 833.0 -989.0 826.0 -965.0 831.0 -898.0 803.0 -865.0 743.0 </vector>
              <vector>-900.0 654.0 -963.0 663.0 -984.0 698.0 -983.0 741.0 -977.0 758.0 -976.0 752.0 -963.0 709.0 -985.0 672.0 -1025.0 668.0 -1065.0 686.0 -1068.0 731.0 -1016.0 776.0 -994.0 766.0 -1019.0 761.0 -1050.0 769.0 -1077.0 807.0 -1054.0 849.0 -1020.0 850.0 -977.0 821.0 -975.0 771.0 -969.0 761.0 -964.0 773.0 -969.0 822.0 -924.0 861.0 -884.0 859.0 -866.0 831.0 -878.0 778.0 -942.0 752.0 -955.0 760.0 -937.0 760.0 -885.0 733.0 -874.0 688.0 </vector>
              <vector>-905.0 640.0 -960.0 652.0 -984.0 703.0 -990.0 770.0 -1012.0 772.0 -1026.0 764.0 -1031.0 711.0 -1052.0 628.0 -1102.0 622.0 -1122.0 669.0 -1099.0 725.0 -1074.0 767.0 -1034.0 780.0 -1066.0 791.0 -1111.0 849.0 -1148.0 896.0 -1133.0 943.0 -1076.0 941.0 -1045.0 871.0 -1033.0 811.0 -1013.0 793.0 -1001.0 810.0 -992.0 851.0 -990.0 925.0 -951.0 947.0 -920.0 921.0 -926.0 831.0 -968.0 787.0 -984.0 785.0 -962.0 782.0 -913.0 747.0 -881.0 692.0 </vector>
              <vector>-965.0 669.0 -1019.0 661.0 -1065.0 750.0 -1065.0 801.0 -1075.0 812.0 -1085.0 803.0 -1079.0 751.0 -1117.0 677.0 -1174.0 670.0 -1206.0 703.0 -1202.0 768.0 -1107.0 824.0 -1085.0 830.0 -1111.0 838.0 -1207.0 897.0 -1215.0 927.0 -1174.0 965.0 -1131.0 975.0 -1099.0 965.0 -1079.0 860.0 -1071.0 846.0 -1055.0 852.0 -1029.0 978.0 -998.0 998.0 -941.0 984.0 -921.0 961.0 -924.0 901.0 -1030.0 827.0 -1057.0 823.0 -1029.0 814.0 -935.0 745.0 -932.0 701.0 </vector>
              <vector>-651.0 795.0 -687.0 770.0 -741.0 780.0 -823.0 907.0 -835.0 934.0 -855.0 920.0 -950.0 796.0 -1020.0 783.0 -1046.0 819.0 -1062.0 856.0 -1037.0 923.0 -878.0 963.0 -850.0 940.0 -870.0 942.0 -942.0 956.0 -1039.0 1023.0 -1008.0 1090.0 -942.0 1124.0 -867.0 1061.0 -839.0 971.0 -835.0 954.0 -819.0 969.0 -780.0 1073.0 -725.0 1117.0 -667.0 1099.0 -644.0 1060.0 -677.0 1002.0 -796.0 938.0 -813.0 943.0 -785.0 943.0 -662.0 886.0 -632.0 828.0 </vector>
              <vector>-874.0 714.0 -924.0 701.0 -962.0 774.0 -954.0 801.0 -958.0 811.0 -961.0 804.0 -955.0 766.0 -985.0 710.0 -1030.0 712.0 -1054.0 731.0 -1061.0 760.0 -1001.0 814.0 -978.0 818.0 -1002.0 820.0 -1059.0 803.0 -1085.0 825.0 -1085.0 843.0 -1066.0 881.0 -1002.0 876.0 -976.0 831.0 -962.0 823.0 -960.0 831.0 -982.0 883.0 -949.0 936.0 -922.0 938.0 -882.0 912.0 -894.0 855.0 -938.0 820.0 -941.0 813.0 -925.0 819.0 -868.0 798.0 -849.0 754.0 </vector>
              <vector>-921.0 641.0 -949.0 631.0 -974.0 655.0 -1015.0 736.0 -1020.0 751.0 -1021.0 735.0 -1022.0 656.0 -1055.0 621.0 -1078.0 622.0 -1105.0 640.0 -1110.0 682.0 -1054.0 755.0 -1035.0 764.0 -1056.0 771.0 -1118.0 794.0 -1145.0 841.0 -1130.0 882.0 -1090.0 888.0 -1038.0 848.0 -1026.0 786.0 -1015.0 770.0 -1008.0 774.0 -972.0 869.0 -914.0 883.0 -891.0 861.0 -875.0 830.0 -904.0 791.0 -983.0 759.0 -1000.0 759.0 -990.0 752.0 -919.0 719.0 -899.0 670.0 </vector>
              <vector>-942.0 711.0 -988.0 711.0 -1016.0 768.0 -990.0 838.0 -1001.0 838.0 -1008.0 820.0 -1017.0 743.0 -1057.0 719.0 -1108.0 737.0 -1127.0 768.0 -1125.0 794.0 -1037.0 844.0 -1025.0 844.0 -1049.0 844.0 -1085.0 875.0 -1106.0 939.0 -1072.0 976.0 -1015.0 979.0 -986.0 911.0 -1015.0 849.0 -995.0 856.0 -987.0 862.0 -1006.0 924.0 -966.0 986.0 -925.0 976.0 -887.0 944.0 -898.0 880.0 -953.0 843.0 -971.0 840.0 -944.0 839.0 -904.0 782.0 -909.0 726.0 </vector>
              <vector>-920.0 624.0 -949.0 605.0 -1002.0 651.0 -999.0 723.0 -985.0 739.0 -993.0 728.0 -991.0 667.0 -1033.0 618.0 -1089.0 609.0 -1115.0 636.0 -1101.0 713.0 -1021.0 753.0 -1006.0 751.0 -1030.0 751.0 -1098.0 774.0 -1129.0 854.0 -1107.0 881.0 -1075.0 897.0 -995.0 826.0 -997.0 766.0 -986.0 752.0 -979.0 760.0 -981.0 835.0 -934.0 911.0 -875.0 907.0 -844.0 858.0 -911.0 774.0 -964.0 750.0 -969.0 752.0 -953.0 751.0 -895.0 709.0 -899.0 631.0 </vector>
              <vector>-940.0 651.0 -1013.0 656.0 -1041.0 729.0 -1029.0 771.0 -1029.0 789.0 -1041.0 774.0 -1034.0 711.0 -1068.0 666.0 -1122.0 674.0 -1147.0 700.0 -1150.0 748.0 -1070.0 808.0 -1037.0 802.0 -1080.0 801.0 -1145.0 837.0 -1158.0 885.0 -1127.0 919.0 -1096.0 935.0 -1049.0 922.0 -1032.0 822.0 -1023.0 801.0 -1013.0 810.0 -1025.0 882.0 -988.0 929.0 -937.0 914.0 -906.0 868.0 -922.0 801.0 -993.0 782.0 -1011.0 790.0 -985.0 792.0 -918.0 741.0 -915.0 666.0 </vector>
              <vector>-935.0 584.0 -981.0 591.0 -1015.0 661.0 -989.0 743.0 -1003.0 737.0 -1002.0 719.0 -1034.0 606.0 -1082.0 590.0 -1114.0 594.0 -1143.0 616.0 -1145.0 679.0 -1048.0 759.0 -1025.0 756.0 -1047.0 753.0 -1122.0 818.0 -1124.0 881.0 -1101.0 906.0 -1055.0 917.0 -1005.0 856.0 -1015.0 761.0 -1005.0 751.0 -994.0 762.0 -1017.0 851.0 -981.0 918.0 -953.0 918.0 -916.0 905.0 -895.0 840.0 -944.0 756.0 -967.0 758.0 -935.0 752.0 -881.0 670.0 -904.0 597.0 </vector>
              <vector>-1004.0 577.0 -1046.0 576.0 -1082.0 638.0 -1061.0 702.0 -1070.0 712.0 -1077.0 696.0 -1072.0 641.0 -1102.0 596.0 -1149.0 594.0 -1181.0 612.0 -1177.0 671.0 -1107.0 721.0 -1087.0 729.0 -1106.0 735.0 -1136.0 763.0 -1159.0 819.0 -1132.0 875.0 -1080.0 868.0 -1053.0 800.0 -1075.0 743.0 -1065.0 736.0 -1054.0 744.0 -1019.0 829.0 -965.0 841.0 -936.0 820.0 -935.0 789.0 -965.0 746.0 -1026.0 721.0 -1049.0 721.0 -1021.0 710.0 -970.0 643.0 -980.0 593.0 </vector>
              <vector>-935.0 563.0 -995.0 571.0 -1035.0 652.0 -1012.0 730.0 -1025.0 740.0 -1047.0 727.0 -1041.0 640.0 -1093.0 586.0 -1135.0 591.0 -1172.0 610.0 -1184.0 681.0 -1102.0 761.0 -1064.0 754.0 -1105.0 775.0 -1125.0 844.0 -1114.0 919.0 -1058.0 943.0 -1016.0 928.0 -986.0 853.0 -1043.0 766.0 -1023.0 754.0 -1000.0 779.0 -1000.0 899.0 -968.0 934.0 -889.0 933.0 -857.0 872.0 -874.0 811.0 -959.0 753.0 -982.0 751.0 -954.0 749.0 -886.0 668.0 -899.0 591.0 </vector>
              <vector>-925.0 819.0 -954.0 778.0 -1015.0 760.0 -1062.0 797.0 -1075.0 801.0 -1055.0 790.0 -1009.0 742.0 -1036.0 670.0 -1070.0 661.0 -1112.0 658.0 -1154.0 731.0 -1119.0 794.0 -1099.0 795.0 -1127.0 783.0 -1203.0 801.0 -1230.0 840.0 -1219.0 898.0 -1165.0 922.0 -1103.0 888.0 -1095.0 822.0 -1085.0 817.0 -1098.0 839.0 -1125.0 894.0 -1100.0 940.0 -1055.0 955.0 -1022.0 929.0 -1025.0 889.0 -1034.0 837.0 -1065.0 829.0 -1047.0 860.0 -995.0 890.0 -936.0 856.0 </vector>
              <vector>-897.0 549.0 -938.0 537.0 -1014.0 597.0 -1041.0 741.0 -1044.0 755.0 -1053.0 733.0 -1043.0 600.0 -1087.0 533.0 -1165.0 523.0 -1203.0 554.0 -1218.0 642.0 -1108.0 766.0 -1088.0 764.0 -1124.0 772.0 -1217.0 884.0 -1213.0 970.0 -1172.0 1001.0 -1121.0 1011.0 -1038.0 924.0 -1068.0 782.0 -1047.0 786.0 -1044.0 809.0 -1077.0 925.0 -1025.0 1007.0 -964.0 1007.0 -911.0 963.0 -911.0 870.0 -1002.0 781.0 -1024.0 772.0 -973.0 776.0 -865.0 679.0 -862.0 591.0 </vector>
              <vector>-935.0 631.0 -974.0 622.0 -1025.0 671.0 -1038.0 774.0 -1035.0 790.0 -1039.0 762.0 -1079.0 665.0 -1140.0 633.0 -1187.0 648.0 -1211.0 680.0 -1183.0 757.0 -1074.0 803.0 -1044.0 794.0 -1072.0 786.0 -1165.0 797.0 -1208.0 832.0 -1218.0 877.0 -1200.0 907.0 -1113.0 923.0 -1036.0 852.0 -1039.0 817.0 -1043.0 839.0 -1014.0 960.0 -944.0 979.0 -902.0 959.0 -882.0 931.0 -905.0 866.0 -995.0 801.0 -1008.0 803.0 -981.0 811.0 -901.0 731.0 -903.0 661.0 </vector>
              <vector>-898.0 662.0 -950.0 664.0 -990.0 745.0 -995.0 811.0 -1000.0 826.0 -1007.0 801.0 -997.0 692.0 -1030.0 646.0 -1059.0 642.0 -1093.0 652.0 -1108.0 711.0 -1056.0 824.0 -1031.0 832.0 -1064.0 839.0 -1120.0 940.0 -1121.0 994.0 -1097.0 1014.0 -1067.0 1013.0 -1024.0 981.0 -1011.0 861.0 -998.0 849.0 -993.0 866.0 -977.0 944.0 -923.0 1001.0 -889.0 988.0 -875.0 959.0 -889.0 897.0 -947.0 835.0 -963.0 833.0 -935.0 826.0 -884.0 756.0 -874.0 685.0 </vector>
              <vector>-916.0 659.0 -972.0 654.0 -1018.0 721.0 -999.0 796.0 -1011.0 815.0 -1017.0 795.0 -993.0 711.0 -1020.0 666.0 -1069.0 664.0 -1111.0 675.0 -1125.0 727.0 -1062.0 814.0 -1035.0 822.0 -1064.0 830.0 -1143.0 873.0 -1166.0 930.0 -1137.0 978.0 -1078.0 982.0 -1034.0 943.0 -1025.0 850.0 -1011.0 846.0 -999.0 861.0 -984.0 975.0 -908.0 1017.0 -875.0 1001.0 -846.0 963.0 -868.0 896.0 -965.0 833.0 -979.0 820.0 -960.0 814.0 -881.0 750.0 -888.0 673.0 </vector>
              <vector>-908.0 655.0 -967.0 650.0 -1033.0 694.0 -1032.0 763.0 -1015.0 786.0 -1011.0 771.0 -998.0 710.0 -1049.0 639.0 -1114.0 636.0 -1164.0 666.0 -1145.0 754.0 -1067.0 811.0 -1029.0 794.0 -1055.0 772.0 -1156.0 813.0 -1167.0 876.0 -1147.0 923.0 -1087.0 958.0 -1016.0 932.0 -1003.0 821.0 -1013.0 797.0 -1012.0 830.0 -1003.0 935.0 -936.0 973.0 -877.0 944.0 -839.0 887.0 -863.0 814.0 -967.0 792.0 -984.0 804.0 -945.0 822.0 -865.0 771.0 -868.0 687.0 </vector>
              <vector>-883.0 607.0 -924.0 600.0 -966.0 621.0 -1024.0 689.0 -1043.0 702.0 -1055.0 685.0 -1104.0 632.0 -1159.0 607.0 -1196.0 619.0 -1215.0 642.0 -1163.0 692.0 -1076.0 718.0 -1057.0 717.0 -1086.0 721.0 -1151.0 741.0 -1190.0 801.0 -1173.0 851.0 -1125.0 855.0 -1097.0 830.0 -1055.0 777.0 -1045.0 722.0 -1039.0 741.0 -1042.0 776.0 -1013.0 891.0 -965.0 888.0 -920.0 861.0 -978.0 758.0 -999.0 731.0 -1011.0 718.0 -977.0 723.0 -916.0 704.0 -882.0 649.0 </vector>
              <vector>-918.0 579.0 -985.0 563.0 -1045.0 628.0 -1053.0 741.0 -1064.0 762.0 -1077.0 747.0 -1095.0 646.0 -1141.0 593.0 -1183.0 591.0 -1205.0 617.0 -1190.0 694.0 -1100.0 786.0 -1089.0 781.0 -1112.0 788.0 -1195.0 851.0 -1245.0 918.0 -1204.0 978.0 -1141.0 983.0 -1086.0 933.0 -1063.0 801.0 -1063.0 783.0 -1047.0 792.0 -1041.0 939.0 -976.0 1001.0 -895.0 978.0 -871.0 927.0 -908.0 848.0 -1022.0 781.0 -1036.0 771.0 -1005.0 774.0 -884.0 684.0 -877.0 626.0 </vector>
              <vector>-871.0 591.0 -944.0 554.0 -1008.0 603.0 -1032.0 685.0 -1024.0 711.0 -1014.0 693.0 -979.0 610.0 -1025.0 531.0 -1080.0 529.0 -1126.0 543.0 -1157.0 610.0 -1075.0 708.0 -1049.0 719.0 -1077.0 728.0 -1154.0 787.0 -1168.0 861.0 -1120.0 917.0 -1049.0 901.0 -1015.0 811.0 -1039.0 733.0 -1027.0 731.0 -1024.0 742.0 -1035.0 801.0 -974.0 871.0 -905.0 855.0 -883.0 810.0 -905.0 736.0 -980.0 701.0 -1007.0 714.0 -984.0 727.0 -910.0 719.0 -851.0 653.0 </vector>
              <vector>-941.0 729.0 -981.0 727.0 -1021.0 744.0 -1012.0 853.0 -1021.0 863.0 -1029.0 854.0 -1019.0 793.0 -1047.0 723.0 -1119.0 720.0 -1158.0 753.0 -1166.0 819.0 -1065.0 884.0 -1038.0 877.0 -1077.0 877.0 -1169.0 949.0 -1175.0 1002.0 -1119.0 1041.0 -1038.0 1053.0 -1020.0 924.0 -1037.0 896.0 -1021.0 877.0 -1023.0 898.0 -1024.0 952.0 -983.0 1019.0 -906.0 994.0 -875.0 963.0 -922.0 892.0 -988.0 868.0 -999.0 874.0 -978.0 876.0 -921.0 833.0 -899.0 776.0 </vector>
              <vector>-908.0 508.0 -996.0 489.0 -1041.0 518.0 -1079.0 760.0 -1087.0 747.0 -1101.0 736.0 -1082.0 600.0 -1150.0 496.0 -1231.0 473.0 -1295.0 504.0 -1323.0 564.0 -1202.0 801.0 -1125.0 787.0 -1183.0 785.0 -1266.0 929.0 -1214.0 1081.0 -1141.0 1097.0 -1050.0 1085.0 -1010.0 926.0 -1089.0 784.0 -1089.0 768.0 -1085.0 837.0 -1101.0 1037.0 -997.0 1143.0 -920.0 1122.0 -852.0 1070.0 -936.0 913.0 -1032.0 851.0 -1050.0 800.0 -996.0 827.0 -825.0 678.0 -856.0 538.0 </vector>
              <vector>-836.0 583.0 -910.0 568.0 -973.0 643.0 -994.0 697.0 -1017.0 713.0 -1041.0 693.0 -1061.0 591.0 -1091.0 532.0 -1153.0 526.0 -1201.0 547.0 -1213.0 596.0 -1093.0 731.0 -1047.0 729.0 -1078.0 737.0 -1199.0 831.0 -1209.0 886.0 -1166.0 926.0 -1089.0 944.0 -1021.0 833.0 -1021.0 763.0 -1013.0 751.0 -1010.0 760.0 -997.0 836.0 -906.0 937.0 -828.0 916.0 -811.0 863.0 -837.0 799.0 -969.0 735.0 -990.0 733.0 -957.0 745.0 -869.0 721.0 -817.0 646.0 </vector>
              <vector>-906.0 665.0 -946.0 641.0 -1009.0 694.0 -1015.0 716.0 -1018.0 734.0 -1021.0 723.0 -1031.0 689.0 -1065.0 659.0 -1119.0 655.0 -1136.0 676.0 -1139.0 719.0 -1053.0 763.0 -1031.0 747.0 -1058.0 740.0 -1125.0 786.0 -1141.0 828.0 -1124.0 854.0 -1097.0 867.0 -1051.0 861.0 -1021.0 764.0 -1014.0 743.0 -1010.0 764.0 -1002.0 832.0 -964.0 868.0 -927.0 862.0 -907.0 831.0 -926.0 772.0 -972.0 739.0 -997.0 745.0 -986.0 760.0 -928.0 756.0 -892.0 706.0 </vector>
              <vector>-889.0 687.0 -926.0 659.0 -975.0 671.0 -1050.0 771.0 -1055.0 815.0 -1056.0 794.0 -1079.0 696.0 -1127.0 666.0 -1165.0 672.0 -1191.0 700.0 -1187.0 762.0 -1106.0 841.0 -1082.0 848.0 -1100.0 864.0 -1159.0 942.0 -1159.0 987.0 -1128.0 1022.0 -1079.0 1018.0 -1059.0 978.0 -1066.0 864.0 -1061.0 849.0 -1041.0 856.0 -1045.0 976.0 -997.0 1029.0 -960.0 1023.0 -927.0 999.0 -932.0 946.0 -998.0 835.0 -1028.0 821.0 -1007.0 814.0 -900.0 766.0 -870.0 711.0 </vector>
              <vector>-978.0 644.0 -1038.0 630.0 -1091.0 668.0 -1097.0 734.0 -1087.0 766.0 -1078.0 737.0 -1088.0 639.0 -1141.0 612.0 -1188.0 620.0 -1218.0 631.0 -1225.0 701.0 -1131.0 779.0 -1106.0 794.0 -1131.0 804.0 -1218.0 844.0 -1233.0 914.0 -1208.0 949.0 -1151.0 973.0 -1083.0 916.0 -1090.0 817.0 -1082.0 797.0 -1079.0 826.0 -1107.0 909.0 -1053.0 985.0 -1006.0 978.0 -963.0 960.0 -956.0 889.0 -1043.0 814.0 -1055.0 788.0 -1027.0 785.0 -953.0 754.0 -940.0 679.0 </vector>
              <vector>-963.0 590.0 -989.0 573.0 -1066.0 694.0 -1054.0 764.0 -1036.0 774.0 -1043.0 742.0 -1042.0 666.0 -1078.0 618.0 -1157.0 616.0 -1193.0 665.0 -1182.0 707.0 -1065.0 788.0 -1042.0 787.0 -1079.0 786.0 -1176.0 815.0 -1216.0 875.0 -1200.0 920.0 -1165.0 956.0 -1113.0 950.0 -1032.0 814.0 -1014.0 804.0 -991.0 798.0 -1002.0 933.0 -964.0 976.0 -926.0 971.0 -903.0 962.0 -877.0 920.0 -964.0 789.0 -1012.0 795.0 -1006.0 788.0 -928.0 693.0 -935.0 598.0 </vector>
              <vector>-859.0 604.0 -912.0 580.0 -979.0 632.0 -985.0 707.0 -995.0 725.0 -984.0 691.0 -998.0 602.0 -1048.0 569.0 -1097.0 574.0 -1130.0 599.0 -1139.0 659.0 -1071.0 730.0 -1037.0 727.0 -1084.0 746.0 -1117.0 845.0 -1087.0 904.0 -1061.0 908.0 -1026.0 907.0 -981.0 834.0 -1008.0 743.0 -996.0 745.0 -986.0 770.0 -996.0 896.0 -957.0 925.0 -918.0 912.0 -878.0 904.0 -868.0 854.0 -950.0 737.0 -970.0 735.0 -932.0 745.0 -860.0 716.0 -828.0 658.0 </vector>
              <vector>-825.0 643.0 -878.0 636.0 -917.0 673.0 -939.0 739.0 -955.0 737.0 -972.0 733.0 -1009.0 671.0 -1087.0 659.0 -1117.0 696.0 -1125.0 737.0 -1071.0 797.0 -992.0 786.0 -962.0 751.0 -1008.0 764.0 -1082.0 812.0 -1097.0 873.0 -1070.0 921.0 -1010.0 926.0 -951.0 861.0 -973.0 771.0 -951.0 763.0 -934.0 783.0 -972.0 852.0 -943.0 953.0 -878.0 964.0 -837.0 939.0 -811.0 872.0 -883.0 782.0 -901.0 775.0 -860.0 776.0 -785.0 722.0 -779.0 664.0 </vector>
              <vector>-1002.0 619.0 -1042.0 620.0 -1070.0 659.0 -1065.0 735.0 -1073.0 753.0 -1081.0 734.0 -1078.0 683.0 -1094.0 627.0 -1147.0 630.0 -1185.0 650.0 -1176.0 699.0 -1111.0 758.0 -1091.0 762.0 -1122.0 765.0 -1186.0 811.0 -1185.0 854.0 -1160.0 878.0 -1127.0 891.0 -1088.0 854.0 -1084.0 793.0 -1078.0 777.0 -1071.0 791.0 -1073.0 849.0 -1035.0 901.0 -995.0 885.0 -960.0 862.0 -964.0 816.0 -1035.0 765.0 -1049.0 754.0 -1022.0 748.0 -972.0 690.0 -970.0 644.0 </vector>
              <vector>-834.0 610.0 -891.0 573.0 -1013.0 655.0 -1041.0 743.0 -1076.0 794.0 -1064.0 766.0 -1039.0 608.0 -1085.0 560.0 -1136.0 562.0 -1185.0 575.0 -1206.0 653.0 -1144.0 790.0 -1109.0 815.0 -1124.0 836.0 -1204.0 877.0 -1274.0 967.0 -1267.0 1035.0 -1193.0 1059.0 -1111.0 961.0 -1087.0 868.0 -1091.0 827.0 -1074.0 825.0 -1070.0 889.0 -974.0 994.0 -887.0 969.0 -869.0 891.0 -935.0 819.0 -1039.0 795.0 -1039.0 774.0 -986.0 784.0 -846.0 731.0 -807.0 665.0 </vector>
              <vector>-855.0 661.0 -888.0 638.0 -978.0 705.0 -991.0 743.0 -991.0 765.0 -991.0 731.0 -976.0 670.0 -1001.0 604.0 -1064.0 595.0 -1095.0 624.0 -1105.0 693.0 -1041.0 759.0 -1014.0 798.0 -1039.0 812.0 -1083.0 841.0 -1136.0 896.0 -1106.0 941.0 -1059.0 949.0 -1015.0 920.0 -1006.0 851.0 -991.0 800.0 -992.0 832.0 -998.0 923.0 -951.0 967.0 -912.0 956.0 -878.0 915.0 -903.0 837.0 -946.0 798.0 -975.0 783.0 -940.0 782.0 -852.0 745.0 -835.0 688.0 </vector>
              <vector>-870.0 610.0 -914.0 592.0 -964.0 609.0 -1012.0 723.0 -1030.0 740.0 -1045.0 720.0 -1083.0 633.0 -1127.0 595.0 -1179.0 606.0 -1205.0 637.0 -1188.0 696.0 -1082.0 751.0 -1055.0 751.0 -1093.0 756.0 -1199.0 832.0 -1209.0 872.0 -1179.0 915.0 -1134.0 935.0 -1094.0 912.0 -1049.0 779.0 -1036.0 763.0 -1022.0 783.0 -1001.0 936.0 -967.0 954.0 -916.0 943.0 -881.0 908.0 -882.0 840.0 -987.0 760.0 -1002.0 754.0 -972.0 750.0 -868.0 711.0 -852.0 643.0 </vector>
              <vector>-631.0 902.0 -675.0 886.0 -744.0 934.0 -756.0 973.0 -791.0 986.0 -799.0 958.0 -839.0 898.0 -888.0 891.0 -937.0 907.0 -937.0 938.0 -941.0 982.0 -845.0 1026.0 -804.0 1006.0 -861.0 1006.0 -924.0 1023.0 -938.0 1067.0 -914.0 1107.0 -894.0 1147.0 -831.0 1090.0 -804.0 1024.0 -784.0 1012.0 -776.0 1024.0 -756.0 1114.0 -676.0 1146.0 -660.0 1127.0 -640.0 1092.0 -683.0 1007.0 -743.0 999.0 -753.0 1001.0 -715.0 1014.0 -644.0 1008.0 -614.0 941.0 </vector>
              <vector>-940.0 576.0 -1022.0 568.0 -1063.0 650.0 -1058.0 760.0 -1081.0 787.0 -1114.0 763.0 -1103.0 648.0 -1165.0 574.0 -1240.0 580.0 -1294.0 658.0 -1191.0 783.0 -1154.0 785.0 -1098.0 796.0 -1154.0 799.0 -1206.0 825.0 -1276.0 948.0 -1222.0 1001.0 -1142.0 1012.0 -1077.0 893.0 -1086.0 835.0 -1073.0 825.0 -1061.0 839.0 -1079.0 965.0 -1042.0 1022.0 -962.0 1026.0 -918.0 998.0 -901.0 912.0 -1004.0 808.0 -1029.0 797.0 -990.0 789.0 -893.0 687.0 -901.0 595.0 </vector>
              <vector>-961.0 656.0 -1028.0 642.0 -1082.0 695.0 -1075.0 791.0 -1061.0 821.0 -1061.0 809.0 -1058.0 704.0 -1098.0 664.0 -1171.0 663.0 -1215.0 699.0 -1222.0 781.0 -1097.0 849.0 -1075.0 848.0 -1111.0 849.0 -1214.0 925.0 -1225.0 984.0 -1179.0 1032.0 -1110.0 1046.0 -1049.0 993.0 -1051.0 874.0 -1054.0 839.0 -1053.0 855.0 -1062.0 930.0 -986.0 1017.0 -926.0 992.0 -880.0 944.0 -925.0 868.0 -1006.0 823.0 -1040.0 829.0 -1009.0 833.0 -916.0 775.0 -906.0 689.0 </vector>
              <vector>-893.0 725.0 -920.0 716.0 -981.0 749.0 -981.0 791.0 -993.0 803.0 -1002.0 796.0 -1034.0 748.0 -1077.0 728.0 -1125.0 745.0 -1133.0 777.0 -1102.0 829.0 -1021.0 825.0 -1005.0 809.0 -1028.0 805.0 -1086.0 849.0 -1094.0 897.0 -1066.0 928.0 -1044.0 937.0 -997.0 906.0 -980.0 829.0 -989.0 811.0 -996.0 833.0 -1021.0 885.0 -961.0 937.0 -934.0 936.0 -894.0 926.0 -896.0 873.0 -946.0 812.0 -964.0 817.0 -933.0 832.0 -870.0 801.0 -866.0 747.0 </vector>
              <vector>-973.0 655.0 -1024.0 655.0 -1042.0 703.0 -1020.0 779.0 -1024.0 791.0 -1033.0 772.0 -1012.0 712.0 -1036.0 663.0 -1089.0 646.0 -1131.0 676.0 -1125.0 749.0 -1069.0 796.0 -1054.0 804.0 -1077.0 808.0 -1145.0 859.0 -1157.0 901.0 -1129.0 942.0 -1085.0 956.0 -1037.0 916.0 -1033.0 835.0 -1029.0 817.0 -1017.0 833.0 -1022.0 913.0 -972.0 948.0 -916.0 938.0 -897.0 905.0 -909.0 849.0 -970.0 804.0 -996.0 800.0 -970.0 793.0 -924.0 725.0 -941.0 670.0 </vector>
              <vector>-908.0 675.0 -940.0 667.0 -998.0 680.0 -1021.0 775.0 -1004.0 795.0 -1010.0 775.0 -1020.0 728.0 -1070.0 670.0 -1095.0 675.0 -1117.0 688.0 -1127.0 757.0 -1044.0 809.0 -1024.0 801.0 -1054.0 800.0 -1115.0 839.0 -1138.0 897.0 -1123.0 932.0 -1082.0 948.0 -1032.0 922.0 -1009.0 825.0 -1009.0 809.0 -1016.0 828.0 -984.0 921.0 -920.0 945.0 -880.0 918.0 -874.0 886.0 -914.0 835.0 -978.0 804.0 -989.0 803.0 -965.0 805.0 -912.0 771.0 -898.0 704.0 </vector>
              <vector>-917.0 608.0 -969.0 596.0 -1026.0 670.0 -1014.0 747.0 -1026.0 761.0 -1030.0 748.0 -1006.0 656.0 -1047.0 592.0 -1071.0 587.0 -1111.0 596.0 -1146.0 668.0 -1083.0 773.0 -1057.0 773.0 -1102.0 791.0 -1131.0 892.0 -1098.0 960.0 -1079.0 962.0 -1051.0 965.0 -1025.0 933.0 -1044.0 779.0 -1033.0 772.0 -1025.0 799.0 -1036.0 886.0 -978.0 954.0 -961.0 949.0 -917.0 912.0 -913.0 848.0 -989.0 767.0 -1006.0 764.0 -970.0 763.0 -902.0 715.0 -881.0 644.0 </vector>
              <vector>-1014.0 629.0 -1055.0 629.0 -1085.0 696.0 -1068.0 751.0 -1072.0 764.0 -1084.0 764.0 -1072.0 701.0 -1108.0 649.0 -1133.0 644.0 -1166.0 659.0 -1176.0 722.0 -1131.0 781.0 -1117.0 787.0 -1140.0 799.0 -1157.0 852.0 -1147.0 915.0 -1110.0 926.0 -1083.0 909.0 -1064.0 849.0 -1084.0 804.0 -1076.0 782.0 -1058.0 793.0 -1108.0 849.0 -1116.0 897.0 -1087.0 921.0 -1026.0 909.0 -1009.0 851.0 -1035.0 785.0 -1050.0 763.0 -1027.0 756.0 -980.0 705.0 -989.0 641.0 </vector>
              <vector>-980.0 674.0 -1027.0 666.0 -1064.0 697.0 -1072.0 753.0 -1055.0 769.0 -1055.0 758.0 -1042.0 719.0 -1061.0 674.0 -1087.0 668.0 -1114.0 678.0 -1127.0 706.0 -1114.0 763.0 -1100.0 775.0 -1122.0 780.0 -1140.0 841.0 -1125.0 875.0 -1107.0 885.0 -1081.0 885.0 -1062.0 858.0 -1066.0 788.0 -1055.0 788.0 -1050.0 798.0 -1041.0 838.0 -995.0 872.0 -964.0 863.0 -956.0 831.0 -984.0 794.0 -1033.0 768.0 -1044.0 772.0 -1032.0 775.0 -990.0 752.0 -969.0 710.0 </vector>
              <vector>-958.0 690.0 -992.0 682.0 -1036.0 722.0 -1020.0 802.0 -1032.0 806.0 -1038.0 785.0 -1025.0 720.0 -1053.0 690.0 -1099.0 681.0 -1125.0 699.0 -1137.0 741.0 -1085.0 822.0 -1067.0 837.0 -1093.0 845.0 -1159.0 893.0 -1164.0 926.0 -1139.0 966.0 -1087.0 970.0 -1062.0 948.0 -1048.0 857.0 -1041.0 835.0 -1039.0 864.0 -1053.0 936.0 -1042.0 973.0 -993.0 983.0 -960.0 964.0 -953.0 929.0 -1003.0 851.0 -1013.0 828.0 -984.0 817.0 -928.0 764.0 -927.0 719.0 </vector>
              <vector>-964.0 649.0 -1016.0 656.0 -1043.0 742.0 -1020.0 805.0 -1027.0 812.0 -1041.0 808.0 -1027.0 737.0 -1066.0 681.0 -1107.0 665.0 -1156.0 679.0 -1186.0 760.0 -1093.0 835.0 -1074.0 826.0 -1102.0 820.0 -1193.0 881.0 -1188.0 965.0 -1158.0 988.0 -1111.0 999.0 -1045.0 954.0 -1048.0 841.0 -1038.0 828.0 -1048.0 860.0 -1060.0 913.0 -968.0 996.0 -915.0 976.0 -891.0 910.0 -915.0 867.0 -992.0 827.0 -985.0 806.0 -949.0 789.0 -897.0 730.0 -924.0 664.0 </vector>
              <vector>-889.0 637.0 -938.0 625.0 -979.0 718.0 -983.0 781.0 -985.0 786.0 -981.0 768.0 -955.0 681.0 -986.0 631.0 -1045.0 625.0 -1091.0 643.0 -1095.0 693.0 -1041.0 789.0 -1030.0 804.0 -1056.0 820.0 -1099.0 866.0 -1110.0 938.0 -1050.0 972.0 -1018.0 961.0 -996.0 884.0 -1004.0 825.0 -995.0 800.0 -991.0 825.0 -1013.0 920.0 -989.0 973.0 -943.0 973.0 -878.0 942.0 -901.0 850.0 -944.0 798.0 -957.0 789.0 -938.0 787.0 -868.0 758.0 -840.0 695.0 </vector>
              <vector>-846.0 602.0 -897.0 568.0 -963.0 578.0 -1031.0 714.0 -1044.0 736.0 -1064.0 723.0 -1090.0 604.0 -1162.0 562.0 -1229.0 579.0 -1263.0 613.0 -1255.0 688.0 -1111.0 763.0 -1061.0 759.0 -1118.0 770.0 -1205.0 868.0 -1202.0 927.0 -1147.0 966.0 -1062.0 964.0 -1032.0 849.0 -1043.0 786.0 -1028.0 776.0 -1019.0 787.0 -1014.0 936.0 -946.0 990.0 -876.0 975.0 -840.0 920.0 -852.0 848.0 -979.0 765.0 -1004.0 758.0 -966.0 770.0 -837.0 723.0 -814.0 659.0 </vector>
              <vector>-872.0 671.0 -918.0 655.0 -989.0 714.0 -1002.0 806.0 -1009.0 828.0 -1024.0 834.0 -1019.0 797.0 -1059.0 691.0 -1106.0 678.0 -1157.0 697.0 -1166.0 782.0 -1073.0 856.0 -1058.0 848.0 -1076.0 840.0 -1140.0 898.0 -1165.0 969.0 -1107.0 1025.0 -1037.0 1022.0 -1021.0 925.0 -1033.0 862.0 -1014.0 863.0 -1022.0 913.0 -998.0 993.0 -927.0 1021.0 -889.0 1001.0 -855.0 990.0 -898.0 921.0 -966.0 849.0 -985.0 835.0 -949.0 849.0 -854.0 792.0 -840.0 700.0 </vector>
              <vector>-893.0 575.0 -960.0 563.0 -1014.0 649.0 -1024.0 745.0 -1032.0 759.0 -1031.0 740.0 -1085.0 612.0 -1149.0 587.0 -1183.0 604.0 -1205.0 622.0 -1199.0 694.0 -1084.0 779.0 -1070.0 785.0 -1097.0 791.0 -1192.0 841.0 -1210.0 893.0 -1181.0 935.0 -1134.0 946.0 -1083.0 908.0 -1055.0 797.0 -1045.0 780.0 -1042.0 797.0 -1031.0 921.0 -970.0 970.0 -939.0 960.0 -904.0 926.0 -920.0 849.0 -998.0 770.0 -1008.0 759.0 -972.0 762.0 -870.0 691.0 -863.0 615.0 </vector>
              <vector>-921.0 632.0 -946.0 618.0 -993.0 626.0 -1049.0 708.0 -1075.0 718.0 -1091.0 707.0 -1105.0 651.0 -1142.0 612.0 -1179.0 604.0 -1201.0 630.0 -1198.0 677.0 -1134.0 736.0 -1103.0 732.0 -1149.0 736.0 -1217.0 773.0 -1234.0 819.0 -1222.0 851.0 -1179.0 868.0 -1129.0 813.0 -1116.0 751.0 -1080.0 742.0 -1065.0 758.0 -1050.0 828.0 -1000.0 855.0 -977.0 846.0 -961.0 822.0 -973.0 780.0 -1025.0 732.0 -1045.0 726.0 -994.0 736.0 -927.0 710.0 -903.0 662.0 </vector>
              <vector>-924.0 658.0 -971.0 658.0 -1001.0 721.0 -994.0 777.0 -1011.0 777.0 -1012.0 756.0 -988.0 687.0 -1004.0 638.0 -1043.0 622.0 -1088.0 643.0 -1104.0 715.0 -1060.0 776.0 -1039.0 786.0 -1071.0 813.0 -1098.0 900.0 -1070.0 952.0 -1045.0 949.0 -1017.0 927.0 -999.0 868.0 -1019.0 805.0 -1003.0 798.0 -1000.0 816.0 -1047.0 856.0 -1064.0 916.0 -1027.0 955.0 -962.0 939.0 -939.0 857.0 -972.0 814.0 -981.0 797.0 -966.0 803.0 -912.0 765.0 -896.0 708.0 </vector>
              <vector>-901.0 667.0 -940.0 653.0 -979.0 673.0 -1003.0 751.0 -1005.0 783.0 -1011.0 774.0 -1004.0 706.0 -1026.0 656.0 -1088.0 647.0 -1113.0 665.0 -1120.0 713.0 -1082.0 770.0 -1024.0 801.0 -1043.0 807.0 -1109.0 872.0 -1105.0 928.0 -1081.0 944.0 -1031.0 953.0 -998.0 910.0 -1004.0 822.0 -999.0 813.0 -997.0 825.0 -984.0 896.0 -929.0 938.0 -885.0 916.0 -870.0 877.0 -900.0 834.0 -961.0 801.0 -981.0 794.0 -967.0 785.0 -912.0 758.0 -872.0 700.0 </vector>
              <vector>-933.0 662.0 -989.0 671.0 -1046.0 734.0 -1046.0 764.0 -1057.0 748.0 -1068.0 695.0 -1115.0 635.0 -1160.0 640.0 -1206.0 663.0 -1213.0 701.0 -1179.0 775.0 -1097.0 773.0 -1079.0 788.0 -1122.0 797.0 -1196.0 845.0 -1208.0 889.0 -1176.0 934.0 -1121.0 931.0 -1085.0 900.0 -1057.0 825.0 -1043.0 800.0 -1022.0 828.0 -1036.0 902.0 -1015.0 953.0 -951.0 960.0 -902.0 913.0 -904.0 851.0 -971.0 797.0 -987.0 789.0 -957.0 790.0 -898.0 753.0 -903.0 697.0 </vector>
              <vector>-988.0 684.0 -1025.0 673.0 -1063.0 710.0 -1075.0 783.0 -1082.0 795.0 -1072.0 775.0 -1081.0 685.0 -1113.0 666.0 -1136.0 671.0 -1166.0 684.0 -1169.0 722.0 -1112.0 787.0 -1093.0 800.0 -1115.0 812.0 -1157.0 842.0 -1185.0 895.0 -1166.0 917.0 -1143.0 934.0 -1120.0 927.0 -1090.0 830.0 -1085.0 819.0 -1085.0 838.0 -1072.0 906.0 -1028.0 942.0 -1001.0 935.0 -973.0 917.0 -1004.0 847.0 -1049.0 810.0 -1063.0 807.0 -1042.0 801.0 -970.0 742.0 -970.0 692.0 </vector>
              <vector>-943.0 664.0 -991.0 663.0 -1026.0 712.0 -1027.0 754.0 -1028.0 766.0 -1033.0 756.0 -1034.0 710.0 -1077.0 668.0 -1103.0 671.0 -1123.0 688.0 -1131.0 751.0 -1066.0 784.0 -1045.0 777.0 -1072.0 779.0 -1107.0 812.0 -1135.0 857.0 -1103.0 896.0 -1060.0 900.0 -1023.0 835.0 -1036.0 786.0 -1028.0 778.0 -1017.0 801.0 -1024.0 868.0 -979.0 908.0 -943.0 895.0 -926.0 871.0 -965.0 813.0 -992.0 784.0 -1008.0 777.0 -993.0 768.0 -935.0 736.0 -924.0 684.0 </vector>
              <vector>-959.0 537.0 -991.0 538.0 -1036.0 608.0 -1054.0 704.0 -1074.0 722.0 -1085.0 720.0 -1076.0 632.0 -1125.0 568.0 -1165.0 556.0 -1195.0 571.0 -1191.0 662.0 -1134.0 735.0 -1101.0 735.0 -1145.0 742.0 -1220.0 800.0 -1235.0 861.0 -1221.0 915.0 -1167.0 927.0 -1102.0 872.0 -1083.0 776.0 -1076.0 747.0 -1057.0 767.0 -1056.0 876.0 -977.0 946.0 -942.0 935.0 -926.0 896.0 -929.0 817.0 -1015.0 733.0 -1032.0 736.0 -995.0 733.0 -935.0 663.0 -928.0 563.0 </vector>
              <vector>-946.0 614.0 -981.0 623.0 -1005.0 655.0 -1005.0 709.0 -1034.0 713.0 -1041.0 706.0 -1060.0 646.0 -1107.0 621.0 -1135.0 633.0 -1152.0 652.0 -1144.0 701.0 -1074.0 747.0 -1072.0 740.0 -1097.0 740.0 -1162.0 813.0 -1165.0 844.0 -1151.0 860.0 -1116.0 869.0 -1073.0 853.0 -1052.0 760.0 -1048.0 729.0 -1055.0 744.0 -1018.0 810.0 -956.0 825.0 -934.0 810.0 -932.0 774.0 -966.0 737.0 -1018.0 712.0 -1035.0 721.0 -963.0 725.0 -921.0 678.0 -922.0 634.0 </vector>
              <vector>-883.0 506.0 -947.0 494.0 -1011.0 569.0 -1032.0 678.0 -1040.0 700.0 -1052.0 675.0 -1062.0 560.0 -1122.0 512.0 -1166.0 516.0 -1205.0 591.0 -1148.0 692.0 -1091.0 718.0 -1064.0 725.0 -1089.0 724.0 -1232.0 818.0 -1235.0 868.0 -1204.0 940.0 -1120.0 954.0 -1044.0 852.0 -1053.0 753.0 -1040.0 746.0 -1033.0 751.0 -1040.0 885.0 -958.0 974.0 -902.0 961.0 -862.0 899.0 -914.0 779.0 -986.0 734.0 -1016.0 722.0 -981.0 720.0 -845.0 619.0 -844.0 548.0 </vector>
              <vector>-856.0 660.0 -912.0 654.0 -945.0 707.0 -945.0 769.0 -955.0 777.0 -944.0 754.0 -975.0 687.0 -1016.0 675.0 -1055.0 685.0 -1074.0 710.0 -1069.0 756.0 -985.0 799.0 -975.0 787.0 -999.0 798.0 -1048.0 840.0 -1058.0 876.0 -1035.0 910.0 -995.0 918.0 -965.0 876.0 -957.0 821.0 -958.0 790.0 -962.0 799.0 -985.0 867.0 -966.0 920.0 -929.0 929.0 -890.0 915.0 -871.0 874.0 -927.0 792.0 -935.0 787.0 -905.0 786.0 -845.0 748.0 -835.0 691.0 </vector>
              <vector>-807.0 684.0 -882.0 696.0 -907.0 812.0 -890.0 858.0 -901.0 883.0 -909.0 852.0 -915.0 721.0 -969.0 687.0 -1007.0 708.0 -1042.0 730.0 -1049.0 774.0 -950.0 893.0 -930.0 905.0 -952.0 913.0 -1059.0 1011.0 -1062.0 1056.0 -1021.0 1107.0 -963.0 1114.0 -921.0 1083.0 -907.0 931.0 -897.0 920.0 -885.0 931.0 -857.0 1059.0 -780.0 1099.0 -745.0 1076.0 -714.0 1024.0 -745.0 956.0 -854.0 903.0 -867.0 896.0 -834.0 886.0 -766.0 807.0 -748.0 738.0 </vector>
              <vector>-788.0 735.0 -831.0 725.0 -863.0 773.0 -854.0 860.0 -877.0 885.0 -890.0 875.0 -870.0 807.0 -903.0 745.0 -926.0 747.0 -958.0 750.0 -983.0 803.0 -935.0 889.0 -910.0 895.0 -934.0 897.0 -976.0 961.0 -970.0 1029.0 -938.0 1040.0 -906.0 1046.0 -872.0 994.0 -894.0 909.0 -871.0 912.0 -862.0 926.0 -888.0 1011.0 -865.0 1055.0 -840.0 1057.0 -806.0 1054.0 -791.0 989.0 -830.0 916.0 -849.0 883.0 -820.0 873.0 -758.0 821.0 -757.0 746.0 </vector>
              <vector>-758.0 726.0 -782.0 707.0 -823.0 714.0 -879.0 829.0 -895.0 837.0 -916.0 824.0 -970.0 735.0 -1026.0 721.0 -1062.0 737.0 -1078.0 764.0 -1055.0 819.0 -951.0 869.0 -937.0 852.0 -970.0 858.0 -1025.0 932.0 -1026.0 985.0 -989.0 1025.0 -937.0 1015.0 -896.0 967.0 -911.0 866.0 -894.0 859.0 -882.0 875.0 -901.0 954.0 -888.0 1018.0 -842.0 1020.0 -782.0 977.0 -815.0 877.0 -846.0 853.0 -875.0 851.0 -853.0 865.0 -753.0 827.0 -743.0 767.0 </vector>
              <vector>-800.0 725.0 -872.0 712.0 -931.0 769.0 -922.0 889.0 -912.0 915.0 -880.0 886.0 -886.0 743.0 -942.0 715.0 -992.0 730.0 -1063.0 763.0 -1078.0 829.0 -987.0 929.0 -962.0 947.0 -1002.0 960.0 -1079.0 1044.0 -1045.0 1115.0 -995.0 1154.0 -952.0 1146.0 -916.0 1068.0 -938.0 970.0 -924.0 945.0 -924.0 976.0 -945.0 1069.0 -867.0 1160.0 -832.0 1149.0 -764.0 1067.0 -804.0 963.0 -861.0 945.0 -881.0 929.0 -832.0 920.0 -748.0 853.0 -739.0 770.0 </vector>
              <vector>-847.0 709.0 -883.0 713.0 -895.0 815.0 -883.0 844.0 -890.0 861.0 -898.0 850.0 -892.0 806.0 -923.0 740.0 -969.0 731.0 -990.0 757.0 -976.0 833.0 -937.0 869.0 -914.0 889.0 -925.0 895.0 -962.0 967.0 -962.0 1049.0 -941.0 1060.0 -912.0 1058.0 -880.0 982.0 -896.0 911.0 -886.0 895.0 -876.0 897.0 -875.0 924.0 -809.0 1015.0 -794.0 1010.0 -776.0 982.0 -811.0 893.0 -847.0 873.0 -859.0 860.0 -834.0 847.0 -805.0 799.0 -826.0 715.0 </vector>
              <vector>-906.0 635.0 -957.0 629.0 -1000.0 719.0 -987.0 820.0 -1003.0 839.0 -1024.0 821.0 -1018.0 713.0 -1070.0 660.0 -1129.0 652.0 -1172.0 676.0 -1184.0 765.0 -1064.0 857.0 -1036.0 861.0 -1066.0 877.0 -1184.0 944.0 -1213.0 1022.0 -1176.0 1057.0 -1118.0 1082.0 -1054.0 1029.0 -1026.0 887.0 -1003.0 874.0 -973.0 897.0 -925.0 1032.0 -855.0 1077.0 -803.0 1047.0 -778.0 1008.0 -825.0 909.0 -949.0 867.0 -954.0 844.0 -923.0 841.0 -832.0 736.0 -855.0 648.0 </vector>
              <vector>-860.0 691.0 -901.0 687.0 -947.0 752.0 -932.0 876.0 -942.0 882.0 -950.0 862.0 -965.0 773.0 -1033.0 704.0 -1088.0 719.0 -1129.0 753.0 -1117.0 850.0 -992.0 904.0 -965.0 888.0 -1004.0 885.0 -1089.0 933.0 -1118.0 990.0 -1059.0 1065.0 -1000.0 1091.0 -942.0 1007.0 -950.0 908.0 -935.0 903.0 -927.0 916.0 -960.0 1008.0 -874.0 1086.0 -836.0 1082.0 -786.0 1058.0 -777.0 982.0 -876.0 886.0 -893.0 883.0 -852.0 882.0 -787.0 770.0 -819.0 706.0 </vector>
              <vector>-786.0 756.0 -826.0 749.0 -858.0 788.0 -868.0 876.0 -874.0 883.0 -868.0 853.0 -900.0 723.0 -933.0 713.0 -976.0 730.0 -1021.0 762.0 -1016.0 800.0 -897.0 884.0 -891.0 901.0 -902.0 908.0 -1026.0 945.0 -1039.0 975.0 -1025.0 1012.0 -984.0 1050.0 -952.0 1053.0 -879.0 936.0 -875.0 921.0 -866.0 934.0 -817.0 1028.0 -785.0 1038.0 -734.0 1000.0 -720.0 971.0 -733.0 947.0 -836.0 915.0 -849.0 903.0 -829.0 898.0 -739.0 816.0 -752.0 774.0 </vector>
              <vector>-809.0 739.0 -867.0 751.0 -903.0 860.0 -884.0 909.0 -903.0 901.0 -908.0 883.0 -889.0 794.0 -941.0 687.0 -989.0 695.0 -1045.0 721.0 -1049.0 858.0 -957.0 926.0 -932.0 914.0 -979.0 909.0 -1062.0 990.0 -1086.0 1068.0 -1029.0 1119.0 -932.0 1119.0 -896.0 1033.0 -898.0 956.0 -887.0 942.0 -878.0 955.0 -871.0 1033.0 -777.0 1122.0 -706.0 1095.0 -673.0 1036.0 -752.0 923.0 -836.0 912.0 -853.0 926.0 -802.0 924.0 -728.0 810.0 -765.0 741.0 </vector>
              <vector>-712.0 662.0 -761.0 659.0 -855.0 741.0 -886.0 853.0 -897.0 866.0 -871.0 828.0 -867.0 706.0 -932.0 636.0 -999.0 629.0 -1040.0 668.0 -1068.0 756.0 -970.0 879.0 -935.0 870.0 -1004.0 875.0 -1114.0 1027.0 -1106.0 1106.0 -1062.0 1141.0 -988.0 1148.0 -901.0 1032.0 -902.0 899.0 -892.0 882.0 -867.0 903.0 -871.0 1051.0 -804.0 1150.0 -745.0 1143.0 -705.0 1113.0 -706.0 991.0 -815.0 875.0 -867.0 874.0 -812.0 898.0 -696.0 799.0 -674.0 719.0 </vector>
              <vector>-1011.0 544.0 -1048.0 563.0 -1064.0 629.0 -1062.0 694.0 -1089.0 698.0 -1109.0 673.0 -1072.0 626.0 -1071.0 561.0 -1115.0 531.0 -1162.0 548.0 -1174.0 629.0 -1138.0 689.0 -1129.0 727.0 -1135.0 758.0 -1172.0 852.0 -1166.0 888.0 -1142.0 900.0 -1099.0 907.0 -1072.0 831.0 -1105.0 750.0 -1087.0 733.0 -1070.0 759.0 -1067.0 809.0 -1071.0 897.0 -1038.0 904.0 -982.0 872.0 -983.0 791.0 -1031.0 739.0 -1053.0 723.0 -1015.0 694.0 -971.0 633.0 -969.0 573.0 </vector>
              <vector>-918.0 530.0 -965.0 528.0 -1010.0 585.0 -984.0 716.0 -1002.0 728.0 -1015.0 729.0 -1005.0 630.0 -1036.0 561.0 -1105.0 550.0 -1134.0 572.0 -1160.0 630.0 -1066.0 751.0 -1020.0 749.0 -1047.0 751.0 -1141.0 810.0 -1166.0 864.0 -1132.0 913.0 -1074.0 924.0 -1005.0 848.0 -1002.0 776.0 -996.0 762.0 -976.0 767.0 -1024.0 840.0 -1013.0 903.0 -947.0 945.0 -906.0 923.0 -877.0 866.0 -943.0 758.0 -955.0 739.0 -934.0 729.0 -867.0 620.0 -872.0 555.0 </vector>
              <vector>-949.0 509.0 -1008.0 541.0 -1003.0 606.0 -986.0 706.0 -966.0 728.0 -963.0 714.0 -954.0 663.0 -984.0 555.0 -1050.0 549.0 -1085.0 579.0 -1065.0 621.0 -1042.0 714.0 -1006.0 735.0 -1091.0 724.0 -1175.0 785.0 -1180.0 848.0 -1138.0 881.0 -1068.0 901.0 -1022.0 835.0 -984.0 761.0 -968.0 751.0 -961.0 763.0 -910.0 891.0 -860.0 911.0 -827.0 878.0 -793.0 787.0 -854.0 721.0 -915.0 724.0 -939.0 724.0 -899.0 706.0 -895.0 575.0 -928.0 510.0 </vector>
              <vector>-913.0 591.0 -965.0 591.0 -1015.0 667.0 -1017.0 716.0 -1034.0 722.0 -1035.0 691.0 -1047.0 591.0 -1091.0 558.0 -1131.0 561.0 -1155.0 577.0 -1170.0 631.0 -1102.0 723.0 -1082.0 739.0 -1106.0 752.0 -1149.0 821.0 -1146.0 878.0 -1107.0 897.0 -1067.0 894.0 -1044.0 835.0 -1063.0 761.0 -1055.0 745.0 -1051.0 758.0 -1090.0 840.0 -1049.0 901.0 -1019.0 902.0 -978.0 881.0 -958.0 832.0 -995.0 756.0 -994.0 741.0 -968.0 737.0 -893.0 676.0 -881.0 618.0 </vector>
              <vector>-959.0 746.0 -1003.0 732.0 -1045.0 775.0 -1049.0 806.0 -1060.0 812.0 -1071.0 801.0 -1076.0 741.0 -1124.0 717.0 -1161.0 724.0 -1176.0 750.0 -1167.0 791.0 -1103.0 821.0 -1077.0 818.0 -1095.0 821.0 -1141.0 841.0 -1170.0 891.0 -1151.0 920.0 -1121.0 931.0 -1069.0 899.0 -1065.0 843.0 -1055.0 835.0 -1046.0 851.0 -1043.0 921.0 -1000.0 955.0 -975.0 944.0 -956.0 927.0 -958.0 895.0 -1017.0 836.0 -1038.0 826.0 -1014.0 827.0 -965.0 813.0 -939.0 782.0 </vector>
              <vector>-920.0 620.0 -950.0 618.0 -1041.0 725.0 -1035.0 799.0 -1042.0 802.0 -1034.0 768.0 -1034.0 669.0 -1105.0 601.0 -1156.0 604.0 -1182.0 628.0 -1195.0 736.0 -1098.0 816.0 -1073.0 816.0 -1117.0 811.0 -1183.0 863.0 -1174.0 962.0 -1152.0 991.0 -1095.0 1004.0 -1027.0 958.0 -1045.0 855.0 -1041.0 822.0 -1012.0 828.0 -995.0 896.0 -965.0 961.0 -898.0 953.0 -879.0 902.0 -892.0 862.0 -996.0 809.0 -1015.0 811.0 -982.0 824.0 -876.0 748.0 -891.0 645.0 </vector>
              <vector>-995.0 599.0 -1032.0 600.0 -1076.0 665.0 -1058.0 725.0 -1066.0 731.0 -1073.0 723.0 -1069.0 650.0 -1106.0 607.0 -1156.0 609.0 -1185.0 632.0 -1188.0 692.0 -1113.0 746.0 -1093.0 748.0 -1125.0 759.0 -1141.0 816.0 -1142.0 871.0 -1101.0 902.0 -1056.0 887.0 -1047.0 831.0 -1059.0 766.0 -1058.0 754.0 -1063.0 773.0 -1065.0 849.0 -1011.0 891.0 -962.0 886.0 -933.0 849.0 -949.0 791.0 -1029.0 753.0 -1033.0 741.0 -1005.0 734.0 -947.0 682.0 -952.0 625.0 </vector>
              <vector>-965.0 730.0 -998.0 723.0 -1034.0 743.0 -1043.0 778.0 -1035.0 791.0 -1036.0 784.0 -1023.0 767.0 -1039.0 733.0 -1069.0 725.0 -1093.0 731.0 -1115.0 757.0 -1085.0 791.0 -1065.0 791.0 -1085.0 801.0 -1123.0 851.0 -1121.0 897.0 -1098.0 912.0 -1071.0 911.0 -1035.0 877.0 -1047.0 808.0 -1042.0 797.0 -1032.0 810.0 -1049.0 875.0 -1016.0 915.0 -995.0 915.0 -962.0 898.0 -965.0 841.0 -1011.0 794.0 -1023.0 789.0 -1001.0 795.0 -971.0 791.0 -958.0 760.0 </vector>
              <vector>-925.0 609.0 -988.0 597.0 -1022.0 629.0 -1026.0 684.0 -1032.0 703.0 -1007.0 692.0 -980.0 633.0 -1041.0 594.0 -1101.0 589.0 -1133.0 607.0 -1173.0 649.0 -1082.0 720.0 -1055.0 721.0 -1100.0 722.0 -1223.0 824.0 -1205.0 925.0 -1165.0 951.0 -1106.0 964.0 -1015.0 864.0 -1047.0 740.0 -1041.0 731.0 -1035.0 754.0 -1066.0 872.0 -1005.0 937.0 -947.0 941.0 -889.0 908.0 -876.0 831.0 -975.0 722.0 -1012.0 710.0 -987.0 720.0 -936.0 728.0 -900.0 680.0 </vector>
              <vector>-949.0 600.0 -1002.0 593.0 -1037.0 642.0 -1035.0 727.0 -1031.0 741.0 -1034.0 720.0 -1022.0 661.0 -1044.0 614.0 -1095.0 599.0 -1133.0 619.0 -1139.0 668.0 -1080.0 751.0 -1048.0 750.0 -1069.0 758.0 -1129.0 819.0 -1137.0 868.0 -1105.0 901.0 -1067.0 897.0 -1024.0 845.0 -1030.0 767.0 -1022.0 761.0 -1014.0 792.0 -1006.0 873.0 -965.0 913.0 -937.0 898.0 -915.0 864.0 -927.0 801.0 -989.0 758.0 -1003.0 743.0 -984.0 742.0 -942.0 720.0 -917.0 654.0 </vector>
              <vector>-1010.0 608.0 -1076.0 621.0 -1095.0 692.0 -1061.0 770.0 -1076.0 774.0 -1085.0 760.0 -1071.0 681.0 -1116.0 627.0 -1159.0 617.0 -1205.0 642.0 -1213.0 711.0 -1150.0 792.0 -1125.0 800.0 -1155.0 825.0 -1182.0 875.0 -1177.0 934.0 -1132.0 966.0 -1102.0 938.0 -1077.0 887.0 -1092.0 819.0 -1076.0 794.0 -1063.0 825.0 -1083.0 888.0 -1071.0 939.0 -1028.0 961.0 -977.0 933.0 -966.0 867.0 -1009.0 818.0 -1029.0 808.0 -1002.0 777.0 -955.0 699.0 -977.0 614.0 </vector>
              <vector>-1028.0 662.0 -1076.0 672.0 -1092.0 701.0 -1102.0 771.0 -1104.0 792.0 -1105.0 779.0 -1104.0 698.0 -1139.0 665.0 -1191.0 665.0 -1217.0 690.0 -1230.0 743.0 -1146.0 814.0 -1126.0 809.0 -1145.0 809.0 -1239.0 888.0 -1246.0 936.0 -1226.0 963.0 -1174.0 977.0 -1134.0 931.0 -1108.0 845.0 -1103.0 806.0 -1104.0 833.0 -1117.0 942.0 -1065.0 999.0 -1030.0 988.0 -995.0 979.0 -992.0 895.0 -1075.0 813.0 -1076.0 791.0 -1058.0 784.0 -991.0 734.0 -995.0 693.0 </vector>
              <vector>-1007.0 609.0 -1044.0 606.0 -1067.0 661.0 -1087.0 734.0 -1090.0 746.0 -1095.0 736.0 -1099.0 687.0 -1145.0 608.0 -1181.0 609.0 -1211.0 648.0 -1187.0 720.0 -1134.0 752.0 -1103.0 745.0 -1121.0 747.0 -1175.0 778.0 -1232.0 840.0 -1219.0 867.0 -1190.0 891.0 -1132.0 867.0 -1094.0 774.0 -1083.0 762.0 -1073.0 768.0 -1061.0 831.0 -978.0 876.0 -942.0 849.0 -945.0 811.0 -1002.0 778.0 -1055.0 750.0 -1065.0 751.0 -1030.0 743.0 -984.0 682.0 -978.0 626.0 </vector>
              <vector>-1001.0 647.0 -1025.0 641.0 -1075.0 685.0 -1079.0 772.0 -1067.0 776.0 -1071.0 752.0 -1076.0 654.0 -1123.0 617.0 -1152.0 625.0 -1184.0 641.0 -1201.0 703.0 -1113.0 784.0 -1090.0 784.0 -1123.0 788.0 -1199.0 865.0 -1185.0 931.0 -1155.0 943.0 -1107.0 944.0 -1067.0 901.0 -1066.0 800.0 -1052.0 796.0 -1034.0 824.0 -1028.0 910.0 -984.0 942.0 -945.0 911.0 -926.0 881.0 -946.0 838.0 -1014.0 804.0 -1038.0 794.0 -1016.0 791.0 -963.0 738.0 -968.0 661.0 </vector>
              <vector>-961.0 628.0 -998.0 633.0 -1032.0 667.0 -1033.0 756.0 -1038.0 756.0 -1041.0 745.0 -1068.0 662.0 -1104.0 630.0 -1154.0 638.0 -1168.0 661.0 -1158.0 716.0 -1066.0 772.0 -1056.0 772.0 -1082.0 771.0 -1142.0 831.0 -1145.0 882.0 -1115.0 911.0 -1067.0 908.0 -1041.0 840.0 -1044.0 780.0 -1035.0 773.0 -1029.0 787.0 -1035.0 840.0 -1013.0 908.0 -963.0 915.0 -935.0 891.0 -955.0 814.0 -993.0 774.0 -1006.0 770.0 -980.0 768.0 -922.0 693.0 -925.0 650.0 </vector>
              <vector>-941.0 661.0 -997.0 693.0 -1012.0 766.0 -987.0 814.0 -1005.0 840.0 -1002.0 829.0 -994.0 784.0 -1040.0 696.0 -1095.0 695.0 -1138.0 743.0 -1104.0 834.0 -1060.0 860.0 -1036.0 858.0 -1085.0 859.0 -1137.0 872.0 -1144.0 921.0 -1095.0 967.0 -1019.0 960.0 -1009.0 897.0 -1015.0 847.0 -995.0 838.0 -992.0 843.0 -1004.0 895.0 -964.0 952.0 -897.0 956.0 -866.0 914.0 -882.0 852.0 -933.0 813.0 -954.0 819.0 -900.0 816.0 -878.0 764.0 -890.0 694.0 </vector>
              <vector>-995.0 629.0 -1026.0 648.0 -1039.0 750.0 -1034.0 812.0 -1045.0 811.0 -1049.0 794.0 -1055.0 712.0 -1113.0 636.0 -1145.0 643.0 -1171.0 659.0 -1154.0 737.0 -1100.0 833.0 -1084.0 831.0 -1123.0 841.0 -1118.0 956.0 -1056.0 1030.0 -1028.0 1019.0 -1007.0 1008.0 -1032.0 926.0 -1068.0 825.0 -1042.0 829.0 -1030.0 837.0 -1031.0 921.0 -993.0 1031.0 -967.0 1028.0 -935.0 1006.0 -938.0 885.0 -997.0 821.0 -1013.0 823.0 -975.0 816.0 -933.0 724.0 -965.0 633.0 </vector>
              <vector>-904.0 621.0 -949.0 606.0 -1000.0 654.0 -1021.0 751.0 -1019.0 779.0 -1023.0 762.0 -1032.0 686.0 -1087.0 627.0 -1134.0 640.0 -1159.0 680.0 -1153.0 749.0 -1048.0 799.0 -1028.0 791.0 -1060.0 786.0 -1159.0 840.0 -1178.0 904.0 -1147.0 934.0 -1103.0 962.0 -1048.0 936.0 -1019.0 828.0 -1016.0 804.0 -1014.0 830.0 -1019.0 938.0 -985.0 983.0 -944.0 978.0 -886.0 925.0 -935.0 809.0 -978.0 788.0 -994.0 791.0 -956.0 791.0 -871.0 723.0 -866.0 653.0 </vector>
              <vector>-867.0 716.0 -929.0 735.0 -951.0 801.0 -908.0 879.0 -929.0 899.0 -938.0 886.0 -929.0 796.0 -1001.0 732.0 -1043.0 743.0 -1085.0 776.0 -1076.0 859.0 -1000.0 917.0 -955.0 918.0 -984.0 920.0 -1083.0 996.0 -1083.0 1062.0 -1034.0 1108.0 -972.0 1104.0 -933.0 1042.0 -945.0 937.0 -921.0 934.0 -913.0 971.0 -962.0 1047.0 -936.0 1121.0 -874.0 1150.0 -794.0 1074.0 -829.0 974.0 -879.0 933.0 -893.0 899.0 -869.0 880.0 -822.0 835.0 -832.0 732.0 </vector>
              <vector>-777.0 841.0 -807.0 819.0 -860.0 841.0 -905.0 923.0 -913.0 942.0 -922.0 934.0 -930.0 887.0 -970.0 821.0 -1004.0 805.0 -1038.0 827.0 -1042.0 884.0 -980.0 969.0 -931.0 960.0 -943.0 960.0 -1047.0 966.0 -1090.0 998.0 -1076.0 1039.0 -1045.0 1084.0 -946.0 1034.0 -924.0 970.0 -920.0 958.0 -912.0 970.0 -854.0 1058.0 -800.0 1079.0 -755.0 1043.0 -746.0 1011.0 -760.0 971.0 -876.0 928.0 -891.0 940.0 -850.0 952.0 -798.0 942.0 -762.0 890.0 </vector>
              <vector>-743.0 724.0 -790.0 712.0 -855.0 781.0 -869.0 824.0 -888.0 844.0 -910.0 842.0 -900.0 789.0 -934.0 703.0 -964.0 690.0 -1012.0 706.0 -1029.0 806.0 -953.0 873.0 -929.0 871.0 -978.0 877.0 -1048.0 962.0 -1055.0 1026.0 -1005.0 1087.0 -962.0 1073.0 -915.0 989.0 -923.0 891.0 -887.0 878.0 -876.0 882.0 -843.0 1008.0 -757.0 1038.0 -742.0 1025.0 -725.0 1002.0 -737.0 946.0 -823.0 851.0 -856.0 844.0 -830.0 847.0 -757.0 816.0 -724.0 774.0 </vector>
              <vector>-799.0 712.0 -846.0 719.0 -899.0 800.0 -889.0 864.0 -902.0 857.0 -895.0 831.0 -899.0 743.0 -977.0 695.0 -1014.0 706.0 -1048.0 741.0 -1037.0 829.0 -943.0 882.0 -918.0 874.0 -940.0 877.0 -1021.0 948.0 -984.0 1027.0 -958.0 1038.0 -888.0 1027.0 -861.0 956.0 -901.0 894.0 -900.0 880.0 -894.0 897.0 -920.0 975.0 -849.0 1059.0 -832.0 1052.0 -795.0 1040.0 -779.0 939.0 -854.0 879.0 -870.0 875.0 -830.0 876.0 -765.0 823.0 -773.0 751.0 </vector>
              <vector>-860.0 738.0 -899.0 742.0 -929.0 791.0 -902.0 903.0 -916.0 899.0 -921.0 877.0 -907.0 749.0 -940.0 714.0 -987.0 715.0 -1031.0 738.0 -1044.0 795.0 -962.0 904.0 -957.0 920.0 -990.0 935.0 -1011.0 1043.0 -990.0 1059.0 -947.0 1057.0 -919.0 1055.0 -900.0 1031.0 -938.0 925.0 -909.0 916.0 -897.0 925.0 -959.0 1057.0 -921.0 1076.0 -887.0 1071.0 -834.0 1078.0 -815.0 1056.0 -854.0 926.0 -875.0 914.0 -850.0 901.0 -802.0 780.0 -832.0 743.0 </vector>
              <vector>-785.0 754.0 -825.0 742.0 -886.0 780.0 -909.0 867.0 -905.0 895.0 -912.0 886.0 -886.0 807.0 -925.0 761.0 -961.0 760.0 -1003.0 773.0 -1018.0 843.0 -948.0 909.0 -921.0 901.0 -947.0 901.0 -1018.0 947.0 -1020.0 991.0 -986.0 1024.0 -932.0 1045.0 -898.0 1006.0 -913.0 915.0 -898.0 910.0 -890.0 913.0 -842.0 1010.0 -791.0 1013.0 -762.0 980.0 -745.0 929.0 -765.0 900.0 -868.0 876.0 -879.0 892.0 -860.0 898.0 -793.0 859.0 -753.0 786.0 </vector>
              <vector>-794.0 723.0 -869.0 709.0 -913.0 771.0 -945.0 818.0 -946.0 848.0 -954.0 829.0 -1008.0 705.0 -1093.0 696.0 -1116.0 722.0 -1140.0 768.0 -1131.0 823.0 -995.0 885.0 -967.0 853.0 -1026.0 848.0 -1131.0 872.0 -1150.0 900.0 -1110.0 967.0 -1053.0 1021.0 -1027.0 996.0 -963.0 884.0 -949.0 871.0 -938.0 875.0 -850.0 995.0 -785.0 988.0 -744.0 946.0 -731.0 889.0 -757.0 854.0 -901.0 839.0 -925.0 833.0 -900.0 824.0 -821.0 810.0 -778.0 771.0 </vector>
              <vector>-827.0 761.0 -860.0 746.0 -893.0 784.0 -935.0 865.0 -937.0 882.0 -940.0 859.0 -997.0 794.0 -1060.0 754.0 -1088.0 783.0 -1104.0 809.0 -1096.0 862.0 -977.0 904.0 -951.0 904.0 -978.0 911.0 -1032.0 953.0 -1055.0 1027.0 -1012.0 1071.0 -951.0 1056.0 -912.0 983.0 -936.0 916.0 -929.0 905.0 -922.0 933.0 -894.0 1046.0 -827.0 1062.0 -781.0 1031.0 -759.0 989.0 -779.0 935.0 -888.0 897.0 -912.0 893.0 -885.0 888.0 -826.0 869.0 -801.0 817.0 </vector>
              <vector>-867.0 733.0 -928.0 753.0 -946.0 809.0 -917.0 885.0 -904.0 900.0 -896.0 888.0 -869.0 816.0 -873.0 741.0 -914.0 729.0 -961.0 757.0 -965.0 819.0 -919.0 893.0 -926.0 918.0 -948.0 969.0 -992.0 1063.0 -980.0 1118.0 -925.0 1136.0 -887.0 1133.0 -852.0 1093.0 -899.0 949.0 -916.0 913.0 -929.0 937.0 -936.0 1048.0 -881.0 1088.0 -833.0 1079.0 -811.0 1050.0 -816.0 983.0 -895.0 913.0 -891.0 908.0 -874.0 903.0 -811.0 809.0 -822.0 751.0 </vector>
              <vector>-836.0 786.0 -864.0 785.0 -892.0 830.0 -902.0 926.0 -904.0 928.0 -909.0 925.0 -899.0 858.0 -919.0 787.0 -960.0 783.0 -1009.0 805.0 -1011.0 890.0 -948.0 943.0 -923.0 946.0 -971.0 947.0 -1028.0 1037.0 -1002.0 1101.0 -970.0 1109.0 -919.0 1099.0 -890.0 1058.0 -913.0 952.0 -903.0 939.0 -902.0 964.0 -928.0 1072.0 -875.0 1111.0 -853.0 1105.0 -814.0 1090.0 -798.0 1043.0 -854.0 943.0 -871.0 939.0 -833.0 932.0 -782.0 870.0 -795.0 799.0 </vector>
              <vector>-802.0 734.0 -838.0 709.0 -900.0 739.0 -932.0 800.0 -924.0 824.0 -925.0 805.0 -945.0 754.0 -987.0 731.0 -1025.0 742.0 -1044.0 763.0 -1044.0 800.0 -972.0 833.0 -965.0 840.0 -1011.0 855.0 -1060.0 934.0 -1049.0 980.0 -1014.0 992.0 -978.0 992.0 -953.0 963.0 -961.0 862.0 -920.0 852.0 -868.0 893.0 -857.0 992.0 -817.0 1018.0 -784.0 1001.0 -761.0 971.0 -782.0 927.0 -860.0 858.0 -904.0 838.0 -880.0 835.0 -814.0 807.0 -787.0 772.0 </vector>
              <vector>-752.0 778.0 -804.0 760.0 -857.0 812.0 -886.0 892.0 -893.0 887.0 -890.0 869.0 -899.0 784.0 -921.0 724.0 -984.0 724.0 -1008.0 759.0 -1026.0 805.0 -931.0 893.0 -924.0 909.0 -956.0 929.0 -969.0 1057.0 -915.0 1101.0 -893.0 1099.0 -861.0 1090.0 -871.0 1021.0 -919.0 925.0 -888.0 914.0 -874.0 948.0 -869.0 1063.0 -829.0 1101.0 -798.0 1082.0 -753.0 1026.0 -822.0 937.0 -861.0 916.0 -873.0 917.0 -847.0 924.0 -752.0 875.0 -727.0 834.0 </vector>
              <vector>-837.0 818.0 -886.0 819.0 -904.0 867.0 -891.0 920.0 -897.0 913.0 -889.0 898.0 -875.0 844.0 -909.0 811.0 -939.0 815.0 -965.0 822.0 -986.0 868.0 -930.0 928.0 -918.0 925.0 -958.0 930.0 -969.0 983.0 -977.0 1021.0 -937.0 1027.0 -892.0 1011.0 -875.0 980.0 -891.0 931.0 -879.0 926.0 -871.0 937.0 -863.0 993.0 -828.0 1028.0 -796.0 1015.0 -765.0 974.0 -813.0 916.0 -845.0 913.0 -862.0 917.0 -840.0 921.0 -783.0 865.0 -807.0 818.0 </vector>
              <vector>-739.0 749.0 -811.0 737.0 -847.0 776.0 -836.0 876.0 -852.0 885.0 -854.0 848.0 -831.0 741.0 -868.0 699.0 -918.0 687.0 -966.0 711.0 -988.0 773.0 -897.0 877.0 -869.0 898.0 -915.0 923.0 -1003.0 976.0 -1037.0 1031.0 -1008.0 1099.0 -934.0 1111.0 -898.0 1072.0 -874.0 939.0 -870.0 916.0 -855.0 943.0 -839.0 1081.0 -806.0 1119.0 -743.0 1107.0 -693.0 1070.0 -690.0 1005.0 -808.0 919.0 -823.0 907.0 -773.0 891.0 -675.0 824.0 -688.0 773.0 </vector>
              <vector>-756.0 765.0 -798.0 767.0 -820.0 802.0 -801.0 885.0 -827.0 875.0 -846.0 866.0 -812.0 798.0 -832.0 744.0 -868.0 731.0 -905.0 741.0 -924.0 776.0 -887.0 868.0 -867.0 883.0 -900.0 904.0 -947.0 981.0 -928.0 1036.0 -885.0 1053.0 -840.0 1033.0 -839.0 986.0 -871.0 909.0 -822.0 911.0 -796.0 928.0 -840.0 1010.0 -805.0 1057.0 -787.0 1057.0 -750.0 1045.0 -722.0 1010.0 -772.0 921.0 -784.0 911.0 -753.0 902.0 -712.0 842.0 -723.0 781.0 </vector>
              <vector>-758.0 790.0 -788.0 777.0 -838.0 786.0 -876.0 860.0 -857.0 893.0 -853.0 872.0 -852.0 824.0 -906.0 796.0 -951.0 805.0 -974.0 827.0 -965.0 909.0 -900.0 932.0 -887.0 908.0 -934.0 923.0 -965.0 985.0 -937.0 1036.0 -896.0 1046.0 -854.0 1039.0 -822.0 968.0 -861.0 906.0 -854.0 900.0 -843.0 921.0 -865.0 998.0 -805.0 1033.0 -780.0 1023.0 -743.0 992.0 -742.0 936.0 -812.0 895.0 -833.0 906.0 -804.0 924.0 -732.0 882.0 -733.0 825.0 </vector>
              <vector>-743.0 766.0 -780.0 768.0 -817.0 818.0 -793.0 887.0 -789.0 899.0 -801.0 891.0 -792.0 840.0 -822.0 779.0 -868.0 775.0 -906.0 799.0 -902.0 865.0 -821.0 914.0 -799.0 908.0 -842.0 892.0 -918.0 927.0 -940.0 958.0 -925.0 1000.0 -891.0 1025.0 -838.0 1017.0 -800.0 946.0 -790.0 915.0 -794.0 939.0 -814.0 1018.0 -778.0 1076.0 -751.0 1077.0 -716.0 1053.0 -700.0 999.0 -745.0 915.0 -766.0 904.0 -739.0 894.0 -692.0 832.0 -698.0 787.0 </vector>
              <vector>-848.0 835.0 -877.0 822.0 -924.0 844.0 -935.0 945.0 -955.0 942.0 -962.0 918.0 -977.0 824.0 -1016.0 816.0 -1055.0 832.0 -1076.0 861.0 -1051.0 918.0 -993.0 941.0 -973.0 941.0 -1018.0 940.0 -1065.0 994.0 -1071.0 1038.0 -1046.0 1063.0 -1015.0 1064.0 -966.0 1038.0 -963.0 964.0 -951.0 965.0 -932.0 974.0 -946.0 1027.0 -930.0 1072.0 -885.0 1099.0 -841.0 1074.0 -840.0 1022.0 -911.0 966.0 -920.0 961.0 -887.0 961.0 -825.0 900.0 -825.0 860.0 </vector>
              <vector>-975.0 575.0 -1012.0 582.0 -1043.0 630.0 -1009.0 712.0 -1021.0 714.0 -1019.0 696.0 -1008.0 600.0 -1049.0 570.0 -1100.0 558.0 -1129.0 586.0 -1136.0 644.0 -1051.0 720.0 -1027.0 732.0 -1068.0 730.0 -1152.0 762.0 -1163.0 811.0 -1134.0 841.0 -1095.0 869.0 -1055.0 861.0 -1019.0 762.0 -1016.0 734.0 -1001.0 752.0 -1032.0 803.0 -1015.0 854.0 -975.0 863.0 -932.0 862.0 -908.0 801.0 -936.0 740.0 -990.0 725.0 -964.0 713.0 -916.0 647.0 -949.0 582.0 </vector>
              <vector>-738.0 722.0 -788.0 663.0 -872.0 660.0 -966.0 753.0 -994.0 789.0 -1005.0 780.0 -1021.0 633.0 -1095.0 580.0 -1158.0 599.0 -1207.0 634.0 -1191.0 757.0 -1055.0 815.0 -1024.0 806.0 -1067.0 802.0 -1195.0 913.0 -1188.0 1018.0 -1144.0 1054.0 -1071.0 1064.0 -998.0 953.0 -1014.0 820.0 -998.0 815.0 -993.0 848.0 -1000.0 982.0 -911.0 1061.0 -866.0 1040.0 -823.0 1001.0 -818.0 919.0 -943.0 808.0 -960.0 802.0 -916.0 833.0 -781.0 850.0 -724.0 791.0 </vector>
              <vector>-898.0 752.0 -972.0 740.0 -1023.0 789.0 -1033.0 839.0 -1037.0 848.0 -1047.0 835.0 -1058.0 771.0 -1102.0 734.0 -1148.0 741.0 -1174.0 765.0 -1157.0 835.0 -1073.0 874.0 -1056.0 864.0 -1075.0 864.0 -1123.0 891.0 -1150.0 933.0 -1113.0 980.0 -1066.0 1007.0 -1030.0 978.0 -1021.0 888.0 -1035.0 864.0 -1033.0 883.0 -1044.0 921.0 -1013.0 1019.0 -953.0 1012.0 -905.0 966.0 -938.0 883.0 -1002.0 854.0 -1013.0 861.0 -986.0 873.0 -909.0 859.0 -880.0 789.0 </vector>
              <vector>-945.0 566.0 -1044.0 588.0 -1051.0 666.0 -1027.0 759.0 -1023.0 785.0 -1004.0 773.0 -950.0 699.0 -1007.0 615.0 -1071.0 593.0 -1136.0 621.0 -1165.0 689.0 -1073.0 797.0 -1048.0 803.0 -1071.0 811.0 -1181.0 835.0 -1195.0 892.0 -1148.0 956.0 -1055.0 958.0 -1011.0 902.0 -1027.0 821.0 -1029.0 798.0 -1014.0 812.0 -1070.0 889.0 -1009.0 963.0 -944.0 980.0 -869.0 936.0 -921.0 808.0 -972.0 787.0 -1001.0 785.0 -972.0 774.0 -912.0 723.0 -877.0 647.0 </vector>
              <vector>-1023.0 735.0 -1052.0 732.0 -1077.0 769.0 -1076.0 813.0 -1065.0 828.0 -1082.0 789.0 -1075.0 751.0 -1093.0 688.0 -1131.0 675.0 -1152.0 704.0 -1146.0 753.0 -1115.0 788.0 -1086.0 807.0 -1119.0 803.0 -1166.0 835.0 -1164.0 885.0 -1147.0 907.0 -1121.0 913.0 -1067.0 874.0 -1069.0 829.0 -1057.0 829.0 -1047.0 847.0 -1043.0 885.0 -998.0 922.0 -974.0 908.0 -957.0 875.0 -976.0 831.0 -1026.0 815.0 -1044.0 825.0 -1022.0 832.0 -991.0 793.0 -1002.0 747.0 </vector>
              <vector>-829.0 606.0 -864.0 595.0 -917.0 641.0 -980.0 719.0 -997.0 733.0 -1009.0 723.0 -1038.0 617.0 -1075.0 570.0 -1093.0 572.0 -1119.0 593.0 -1111.0 665.0 -1042.0 753.0 -1024.0 753.0 -1047.0 759.0 -1092.0 818.0 -1125.0 903.0 -1102.0 923.0 -1068.0 932.0 -1005.0 812.0 -1011.0 758.0 -1004.0 751.0 -997.0 771.0 -1009.0 853.0 -990.0 914.0 -965.0 918.0 -934.0 906.0 -920.0 808.0 -960.0 747.0 -977.0 743.0 -945.0 743.0 -857.0 702.0 -814.0 636.0 </vector>
              <vector>-977.0 699.0 -1013.0 671.0 -1055.0 684.0 -1088.0 747.0 -1085.0 772.0 -1086.0 761.0 -1076.0 704.0 -1107.0 671.0 -1144.0 665.0 -1169.0 681.0 -1186.0 726.0 -1135.0 777.0 -1101.0 780.0 -1135.0 783.0 -1194.0 824.0 -1199.0 870.0 -1173.0 881.0 -1141.0 896.0 -1106.0 874.0 -1099.0 800.0 -1085.0 794.0 -1075.0 799.0 -1068.0 863.0 -1009.0 883.0 -992.0 868.0 -975.0 843.0 -988.0 799.0 -1052.0 767.0 -1070.0 771.0 -1059.0 781.0 -991.0 777.0 -967.0 741.0 </vector>
              <vector>-764.0 691.0 -820.0 688.0 -852.0 735.0 -858.0 821.0 -863.0 832.0 -875.0 821.0 -869.0 752.0 -902.0 702.0 -954.0 698.0 -1000.0 740.0 -997.0 789.0 -916.0 852.0 -885.0 847.0 -905.0 852.0 -954.0 924.0 -949.0 985.0 -905.0 998.0 -859.0 999.0 -829.0 944.0 -866.0 857.0 -856.0 842.0 -851.0 856.0 -871.0 941.0 -828.0 998.0 -789.0 995.0 -750.0 976.0 -738.0 943.0 -808.0 839.0 -831.0 839.0 -797.0 829.0 -736.0 768.0 -735.0 720.0 </vector>
              <vector>-787.0 727.0 -842.0 747.0 -831.0 807.0 -820.0 876.0 -822.0 889.0 -802.0 877.0 -773.0 801.0 -794.0 766.0 -841.0 765.0 -881.0 772.0 -904.0 815.0 -858.0 887.0 -854.0 903.0 -867.0 910.0 -923.0 938.0 -950.0 983.0 -910.0 1033.0 -853.0 1031.0 -834.0 978.0 -848.0 923.0 -835.0 906.0 -839.0 921.0 -866.0 992.0 -847.0 1017.0 -806.0 1023.0 -774.0 1010.0 -753.0 973.0 -785.0 908.0 -808.0 888.0 -783.0 865.0 -740.0 823.0 -727.0 758.0 </vector>
              <vector>-754.0 765.0 -806.0 776.0 -853.0 836.0 -851.0 914.0 -857.0 916.0 -850.0 889.0 -881.0 798.0 -946.0 765.0 -970.0 773.0 -997.0 808.0 -981.0 886.0 -878.0 940.0 -861.0 933.0 -884.0 925.0 -974.0 960.0 -984.0 1009.0 -964.0 1066.0 -927.0 1087.0 -859.0 1061.0 -852.0 952.0 -852.0 937.0 -854.0 972.0 -823.0 1078.0 -741.0 1100.0 -726.0 1087.0 -709.0 1066.0 -710.0 1001.0 -811.0 935.0 -825.0 928.0 -791.0 930.0 -722.0 865.0 -730.0 798.0 </vector>
              <vector>1116.0 541.0 1076.0 552.0 1068.0 632.0 1080.0 707.0 1075.0 721.0 1058.0 707.0 1061.0 636.0 1055.0 551.0 1022.0 541.0 985.0 561.0 991.0 630.0 1018.0 708.0 1036.0 723.0 1000.0 747.0 955.0 835.0 946.0 921.0 997.0 943.0 1039.0 937.0 1065.0 843.0 1049.0 762.0 1080.0 738.0 1098.0 757.0 1052.0 847.0 1073.0 945.0 1122.0 945.0 1180.0 940.0 1198.0 839.0 1153.0 750.0 1131.0 743.0 1148.0 731.0 1191.0 641.0 1163.0 559.0 </vector>
              <vector>1005.0 580.0 932.0 559.0 882.0 687.0 906.0 783.0 898.0 807.0 889.0 806.0 898.0 736.0 830.0 640.0 765.0 688.0 743.0 709.0 741.0 814.0 822.0 842.0 859.0 825.0 828.0 815.0 738.0 898.0 733.0 1050.0 803.0 1059.0 874.0 1061.0 893.0 955.0 874.0 850.0 895.0 826.0 917.0 823.0 878.0 918.0 912.0 1040.0 983.0 1057.0 1059.0 1022.0 1059.0 898.0 1017.0 819.0 968.0 811.0 1014.0 801.0 1079.0 699.0 1070.0 584.0 </vector>
              <vector>1100.0 678.0 1058.0 689.0 1039.0 748.0 1058.0 779.0 1050.0 783.0 1045.0 779.0 1040.0 735.0 1007.0 699.0 966.0 704.0 948.0 731.0 962.0 782.0 1006.0 811.0 1026.0 795.0 1008.0 789.0 963.0 802.0 916.0 892.0 945.0 914.0 978.0 930.0 1021.0 874.0 1026.0 807.0 1045.0 796.0 1056.0 806.0 1056.0 869.0 1095.0 917.0 1134.0 901.0 1168.0 866.0 1148.0 821.0 1115.0 797.0 1090.0 797.0 1105.0 797.0 1140.0 761.0 1143.0 704.0 </vector>
              <vector>1160.0 580.0 1089.0 581.0 1033.0 631.0 1040.0 723.0 1042.0 750.0 1031.0 747.0 1031.0 658.0 976.0 592.0 927.0 590.0 879.0 651.0 895.0 730.0 976.0 771.0 1029.0 758.0 993.0 749.0 909.0 821.0 927.0 892.0 963.0 917.0 1048.0 889.0 1076.0 827.0 1052.0 762.0 1056.0 751.0 1070.0 759.0 1023.0 832.0 1060.0 891.0 1117.0 917.0 1162.0 889.0 1172.0 828.0 1120.0 788.0 1089.0 776.0 1097.0 765.0 1194.0 698.0 1195.0 631.0 </vector>
              <vector>1094.0 634.0 1050.0 636.0 1034.0 697.0 1075.0 760.0 1059.0 778.0 1047.0 775.0 1090.0 692.0 1065.0 648.0 1009.0 640.0 963.0 658.0 940.0 716.0 991.0 779.0 1035.0 793.0 1007.0 808.0 975.0 856.0 956.0 933.0 1000.0 956.0 1055.0 945.0 1074.0 856.0 1045.0 810.0 1065.0 794.0 1071.0 805.0 1026.0 871.0 1067.0 949.0 1105.0 955.0 1169.0 923.0 1165.0 862.0 1115.0 804.0 1093.0 792.0 1115.0 768.0 1172.0 681.0 1147.0 633.0 </vector>
              <vector>1170.0 641.0 1121.0 635.0 1086.0 680.0 1084.0 725.0 1075.0 733.0 1071.0 719.0 1089.0 636.0 1065.0 587.0 1015.0 587.0 981.0 594.0 960.0 671.0 1020.0 724.0 1046.0 731.0 1023.0 731.0 965.0 773.0 961.0 841.0 1015.0 871.0 1060.0 871.0 1096.0 808.0 1074.0 750.0 1085.0 750.0 1075.0 778.0 1071.0 831.0 1118.0 895.0 1166.0 890.0 1204.0 834.0 1173.0 773.0 1122.0 748.0 1099.0 743.0 1120.0 756.0 1175.0 741.0 1190.0 673.0 </vector>
              <vector>1040.0 548.0 995.0 541.0 945.0 574.0 961.0 650.0 948.0 676.0 945.0 668.0 976.0 575.0 923.0 535.0 859.0 555.0 811.0 605.0 837.0 669.0 902.0 681.0 922.0 682.0 899.0 690.0 845.0 758.0 895.0 822.0 934.0 817.0 994.0 803.0 1006.0 738.0 965.0 691.0 970.0 680.0 987.0 687.0 965.0 748.0 1002.0 802.0 1042.0 806.0 1075.0 799.0 1101.0 735.0 1045.0 697.0 1009.0 691.0 1042.0 681.0 1092.0 641.0 1086.0 574.0 </vector>
              <vector>1092.0 662.0 1054.0 650.0 1018.0 702.0 1018.0 753.0 1022.0 772.0 1029.0 756.0 1017.0 714.0 982.0 654.0 910.0 659.0 882.0 695.0 895.0 749.0 970.0 798.0 1009.0 787.0 1004.0 769.0 966.0 778.0 899.0 853.0 917.0 916.0 988.0 923.0 1036.0 841.0 1025.0 806.0 1023.0 791.0 1032.0 800.0 1031.0 833.0 1080.0 905.0 1151.0 893.0 1175.0 865.0 1162.0 814.0 1073.0 771.0 1045.0 776.0 1062.0 785.0 1139.0 730.0 1135.0 669.0 </vector>
              <vector>1089.0 608.0 1030.0 621.0 1022.0 679.0 1038.0 725.0 1039.0 748.0 1025.0 729.0 1031.0 676.0 1017.0 621.0 969.0 612.0 923.0 631.0 932.0 693.0 1012.0 747.0 1013.0 770.0 969.0 815.0 965.0 860.0 987.0 899.0 1026.0 906.0 1077.0 877.0 1077.0 821.0 1042.0 780.0 1060.0 762.0 1080.0 775.0 1063.0 833.0 1063.0 881.0 1120.0 889.0 1154.0 873.0 1170.0 833.0 1126.0 776.0 1090.0 762.0 1090.0 741.0 1132.0 681.0 1128.0 624.0 </vector>
              <vector>1120.0 637.0 1048.0 613.0 1000.0 677.0 1020.0 764.0 1002.0 789.0 1001.0 752.0 945.0 624.0 880.0 617.0 836.0 651.0 805.0 703.0 833.0 766.0 938.0 807.0 979.0 815.0 965.0 821.0 861.0 897.0 883.0 961.0 951.0 1012.0 996.0 1025.0 1045.0 980.0 992.0 852.0 1003.0 831.0 1015.0 837.0 1006.0 929.0 1055.0 1002.0 1132.0 969.0 1190.0 909.0 1140.0 851.0 1055.0 817.0 1019.0 808.0 1071.0 812.0 1194.0 721.0 1175.0 658.0 </vector>
              <vector>1112.0 661.0 1052.0 671.0 1045.0 733.0 1047.0 776.0 1020.0 777.0 1001.0 761.0 995.0 659.0 958.0 637.0 911.0 640.0 874.0 700.0 897.0 760.0 944.0 798.0 978.0 798.0 958.0 801.0 907.0 869.0 902.0 928.0 966.0 970.0 1021.0 941.0 1033.0 881.0 1005.0 811.0 1015.0 801.0 1016.0 831.0 987.0 906.0 998.0 973.0 1055.0 994.0 1114.0 978.0 1123.0 925.0 1077.0 841.0 1055.0 820.0 1089.0 809.0 1142.0 741.0 1162.0 691.0 </vector>
              <vector>1134.0 679.0 1092.0 683.0 1065.0 731.0 1066.0 791.0 1057.0 808.0 1058.0 782.0 1054.0 728.0 1033.0 687.0 991.0 683.0 962.0 712.0 985.0 758.0 1025.0 799.0 1035.0 812.0 1018.0 825.0 985.0 865.0 973.0 939.0 1010.0 957.0 1052.0 950.0 1060.0 892.0 1055.0 847.0 1060.0 835.0 1066.0 842.0 1062.0 881.0 1077.0 944.0 1126.0 948.0 1165.0 931.0 1143.0 868.0 1101.0 826.0 1080.0 822.0 1095.0 820.0 1155.0 763.0 1161.0 709.0 </vector>
              <vector>945.0 961.0 885.0 923.0 801.0 962.0 759.0 1070.0 741.0 1097.0 728.0 1072.0 675.0 971.0 603.0 930.0 547.0 967.0 534.0 1051.0 615.0 1115.0 680.0 1119.0 711.0 1119.0 677.0 1134.0 597.0 1170.0 547.0 1238.0 603.0 1298.0 670.0 1305.0 731.0 1218.0 725.0 1135.0 742.0 1114.0 754.0 1131.0 745.0 1221.0 828.0 1313.0 912.0 1295.0 954.0 1215.0 911.0 1152.0 796.0 1120.0 758.0 1113.0 802.0 1127.0 944.0 1094.0 975.0 1019.0 </vector>
              <vector>1092.0 619.0 1058.0 590.0 989.0 619.0 968.0 681.0 977.0 730.0 972.0 712.0 968.0 629.0 925.0 596.0 874.0 597.0 829.0 638.0 841.0 706.0 890.0 747.0 937.0 743.0 929.0 751.0 859.0 801.0 841.0 866.0 876.0 920.0 935.0 921.0 985.0 861.0 975.0 775.0 978.0 751.0 991.0 762.0 972.0 871.0 1007.0 926.0 1064.0 926.0 1113.0 901.0 1122.0 821.0 1072.0 756.0 1012.0 748.0 1038.0 752.0 1093.0 723.0 1101.0 665.0 </vector>
              <vector>1004.0 760.0 958.0 739.0 901.0 769.0 892.0 863.0 875.0 881.0 859.0 867.0 797.0 786.0 723.0 791.0 703.0 831.0 688.0 887.0 749.0 943.0 843.0 912.0 866.0 894.0 837.0 889.0 766.0 908.0 714.0 956.0 750.0 1047.0 804.0 1077.0 853.0 1051.0 866.0 933.0 874.0 907.0 895.0 913.0 876.0 971.0 903.0 1054.0 977.0 1053.0 1023.0 1024.0 1008.0 957.0 956.0 909.0 908.0 901.0 937.0 902.0 1029.0 863.0 1044.0 811.0 </vector>
              <vector>1120.0 669.0 1086.0 671.0 1045.0 726.0 1055.0 767.0 1055.0 778.0 1067.0 753.0 1058.0 692.0 1029.0 670.0 989.0 680.0 966.0 701.0 965.0 745.0 1013.0 789.0 1042.0 780.0 1030.0 774.0 985.0 796.0 959.0 849.0 981.0 883.0 1027.0 890.0 1061.0 837.0 1058.0 799.0 1057.0 788.0 1048.0 813.0 1077.0 881.0 1114.0 896.0 1141.0 882.0 1155.0 871.0 1153.0 840.0 1112.0 782.0 1071.0 774.0 1092.0 783.0 1141.0 744.0 1149.0 688.0 </vector>
              <vector>1071.0 685.0 1041.0 692.0 1040.0 751.0 1049.0 785.0 1039.0 791.0 1051.0 770.0 1047.0 719.0 1020.0 682.0 985.0 684.0 956.0 703.0 961.0 755.0 1002.0 795.0 1016.0 804.0 1002.0 809.0 942.0 852.0 937.0 907.0 960.0 925.0 984.0 935.0 1025.0 894.0 1025.0 831.0 1035.0 811.0 1054.0 821.0 1021.0 873.0 1025.0 936.0 1057.0 944.0 1089.0 944.0 1115.0 895.0 1098.0 840.0 1068.0 814.0 1088.0 799.0 1109.0 748.0 1101.0 693.0 </vector>
              <vector>1182.0 687.0 1159.0 639.0 1099.0 637.0 1056.0 687.0 1028.0 716.0 1014.0 704.0 980.0 652.0 925.0 641.0 885.0 662.0 859.0 710.0 885.0 755.0 941.0 768.0 997.0 741.0 980.0 735.0 868.0 792.0 861.0 851.0 902.0 903.0 961.0 922.0 1034.0 854.0 1014.0 753.0 1021.0 738.0 1030.0 740.0 979.0 845.0 1012.0 921.0 1075.0 921.0 1106.0 918.0 1155.0 829.0 1115.0 768.0 1052.0 733.0 1061.0 751.0 1144.0 784.0 1185.0 731.0 </vector>
              <vector>1170.0 576.0 1118.0 569.0 1056.0 621.0 1047.0 681.0 1021.0 707.0 1009.0 691.0 996.0 639.0 947.0 601.0 904.0 613.0 884.0 659.0 899.0 726.0 953.0 759.0 978.0 764.0 956.0 780.0 891.0 838.0 881.0 882.0 918.0 925.0 965.0 928.0 993.0 896.0 994.0 800.0 1008.0 766.0 1027.0 771.0 1048.0 828.0 1078.0 876.0 1140.0 878.0 1175.0 821.0 1129.0 759.0 1073.0 731.0 1031.0 726.0 1060.0 716.0 1126.0 688.0 1181.0 624.0 </vector>
              <vector>1083.0 598.0 1041.0 594.0 1014.0 633.0 1014.0 697.0 1016.0 721.0 1008.0 721.0 1006.0 643.0 990.0 622.0 951.0 623.0 928.0 646.0 929.0 685.0 976.0 732.0 1001.0 733.0 983.0 741.0 944.0 783.0 935.0 841.0 965.0 865.0 1019.0 848.0 1017.0 791.0 1012.0 751.0 1019.0 738.0 1020.0 755.0 1017.0 803.0 1045.0 865.0 1099.0 866.0 1132.0 836.0 1100.0 776.0 1042.0 741.0 1028.0 735.0 1052.0 726.0 1109.0 669.0 1116.0 619.0 </vector>
              <vector>1164.0 601.0 1083.0 610.0 1053.0 673.0 1061.0 764.0 1059.0 799.0 1055.0 782.0 1066.0 687.0 1054.0 614.0 1007.0 613.0 956.0 668.0 999.0 754.0 1026.0 785.0 1038.0 806.0 1035.0 848.0 981.0 892.0 952.0 954.0 1018.0 1002.0 1078.0 989.0 1096.0 896.0 1070.0 829.0 1076.0 810.0 1091.0 812.0 1077.0 850.0 1076.0 967.0 1122.0 994.0 1159.0 990.0 1204.0 935.0 1185.0 851.0 1129.0 803.0 1093.0 795.0 1118.0 783.0 1192.0 668.0 </vector>
              <vector>1043.0 597.0 1009.0 608.0 980.0 661.0 993.0 717.0 995.0 737.0 981.0 719.0 998.0 656.0 972.0 583.0 930.0 583.0 904.0 593.0 888.0 654.0 939.0 733.0 969.0 735.0 947.0 756.0 918.0 783.0 889.0 864.0 922.0 895.0 958.0 907.0 1007.0 846.0 1003.0 775.0 1001.0 752.0 1018.0 765.0 1027.0 827.0 1068.0 871.0 1102.0 869.0 1134.0 848.0 1123.0 791.0 1077.0 747.0 1030.0 740.0 1045.0 736.0 1093.0 674.0 1087.0 613.0 </vector>
              <vector>1162.0 570.0 1067.0 566.0 1012.0 644.0 1028.0 761.0 1045.0 808.0 1017.0 779.0 1028.0 667.0 977.0 594.0 901.0 616.0 872.0 695.0 932.0 789.0 1013.0 823.0 1034.0 840.0 986.0 882.0 914.0 946.0 885.0 1049.0 952.0 1107.0 1053.0 1110.0 1117.0 1013.0 1071.0 900.0 1057.0 853.0 1079.0 873.0 1063.0 982.0 1122.0 1077.0 1225.0 1056.0 1264.0 962.0 1203.0 885.0 1130.0 855.0 1107.0 824.0 1141.0 789.0 1226.0 678.0 1217.0 602.0 </vector>
              <vector>1143.0 623.0 1091.0 618.0 1058.0 663.0 1061.0 765.0 1057.0 805.0 1069.0 739.0 1066.0 630.0 1037.0 576.0 978.0 596.0 934.0 610.0 934.0 689.0 1008.0 779.0 1045.0 795.0 1036.0 828.0 970.0 902.0 925.0 966.0 958.0 1006.0 1002.0 1024.0 1079.0 965.0 1070.0 868.0 1071.0 824.0 1079.0 851.0 1073.0 934.0 1090.0 1014.0 1161.0 1016.0 1221.0 986.0 1194.0 905.0 1145.0 825.0 1102.0 812.0 1126.0 795.0 1194.0 707.0 1191.0 650.0 </vector>
              <vector>1197.0 604.0 1135.0 587.0 1087.0 616.0 1062.0 739.0 1057.0 785.0 1058.0 761.0 1062.0 681.0 1024.0 596.0 936.0 591.0 886.0 619.0 882.0 701.0 976.0 796.0 1028.0 807.0 1008.0 816.0 953.0 881.0 934.0 981.0 1017.0 1030.0 1089.0 1005.0 1103.0 898.0 1077.0 832.0 1065.0 811.0 1062.0 844.0 1057.0 945.0 1099.0 1036.0 1186.0 1021.0 1244.0 960.0 1226.0 892.0 1141.0 824.0 1087.0 816.0 1113.0 807.0 1248.0 704.0 1239.0 632.0 </vector>
              <vector>1171.0 575.0 1118.0 542.0 1030.0 591.0 1036.0 716.0 1040.0 760.0 1046.0 733.0 1075.0 643.0 1062.0 567.0 938.0 547.0 869.0 620.0 892.0 721.0 970.0 769.0 1010.0 776.0 990.0 793.0 880.0 874.0 874.0 968.0 956.0 1006.0 1002.0 1033.0 1078.0 968.0 1041.0 820.0 1034.0 792.0 1025.0 828.0 997.0 920.0 1037.0 1016.0 1129.0 1025.0 1183.0 957.0 1171.0 914.0 1089.0 807.0 1057.0 788.0 1087.0 775.0 1214.0 711.0 1226.0 628.0 </vector>
              <vector>1125.0 718.0 1090.0 712.0 1065.0 731.0 1067.0 800.0 1060.0 816.0 1058.0 798.0 1051.0 731.0 1025.0 708.0 984.0 717.0 952.0 741.0 957.0 789.0 1012.0 823.0 1044.0 832.0 1025.0 833.0 952.0 861.0 940.0 904.0 972.0 936.0 997.0 950.0 1037.0 948.0 1053.0 860.0 1062.0 827.0 1067.0 854.0 1078.0 932.0 1120.0 942.0 1149.0 920.0 1181.0 886.0 1171.0 851.0 1117.0 828.0 1081.0 825.0 1112.0 823.0 1169.0 776.0 1166.0 750.0 </vector>
              <vector>1074.0 644.0 1027.0 647.0 1020.0 702.0 1022.0 763.0 997.0 762.0 984.0 750.0 1016.0 676.0 1002.0 633.0 956.0 627.0 928.0 618.0 882.0 672.0 930.0 759.0 958.0 777.0 956.0 818.0 921.0 910.0 946.0 979.0 997.0 964.0 1045.0 953.0 1056.0 914.0 983.0 800.0 999.0 776.0 1015.0 795.0 997.0 906.0 1035.0 950.0 1084.0 959.0 1124.0 938.0 1140.0 889.0 1061.0 799.0 1032.0 781.0 1059.0 775.0 1120.0 712.0 1112.0 664.0 </vector>
              <vector>1118.0 660.0 1045.0 672.0 1033.0 759.0 1049.0 825.0 1037.0 834.0 1033.0 817.0 1058.0 754.0 1038.0 684.0 984.0 671.0 934.0 691.0 937.0 771.0 986.0 817.0 1012.0 837.0 995.0 832.0 932.0 849.0 882.0 890.0 892.0 952.0 922.0 977.0 991.0 937.0 1020.0 864.0 1039.0 857.0 1045.0 873.0 989.0 910.0 955.0 995.0 984.0 1030.0 1033.0 1048.0 1085.0 993.0 1072.0 881.0 1064.0 862.0 1071.0 838.0 1143.0 775.0 1165.0 700.0 </vector>
              <vector>1135.0 585.0 1104.0 579.0 1073.0 624.0 1094.0 693.0 1082.0 723.0 1089.0 699.0 1094.0 645.0 1053.0 597.0 1025.0 599.0 998.0 618.0 998.0 678.0 1038.0 723.0 1062.0 743.0 1050.0 746.0 993.0 785.0 975.0 827.0 1003.0 868.0 1036.0 874.0 1085.0 823.0 1078.0 757.0 1081.0 735.0 1085.0 757.0 1064.0 814.0 1099.0 873.0 1134.0 878.0 1163.0 868.0 1177.0 802.0 1133.0 745.0 1104.0 735.0 1122.0 711.0 1160.0 656.0 1165.0 597.0 </vector>
              <vector>1139.0 693.0 1084.0 681.0 1055.0 718.0 1051.0 754.0 1037.0 770.0 1049.0 745.0 1059.0 684.0 1020.0 645.0 970.0 654.0 940.0 684.0 937.0 724.0 992.0 765.0 1025.0 771.0 1010.0 774.0 958.0 793.0 933.0 868.0 953.0 890.0 979.0 908.0 1033.0 880.0 1037.0 811.0 1042.0 787.0 1043.0 802.0 1038.0 851.0 1065.0 909.0 1117.0 912.0 1151.0 867.0 1143.0 826.0 1093.0 785.0 1064.0 781.0 1079.0 781.0 1153.0 766.0 1163.0 722.0 </vector>
              <vector>1170.0 658.0 1137.0 649.0 1106.0 671.0 1094.0 730.0 1078.0 754.0 1100.0 736.0 1088.0 681.0 1044.0 645.0 1004.0 658.0 978.0 697.0 1004.0 750.0 1047.0 765.0 1070.0 769.0 1060.0 764.0 993.0 780.0 967.0 814.0 974.0 864.0 1014.0 889.0 1070.0 850.0 1077.0 792.0 1082.0 775.0 1078.0 806.0 1091.0 851.0 1114.0 889.0 1166.0 868.0 1198.0 829.0 1189.0 797.0 1114.0 764.0 1096.0 764.0 1122.0 772.0 1186.0 724.0 1198.0 681.0 </vector>
              <vector>1072.0 713.0 1033.0 707.0 1003.0 740.0 990.0 799.0 992.0 828.0 1013.0 791.0 980.0 722.0 940.0 704.0 897.0 717.0 866.0 751.0 892.0 820.0 945.0 841.0 983.0 834.0 963.0 834.0 893.0 867.0 898.0 918.0 929.0 953.0 974.0 958.0 1019.0 914.0 1008.0 851.0 1001.0 840.0 986.0 874.0 1001.0 950.0 1038.0 971.0 1084.0 950.0 1124.0 923.0 1100.0 873.0 1050.0 839.0 1012.0 837.0 1038.0 851.0 1107.0 791.0 1112.0 739.0 </vector>
              <vector>1153.0 653.0 1090.0 636.0 1041.0 670.0 1031.0 753.0 1026.0 785.0 1016.0 774.0 1016.0 682.0 962.0 638.0 903.0 647.0 872.0 695.0 877.0 753.0 972.0 808.0 1012.0 809.0 990.0 811.0 922.0 858.0 898.0 929.0 940.0 973.0 999.0 964.0 1036.0 915.0 1022.0 829.0 1030.0 806.0 1036.0 826.0 1015.0 887.0 1055.0 949.0 1117.0 956.0 1153.0 910.0 1147.0 862.0 1082.0 802.0 1042.0 800.0 1062.0 802.0 1152.0 753.0 1168.0 695.0 </vector>
              <vector>1143.0 695.0 1112.0 689.0 1062.0 719.0 1025.0 780.0 1004.0 800.0 1008.0 785.0 1008.0 742.0 967.0 685.0 920.0 684.0 898.0 712.0 904.0 760.0 956.0 818.0 995.0 820.0 976.0 825.0 939.0 871.0 905.0 924.0 907.0 962.0 984.0 955.0 1013.0 890.0 1006.0 843.0 1009.0 815.0 1015.0 831.0 1028.0 885.0 1087.0 950.0 1135.0 943.0 1151.0 897.0 1128.0 844.0 1076.0 811.0 1035.0 809.0 1058.0 825.0 1145.0 779.0 1156.0 719.0 </vector>
              <vector>1141.0 511.0 1085.0 499.0 1004.0 584.0 1015.0 740.0 1025.0 774.0 1045.0 748.0 1038.0 573.0 973.0 505.0 881.0 526.0 819.0 574.0 818.0 681.0 934.0 785.0 983.0 792.0 952.0 792.0 843.0 915.0 840.0 1016.0 904.0 1052.0 958.0 1054.0 1041.0 994.0 1021.0 811.0 1027.0 792.0 1015.0 839.0 1006.0 982.0 1072.0 1027.0 1172.0 1002.0 1244.0 900.0 1197.0 821.0 1102.0 792.0 1072.0 788.0 1119.0 783.0 1229.0 685.0 1243.0 584.0 </vector>
              <vector>1147.0 733.0 1119.0 723.0 1096.0 750.0 1090.0 818.0 1075.0 832.0 1060.0 827.0 1054.0 786.0 1021.0 755.0 985.0 758.0 974.0 785.0 1008.0 837.0 1049.0 847.0 1065.0 844.0 1051.0 841.0 1013.0 864.0 979.0 908.0 995.0 934.0 1016.0 951.0 1045.0 930.0 1068.0 855.0 1081.0 840.0 1089.0 851.0 1094.0 899.0 1115.0 951.0 1148.0 964.0 1159.0 922.0 1137.0 874.0 1109.0 843.0 1099.0 841.0 1109.0 835.0 1156.0 788.0 1164.0 749.0 </vector>
              <vector>1148.0 722.0 1108.0 713.0 1076.0 738.0 1069.0 765.0 1065.0 776.0 1065.0 764.0 1055.0 732.0 1031.0 711.0 1003.0 716.0 983.0 740.0 996.0 769.0 1029.0 780.0 1050.0 784.0 1025.0 783.0 983.0 809.0 976.0 844.0 999.0 881.0 1030.0 886.0 1063.0 854.0 1056.0 799.0 1062.0 787.0 1057.0 811.0 1071.0 861.0 1097.0 876.0 1132.0 868.0 1148.0 853.0 1140.0 812.0 1101.0 780.0 1077.0 781.0 1091.0 791.0 1137.0 783.0 1158.0 750.0 </vector>
              <vector>1082.0 647.0 1054.0 643.0 1018.0 670.0 1017.0 724.0 1011.0 746.0 1005.0 733.0 1008.0 687.0 988.0 649.0 953.0 651.0 929.0 665.0 926.0 711.0 959.0 748.0 987.0 761.0 975.0 783.0 942.0 809.0 920.0 841.0 945.0 867.0 969.0 871.0 1002.0 855.0 997.0 789.0 1003.0 771.0 1011.0 773.0 1000.0 809.0 1014.0 858.0 1053.0 864.0 1075.0 856.0 1083.0 824.0 1052.0 766.0 1025.0 759.0 1042.0 750.0 1092.0 715.0 1105.0 670.0 </vector>
              <vector>1099.0 699.0 1063.0 686.0 1035.0 710.0 1041.0 749.0 1056.0 767.0 1058.0 747.0 1034.0 684.0 1000.0 683.0 969.0 719.0 958.0 746.0 987.0 790.0 1038.0 780.0 1042.0 759.0 1029.0 751.0 977.0 784.0 972.0 828.0 1000.0 847.0 1037.0 859.0 1076.0 827.0 1062.0 771.0 1045.0 771.0 1038.0 812.0 1064.0 880.0 1107.0 886.0 1129.0 859.0 1134.0 813.0 1104.0 791.0 1070.0 784.0 1053.0 787.0 1075.0 791.0 1133.0 758.0 1131.0 716.0 </vector>
              <vector>949.0 718.0 901.0 712.0 874.0 727.0 856.0 832.0 840.0 859.0 819.0 855.0 822.0 789.0 815.0 710.0 746.0 685.0 695.0 719.0 688.0 786.0 744.0 853.0 781.0 870.0 770.0 882.0 713.0 946.0 697.0 1003.0 751.0 1051.0 800.0 1048.0 845.0 995.0 809.0 902.0 829.0 887.0 849.0 898.0 850.0 981.0 881.0 1031.0 963.0 1032.0 995.0 979.0 976.0 925.0 893.0 878.0 850.0 879.0 877.0 881.0 987.0 807.0 979.0 756.0 </vector>
              <vector>923.0 800.0 881.0 802.0 852.0 843.0 869.0 898.0 861.0 905.0 854.0 892.0 860.0 847.0 845.0 811.0 810.0 798.0 779.0 821.0 776.0 859.0 815.0 902.0 839.0 909.0 824.0 910.0 769.0 961.0 764.0 1001.0 788.0 1024.0 809.0 1030.0 839.0 1001.0 846.0 932.0 861.0 922.0 873.0 935.0 874.0 991.0 919.0 1035.0 955.0 1020.0 974.0 987.0 950.0 948.0 904.0 921.0 882.0 918.0 898.0 924.0 950.0 873.0 958.0 828.0 </vector>
              <vector>949.0 802.0 896.0 815.0 853.0 849.0 849.0 899.0 856.0 908.0 868.0 885.0 858.0 829.0 818.0 788.0 764.0 795.0 743.0 818.0 744.0 897.0 797.0 930.0 833.0 919.0 821.0 911.0 748.0 948.0 732.0 1024.0 754.0 1051.0 792.0 1062.0 854.0 1014.0 860.0 943.0 860.0 924.0 847.0 944.0 864.0 1020.0 920.0 1062.0 962.0 1051.0 986.0 1011.0 976.0 961.0 924.0 920.0 883.0 921.0 890.0 937.0 965.0 885.0 971.0 828.0 </vector>
              <vector>979.0 778.0 938.0 775.0 903.0 800.0 895.0 887.0 902.0 913.0 907.0 892.0 896.0 824.0 864.0 779.0 819.0 782.0 791.0 813.0 802.0 863.0 860.0 909.0 887.0 920.0 883.0 935.0 765.0 936.0 739.0 973.0 752.0 1017.0 783.0 1044.0 855.0 1027.0 893.0 965.0 893.0 942.0 899.0 965.0 978.0 1056.0 1032.0 1049.0 1048.0 1017.0 1060.0 977.0 1042.0 944.0 949.0 921.0 911.0 932.0 937.0 920.0 996.0 873.0 1019.0 811.0 </vector>
              <vector>877.0 705.0 848.0 712.0 817.0 747.0 813.0 826.0 815.0 847.0 812.0 842.0 797.0 778.0 761.0 733.0 714.0 745.0 691.0 784.0 713.0 836.0 767.0 861.0 794.0 857.0 784.0 868.0 732.0 915.0 714.0 972.0 746.0 1007.0 773.0 1020.0 817.0 969.0 800.0 879.0 813.0 860.0 818.0 861.0 791.0 915.0 800.0 977.0 837.0 989.0 880.0 954.0 883.0 884.0 871.0 857.0 855.0 849.0 870.0 844.0 908.0 786.0 905.0 731.0 </vector>
              <vector>963.0 733.0 909.0 731.0 877.0 753.0 878.0 863.0 877.0 891.0 900.0 852.0 901.0 752.0 860.0 718.0 810.0 723.0 766.0 758.0 798.0 840.0 848.0 883.0 863.0 890.0 854.0 911.0 787.0 961.0 757.0 1032.0 801.0 1064.0 852.0 1080.0 898.0 1024.0 884.0 934.0 887.0 909.0 884.0 919.0 870.0 1023.0 907.0 1069.0 973.0 1060.0 1020.0 1010.0 1011.0 964.0 936.0 901.0 897.0 899.0 918.0 906.0 1010.0 819.0 996.0 755.0 </vector>
              <vector>968.0 773.0 921.0 754.0 894.0 790.0 897.0 833.0 891.0 840.0 885.0 827.0 880.0 762.0 845.0 742.0 815.0 762.0 806.0 795.0 822.0 839.0 861.0 848.0 853.0 849.0 827.0 861.0 800.0 892.0 799.0 931.0 812.0 950.0 851.0 957.0 885.0 933.0 893.0 873.0 889.0 847.0 892.0 882.0 924.0 939.0 955.0 950.0 978.0 938.0 999.0 922.0 982.0 874.0 927.0 845.0 907.0 850.0 925.0 855.0 961.0 844.0 982.0 820.0 </vector>
              <vector>1017.0 760.0 978.0 747.0 940.0 757.0 901.0 858.0 883.0 880.0 862.0 868.0 831.0 761.0 800.0 730.0 754.0 740.0 730.0 777.0 742.0 826.0 830.0 881.0 853.0 893.0 838.0 896.0 736.0 965.0 721.0 1015.0 747.0 1051.0 790.0 1069.0 824.0 1043.0 857.0 922.0 872.0 901.0 886.0 913.0 883.0 1027.0 920.0 1071.0 960.0 1061.0 991.0 1050.0 997.0 999.0 934.0 916.0 904.0 902.0 920.0 898.0 1027.0 852.0 1051.0 791.0 </vector>
              <vector>994.0 706.0 929.0 701.0 887.0 769.0 903.0 869.0 890.0 901.0 873.0 905.0 879.0 839.0 856.0 767.0 799.0 745.0 744.0 760.0 731.0 818.0 791.0 911.0 832.0 924.0 814.0 920.0 752.0 943.0 704.0 1028.0 739.0 1086.0 800.0 1111.0 862.0 1061.0 873.0 952.0 881.0 926.0 879.0 950.0 895.0 1071.0 951.0 1108.0 1018.0 1084.0 1052.0 1048.0 1045.0 991.0 955.0 904.0 911.0 906.0 943.0 892.0 1045.0 796.0 1047.0 735.0 </vector>
              <vector>947.0 767.0 907.0 761.0 876.0 785.0 855.0 870.0 850.0 890.0 849.0 878.0 860.0 819.0 844.0 755.0 789.0 743.0 747.0 768.0 750.0 816.0 801.0 882.0 830.0 894.0 818.0 905.0 781.0 941.0 757.0 1052.0 807.0 1072.0 842.0 1073.0 864.0 1020.0 837.0 927.0 849.0 907.0 851.0 945.0 884.0 1033.0 932.0 1060.0 973.0 1034.0 989.0 1004.0 947.0 946.0 892.0 909.0 865.0 904.0 898.0 905.0 978.0 834.0 977.0 788.0 </vector>
              <vector>932.0 801.0 896.0 801.0 886.0 849.0 896.0 883.0 883.0 898.0 883.0 885.0 880.0 825.0 859.0 791.0 826.0 798.0 798.0 814.0 805.0 859.0 851.0 896.0 871.0 898.0 846.0 889.0 788.0 923.0 775.0 958.0 788.0 983.0 824.0 1002.0 872.0 972.0 878.0 919.0 886.0 909.0 876.0 938.0 901.0 997.0 931.0 1011.0 959.0 1000.0 979.0 967.0 968.0 931.0 921.0 895.0 898.0 899.0 913.0 906.0 960.0 851.0 963.0 815.0 </vector>
              <vector>938.0 838.0 907.0 831.0 859.0 857.0 843.0 914.0 835.0 928.0 836.0 916.0 831.0 868.0 811.0 829.0 776.0 827.0 756.0 845.0 746.0 888.0 777.0 934.0 809.0 940.0 806.0 930.0 745.0 988.0 748.0 1041.0 785.0 1063.0 815.0 1053.0 838.0 997.0 823.0 953.0 837.0 939.0 834.0 953.0 819.0 999.0 853.0 1046.0 902.0 1050.0 923.0 1017.0 903.0 969.0 864.0 927.0 845.0 936.0 869.0 951.0 935.0 909.0 953.0 858.0 </vector>
              <vector>912.0 735.0 874.0 721.0 833.0 754.0 816.0 850.0 811.0 880.0 802.0 863.0 804.0 797.0 771.0 717.0 718.0 726.0 677.0 755.0 683.0 797.0 755.0 876.0 783.0 893.0 763.0 904.0 720.0 939.0 694.0 994.0 732.0 1044.0 770.0 1045.0 809.0 980.0 794.0 927.0 807.0 904.0 818.0 914.0 793.0 987.0 816.0 1045.0 860.0 1062.0 903.0 1026.0 899.0 969.0 854.0 910.0 836.0 899.0 852.0 893.0 907.0 856.0 952.0 782.0 </vector>
              <vector>881.0 768.0 839.0 774.0 815.0 815.0 816.0 874.0 809.0 886.0 807.0 874.0 819.0 832.0 797.0 776.0 732.0 778.0 709.0 798.0 712.0 853.0 764.0 896.0 795.0 893.0 788.0 886.0 738.0 896.0 699.0 949.0 716.0 991.0 746.0 1005.0 797.0 975.0 803.0 915.0 810.0 902.0 818.0 905.0 804.0 943.0 824.0 1007.0 874.0 1017.0 906.0 989.0 906.0 947.0 862.0 901.0 835.0 895.0 855.0 894.0 896.0 856.0 898.0 801.0 </vector>
              <vector>868.0 817.0 833.0 820.0 819.0 873.0 833.0 901.0 831.0 910.0 831.0 888.0 822.0 835.0 792.0 810.0 760.0 821.0 736.0 844.0 752.0 896.0 796.0 917.0 818.0 913.0 807.0 909.0 751.0 929.0 733.0 969.0 745.0 1014.0 769.0 1021.0 818.0 1008.0 836.0 936.0 833.0 919.0 825.0 949.0 850.0 1011.0 881.0 1018.0 909.0 1004.0 931.0 985.0 929.0 943.0 879.0 908.0 847.0 912.0 860.0 924.0 898.0 891.0 903.0 843.0 </vector>
              <vector>903.0 830.0 873.0 830.0 855.0 864.0 847.0 916.0 842.0 928.0 839.0 918.0 842.0 858.0 819.0 822.0 790.0 817.0 758.0 829.0 763.0 874.0 790.0 931.0 823.0 938.0 818.0 946.0 744.0 986.0 736.0 1024.0 760.0 1047.0 807.0 1054.0 836.0 1005.0 832.0 955.0 842.0 941.0 846.0 954.0 847.0 1006.0 855.0 1048.0 912.0 1062.0 934.0 1023.0 910.0 987.0 870.0 948.0 860.0 939.0 882.0 939.0 932.0 878.0 931.0 844.0 </vector>
              <vector>998.0 828.0 963.0 823.0 900.0 842.0 870.0 901.0 859.0 918.0 852.0 904.0 831.0 848.0 766.0 819.0 723.0 838.0 714.0 863.0 736.0 922.0 799.0 944.0 836.0 928.0 824.0 923.0 751.0 944.0 704.0 998.0 710.0 1025.0 746.0 1049.0 823.0 1029.0 848.0 951.0 857.0 938.0 863.0 954.0 891.0 1028.0 931.0 1055.0 980.0 1048.0 1000.0 1018.0 967.0 966.0 908.0 927.0 879.0 927.0 904.0 943.0 985.0 913.0 1014.0 863.0 </vector>
              <vector>660.0 1060.0 618.0 1071.0 610.0 1121.0 617.0 1159.0 618.0 1173.0 633.0 1143.0 637.0 1095.0 599.0 1067.0 576.0 1069.0 543.0 1081.0 523.0 1125.0 560.0 1186.0 594.0 1183.0 582.0 1173.0 519.0 1219.0 511.0 1260.0 539.0 1290.0 577.0 1300.0 627.0 1245.0 616.0 1190.0 610.0 1180.0 608.0 1189.0 609.0 1260.0 646.0 1290.0 698.0 1286.0 719.0 1246.0 702.0 1202.0 662.0 1175.0 634.0 1175.0 653.0 1179.0 710.0 1115.0 695.0 1070.0 </vector>
              <vector>956.0 839.0 926.0 821.0 894.0 837.0 873.0 895.0 868.0 909.0 853.0 896.0 835.0 845.0 803.0 825.0 766.0 840.0 762.0 877.0 800.0 916.0 841.0 923.0 855.0 924.0 832.0 927.0 795.0 950.0 776.0 982.0 785.0 1009.0 812.0 1020.0 844.0 1006.0 864.0 954.0 864.0 929.0 858.0 964.0 872.0 1011.0 900.0 1033.0 929.0 1022.0 950.0 1002.0 949.0 963.0 913.0 934.0 879.0 923.0 892.0 929.0 952.0 911.0 970.0 867.0 </vector>
              <vector>988.0 688.0 935.0 691.0 896.0 724.0 882.0 810.0 880.0 851.0 869.0 839.0 878.0 761.0 837.0 696.0 780.0 686.0 746.0 712.0 748.0 785.0 820.0 855.0 860.0 866.0 844.0 867.0 751.0 946.0 753.0 992.0 782.0 1032.0 841.0 1029.0 874.0 990.0 873.0 897.0 879.0 871.0 883.0 889.0 896.0 988.0 955.0 1033.0 1007.0 1017.0 1031.0 966.0 1006.0 910.0 934.0 871.0 904.0 862.0 921.0 861.0 1010.0 798.0 1021.0 731.0 </vector>
              <vector>1049.0 543.0 1010.0 546.0 995.0 598.0 1014.0 647.0 990.0 671.0 989.0 641.0 973.0 559.0 935.0 522.0 896.0 541.0 869.0 576.0 899.0 616.0 936.0 660.0 955.0 674.0 939.0 670.0 881.0 637.0 826.0 631.0 795.0 682.0 821.0 736.0 885.0 731.0 949.0 711.0 967.0 714.0 957.0 731.0 924.0 741.0 901.0 773.0 905.0 787.0 931.0 793.0 955.0 778.0 986.0 748.0 1010.0 716.0 1035.0 684.0 1105.0 619.0 1098.0 559.0 </vector>
              <vector>1117.0 683.0 1107.0 679.0 1076.0 703.0 1075.0 730.0 1074.0 738.0 1071.0 727.0 1062.0 704.0 1053.0 686.0 1031.0 684.0 1017.0 688.0 1019.0 725.0 1047.0 744.0 1060.0 741.0 1044.0 734.0 998.0 759.0 987.0 785.0 998.0 804.0 1033.0 817.0 1061.0 796.0 1070.0 765.0 1071.0 753.0 1062.0 755.0 1061.0 791.0 1083.0 827.0 1110.0 828.0 1135.0 805.0 1122.0 768.0 1097.0 748.0 1085.0 750.0 1097.0 757.0 1132.0 735.0 1133.0 689.0 </vector>
              <vector>1169.0 662.0 1116.0 654.0 1039.0 735.0 1055.0 852.0 1058.0 869.0 1071.0 841.0 1061.0 718.0 993.0 653.0 928.0 667.0 886.0 693.0 906.0 827.0 997.0 885.0 1034.0 876.0 1016.0 872.0 917.0 917.0 886.0 1049.0 946.0 1109.0 1032.0 1094.0 1074.0 981.0 1052.0 906.0 1060.0 888.0 1061.0 923.0 1082.0 1025.0 1161.0 1088.0 1226.0 1077.0 1269.0 1012.0 1233.0 938.0 1113.0 874.0 1086.0 876.0 1104.0 890.0 1221.0 805.0 1212.0 688.0 </vector>
              <vector>1127.0 587.0 1069.0 576.0 1036.0 620.0 1017.0 691.0 1010.0 710.0 996.0 694.0 993.0 601.0 956.0 562.0 921.0 572.0 892.0 597.0 893.0 667.0 950.0 720.0 977.0 721.0 968.0 730.0 888.0 803.0 890.0 857.0 931.0 881.0 960.0 889.0 1000.0 834.0 986.0 748.0 1000.0 739.0 1009.0 752.0 1006.0 848.0 1036.0 875.0 1077.0 871.0 1117.0 831.0 1108.0 787.0 1053.0 729.0 1021.0 719.0 1042.0 729.0 1144.0 680.0 1151.0 618.0 </vector>
              <vector>695.0 969.0 651.0 984.0 646.0 1044.0 666.0 1096.0 686.0 1113.0 677.0 1100.0 639.0 1051.0 583.0 1048.0 557.0 1082.0 556.0 1126.0 603.0 1154.0 650.0 1150.0 685.0 1131.0 679.0 1141.0 660.0 1209.0 673.0 1268.0 704.0 1282.0 749.0 1253.0 744.0 1209.0 722.0 1151.0 703.0 1123.0 720.0 1138.0 777.0 1179.0 840.0 1158.0 852.0 1110.0 844.0 1073.0 792.0 1072.0 715.0 1103.0 700.0 1113.0 726.0 1090.0 746.0 1017.0 739.0 980.0 </vector>
              <vector>1016.0 691.0 971.0 682.0 945.0 714.0 926.0 836.0 914.0 872.0 907.0 838.0 884.0 732.0 832.0 691.0 788.0 702.0 757.0 725.0 753.0 788.0 834.0 876.0 871.0 893.0 866.0 909.0 783.0 954.0 731.0 1019.0 749.0 1078.0 799.0 1098.0 874.0 1043.0 895.0 947.0 905.0 911.0 917.0 924.0 903.0 972.0 897.0 1094.0 958.0 1109.0 1006.0 1066.0 971.0 960.0 952.0 914.0 928.0 896.0 957.0 886.0 1066.0 768.0 1055.0 720.0 </vector>
              <vector>971.0 766.0 923.0 743.0 879.0 764.0 864.0 831.0 866.0 859.0 860.0 842.0 858.0 786.0 824.0 743.0 764.0 759.0 741.0 773.0 736.0 823.0 789.0 872.0 844.0 879.0 820.0 881.0 750.0 900.0 724.0 947.0 751.0 980.0 792.0 1004.0 839.0 990.0 862.0 914.0 864.0 896.0 869.0 913.0 878.0 978.0 938.0 1008.0 980.0 987.0 1006.0 947.0 1001.0 909.0 940.0 872.0 901.0 872.0 912.0 878.0 979.0 845.0 991.0 796.0 </vector>
              <vector>967.0 756.0 928.0 752.0 906.0 781.0 908.0 849.0 906.0 863.0 898.0 840.0 882.0 788.0 855.0 762.0 829.0 767.0 807.0 786.0 819.0 835.0 865.0 871.0 884.0 874.0 874.0 883.0 827.0 922.0 815.0 977.0 831.0 1002.0 867.0 1000.0 900.0 971.0 897.0 894.0 904.0 881.0 908.0 895.0 914.0 968.0 952.0 1007.0 988.0 1002.0 1010.0 968.0 999.0 927.0 949.0 884.0 926.0 876.0 943.0 871.0 992.0 801.0 989.0 772.0 </vector>
              <vector>952.0 799.0 921.0 796.0 892.0 844.0 904.0 894.0 902.0 913.0 909.0 897.0 914.0 852.0 893.0 815.0 855.0 808.0 820.0 836.0 827.0 882.0 867.0 920.0 885.0 924.0 876.0 930.0 836.0 946.0 796.0 983.0 805.0 1027.0 861.0 1037.0 897.0 982.0 896.0 942.0 899.0 928.0 905.0 944.0 896.0 971.0 903.0 1035.0 960.0 1055.0 986.0 1014.0 960.0 954.0 920.0 930.0 911.0 923.0 925.0 913.0 963.0 887.0 985.0 829.0 </vector>
              <vector>996.0 787.0 975.0 771.0 943.0 792.0 908.0 860.0 900.0 876.0 892.0 873.0 889.0 803.0 848.0 765.0 826.0 777.0 808.0 784.0 808.0 824.0 855.0 884.0 872.0 892.0 859.0 900.0 811.0 965.0 819.0 1009.0 833.0 1025.0 870.0 1022.0 899.0 966.0 885.0 905.0 894.0 900.0 907.0 902.0 913.0 966.0 953.0 1016.0 983.0 1005.0 1006.0 983.0 1000.0 946.0 938.0 889.0 908.0 884.0 929.0 876.0 966.0 839.0 1014.0 804.0 </vector>
              <vector>1018.0 773.0 977.0 759.0 928.0 828.0 902.0 908.0 886.0 929.0 873.0 921.0 874.0 848.0 804.0 764.0 761.0 774.0 729.0 794.0 749.0 901.0 824.0 947.0 857.0 946.0 835.0 954.0 757.0 1004.0 710.0 1079.0 744.0 1105.0 785.0 1127.0 856.0 1062.0 873.0 978.0 886.0 956.0 902.0 956.0 901.0 1045.0 928.0 1127.0 982.0 1123.0 1024.0 1100.0 1022.0 1025.0 948.0 943.0 910.0 940.0 933.0 935.0 1037.0 879.0 1052.0 803.0 </vector>
              <vector>952.0 782.0 919.0 785.0 894.0 828.0 902.0 867.0 908.0 878.0 919.0 854.0 899.0 813.0 853.0 787.0 819.0 800.0 802.0 827.0 828.0 886.0 887.0 900.0 901.0 884.0 881.0 883.0 832.0 914.0 818.0 963.0 839.0 1001.0 880.0 1004.0 918.0 970.0 919.0 917.0 911.0 900.0 903.0 914.0 939.0 983.0 989.0 990.0 1011.0 971.0 1024.0 937.0 1011.0 906.0 936.0 879.0 915.0 889.0 939.0 891.0 992.0 830.0 982.0 793.0 </vector>
              <vector>925.0 742.0 888.0 739.0 863.0 783.0 865.0 858.0 858.0 870.0 841.0 859.0 823.0 756.0 781.0 738.0 755.0 749.0 732.0 768.0 735.0 820.0 801.0 867.0 830.0 881.0 819.0 892.0 760.0 963.0 767.0 1008.0 796.0 1023.0 831.0 1027.0 861.0 992.0 852.0 906.0 857.0 892.0 868.0 897.0 874.0 988.0 913.0 1012.0 942.0 1000.0 965.0 985.0 966.0 951.0 898.0 885.0 866.0 879.0 888.0 871.0 963.0 805.0 954.0 756.0 </vector>
              <vector>899.0 826.0 872.0 825.0 856.0 864.0 858.0 885.0 856.0 893.0 849.0 892.0 861.0 847.0 840.0 829.0 818.0 828.0 796.0 834.0 784.0 865.0 806.0 902.0 830.0 903.0 815.0 903.0 776.0 942.0 783.0 973.0 799.0 989.0 820.0 994.0 854.0 966.0 846.0 918.0 845.0 907.0 851.0 914.0 852.0 950.0 871.0 984.0 899.0 979.0 926.0 947.0 904.0 910.0 875.0 897.0 861.0 899.0 876.0 906.0 924.0 880.0 925.0 842.0 </vector>
              <vector>1042.0 693.0 1007.0 702.0 971.0 748.0 993.0 793.0 998.0 807.0 1005.0 789.0 1005.0 734.0 942.0 685.0 909.0 706.0 888.0 728.0 890.0 801.0 946.0 828.0 985.0 809.0 975.0 816.0 902.0 892.0 929.0 970.0 957.0 981.0 1015.0 968.0 1030.0 904.0 1009.0 834.0 1000.0 816.0 1001.0 854.0 1034.0 931.0 1101.0 954.0 1134.0 929.0 1148.0 902.0 1099.0 809.0 1033.0 809.0 1010.0 813.0 1027.0 815.0 1094.0 772.0 1087.0 707.0 </vector>
              <vector>1205.0 632.0 1155.0 606.0 1094.0 658.0 1105.0 791.0 1094.0 811.0 1071.0 787.0 1058.0 689.0 985.0 601.0 938.0 634.0 898.0 646.0 930.0 746.0 1031.0 802.0 1070.0 820.0 1037.0 831.0 952.0 894.0 915.0 995.0 963.0 1008.0 1006.0 1031.0 1078.0 965.0 1079.0 861.0 1095.0 840.0 1113.0 861.0 1125.0 965.0 1183.0 1045.0 1220.0 996.0 1275.0 965.0 1227.0 878.0 1140.0 825.0 1107.0 821.0 1147.0 806.0 1262.0 699.0 1253.0 633.0 </vector>
              <vector>1021.0 727.0 991.0 728.0 974.0 774.0 987.0 823.0 989.0 839.0 972.0 826.0 993.0 773.0 971.0 731.0 941.0 731.0 915.0 733.0 911.0 776.0 944.0 825.0 963.0 841.0 951.0 852.0 916.0 901.0 925.0 954.0 947.0 962.0 978.0 961.0 995.0 901.0 979.0 854.0 990.0 848.0 1005.0 851.0 984.0 903.0 1003.0 957.0 1025.0 957.0 1049.0 956.0 1072.0 900.0 1043.0 850.0 1017.0 841.0 1045.0 844.0 1072.0 765.0 1041.0 721.0 </vector>
              <vector>1147.0 689.0 1106.0 673.0 1030.0 728.0 1014.0 792.0 1015.0 814.0 1022.0 791.0 1005.0 717.0 979.0 685.0 917.0 693.0 865.0 743.0 898.0 803.0 965.0 831.0 989.0 826.0 975.0 833.0 872.0 922.0 865.0 984.0 885.0 1005.0 931.0 1029.0 995.0 983.0 1006.0 851.0 1015.0 836.0 1025.0 854.0 1039.0 967.0 1088.0 1019.0 1136.0 1013.0 1181.0 971.0 1148.0 906.0 1061.0 826.0 1035.0 831.0 1062.0 841.0 1140.0 803.0 1170.0 713.0 </vector>
              <vector>1025.0 668.0 985.0 672.0 963.0 709.0 976.0 752.0 977.0 758.0 983.0 741.0 984.0 698.0 963.0 663.0 900.0 654.0 874.0 688.0 885.0 733.0 937.0 760.0 955.0 760.0 942.0 752.0 878.0 778.0 866.0 831.0 884.0 859.0 924.0 861.0 969.0 822.0 964.0 773.0 969.0 761.0 975.0 771.0 977.0 821.0 1020.0 850.0 1054.0 849.0 1077.0 807.0 1050.0 769.0 1019.0 761.0 994.0 766.0 1016.0 776.0 1068.0 731.0 1065.0 686.0 </vector>
              <vector>1102.0 622.0 1052.0 628.0 1031.0 711.0 1026.0 764.0 1012.0 772.0 990.0 770.0 984.0 703.0 960.0 652.0 905.0 640.0 881.0 692.0 913.0 747.0 962.0 782.0 984.0 785.0 968.0 787.0 926.0 831.0 920.0 921.0 951.0 947.0 990.0 925.0 992.0 851.0 1001.0 810.0 1013.0 793.0 1033.0 811.0 1045.0 871.0 1076.0 941.0 1133.0 943.0 1148.0 896.0 1111.0 849.0 1066.0 791.0 1034.0 780.0 1074.0 767.0 1099.0 725.0 1122.0 669.0 </vector>
              <vector>1174.0 670.0 1117.0 677.0 1079.0 751.0 1085.0 803.0 1075.0 812.0 1065.0 801.0 1065.0 750.0 1019.0 661.0 965.0 669.0 932.0 701.0 935.0 745.0 1029.0 814.0 1057.0 823.0 1030.0 827.0 924.0 901.0 921.0 961.0 941.0 984.0 998.0 998.0 1029.0 978.0 1055.0 852.0 1071.0 846.0 1079.0 860.0 1099.0 965.0 1131.0 975.0 1174.0 965.0 1215.0 927.0 1207.0 897.0 1111.0 838.0 1085.0 830.0 1107.0 824.0 1202.0 768.0 1206.0 703.0 </vector>
              <vector>1046.0 819.0 1020.0 783.0 950.0 796.0 855.0 920.0 835.0 934.0 823.0 907.0 741.0 780.0 687.0 770.0 651.0 795.0 632.0 828.0 662.0 886.0 785.0 943.0 813.0 943.0 796.0 938.0 677.0 1002.0 644.0 1060.0 667.0 1099.0 725.0 1117.0 780.0 1073.0 819.0 969.0 835.0 954.0 839.0 971.0 867.0 1061.0 942.0 1124.0 1008.0 1090.0 1039.0 1023.0 942.0 956.0 870.0 942.0 850.0 940.0 878.0 963.0 1037.0 923.0 1062.0 856.0 </vector>
              <vector>1030.0 712.0 985.0 710.0 955.0 766.0 961.0 804.0 958.0 811.0 954.0 801.0 962.0 774.0 924.0 701.0 874.0 714.0 849.0 754.0 868.0 798.0 925.0 819.0 941.0 813.0 938.0 820.0 894.0 855.0 882.0 912.0 922.0 938.0 949.0 936.0 982.0 883.0 960.0 831.0 962.0 823.0 976.0 831.0 1002.0 876.0 1066.0 881.0 1085.0 843.0 1085.0 825.0 1059.0 803.0 1002.0 820.0 978.0 818.0 1001.0 814.0 1061.0 760.0 1054.0 731.0 </vector>
              <vector>1078.0 622.0 1055.0 621.0 1022.0 656.0 1021.0 735.0 1020.0 751.0 1015.0 736.0 974.0 655.0 949.0 631.0 921.0 641.0 899.0 670.0 919.0 719.0 990.0 752.0 1000.0 759.0 983.0 759.0 904.0 791.0 875.0 830.0 891.0 861.0 914.0 883.0 972.0 869.0 1008.0 774.0 1015.0 770.0 1026.0 786.0 1038.0 848.0 1090.0 888.0 1130.0 882.0 1145.0 841.0 1118.0 794.0 1056.0 771.0 1035.0 764.0 1054.0 755.0 1110.0 682.0 1105.0 640.0 </vector>
              <vector>1108.0 737.0 1057.0 719.0 1017.0 743.0 1008.0 820.0 1001.0 838.0 990.0 838.0 1016.0 768.0 988.0 711.0 942.0 711.0 909.0 726.0 904.0 782.0 944.0 839.0 971.0 840.0 953.0 843.0 898.0 880.0 887.0 944.0 925.0 976.0 966.0 986.0 1006.0 924.0 987.0 862.0 995.0 856.0 1015.0 849.0 986.0 911.0 1015.0 979.0 1072.0 976.0 1106.0 939.0 1085.0 875.0 1049.0 844.0 1025.0 844.0 1037.0 844.0 1125.0 794.0 1127.0 768.0 </vector>
              <vector>1089.0 609.0 1033.0 618.0 991.0 667.0 993.0 728.0 985.0 739.0 999.0 723.0 1002.0 651.0 949.0 605.0 920.0 624.0 899.0 631.0 895.0 709.0 953.0 751.0 969.0 752.0 964.0 750.0 911.0 774.0 844.0 858.0 875.0 907.0 934.0 911.0 981.0 835.0 979.0 760.0 986.0 752.0 997.0 766.0 995.0 826.0 1075.0 897.0 1107.0 881.0 1129.0 854.0 1098.0 774.0 1030.0 751.0 1006.0 751.0 1021.0 753.0 1101.0 713.0 1115.0 636.0 </vector>
              <vector>1122.0 674.0 1068.0 666.0 1034.0 711.0 1041.0 774.0 1029.0 789.0 1029.0 771.0 1041.0 729.0 1013.0 656.0 940.0 651.0 915.0 666.0 918.0 741.0 985.0 792.0 1011.0 790.0 993.0 782.0 922.0 801.0 906.0 868.0 937.0 914.0 988.0 929.0 1025.0 882.0 1013.0 810.0 1023.0 801.0 1032.0 822.0 1049.0 922.0 1096.0 935.0 1127.0 919.0 1158.0 885.0 1145.0 837.0 1080.0 801.0 1037.0 802.0 1070.0 808.0 1150.0 748.0 1147.0 700.0 </vector>
              <vector>1114.0 594.0 1082.0 590.0 1034.0 606.0 1002.0 719.0 1003.0 737.0 989.0 743.0 1015.0 661.0 981.0 591.0 935.0 584.0 904.0 597.0 881.0 670.0 935.0 752.0 967.0 758.0 944.0 756.0 895.0 840.0 916.0 905.0 953.0 918.0 981.0 918.0 1017.0 851.0 994.0 762.0 1005.0 751.0 1015.0 761.0 1005.0 856.0 1055.0 917.0 1101.0 906.0 1124.0 881.0 1122.0 818.0 1047.0 753.0 1025.0 756.0 1048.0 759.0 1145.0 679.0 1143.0 616.0 </vector>
              <vector>1149.0 594.0 1102.0 596.0 1072.0 641.0 1077.0 696.0 1070.0 712.0 1061.0 702.0 1082.0 638.0 1046.0 576.0 1004.0 577.0 980.0 593.0 970.0 643.0 1021.0 710.0 1049.0 721.0 1026.0 721.0 965.0 746.0 935.0 789.0 936.0 820.0 965.0 841.0 1019.0 829.0 1054.0 744.0 1065.0 736.0 1075.0 743.0 1053.0 800.0 1080.0 868.0 1132.0 875.0 1159.0 819.0 1136.0 763.0 1106.0 735.0 1087.0 729.0 1107.0 721.0 1177.0 671.0 1181.0 612.0 </vector>
              <vector>1135.0 591.0 1093.0 586.0 1041.0 640.0 1047.0 727.0 1025.0 740.0 1012.0 730.0 1035.0 652.0 995.0 571.0 935.0 563.0 899.0 591.0 886.0 668.0 954.0 749.0 982.0 751.0 959.0 753.0 874.0 811.0 857.0 872.0 889.0 933.0 968.0 934.0 1000.0 899.0 1000.0 779.0 1023.0 754.0 1043.0 766.0 986.0 853.0 1016.0 928.0 1058.0 943.0 1114.0 919.0 1125.0 844.0 1105.0 775.0 1064.0 754.0 1102.0 761.0 1184.0 681.0 1172.0 610.0 </vector>
              <vector>1070.0 661.0 1036.0 670.0 1009.0 742.0 1055.0 790.0 1075.0 801.0 1062.0 797.0 1015.0 760.0 954.0 778.0 925.0 819.0 936.0 856.0 995.0 890.0 1047.0 860.0 1065.0 829.0 1034.0 837.0 1025.0 889.0 1022.0 929.0 1055.0 955.0 1100.0 940.0 1125.0 894.0 1098.0 839.0 1085.0 817.0 1095.0 822.0 1103.0 888.0 1165.0 922.0 1219.0 898.0 1230.0 840.0 1203.0 801.0 1127.0 783.0 1099.0 795.0 1119.0 794.0 1154.0 731.0 1112.0 658.0 </vector>
              <vector>1165.0 523.0 1087.0 533.0 1043.0 600.0 1053.0 733.0 1044.0 755.0 1041.0 741.0 1014.0 597.0 938.0 537.0 897.0 549.0 862.0 591.0 865.0 679.0 973.0 776.0 1024.0 772.0 1002.0 781.0 911.0 870.0 911.0 963.0 964.0 1007.0 1025.0 1007.0 1077.0 925.0 1044.0 809.0 1047.0 786.0 1068.0 782.0 1038.0 924.0 1121.0 1011.0 1172.0 1001.0 1213.0 970.0 1217.0 884.0 1124.0 772.0 1088.0 764.0 1108.0 766.0 1218.0 642.0 1203.0 554.0 </vector>
              <vector>1187.0 648.0 1140.0 633.0 1079.0 665.0 1039.0 762.0 1035.0 790.0 1038.0 774.0 1025.0 671.0 974.0 622.0 935.0 631.0 903.0 661.0 901.0 731.0 981.0 811.0 1008.0 803.0 995.0 801.0 905.0 866.0 882.0 931.0 902.0 959.0 944.0 979.0 1014.0 960.0 1043.0 839.0 1039.0 817.0 1036.0 852.0 1113.0 923.0 1200.0 907.0 1218.0 877.0 1208.0 832.0 1165.0 797.0 1072.0 786.0 1044.0 794.0 1074.0 803.0 1183.0 757.0 1211.0 680.0 </vector>
              <vector>1059.0 642.0 1030.0 646.0 997.0 692.0 1007.0 801.0 1000.0 826.0 995.0 811.0 990.0 745.0 950.0 664.0 898.0 662.0 874.0 685.0 884.0 756.0 935.0 826.0 963.0 833.0 947.0 835.0 889.0 897.0 875.0 959.0 889.0 988.0 923.0 1001.0 977.0 944.0 993.0 866.0 998.0 849.0 1011.0 861.0 1024.0 981.0 1067.0 1013.0 1097.0 1014.0 1121.0 994.0 1120.0 940.0 1064.0 839.0 1031.0 832.0 1056.0 824.0 1108.0 711.0 1093.0 652.0 </vector>
              <vector>1069.0 664.0 1020.0 666.0 993.0 711.0 1017.0 795.0 1011.0 815.0 999.0 796.0 1018.0 721.0 972.0 654.0 916.0 659.0 888.0 673.0 881.0 750.0 960.0 814.0 979.0 820.0 965.0 833.0 868.0 896.0 846.0 963.0 875.0 1001.0 908.0 1017.0 984.0 975.0 999.0 861.0 1011.0 846.0 1025.0 850.0 1034.0 943.0 1078.0 982.0 1137.0 978.0 1166.0 930.0 1143.0 873.0 1064.0 830.0 1035.0 822.0 1062.0 814.0 1125.0 727.0 1111.0 675.0 </vector>
              <vector>1114.0 636.0 1049.0 639.0 998.0 710.0 1011.0 771.0 1015.0 786.0 1032.0 763.0 1033.0 694.0 967.0 650.0 908.0 655.0 868.0 687.0 865.0 771.0 945.0 822.0 984.0 804.0 967.0 792.0 863.0 814.0 839.0 887.0 877.0 944.0 936.0 973.0 1003.0 935.0 1012.0 830.0 1013.0 797.0 1003.0 821.0 1016.0 932.0 1087.0 958.0 1147.0 923.0 1167.0 876.0 1156.0 813.0 1055.0 772.0 1029.0 794.0 1067.0 811.0 1145.0 754.0 1164.0 666.0 </vector>
              <vector>1196.0 619.0 1159.0 607.0 1104.0 632.0 1055.0 685.0 1043.0 702.0 1024.0 689.0 966.0 621.0 924.0 600.0 883.0 607.0 882.0 649.0 916.0 704.0 977.0 723.0 1011.0 718.0 999.0 731.0 978.0 758.0 920.0 861.0 965.0 888.0 1013.0 891.0 1042.0 776.0 1039.0 741.0 1045.0 722.0 1055.0 777.0 1097.0 830.0 1125.0 855.0 1173.0 851.0 1190.0 801.0 1151.0 741.0 1086.0 721.0 1057.0 717.0 1076.0 718.0 1163.0 692.0 1215.0 642.0 </vector>
              <vector>1183.0 591.0 1141.0 593.0 1095.0 646.0 1077.0 747.0 1064.0 762.0 1053.0 741.0 1045.0 628.0 985.0 563.0 918.0 579.0 877.0 626.0 884.0 684.0 1005.0 774.0 1036.0 771.0 1022.0 781.0 908.0 848.0 871.0 927.0 895.0 978.0 976.0 1001.0 1041.0 939.0 1047.0 792.0 1063.0 783.0 1063.0 801.0 1086.0 933.0 1141.0 983.0 1204.0 978.0 1245.0 918.0 1195.0 851.0 1112.0 788.0 1089.0 781.0 1100.0 786.0 1190.0 694.0 1205.0 617.0 </vector>
              <vector>1080.0 529.0 1025.0 531.0 979.0 610.0 1014.0 693.0 1024.0 711.0 1032.0 685.0 1008.0 603.0 944.0 554.0 871.0 591.0 851.0 653.0 910.0 719.0 984.0 727.0 1007.0 714.0 980.0 701.0 905.0 736.0 883.0 810.0 905.0 855.0 974.0 871.0 1035.0 801.0 1024.0 742.0 1027.0 731.0 1039.0 733.0 1015.0 811.0 1049.0 901.0 1120.0 917.0 1168.0 861.0 1154.0 787.0 1077.0 728.0 1049.0 719.0 1075.0 708.0 1157.0 610.0 1126.0 543.0 </vector>
              <vector>1119.0 720.0 1047.0 723.0 1019.0 793.0 1029.0 854.0 1021.0 863.0 1012.0 853.0 1021.0 744.0 981.0 727.0 941.0 729.0 899.0 776.0 921.0 833.0 978.0 876.0 999.0 874.0 988.0 868.0 922.0 892.0 875.0 963.0 906.0 994.0 983.0 1019.0 1024.0 952.0 1023.0 898.0 1021.0 877.0 1037.0 896.0 1020.0 924.0 1038.0 1053.0 1119.0 1041.0 1175.0 1002.0 1169.0 949.0 1077.0 877.0 1038.0 877.0 1065.0 884.0 1166.0 819.0 1158.0 753.0 </vector>
              <vector>1231.0 473.0 1150.0 496.0 1082.0 600.0 1101.0 736.0 1087.0 747.0 1079.0 760.0 1041.0 518.0 996.0 489.0 908.0 508.0 856.0 538.0 825.0 678.0 996.0 827.0 1050.0 800.0 1032.0 851.0 936.0 913.0 852.0 1070.0 920.0 1122.0 997.0 1143.0 1101.0 1037.0 1085.0 837.0 1089.0 768.0 1089.0 784.0 1010.0 926.0 1050.0 1085.0 1141.0 1097.0 1214.0 1081.0 1266.0 929.0 1183.0 785.0 1125.0 787.0 1202.0 801.0 1323.0 564.0 1295.0 504.0 </vector>
              <vector>1153.0 526.0 1091.0 532.0 1061.0 591.0 1041.0 693.0 1017.0 713.0 994.0 697.0 973.0 643.0 910.0 568.0 836.0 583.0 817.0 646.0 869.0 721.0 957.0 745.0 990.0 733.0 969.0 735.0 837.0 799.0 811.0 863.0 828.0 916.0 906.0 937.0 997.0 836.0 1010.0 760.0 1013.0 751.0 1021.0 763.0 1021.0 833.0 1089.0 944.0 1166.0 926.0 1209.0 886.0 1199.0 831.0 1078.0 737.0 1047.0 729.0 1093.0 731.0 1213.0 596.0 1201.0 547.0 </vector>
              <vector>1119.0 655.0 1065.0 659.0 1031.0 689.0 1021.0 723.0 1018.0 734.0 1015.0 716.0 1009.0 694.0 946.0 641.0 906.0 665.0 892.0 706.0 928.0 756.0 986.0 760.0 997.0 745.0 972.0 739.0 926.0 772.0 907.0 831.0 927.0 862.0 964.0 868.0 1002.0 832.0 1010.0 764.0 1014.0 743.0 1021.0 764.0 1051.0 861.0 1097.0 867.0 1124.0 854.0 1141.0 828.0 1125.0 786.0 1058.0 740.0 1031.0 747.0 1053.0 763.0 1139.0 719.0 1136.0 676.0 </vector>
              <vector>1165.0 672.0 1127.0 666.0 1079.0 696.0 1056.0 794.0 1055.0 815.0 1050.0 771.0 975.0 671.0 926.0 659.0 889.0 687.0 870.0 711.0 900.0 766.0 1007.0 814.0 1028.0 821.0 998.0 835.0 932.0 946.0 927.0 999.0 960.0 1023.0 997.0 1029.0 1045.0 976.0 1041.0 856.0 1061.0 849.0 1066.0 864.0 1059.0 978.0 1079.0 1018.0 1128.0 1022.0 1159.0 987.0 1159.0 942.0 1100.0 864.0 1082.0 848.0 1106.0 841.0 1187.0 762.0 1191.0 700.0 </vector>
              <vector>1188.0 620.0 1141.0 612.0 1088.0 639.0 1078.0 737.0 1087.0 766.0 1097.0 734.0 1091.0 668.0 1038.0 630.0 978.0 644.0 940.0 679.0 953.0 754.0 1027.0 785.0 1055.0 788.0 1043.0 814.0 956.0 889.0 963.0 960.0 1006.0 978.0 1053.0 985.0 1107.0 909.0 1079.0 826.0 1082.0 797.0 1090.0 817.0 1083.0 916.0 1151.0 973.0 1208.0 949.0 1233.0 914.0 1218.0 844.0 1131.0 804.0 1106.0 794.0 1131.0 779.0 1225.0 701.0 1218.0 631.0 </vector>
              <vector>1157.0 616.0 1078.0 618.0 1042.0 666.0 1043.0 742.0 1036.0 774.0 1054.0 764.0 1066.0 694.0 989.0 573.0 963.0 590.0 935.0 598.0 928.0 693.0 1006.0 788.0 1012.0 795.0 964.0 789.0 877.0 920.0 903.0 962.0 926.0 971.0 964.0 976.0 1002.0 933.0 991.0 798.0 1014.0 804.0 1032.0 814.0 1113.0 950.0 1165.0 956.0 1200.0 920.0 1216.0 875.0 1176.0 815.0 1079.0 786.0 1042.0 787.0 1065.0 788.0 1182.0 707.0 1193.0 665.0 </vector>
              <vector>1097.0 574.0 1048.0 569.0 998.0 602.0 984.0 691.0 995.0 725.0 985.0 707.0 979.0 632.0 912.0 580.0 859.0 604.0 828.0 658.0 860.0 716.0 932.0 745.0 970.0 735.0 950.0 737.0 868.0 854.0 878.0 904.0 918.0 912.0 957.0 925.0 996.0 896.0 986.0 770.0 996.0 745.0 1008.0 743.0 981.0 834.0 1026.0 907.0 1061.0 908.0 1087.0 904.0 1117.0 845.0 1084.0 746.0 1037.0 727.0 1071.0 730.0 1139.0 659.0 1130.0 599.0 </vector>
              <vector>1117.0 696.0 1087.0 659.0 1009.0 671.0 972.0 733.0 955.0 737.0 939.0 739.0 917.0 673.0 878.0 636.0 825.0 643.0 779.0 664.0 785.0 722.0 860.0 776.0 901.0 775.0 883.0 782.0 811.0 872.0 837.0 939.0 878.0 964.0 943.0 953.0 972.0 852.0 934.0 783.0 951.0 763.0 973.0 771.0 951.0 861.0 1010.0 926.0 1070.0 921.0 1097.0 873.0 1082.0 812.0 1008.0 764.0 962.0 751.0 992.0 786.0 1071.0 797.0 1125.0 737.0 </vector>
              <vector>1147.0 630.0 1094.0 627.0 1078.0 683.0 1081.0 734.0 1073.0 753.0 1065.0 735.0 1070.0 659.0 1042.0 620.0 1002.0 619.0 970.0 644.0 972.0 690.0 1022.0 748.0 1049.0 754.0 1035.0 765.0 964.0 816.0 960.0 862.0 995.0 885.0 1035.0 901.0 1073.0 849.0 1071.0 791.0 1078.0 777.0 1084.0 793.0 1088.0 854.0 1127.0 891.0 1160.0 878.0 1185.0 854.0 1186.0 811.0 1122.0 765.0 1091.0 762.0 1111.0 758.0 1176.0 699.0 1185.0 650.0 </vector>
              <vector>1136.0 562.0 1085.0 560.0 1039.0 608.0 1064.0 766.0 1076.0 794.0 1041.0 743.0 1013.0 655.0 891.0 573.0 834.0 610.0 807.0 665.0 846.0 731.0 986.0 784.0 1039.0 774.0 1039.0 795.0 935.0 819.0 869.0 891.0 887.0 969.0 974.0 994.0 1070.0 889.0 1074.0 825.0 1091.0 827.0 1087.0 868.0 1111.0 961.0 1193.0 1059.0 1267.0 1035.0 1274.0 967.0 1204.0 877.0 1124.0 836.0 1109.0 815.0 1144.0 790.0 1206.0 653.0 1185.0 575.0 </vector>
              <vector>1064.0 595.0 1001.0 604.0 976.0 670.0 991.0 731.0 991.0 765.0 991.0 743.0 978.0 705.0 888.0 638.0 855.0 661.0 835.0 688.0 852.0 745.0 940.0 782.0 975.0 783.0 946.0 798.0 903.0 837.0 878.0 915.0 912.0 956.0 951.0 967.0 998.0 923.0 992.0 832.0 991.0 800.0 1006.0 851.0 1015.0 920.0 1059.0 949.0 1106.0 941.0 1136.0 896.0 1083.0 841.0 1039.0 812.0 1014.0 798.0 1041.0 759.0 1105.0 693.0 1095.0 624.0 </vector>
              <vector>1179.0 606.0 1127.0 595.0 1083.0 633.0 1045.0 720.0 1030.0 740.0 1012.0 723.0 964.0 609.0 914.0 592.0 870.0 610.0 852.0 643.0 868.0 711.0 972.0 750.0 1002.0 754.0 987.0 760.0 882.0 840.0 881.0 908.0 916.0 943.0 967.0 954.0 1001.0 936.0 1022.0 783.0 1036.0 763.0 1049.0 779.0 1094.0 912.0 1134.0 935.0 1179.0 915.0 1209.0 872.0 1199.0 832.0 1093.0 756.0 1055.0 751.0 1082.0 751.0 1188.0 696.0 1205.0 637.0 </vector>
              <vector>937.0 907.0 888.0 891.0 839.0 898.0 799.0 958.0 791.0 986.0 756.0 973.0 744.0 934.0 675.0 886.0 631.0 902.0 614.0 941.0 644.0 1008.0 715.0 1014.0 753.0 1001.0 743.0 999.0 683.0 1007.0 640.0 1092.0 660.0 1127.0 676.0 1146.0 756.0 1114.0 776.0 1024.0 784.0 1012.0 804.0 1024.0 831.0 1090.0 894.0 1147.0 914.0 1107.0 938.0 1067.0 924.0 1023.0 861.0 1006.0 804.0 1006.0 845.0 1026.0 941.0 982.0 937.0 938.0 </vector>
              <vector>1240.0 580.0 1165.0 574.0 1103.0 648.0 1114.0 763.0 1081.0 787.0 1058.0 760.0 1063.0 650.0 1022.0 568.0 940.0 576.0 901.0 595.0 893.0 687.0 990.0 789.0 1029.0 797.0 1004.0 808.0 901.0 912.0 918.0 998.0 962.0 1026.0 1042.0 1022.0 1079.0 965.0 1061.0 839.0 1073.0 825.0 1086.0 835.0 1077.0 893.0 1142.0 1012.0 1222.0 1001.0 1276.0 948.0 1206.0 825.0 1154.0 799.0 1098.0 796.0 1154.0 785.0 1191.0 783.0 1294.0 658.0 </vector>
              <vector>1171.0 663.0 1098.0 664.0 1058.0 704.0 1061.0 809.0 1061.0 821.0 1075.0 791.0 1082.0 695.0 1028.0 642.0 961.0 656.0 906.0 689.0 916.0 775.0 1009.0 833.0 1040.0 829.0 1006.0 823.0 925.0 868.0 880.0 944.0 926.0 992.0 986.0 1017.0 1062.0 930.0 1053.0 855.0 1054.0 839.0 1051.0 874.0 1049.0 993.0 1110.0 1046.0 1179.0 1032.0 1225.0 984.0 1214.0 925.0 1111.0 849.0 1075.0 848.0 1097.0 849.0 1222.0 781.0 1215.0 699.0 </vector>
              <vector>1125.0 745.0 1077.0 728.0 1034.0 748.0 1002.0 796.0 993.0 803.0 981.0 791.0 981.0 749.0 920.0 716.0 893.0 725.0 866.0 747.0 870.0 801.0 933.0 832.0 964.0 817.0 946.0 812.0 896.0 873.0 894.0 926.0 934.0 936.0 961.0 937.0 1021.0 885.0 996.0 833.0 989.0 811.0 980.0 829.0 997.0 906.0 1044.0 937.0 1066.0 928.0 1094.0 897.0 1086.0 849.0 1028.0 805.0 1005.0 809.0 1021.0 825.0 1102.0 829.0 1133.0 777.0 </vector>
              <vector>1089.0 646.0 1036.0 663.0 1012.0 712.0 1033.0 772.0 1024.0 791.0 1020.0 779.0 1042.0 703.0 1024.0 655.0 973.0 655.0 941.0 670.0 924.0 725.0 970.0 793.0 996.0 800.0 970.0 804.0 909.0 849.0 897.0 905.0 916.0 938.0 972.0 948.0 1022.0 913.0 1017.0 833.0 1029.0 817.0 1033.0 835.0 1037.0 916.0 1085.0 956.0 1129.0 942.0 1157.0 901.0 1145.0 859.0 1077.0 808.0 1054.0 804.0 1069.0 796.0 1125.0 749.0 1131.0 676.0 </vector>
              <vector>1095.0 675.0 1070.0 670.0 1020.0 728.0 1010.0 775.0 1004.0 795.0 1021.0 775.0 998.0 680.0 940.0 667.0 908.0 675.0 898.0 704.0 912.0 771.0 965.0 805.0 989.0 803.0 978.0 804.0 914.0 835.0 874.0 886.0 880.0 918.0 920.0 945.0 984.0 921.0 1016.0 828.0 1009.0 809.0 1009.0 825.0 1032.0 922.0 1082.0 948.0 1123.0 932.0 1138.0 897.0 1115.0 839.0 1054.0 800.0 1024.0 801.0 1044.0 809.0 1127.0 757.0 1117.0 688.0 </vector>
              <vector>1071.0 587.0 1047.0 592.0 1006.0 656.0 1030.0 748.0 1026.0 761.0 1014.0 747.0 1026.0 670.0 969.0 596.0 917.0 608.0 881.0 644.0 902.0 715.0 970.0 763.0 1006.0 764.0 989.0 767.0 913.0 848.0 917.0 912.0 961.0 949.0 978.0 954.0 1036.0 886.0 1025.0 799.0 1033.0 772.0 1044.0 779.0 1025.0 933.0 1051.0 965.0 1079.0 962.0 1098.0 960.0 1131.0 892.0 1102.0 791.0 1057.0 773.0 1083.0 773.0 1146.0 668.0 1111.0 596.0 </vector>
              <vector>1133.0 644.0 1108.0 649.0 1072.0 701.0 1084.0 764.0 1072.0 764.0 1068.0 751.0 1085.0 696.0 1055.0 629.0 1014.0 629.0 989.0 641.0 980.0 705.0 1027.0 756.0 1050.0 763.0 1035.0 785.0 1009.0 851.0 1026.0 909.0 1087.0 921.0 1116.0 897.0 1108.0 849.0 1058.0 793.0 1076.0 782.0 1084.0 804.0 1064.0 849.0 1083.0 909.0 1110.0 926.0 1147.0 915.0 1157.0 852.0 1140.0 799.0 1117.0 787.0 1131.0 781.0 1176.0 722.0 1166.0 659.0 </vector>
              <vector>1087.0 668.0 1061.0 674.0 1042.0 719.0 1055.0 758.0 1055.0 769.0 1072.0 753.0 1064.0 697.0 1027.0 666.0 980.0 674.0 969.0 710.0 990.0 752.0 1032.0 775.0 1044.0 772.0 1033.0 768.0 984.0 794.0 956.0 831.0 964.0 863.0 995.0 872.0 1041.0 838.0 1050.0 798.0 1055.0 788.0 1066.0 788.0 1062.0 858.0 1081.0 885.0 1107.0 885.0 1125.0 875.0 1140.0 841.0 1122.0 780.0 1100.0 775.0 1114.0 763.0 1127.0 706.0 1114.0 678.0 </vector>
              <vector>1099.0 681.0 1053.0 690.0 1025.0 720.0 1038.0 785.0 1032.0 806.0 1020.0 802.0 1036.0 722.0 992.0 682.0 958.0 690.0 927.0 719.0 928.0 764.0 984.0 817.0 1013.0 828.0 1003.0 851.0 953.0 929.0 960.0 964.0 993.0 983.0 1042.0 973.0 1053.0 936.0 1039.0 864.0 1041.0 835.0 1048.0 857.0 1062.0 948.0 1087.0 970.0 1139.0 966.0 1164.0 926.0 1159.0 893.0 1093.0 845.0 1067.0 837.0 1085.0 822.0 1137.0 741.0 1125.0 699.0 </vector>
              <vector>1107.0 665.0 1066.0 681.0 1027.0 737.0 1041.0 808.0 1027.0 812.0 1020.0 805.0 1043.0 742.0 1016.0 656.0 964.0 649.0 924.0 664.0 897.0 730.0 949.0 789.0 985.0 806.0 992.0 827.0 915.0 867.0 891.0 910.0 915.0 976.0 968.0 996.0 1060.0 913.0 1048.0 860.0 1038.0 828.0 1048.0 841.0 1045.0 954.0 1111.0 999.0 1158.0 988.0 1188.0 965.0 1193.0 881.0 1102.0 820.0 1074.0 826.0 1093.0 835.0 1186.0 760.0 1156.0 679.0 </vector>
              <vector>1045.0 625.0 986.0 631.0 955.0 681.0 981.0 768.0 985.0 786.0 983.0 781.0 979.0 718.0 938.0 625.0 889.0 637.0 840.0 695.0 868.0 758.0 938.0 787.0 957.0 789.0 944.0 798.0 901.0 850.0 878.0 942.0 943.0 973.0 989.0 973.0 1013.0 920.0 991.0 825.0 995.0 800.0 1004.0 825.0 996.0 884.0 1018.0 961.0 1050.0 972.0 1110.0 938.0 1099.0 866.0 1056.0 820.0 1030.0 804.0 1041.0 789.0 1095.0 693.0 1091.0 643.0 </vector>
              <vector>1229.0 579.0 1162.0 562.0 1090.0 604.0 1064.0 723.0 1044.0 736.0 1031.0 714.0 963.0 578.0 897.0 568.0 846.0 602.0 814.0 659.0 837.0 723.0 966.0 770.0 1004.0 758.0 979.0 765.0 852.0 848.0 840.0 920.0 876.0 975.0 946.0 990.0 1014.0 936.0 1019.0 787.0 1028.0 776.0 1043.0 786.0 1032.0 849.0 1062.0 964.0 1147.0 966.0 1202.0 927.0 1205.0 868.0 1118.0 770.0 1061.0 759.0 1111.0 763.0 1255.0 688.0 1263.0 613.0 </vector>
              <vector>1106.0 678.0 1059.0 691.0 1019.0 797.0 1024.0 834.0 1009.0 828.0 1002.0 806.0 989.0 714.0 918.0 655.0 872.0 671.0 840.0 700.0 854.0 792.0 949.0 849.0 985.0 835.0 966.0 849.0 898.0 921.0 855.0 990.0 889.0 1001.0 927.0 1021.0 998.0 993.0 1022.0 913.0 1014.0 863.0 1033.0 862.0 1021.0 925.0 1037.0 1022.0 1107.0 1025.0 1165.0 969.0 1140.0 898.0 1076.0 840.0 1058.0 848.0 1073.0 856.0 1166.0 782.0 1157.0 697.0 </vector>
              <vector>1183.0 604.0 1149.0 587.0 1085.0 612.0 1031.0 740.0 1032.0 759.0 1024.0 745.0 1014.0 649.0 960.0 563.0 893.0 575.0 863.0 615.0 870.0 691.0 972.0 762.0 1008.0 759.0 998.0 770.0 920.0 849.0 904.0 926.0 939.0 960.0 970.0 970.0 1031.0 921.0 1042.0 797.0 1045.0 780.0 1055.0 797.0 1083.0 908.0 1134.0 946.0 1181.0 935.0 1210.0 893.0 1192.0 841.0 1097.0 791.0 1070.0 785.0 1084.0 779.0 1199.0 694.0 1205.0 622.0 </vector>
              <vector>1179.0 604.0 1142.0 612.0 1105.0 651.0 1091.0 707.0 1075.0 718.0 1049.0 708.0 993.0 626.0 946.0 618.0 921.0 632.0 903.0 662.0 927.0 710.0 994.0 736.0 1045.0 726.0 1025.0 732.0 973.0 780.0 961.0 822.0 977.0 846.0 1000.0 855.0 1050.0 828.0 1065.0 758.0 1080.0 742.0 1116.0 751.0 1129.0 813.0 1179.0 868.0 1222.0 851.0 1234.0 819.0 1217.0 773.0 1149.0 736.0 1103.0 732.0 1134.0 736.0 1198.0 677.0 1201.0 630.0 </vector>
              <vector>1043.0 622.0 1004.0 638.0 988.0 687.0 1012.0 756.0 1011.0 777.0 994.0 777.0 1001.0 721.0 971.0 658.0 924.0 658.0 896.0 708.0 912.0 765.0 966.0 803.0 981.0 797.0 972.0 814.0 939.0 857.0 962.0 939.0 1027.0 955.0 1064.0 916.0 1047.0 856.0 1000.0 816.0 1003.0 798.0 1019.0 805.0 999.0 868.0 1017.0 927.0 1045.0 949.0 1070.0 952.0 1098.0 900.0 1071.0 813.0 1039.0 786.0 1060.0 776.0 1104.0 715.0 1088.0 643.0 </vector>
              <vector>1088.0 647.0 1026.0 656.0 1004.0 706.0 1011.0 774.0 1005.0 783.0 1003.0 751.0 979.0 673.0 940.0 653.0 901.0 667.0 872.0 700.0 912.0 758.0 967.0 785.0 981.0 794.0 961.0 801.0 900.0 834.0 870.0 877.0 885.0 916.0 929.0 938.0 984.0 896.0 997.0 825.0 999.0 813.0 1004.0 822.0 998.0 910.0 1031.0 953.0 1081.0 944.0 1105.0 928.0 1109.0 872.0 1043.0 807.0 1024.0 801.0 1082.0 770.0 1120.0 713.0 1113.0 665.0 </vector>
              <vector>1206.0 663.0 1160.0 640.0 1115.0 635.0 1068.0 695.0 1057.0 748.0 1046.0 764.0 1046.0 734.0 989.0 671.0 933.0 662.0 903.0 697.0 898.0 753.0 957.0 790.0 987.0 789.0 971.0 797.0 904.0 851.0 902.0 913.0 951.0 960.0 1015.0 953.0 1036.0 902.0 1022.0 828.0 1043.0 800.0 1057.0 825.0 1085.0 900.0 1121.0 931.0 1176.0 934.0 1208.0 889.0 1196.0 845.0 1122.0 797.0 1079.0 788.0 1097.0 773.0 1179.0 775.0 1213.0 701.0 </vector>
              <vector>1136.0 671.0 1113.0 666.0 1081.0 685.0 1072.0 775.0 1082.0 795.0 1075.0 783.0 1063.0 710.0 1025.0 673.0 988.0 684.0 970.0 692.0 970.0 742.0 1042.0 801.0 1063.0 807.0 1049.0 810.0 1004.0 847.0 973.0 917.0 1001.0 935.0 1028.0 942.0 1072.0 906.0 1085.0 838.0 1085.0 819.0 1090.0 830.0 1120.0 927.0 1143.0 934.0 1166.0 917.0 1185.0 895.0 1157.0 842.0 1115.0 812.0 1093.0 800.0 1112.0 787.0 1169.0 722.0 1166.0 684.0 </vector>
              <vector>1103.0 671.0 1077.0 668.0 1034.0 710.0 1033.0 756.0 1028.0 766.0 1027.0 754.0 1026.0 712.0 991.0 663.0 943.0 664.0 924.0 684.0 935.0 736.0 993.0 768.0 1008.0 777.0 992.0 784.0 965.0 813.0 926.0 871.0 943.0 895.0 979.0 908.0 1024.0 868.0 1017.0 801.0 1028.0 778.0 1036.0 786.0 1023.0 835.0 1060.0 900.0 1103.0 896.0 1135.0 857.0 1107.0 812.0 1072.0 779.0 1045.0 777.0 1066.0 784.0 1131.0 751.0 1123.0 688.0 </vector>
              <vector>1165.0 556.0 1125.0 568.0 1076.0 632.0 1085.0 720.0 1074.0 722.0 1054.0 704.0 1036.0 608.0 991.0 538.0 959.0 537.0 928.0 563.0 935.0 663.0 995.0 733.0 1032.0 736.0 1015.0 733.0 929.0 817.0 926.0 896.0 942.0 935.0 977.0 946.0 1056.0 876.0 1057.0 767.0 1076.0 747.0 1083.0 776.0 1102.0 872.0 1167.0 927.0 1221.0 915.0 1235.0 861.0 1220.0 800.0 1145.0 742.0 1101.0 735.0 1134.0 735.0 1191.0 662.0 1195.0 571.0 </vector>
              <vector>1135.0 633.0 1107.0 621.0 1060.0 646.0 1041.0 706.0 1034.0 713.0 1005.0 709.0 1005.0 655.0 981.0 623.0 946.0 614.0 922.0 634.0 921.0 678.0 963.0 725.0 1035.0 721.0 1018.0 712.0 966.0 737.0 932.0 774.0 934.0 810.0 956.0 825.0 1018.0 810.0 1055.0 744.0 1048.0 729.0 1052.0 760.0 1073.0 853.0 1116.0 869.0 1151.0 860.0 1165.0 844.0 1162.0 813.0 1097.0 740.0 1072.0 740.0 1074.0 747.0 1144.0 701.0 1152.0 652.0 </vector>
              <vector>1166.0 516.0 1122.0 512.0 1062.0 560.0 1052.0 675.0 1040.0 700.0 1032.0 678.0 1011.0 569.0 947.0 494.0 883.0 506.0 844.0 548.0 845.0 619.0 981.0 720.0 1016.0 722.0 986.0 734.0 914.0 779.0 862.0 899.0 902.0 961.0 958.0 974.0 1040.0 885.0 1033.0 751.0 1040.0 746.0 1053.0 753.0 1044.0 852.0 1120.0 954.0 1204.0 940.0 1235.0 868.0 1232.0 818.0 1089.0 724.0 1064.0 725.0 1091.0 718.0 1148.0 692.0 1205.0 591.0 </vector>
              <vector>1055.0 685.0 1016.0 675.0 975.0 687.0 944.0 754.0 955.0 777.0 945.0 769.0 945.0 707.0 912.0 654.0 856.0 660.0 835.0 691.0 845.0 748.0 905.0 786.0 935.0 787.0 927.0 792.0 871.0 874.0 890.0 915.0 929.0 929.0 966.0 920.0 985.0 867.0 962.0 799.0 958.0 790.0 957.0 821.0 965.0 876.0 995.0 918.0 1035.0 910.0 1058.0 876.0 1048.0 840.0 999.0 798.0 975.0 787.0 985.0 799.0 1069.0 756.0 1074.0 710.0 </vector>
              <vector>1007.0 708.0 969.0 687.0 915.0 721.0 909.0 852.0 901.0 883.0 890.0 858.0 907.0 812.0 882.0 696.0 807.0 684.0 748.0 738.0 766.0 807.0 834.0 886.0 867.0 896.0 854.0 903.0 745.0 956.0 714.0 1024.0 745.0 1076.0 780.0 1099.0 857.0 1059.0 885.0 931.0 897.0 920.0 907.0 931.0 921.0 1083.0 963.0 1114.0 1021.0 1107.0 1062.0 1056.0 1059.0 1011.0 952.0 913.0 930.0 905.0 950.0 893.0 1049.0 774.0 1042.0 730.0 </vector>
              <vector>926.0 747.0 903.0 745.0 870.0 807.0 890.0 875.0 877.0 885.0 854.0 860.0 863.0 773.0 831.0 725.0 788.0 735.0 757.0 746.0 758.0 821.0 820.0 873.0 849.0 883.0 830.0 916.0 791.0 989.0 806.0 1054.0 840.0 1057.0 865.0 1055.0 888.0 1011.0 862.0 926.0 871.0 912.0 894.0 909.0 872.0 994.0 906.0 1046.0 938.0 1040.0 970.0 1029.0 976.0 961.0 934.0 897.0 910.0 895.0 935.0 889.0 983.0 803.0 958.0 750.0 </vector>
              <vector>1062.0 737.0 1026.0 721.0 970.0 735.0 916.0 824.0 895.0 837.0 879.0 829.0 823.0 714.0 782.0 707.0 758.0 726.0 743.0 767.0 753.0 827.0 853.0 865.0 875.0 851.0 846.0 853.0 815.0 877.0 782.0 977.0 842.0 1020.0 888.0 1018.0 901.0 954.0 882.0 875.0 894.0 859.0 911.0 866.0 896.0 967.0 937.0 1015.0 989.0 1025.0 1026.0 985.0 1025.0 932.0 970.0 858.0 937.0 852.0 951.0 869.0 1055.0 819.0 1078.0 764.0 </vector>
              <vector>992.0 730.0 942.0 715.0 886.0 743.0 880.0 886.0 912.0 915.0 922.0 889.0 931.0 769.0 872.0 712.0 800.0 725.0 739.0 770.0 748.0 853.0 832.0 920.0 881.0 929.0 861.0 945.0 804.0 963.0 764.0 1067.0 832.0 1149.0 867.0 1160.0 945.0 1069.0 924.0 976.0 924.0 945.0 938.0 970.0 916.0 1068.0 952.0 1146.0 995.0 1154.0 1045.0 1115.0 1079.0 1044.0 1002.0 960.0 962.0 947.0 987.0 929.0 1078.0 829.0 1063.0 763.0 </vector>
              <vector>969.0 731.0 923.0 740.0 892.0 806.0 898.0 850.0 890.0 861.0 883.0 844.0 895.0 815.0 883.0 713.0 847.0 709.0 826.0 715.0 805.0 799.0 834.0 847.0 859.0 860.0 847.0 873.0 811.0 893.0 776.0 982.0 794.0 1010.0 809.0 1015.0 875.0 924.0 876.0 897.0 886.0 895.0 896.0 911.0 880.0 982.0 912.0 1058.0 941.0 1060.0 962.0 1049.0 962.0 967.0 925.0 895.0 914.0 889.0 937.0 869.0 976.0 833.0 990.0 757.0 </vector>
              <vector>1129.0 652.0 1070.0 660.0 1018.0 713.0 1024.0 821.0 1003.0 839.0 987.0 820.0 1000.0 719.0 957.0 629.0 906.0 635.0 855.0 648.0 832.0 736.0 923.0 841.0 954.0 844.0 949.0 867.0 825.0 909.0 778.0 1008.0 803.0 1047.0 855.0 1077.0 925.0 1032.0 973.0 897.0 1003.0 874.0 1026.0 887.0 1054.0 1029.0 1118.0 1082.0 1176.0 1057.0 1213.0 1022.0 1184.0 944.0 1066.0 877.0 1036.0 861.0 1064.0 857.0 1184.0 765.0 1172.0 676.0 </vector>
              <vector>1088.0 719.0 1033.0 704.0 965.0 773.0 950.0 862.0 942.0 882.0 932.0 876.0 947.0 752.0 901.0 687.0 860.0 691.0 819.0 706.0 787.0 770.0 852.0 882.0 893.0 883.0 876.0 886.0 777.0 982.0 786.0 1058.0 836.0 1082.0 874.0 1086.0 960.0 1008.0 927.0 916.0 935.0 903.0 950.0 908.0 942.0 1007.0 1000.0 1091.0 1059.0 1065.0 1118.0 990.0 1089.0 933.0 1004.0 885.0 965.0 888.0 992.0 904.0 1117.0 850.0 1129.0 753.0 </vector>
              <vector>976.0 730.0 933.0 713.0 900.0 723.0 868.0 853.0 874.0 883.0 868.0 876.0 858.0 788.0 826.0 749.0 786.0 756.0 752.0 774.0 739.0 816.0 829.0 898.0 849.0 903.0 836.0 915.0 733.0 947.0 720.0 971.0 734.0 1000.0 785.0 1038.0 817.0 1028.0 866.0 934.0 875.0 921.0 879.0 936.0 952.0 1053.0 984.0 1050.0 1025.0 1012.0 1039.0 975.0 1026.0 945.0 902.0 908.0 891.0 901.0 897.0 884.0 1016.0 800.0 1021.0 762.0 </vector>
              <vector>989.0 695.0 941.0 687.0 889.0 794.0 908.0 883.0 903.0 901.0 884.0 909.0 903.0 860.0 867.0 751.0 809.0 739.0 765.0 741.0 728.0 810.0 802.0 924.0 853.0 926.0 836.0 912.0 752.0 923.0 673.0 1036.0 706.0 1095.0 777.0 1122.0 871.0 1033.0 878.0 955.0 887.0 942.0 898.0 956.0 896.0 1033.0 932.0 1119.0 1029.0 1119.0 1086.0 1068.0 1062.0 990.0 979.0 909.0 932.0 914.0 957.0 926.0 1049.0 858.0 1045.0 721.0 </vector>
              <vector>999.0 629.0 932.0 636.0 867.0 706.0 871.0 828.0 897.0 866.0 886.0 853.0 855.0 741.0 761.0 659.0 712.0 662.0 674.0 719.0 696.0 799.0 812.0 898.0 867.0 874.0 815.0 875.0 706.0 991.0 705.0 1113.0 745.0 1143.0 804.0 1150.0 871.0 1051.0 867.0 903.0 892.0 882.0 902.0 899.0 901.0 1032.0 988.0 1148.0 1062.0 1141.0 1106.0 1106.0 1114.0 1027.0 1004.0 875.0 935.0 870.0 970.0 879.0 1068.0 756.0 1040.0 668.0 </vector>
              <vector>1115.0 531.0 1071.0 561.0 1072.0 626.0 1109.0 673.0 1089.0 698.0 1062.0 694.0 1064.0 629.0 1048.0 563.0 1011.0 544.0 969.0 573.0 971.0 633.0 1015.0 694.0 1053.0 723.0 1031.0 739.0 983.0 791.0 982.0 872.0 1038.0 904.0 1071.0 897.0 1067.0 809.0 1070.0 759.0 1087.0 733.0 1105.0 750.0 1072.0 831.0 1099.0 907.0 1142.0 900.0 1166.0 888.0 1172.0 852.0 1135.0 758.0 1129.0 727.0 1138.0 689.0 1174.0 629.0 1162.0 548.0 </vector>
              <vector>1105.0 550.0 1036.0 561.0 1005.0 630.0 1015.0 729.0 1002.0 728.0 984.0 716.0 1010.0 585.0 965.0 528.0 918.0 530.0 872.0 555.0 867.0 620.0 934.0 729.0 955.0 739.0 943.0 758.0 877.0 866.0 906.0 923.0 947.0 945.0 1013.0 903.0 1024.0 840.0 976.0 767.0 996.0 762.0 1002.0 776.0 1005.0 848.0 1074.0 924.0 1132.0 913.0 1166.0 864.0 1141.0 810.0 1047.0 751.0 1020.0 749.0 1066.0 751.0 1160.0 630.0 1134.0 572.0 </vector>
              <vector>1050.0 549.0 984.0 555.0 954.0 663.0 963.0 714.0 966.0 728.0 986.0 706.0 1003.0 606.0 1008.0 541.0 949.0 509.0 928.0 510.0 895.0 575.0 899.0 706.0 939.0 724.0 915.0 724.0 854.0 721.0 793.0 787.0 827.0 878.0 860.0 911.0 910.0 891.0 961.0 763.0 968.0 751.0 984.0 761.0 1022.0 835.0 1068.0 901.0 1138.0 881.0 1180.0 848.0 1175.0 785.0 1091.0 724.0 1006.0 735.0 1042.0 714.0 1065.0 621.0 1085.0 579.0 </vector>
              <vector>1131.0 561.0 1091.0 558.0 1047.0 591.0 1035.0 691.0 1034.0 722.0 1017.0 716.0 1015.0 667.0 965.0 591.0 913.0 591.0 881.0 618.0 893.0 676.0 968.0 737.0 994.0 741.0 995.0 756.0 958.0 832.0 978.0 881.0 1019.0 902.0 1049.0 901.0 1090.0 840.0 1051.0 758.0 1055.0 745.0 1063.0 761.0 1044.0 835.0 1067.0 894.0 1107.0 897.0 1146.0 878.0 1149.0 821.0 1106.0 752.0 1082.0 739.0 1102.0 723.0 1170.0 631.0 1155.0 577.0 </vector>
              <vector>1161.0 724.0 1124.0 717.0 1076.0 741.0 1071.0 801.0 1060.0 812.0 1049.0 806.0 1045.0 775.0 1003.0 732.0 959.0 746.0 939.0 782.0 965.0 813.0 1014.0 827.0 1038.0 826.0 1017.0 836.0 958.0 895.0 956.0 927.0 975.0 944.0 1000.0 955.0 1043.0 921.0 1046.0 851.0 1055.0 835.0 1065.0 843.0 1069.0 899.0 1121.0 931.0 1151.0 920.0 1170.0 891.0 1141.0 841.0 1095.0 821.0 1077.0 818.0 1103.0 821.0 1167.0 791.0 1176.0 750.0 </vector>
              <vector>1156.0 604.0 1105.0 601.0 1034.0 669.0 1034.0 768.0 1042.0 802.0 1035.0 799.0 1041.0 725.0 950.0 618.0 920.0 620.0 891.0 645.0 876.0 748.0 982.0 824.0 1015.0 811.0 996.0 809.0 892.0 862.0 879.0 902.0 898.0 953.0 965.0 961.0 995.0 896.0 1012.0 828.0 1041.0 822.0 1045.0 855.0 1027.0 958.0 1095.0 1004.0 1152.0 991.0 1174.0 962.0 1183.0 863.0 1117.0 811.0 1073.0 816.0 1098.0 816.0 1195.0 736.0 1182.0 628.0 </vector>
              <vector>1156.0 609.0 1106.0 607.0 1069.0 650.0 1073.0 723.0 1066.0 731.0 1058.0 725.0 1076.0 665.0 1032.0 600.0 995.0 599.0 952.0 625.0 947.0 682.0 1005.0 734.0 1033.0 741.0 1029.0 753.0 949.0 791.0 933.0 849.0 962.0 886.0 1011.0 891.0 1065.0 849.0 1063.0 773.0 1058.0 754.0 1059.0 766.0 1047.0 831.0 1056.0 887.0 1101.0 902.0 1142.0 871.0 1141.0 816.0 1125.0 759.0 1093.0 748.0 1113.0 746.0 1188.0 692.0 1185.0 632.0 </vector>
              <vector>1069.0 725.0 1039.0 733.0 1023.0 767.0 1036.0 784.0 1035.0 791.0 1043.0 778.0 1034.0 743.0 998.0 723.0 965.0 730.0 958.0 760.0 971.0 791.0 1001.0 795.0 1023.0 789.0 1011.0 794.0 965.0 841.0 962.0 898.0 995.0 915.0 1016.0 915.0 1049.0 875.0 1032.0 810.0 1042.0 797.0 1047.0 808.0 1035.0 877.0 1071.0 911.0 1098.0 912.0 1121.0 897.0 1123.0 851.0 1085.0 801.0 1065.0 791.0 1085.0 791.0 1115.0 757.0 1093.0 731.0 </vector>
              <vector>1101.0 589.0 1041.0 594.0 980.0 633.0 1007.0 692.0 1032.0 703.0 1026.0 684.0 1022.0 629.0 988.0 597.0 925.0 609.0 900.0 680.0 936.0 728.0 987.0 720.0 1012.0 710.0 975.0 722.0 876.0 831.0 889.0 908.0 947.0 941.0 1005.0 937.0 1066.0 872.0 1035.0 754.0 1041.0 731.0 1047.0 740.0 1015.0 864.0 1106.0 964.0 1165.0 951.0 1205.0 925.0 1223.0 824.0 1100.0 722.0 1055.0 721.0 1082.0 720.0 1173.0 649.0 1133.0 607.0 </vector>
              <vector>1095.0 599.0 1044.0 614.0 1022.0 661.0 1034.0 720.0 1031.0 741.0 1035.0 727.0 1037.0 642.0 1002.0 593.0 949.0 600.0 917.0 654.0 942.0 720.0 984.0 742.0 1003.0 743.0 989.0 758.0 927.0 801.0 915.0 864.0 937.0 898.0 965.0 913.0 1006.0 873.0 1014.0 792.0 1022.0 761.0 1030.0 767.0 1024.0 845.0 1067.0 897.0 1105.0 901.0 1137.0 868.0 1129.0 819.0 1069.0 758.0 1048.0 750.0 1080.0 751.0 1139.0 668.0 1133.0 619.0 </vector>
              <vector>1159.0 617.0 1116.0 627.0 1071.0 681.0 1085.0 760.0 1076.0 774.0 1061.0 770.0 1095.0 692.0 1076.0 621.0 1010.0 608.0 977.0 614.0 955.0 699.0 1002.0 777.0 1029.0 808.0 1009.0 818.0 966.0 867.0 977.0 933.0 1028.0 961.0 1071.0 939.0 1083.0 888.0 1063.0 825.0 1076.0 794.0 1092.0 819.0 1077.0 887.0 1102.0 938.0 1132.0 966.0 1177.0 934.0 1182.0 875.0 1155.0 825.0 1125.0 800.0 1150.0 792.0 1213.0 711.0 1205.0 642.0 </vector>
              <vector>1191.0 665.0 1139.0 665.0 1104.0 698.0 1105.0 779.0 1104.0 792.0 1102.0 771.0 1092.0 701.0 1076.0 672.0 1028.0 662.0 995.0 693.0 991.0 734.0 1058.0 784.0 1076.0 791.0 1075.0 813.0 992.0 895.0 995.0 979.0 1030.0 988.0 1065.0 999.0 1117.0 942.0 1104.0 833.0 1103.0 806.0 1108.0 845.0 1134.0 931.0 1174.0 977.0 1226.0 963.0 1246.0 936.0 1239.0 888.0 1145.0 809.0 1126.0 809.0 1146.0 814.0 1230.0 743.0 1217.0 690.0 </vector>
              <vector>1181.0 609.0 1145.0 608.0 1099.0 687.0 1095.0 736.0 1090.0 746.0 1087.0 734.0 1067.0 661.0 1044.0 606.0 1007.0 609.0 978.0 626.0 984.0 682.0 1030.0 743.0 1065.0 751.0 1055.0 750.0 1002.0 778.0 945.0 811.0 942.0 849.0 978.0 876.0 1061.0 831.0 1073.0 768.0 1083.0 762.0 1094.0 774.0 1132.0 867.0 1190.0 891.0 1219.0 867.0 1232.0 840.0 1175.0 778.0 1121.0 747.0 1103.0 745.0 1134.0 752.0 1187.0 720.0 1211.0 648.0 </vector>
              <vector>1152.0 625.0 1123.0 617.0 1076.0 654.0 1071.0 752.0 1067.0 776.0 1079.0 772.0 1075.0 685.0 1025.0 641.0 1001.0 647.0 968.0 661.0 963.0 738.0 1016.0 791.0 1038.0 794.0 1014.0 804.0 946.0 838.0 926.0 881.0 945.0 911.0 984.0 942.0 1028.0 910.0 1034.0 824.0 1052.0 796.0 1066.0 800.0 1067.0 901.0 1107.0 944.0 1155.0 943.0 1185.0 931.0 1199.0 865.0 1123.0 788.0 1090.0 784.0 1113.0 784.0 1201.0 703.0 1184.0 641.0 </vector>
              <vector>1154.0 638.0 1104.0 630.0 1068.0 662.0 1041.0 745.0 1038.0 756.0 1033.0 756.0 1032.0 667.0 998.0 633.0 961.0 628.0 925.0 650.0 922.0 693.0 980.0 768.0 1006.0 770.0 993.0 774.0 955.0 814.0 935.0 891.0 963.0 915.0 1013.0 908.0 1035.0 840.0 1029.0 787.0 1035.0 773.0 1044.0 780.0 1041.0 840.0 1067.0 908.0 1115.0 911.0 1145.0 882.0 1142.0 831.0 1082.0 771.0 1056.0 772.0 1066.0 772.0 1158.0 716.0 1168.0 661.0 </vector>
              <vector>1095.0 695.0 1040.0 696.0 994.0 784.0 1002.0 829.0 1005.0 840.0 987.0 814.0 1012.0 766.0 997.0 693.0 941.0 661.0 890.0 694.0 878.0 764.0 900.0 816.0 954.0 819.0 933.0 813.0 882.0 852.0 866.0 914.0 897.0 956.0 964.0 952.0 1004.0 895.0 992.0 843.0 995.0 838.0 1015.0 847.0 1009.0 897.0 1019.0 960.0 1095.0 967.0 1144.0 921.0 1137.0 872.0 1085.0 859.0 1036.0 858.0 1060.0 860.0 1104.0 834.0 1138.0 743.0 </vector>
              <vector>1145.0 643.0 1113.0 636.0 1055.0 712.0 1049.0 794.0 1045.0 811.0 1034.0 812.0 1039.0 750.0 1026.0 648.0 995.0 629.0 965.0 633.0 933.0 724.0 975.0 816.0 1013.0 823.0 997.0 821.0 938.0 885.0 935.0 1006.0 967.0 1028.0 993.0 1031.0 1031.0 921.0 1030.0 837.0 1042.0 829.0 1068.0 825.0 1032.0 926.0 1007.0 1008.0 1028.0 1019.0 1056.0 1030.0 1118.0 956.0 1123.0 841.0 1084.0 831.0 1100.0 833.0 1154.0 737.0 1171.0 659.0 </vector>
              <vector>1134.0 640.0 1087.0 627.0 1032.0 686.0 1023.0 762.0 1019.0 779.0 1021.0 751.0 1000.0 654.0 949.0 606.0 904.0 621.0 866.0 653.0 871.0 723.0 956.0 791.0 994.0 791.0 978.0 788.0 935.0 809.0 886.0 925.0 944.0 978.0 985.0 983.0 1019.0 938.0 1014.0 830.0 1016.0 804.0 1019.0 828.0 1048.0 936.0 1103.0 962.0 1147.0 934.0 1178.0 904.0 1159.0 840.0 1060.0 786.0 1028.0 791.0 1048.0 799.0 1153.0 749.0 1159.0 680.0 </vector>
              <vector>1043.0 743.0 1001.0 732.0 929.0 796.0 938.0 886.0 929.0 899.0 908.0 879.0 951.0 801.0 929.0 735.0 867.0 716.0 832.0 732.0 822.0 835.0 869.0 880.0 893.0 899.0 879.0 933.0 829.0 974.0 794.0 1074.0 874.0 1150.0 936.0 1121.0 962.0 1047.0 913.0 971.0 921.0 934.0 945.0 937.0 933.0 1042.0 972.0 1104.0 1034.0 1108.0 1083.0 1062.0 1083.0 996.0 984.0 920.0 955.0 918.0 1000.0 917.0 1076.0 859.0 1085.0 776.0 </vector>
              <vector>1004.0 805.0 970.0 821.0 930.0 887.0 922.0 934.0 913.0 942.0 905.0 923.0 860.0 841.0 807.0 819.0 777.0 841.0 762.0 890.0 798.0 942.0 850.0 952.0 891.0 940.0 876.0 928.0 760.0 971.0 746.0 1011.0 755.0 1043.0 800.0 1079.0 854.0 1058.0 912.0 970.0 920.0 958.0 924.0 970.0 946.0 1034.0 1045.0 1084.0 1076.0 1039.0 1090.0 998.0 1047.0 966.0 943.0 960.0 931.0 960.0 980.0 969.0 1042.0 884.0 1038.0 827.0 </vector>
              <vector>964.0 690.0 934.0 703.0 900.0 789.0 910.0 842.0 888.0 844.0 869.0 824.0 855.0 781.0 790.0 712.0 743.0 724.0 724.0 774.0 757.0 816.0 830.0 847.0 856.0 844.0 823.0 851.0 737.0 946.0 725.0 1002.0 742.0 1025.0 757.0 1038.0 843.0 1008.0 876.0 882.0 887.0 878.0 923.0 891.0 915.0 989.0 962.0 1073.0 1005.0 1087.0 1055.0 1026.0 1048.0 962.0 978.0 877.0 929.0 871.0 953.0 873.0 1029.0 806.0 1012.0 706.0 </vector>
              <vector>1014.0 706.0 977.0 695.0 899.0 743.0 895.0 831.0 902.0 857.0 889.0 864.0 899.0 800.0 846.0 719.0 799.0 712.0 773.0 751.0 765.0 823.0 830.0 876.0 870.0 875.0 854.0 879.0 779.0 939.0 795.0 1040.0 832.0 1052.0 849.0 1059.0 920.0 975.0 894.0 897.0 900.0 880.0 901.0 894.0 861.0 956.0 888.0 1027.0 958.0 1038.0 984.0 1027.0 1021.0 948.0 940.0 877.0 918.0 874.0 943.0 882.0 1037.0 829.0 1048.0 741.0 </vector>
              <vector>987.0 715.0 940.0 714.0 907.0 749.0 921.0 877.0 916.0 899.0 902.0 903.0 929.0 791.0 899.0 742.0 860.0 738.0 832.0 743.0 802.0 780.0 850.0 901.0 875.0 914.0 854.0 926.0 815.0 1056.0 834.0 1078.0 887.0 1071.0 921.0 1076.0 959.0 1057.0 897.0 925.0 909.0 916.0 938.0 925.0 900.0 1031.0 919.0 1055.0 947.0 1057.0 990.0 1059.0 1011.0 1043.0 990.0 935.0 957.0 920.0 962.0 904.0 1044.0 795.0 1031.0 738.0 </vector>
              <vector>961.0 760.0 925.0 761.0 886.0 807.0 912.0 886.0 905.0 895.0 909.0 867.0 886.0 780.0 825.0 742.0 785.0 754.0 753.0 786.0 793.0 859.0 860.0 898.0 879.0 892.0 868.0 876.0 765.0 900.0 745.0 929.0 762.0 980.0 791.0 1013.0 842.0 1010.0 890.0 913.0 898.0 910.0 913.0 915.0 898.0 1006.0 932.0 1045.0 986.0 1024.0 1020.0 991.0 1018.0 947.0 947.0 901.0 921.0 901.0 948.0 909.0 1018.0 843.0 1003.0 773.0 </vector>
              <vector>1116.0 722.0 1093.0 696.0 1008.0 705.0 954.0 829.0 946.0 848.0 945.0 818.0 913.0 771.0 869.0 709.0 794.0 723.0 778.0 771.0 821.0 810.0 900.0 824.0 925.0 833.0 901.0 839.0 757.0 854.0 731.0 889.0 744.0 946.0 785.0 988.0 850.0 995.0 938.0 875.0 949.0 871.0 963.0 884.0 1027.0 996.0 1053.0 1021.0 1110.0 967.0 1150.0 900.0 1131.0 872.0 1026.0 848.0 967.0 853.0 995.0 885.0 1131.0 823.0 1140.0 768.0 </vector>
              <vector>1088.0 783.0 1060.0 754.0 997.0 794.0 940.0 859.0 937.0 882.0 935.0 865.0 893.0 784.0 860.0 746.0 827.0 761.0 801.0 817.0 826.0 869.0 885.0 888.0 912.0 893.0 888.0 897.0 779.0 935.0 759.0 989.0 781.0 1031.0 827.0 1062.0 894.0 1046.0 922.0 933.0 929.0 905.0 936.0 916.0 912.0 983.0 951.0 1056.0 1012.0 1071.0 1055.0 1027.0 1032.0 953.0 978.0 911.0 951.0 904.0 977.0 904.0 1096.0 862.0 1104.0 809.0 </vector>
              <vector>914.0 729.0 873.0 741.0 869.0 816.0 896.0 888.0 904.0 900.0 917.0 885.0 946.0 809.0 928.0 753.0 867.0 733.0 822.0 751.0 811.0 809.0 874.0 903.0 891.0 908.0 895.0 913.0 816.0 983.0 811.0 1050.0 833.0 1079.0 881.0 1088.0 936.0 1048.0 929.0 937.0 916.0 913.0 899.0 949.0 852.0 1093.0 887.0 1133.0 925.0 1136.0 980.0 1118.0 992.0 1063.0 948.0 969.0 926.0 918.0 919.0 893.0 965.0 819.0 961.0 757.0 </vector>
              <vector>960.0 783.0 919.0 787.0 899.0 858.0 909.0 925.0 904.0 928.0 902.0 926.0 892.0 830.0 864.0 785.0 836.0 786.0 795.0 799.0 782.0 870.0 833.0 932.0 871.0 939.0 854.0 943.0 798.0 1043.0 814.0 1090.0 853.0 1105.0 875.0 1111.0 928.0 1072.0 902.0 964.0 903.0 939.0 913.0 952.0 890.0 1058.0 919.0 1099.0 970.0 1109.0 1002.0 1101.0 1028.0 1037.0 971.0 947.0 923.0 946.0 948.0 943.0 1011.0 890.0 1009.0 805.0 </vector>
              <vector>1025.0 742.0 987.0 731.0 945.0 754.0 925.0 805.0 924.0 824.0 932.0 800.0 900.0 739.0 838.0 709.0 802.0 734.0 787.0 772.0 814.0 807.0 880.0 835.0 904.0 838.0 860.0 858.0 782.0 927.0 761.0 971.0 784.0 1001.0 817.0 1018.0 857.0 992.0 868.0 893.0 920.0 852.0 961.0 862.0 953.0 963.0 978.0 992.0 1014.0 992.0 1049.0 980.0 1060.0 934.0 1011.0 855.0 965.0 840.0 972.0 833.0 1044.0 800.0 1044.0 763.0 </vector>
              <vector>984.0 724.0 921.0 724.0 899.0 784.0 890.0 869.0 893.0 887.0 886.0 892.0 857.0 812.0 804.0 760.0 752.0 778.0 727.0 834.0 752.0 875.0 847.0 924.0 873.0 917.0 861.0 916.0 822.0 937.0 753.0 1026.0 798.0 1082.0 829.0 1101.0 869.0 1063.0 874.0 948.0 888.0 914.0 919.0 925.0 871.0 1021.0 861.0 1090.0 893.0 1099.0 915.0 1101.0 969.0 1057.0 956.0 929.0 924.0 909.0 931.0 893.0 1026.0 805.0 1008.0 759.0 </vector>
              <vector>939.0 815.0 909.0 811.0 875.0 844.0 889.0 898.0 897.0 913.0 891.0 920.0 904.0 867.0 886.0 819.0 837.0 818.0 807.0 818.0 783.0 865.0 840.0 921.0 862.0 917.0 845.0 913.0 813.0 916.0 765.0 974.0 796.0 1015.0 828.0 1028.0 863.0 993.0 871.0 937.0 879.0 926.0 891.0 931.0 875.0 980.0 892.0 1011.0 937.0 1027.0 977.0 1021.0 969.0 983.0 958.0 930.0 918.0 925.0 930.0 928.0 986.0 868.0 965.0 822.0 </vector>
              <vector>918.0 687.0 868.0 699.0 831.0 741.0 854.0 848.0 852.0 885.0 836.0 876.0 847.0 776.0 811.0 737.0 739.0 749.0 688.0 773.0 675.0 824.0 773.0 891.0 823.0 907.0 808.0 919.0 690.0 1005.0 693.0 1070.0 743.0 1107.0 806.0 1119.0 839.0 1081.0 855.0 943.0 870.0 916.0 874.0 939.0 898.0 1072.0 934.0 1111.0 1008.0 1099.0 1037.0 1031.0 1003.0 976.0 915.0 923.0 869.0 898.0 897.0 877.0 988.0 773.0 966.0 711.0 </vector>
              <vector>868.0 731.0 832.0 744.0 812.0 798.0 846.0 866.0 827.0 875.0 801.0 885.0 820.0 802.0 798.0 767.0 756.0 765.0 723.0 781.0 712.0 842.0 753.0 902.0 784.0 911.0 772.0 921.0 722.0 1010.0 750.0 1045.0 787.0 1057.0 805.0 1057.0 840.0 1010.0 796.0 928.0 822.0 911.0 871.0 909.0 839.0 986.0 840.0 1033.0 885.0 1053.0 928.0 1036.0 947.0 981.0 900.0 904.0 867.0 883.0 887.0 868.0 924.0 776.0 905.0 741.0 </vector>
              <vector>951.0 805.0 906.0 796.0 852.0 824.0 853.0 872.0 857.0 893.0 876.0 860.0 838.0 786.0 788.0 777.0 758.0 790.0 733.0 825.0 732.0 882.0 804.0 924.0 833.0 906.0 812.0 895.0 742.0 936.0 743.0 992.0 780.0 1023.0 805.0 1033.0 865.0 998.0 843.0 921.0 854.0 900.0 861.0 906.0 822.0 968.0 854.0 1039.0 896.0 1046.0 937.0 1036.0 965.0 985.0 934.0 923.0 887.0 908.0 900.0 932.0 965.0 909.0 974.0 827.0 </vector>
              <vector>868.0 775.0 822.0 779.0 792.0 840.0 801.0 891.0 789.0 899.0 793.0 887.0 817.0 818.0 780.0 768.0 743.0 766.0 698.0 787.0 692.0 832.0 739.0 894.0 766.0 904.0 745.0 915.0 700.0 999.0 716.0 1053.0 751.0 1077.0 778.0 1076.0 814.0 1018.0 794.0 939.0 790.0 915.0 800.0 946.0 838.0 1017.0 891.0 1025.0 925.0 1000.0 940.0 958.0 918.0 927.0 842.0 892.0 799.0 908.0 821.0 914.0 902.0 865.0 906.0 799.0 </vector>
              <vector>1055.0 832.0 1016.0 816.0 977.0 824.0 962.0 918.0 955.0 942.0 935.0 945.0 924.0 844.0 877.0 822.0 848.0 835.0 825.0 860.0 825.0 900.0 887.0 961.0 920.0 961.0 911.0 966.0 840.0 1022.0 841.0 1074.0 885.0 1099.0 930.0 1072.0 946.0 1027.0 932.0 974.0 951.0 965.0 963.0 964.0 966.0 1038.0 1015.0 1064.0 1046.0 1063.0 1071.0 1038.0 1065.0 994.0 1018.0 940.0 973.0 941.0 993.0 941.0 1051.0 918.0 1076.0 861.0 </vector>
              <vector>1100.0 558.0 1049.0 570.0 1008.0 600.0 1019.0 696.0 1021.0 714.0 1009.0 712.0 1043.0 630.0 1012.0 582.0 975.0 575.0 949.0 582.0 916.0 647.0 964.0 713.0 990.0 725.0 936.0 740.0 908.0 801.0 932.0 862.0 975.0 863.0 1015.0 854.0 1032.0 803.0 1001.0 752.0 1016.0 734.0 1019.0 762.0 1055.0 861.0 1095.0 869.0 1134.0 841.0 1163.0 811.0 1152.0 762.0 1068.0 730.0 1027.0 732.0 1051.0 720.0 1136.0 644.0 1129.0 586.0 </vector>
              <vector>1158.0 599.0 1095.0 580.0 1021.0 633.0 1005.0 780.0 994.0 789.0 966.0 753.0 872.0 660.0 788.0 663.0 738.0 722.0 724.0 791.0 781.0 850.0 916.0 833.0 960.0 802.0 943.0 808.0 818.0 919.0 823.0 1001.0 866.0 1040.0 911.0 1061.0 1000.0 982.0 993.0 848.0 998.0 815.0 1014.0 820.0 998.0 953.0 1071.0 1064.0 1144.0 1054.0 1188.0 1018.0 1195.0 913.0 1067.0 802.0 1024.0 806.0 1055.0 815.0 1191.0 757.0 1207.0 634.0 </vector>
              <vector>1148.0 741.0 1102.0 734.0 1058.0 771.0 1047.0 835.0 1037.0 848.0 1033.0 839.0 1023.0 789.0 972.0 740.0 898.0 752.0 880.0 789.0 909.0 859.0 986.0 873.0 1013.0 861.0 1002.0 854.0 938.0 883.0 905.0 966.0 953.0 1012.0 1013.0 1019.0 1044.0 921.0 1033.0 883.0 1035.0 864.0 1021.0 888.0 1030.0 978.0 1066.0 1007.0 1113.0 980.0 1150.0 933.0 1123.0 891.0 1075.0 864.0 1056.0 864.0 1073.0 874.0 1157.0 835.0 1174.0 765.0 </vector>
              <vector>1071.0 593.0 1007.0 615.0 950.0 699.0 1004.0 773.0 1023.0 785.0 1027.0 759.0 1051.0 666.0 1044.0 588.0 945.0 566.0 877.0 647.0 912.0 723.0 972.0 774.0 1001.0 785.0 972.0 787.0 921.0 808.0 869.0 936.0 944.0 980.0 1009.0 963.0 1070.0 889.0 1014.0 812.0 1029.0 798.0 1027.0 821.0 1011.0 902.0 1055.0 958.0 1148.0 956.0 1195.0 892.0 1181.0 835.0 1071.0 811.0 1048.0 803.0 1073.0 797.0 1165.0 689.0 1136.0 621.0 </vector>
              <vector>1131.0 675.0 1093.0 688.0 1075.0 751.0 1082.0 789.0 1065.0 828.0 1076.0 813.0 1077.0 769.0 1052.0 732.0 1023.0 735.0 1002.0 747.0 991.0 793.0 1022.0 832.0 1044.0 825.0 1026.0 815.0 976.0 831.0 957.0 875.0 974.0 908.0 998.0 922.0 1043.0 885.0 1047.0 847.0 1057.0 829.0 1069.0 829.0 1067.0 874.0 1121.0 913.0 1147.0 907.0 1164.0 885.0 1166.0 835.0 1119.0 803.0 1086.0 807.0 1115.0 788.0 1146.0 753.0 1152.0 704.0 </vector>
              <vector>1093.0 572.0 1075.0 570.0 1038.0 617.0 1009.0 723.0 997.0 733.0 980.0 719.0 917.0 641.0 864.0 595.0 829.0 606.0 814.0 636.0 857.0 702.0 945.0 743.0 977.0 743.0 960.0 747.0 920.0 808.0 934.0 906.0 965.0 918.0 990.0 914.0 1009.0 853.0 997.0 771.0 1004.0 751.0 1011.0 758.0 1005.0 812.0 1068.0 932.0 1102.0 923.0 1125.0 903.0 1092.0 818.0 1047.0 759.0 1024.0 753.0 1042.0 753.0 1111.0 665.0 1119.0 593.0 </vector>
              <vector>1144.0 665.0 1107.0 671.0 1076.0 704.0 1086.0 761.0 1085.0 772.0 1088.0 747.0 1055.0 684.0 1013.0 671.0 977.0 699.0 967.0 741.0 991.0 777.0 1059.0 781.0 1070.0 771.0 1052.0 767.0 988.0 799.0 975.0 843.0 992.0 868.0 1009.0 883.0 1068.0 863.0 1075.0 799.0 1085.0 794.0 1099.0 800.0 1106.0 874.0 1141.0 896.0 1173.0 881.0 1199.0 870.0 1194.0 824.0 1135.0 783.0 1101.0 780.0 1135.0 777.0 1186.0 726.0 1169.0 681.0 </vector>
              <vector>954.0 698.0 902.0 702.0 869.0 752.0 875.0 821.0 863.0 832.0 858.0 821.0 852.0 735.0 820.0 688.0 764.0 691.0 735.0 720.0 736.0 768.0 797.0 829.0 831.0 839.0 808.0 839.0 738.0 943.0 750.0 976.0 789.0 995.0 828.0 998.0 871.0 941.0 851.0 856.0 856.0 842.0 866.0 857.0 829.0 944.0 859.0 999.0 905.0 998.0 949.0 985.0 954.0 924.0 905.0 852.0 885.0 847.0 916.0 852.0 997.0 789.0 1000.0 740.0 </vector>
              <vector>841.0 765.0 794.0 766.0 773.0 801.0 802.0 877.0 822.0 889.0 820.0 876.0 831.0 807.0 842.0 747.0 787.0 727.0 727.0 758.0 740.0 823.0 783.0 865.0 808.0 888.0 785.0 908.0 753.0 973.0 774.0 1010.0 806.0 1023.0 847.0 1017.0 866.0 992.0 839.0 921.0 835.0 906.0 848.0 923.0 834.0 978.0 853.0 1031.0 910.0 1033.0 950.0 983.0 923.0 938.0 867.0 910.0 854.0 903.0 858.0 887.0 904.0 815.0 881.0 772.0 </vector>
              <vector>970.0 773.0 946.0 765.0 881.0 798.0 850.0 889.0 857.0 916.0 851.0 914.0 853.0 836.0 806.0 776.0 754.0 765.0 730.0 798.0 722.0 865.0 791.0 930.0 825.0 928.0 811.0 935.0 710.0 1001.0 709.0 1066.0 726.0 1087.0 741.0 1100.0 823.0 1078.0 854.0 972.0 852.0 937.0 852.0 952.0 859.0 1061.0 927.0 1087.0 964.0 1066.0 984.0 1009.0 974.0 960.0 884.0 925.0 861.0 933.0 878.0 940.0 981.0 886.0 997.0 808.0 </vector>
            </data>
          </datamatrix>
          <datamatrix visiblename="EryRefRefRelab.txt, centroid size" covarfromorigin="false" matrixtype="1" iscoordinates="false" issymmetrycomponent="false" isasymmetrycomponent="false">
            <data>
              <vector>822.7493163169447 6.71265155685008 </vector>
              <vector>976.042711667886 6.883506347410368 </vector>
              <vector>532.1446584341517 6.276915366729547 </vector>
              <vector>736.8191560688416 6.602342483610785 </vector>
              <vector>668.8604815280986 6.505575490588529 </vector>
              <vector>606.1913631436859 6.40719571698622 </vector>
              <vector>639.1612423715943 6.460156758026096 </vector>
              <vector>607.3242029591773 6.40906275549188 </vector>
              <vector>624.5898404152921 6.43709517897108 </vector>
              <vector>890.9758344085433 6.792317305227071 </vector>
              <vector>718.5987014669593 6.5773030676460005 </vector>
              <vector>570.378985850636 6.346301027346114 </vector>
              <vector>929.1372005791179 6.834256414216198 </vector>
              <vector>750.3170788073533 6.620495888930701 </vector>
              <vector>752.5771347509835 6.623503496022257 </vector>
              <vector>504.6094405577446 6.223784745024703 </vector>
              <vector>541.7381170824146 6.294782705856415 </vector>
              <vector>725.0580795701817 6.586251761398035 </vector>
              <vector>757.4780318596705 6.629994536117672 </vector>
              <vector>549.256713659469 6.308565934511761 </vector>
              <vector>763.2248808509848 6.63755272029842 </vector>
              <vector>654.2855597902188 6.483543891924403 </vector>
              <vector>1075.3781747599307 6.980427669172356 </vector>
              <vector>896.9274636223378 6.798974993262067 </vector>
              <vector>952.8387848949055 6.8594457234415245 </vector>
              <vector>987.2734866793496 6.894947089885655 </vector>
              <vector>566.9837685066478 6.34033067634559 </vector>
              <vector>727.9793094587236 6.590272626719618 </vector>
              <vector>705.8558192010604 6.559410994542255 </vector>
              <vector>603.6809743150765 6.403045870174207 </vector>
              <vector>559.1028248453051 6.32633340050652 </vector>
              <vector>542.3676970008446 6.295944179175767 </vector>
              <vector>592.3520648651441 6.384101162281659 </vector>
              <vector>725.9380784543541 6.5874647198020915 </vector>
              <vector>639.3069978500157 6.460384773825734 </vector>
              <vector>1163.2013341421166 7.058931253737088 </vector>
              <vector>483.60143067406244 6.181261077119352 </vector>
              <vector>407.54930683292787 6.010161923724219 </vector>
              <vector>495.5505461100815 6.205669358880324 </vector>
              <vector>413.98294046977344 6.025824766381549 </vector>
              <vector>781.0563359963223 6.660647280396118 </vector>
              <vector>518.6771334365917 6.251281596014281 </vector>
              <vector>617.1091374303252 6.4250458922670255 </vector>
              <vector>682.0426581233758 6.525092204455381 </vector>
              <vector>589.036395310171 6.378487973440642 </vector>
              <vector>740.6927289706575 6.6075858685415465 </vector>
              <vector>475.71613778597003 6.164821327155378 </vector>
              <vector>798.6931317784071 6.682976806635596 </vector>
              <vector>876.1799722374393 6.775571517594525 </vector>
              <vector>678.934712435592 6.520524970410844 </vector>
              <vector>479.97106032551585 6.173725811095853 </vector>
              <vector>509.37519938646403 6.2331848754285994 </vector>
              <vector>697.1401401440029 6.546986452449863 </vector>
              <vector>521.705945672464 6.257104106690382 </vector>
              <vector>469.99132305820285 6.152714232955395 </vector>
              <vector>515.1554073772302 6.244468617040306 </vector>
              <vector>652.480818683584 6.4807817421112475 </vector>
              <vector>511.4781886845225 6.237304942614499 </vector>
              <vector>479.94709994956736 6.173675889390139 </vector>
              <vector>771.7048496672805 6.6486021578383685 </vector>
              <vector>601.5057927817487 6.399436165928209 </vector>
              <vector>330.50321481038577 5.8006163863560385 </vector>
              <vector>957.9206647734457 6.864764961152755 </vector>
              <vector>695.87274339494 6.545166803667359 </vector>
              <vector>594.9381795615407 6.388457500251091 </vector>
              <vector>895.2917820465013 6.797149678603793 </vector>
              <vector>644.5794898614134 6.468598150478307 </vector>
              <vector>554.787065007828 6.318584373474992 </vector>
              <vector>483.3465048492644 6.180733797787469 </vector>
              <vector>568.4963445353013 6.3429948831528575 </vector>
              <vector>829.0166991683582 6.72024029868194 </vector>
              <vector>495.38545598352 6.205336158496566 </vector>
              <vector>645.487679007121 6.470006122586513 </vector>
              <vector>366.6809750996089 5.904492192355908 </vector>
              <vector>609.7762653219621 6.413092111727078 </vector>
              <vector>948.9299730485911 6.85533500563291 </vector>
              <vector>502.92836219485577 6.220447738873108 </vector>
              <vector>789.9846319707744 6.6720134920703 </vector>
              <vector>463.5470580210816 6.138907907405911 </vector>
              <vector>655.1183099257721 6.484815845165242 </vector>
              <vector>748.7809259055682 6.618446451956422 </vector>
              <vector>928.2837322176879 6.833337431979673 </vector>
              <vector>491.5658335869164 6.197595874843164 </vector>
              <vector>619.7124333108059 6.4292555532020135 </vector>
              <vector>586.5498700025429 6.374257694321056 </vector>
              <vector>642.8246018549695 6.465871906085182 </vector>
              <vector>619.3444114545638 6.428661517716686 </vector>
              <vector>731.085280593174 6.594530115863348 </vector>
              <vector>605.7501031778698 6.406467530027401 </vector>
              <vector>807.5183434449028 6.693965771179236 </vector>
              <vector>592.5855159806051 6.3844951933635565 </vector>
              <vector>1036.0698426023218 6.943189836186403 </vector>
              <vector>807.599587512277 6.6940663756810945 </vector>
              <vector>786.5126747230461 6.667608837718826 </vector>
              <vector>779.2334975795125 6.658310741111061 </vector>
              <vector>748.5946625177072 6.618197665492609 </vector>
              <vector>699.8754799962634 6.55090243350024 </vector>
              <vector>934.2224039274588 6.839714529719494 </vector>
              <vector>751.978349089919 6.622707532431537 </vector>
              <vector>686.1701228558411 6.531125589482054 </vector>
              <vector>1368.7632647759071 7.221662884678332 </vector>
              <vector>950.7983158903891 6.857301964229094 </vector>
              <vector>552.571658248955 6.314583123169979 </vector>
              <vector>839.1730304293626 6.73241691932707 </vector>
              <vector>795.3851268410795 6.678826433631047 </vector>
              <vector>849.507909027338 6.7446572512832885 </vector>
              <vector>782.423598506589 6.6623962799561784 </vector>
              <vector>748.4085406714704 6.617949006242182 </vector>
              <vector>607.943613750486 6.410082137123533 </vector>
              <vector>1051.1585869886617 6.957648251015057 </vector>
              <vector>747.5983839937055 6.616865913986917 </vector>
              <vector>877.9657951765547 6.777607635218565 </vector>
              <vector>704.6355219189563 6.557680678940887 </vector>
              <vector>995.1699446576952 6.902913521225114 </vector>
              <vector>840.9154795518989 6.734491154984202 </vector>
              <vector>550.7321263554542 6.31124853187477 </vector>
              <vector>659.0391443230061 6.490782932318098 </vector>
              <vector>644.7281161466436 6.468828702574946 </vector>
              <vector>777.8324851791676 6.656511186315125 </vector>
              <vector>588.2079511108295 6.377080543728003 </vector>
              <vector>475.1800645544802 6.163693815473321 </vector>
              <vector>653.855632001438 6.482886580914005 </vector>
              <vector>758.5418165796794 6.6313979278947635 </vector>
              <vector>719.0443093092387 6.577922982121582 </vector>
              <vector>1016.2056263375046 6.923830995788178 </vector>
              <vector>807.8147799774401 6.694332799542076 </vector>
              <vector>888.9525788814609 6.790043892000569 </vector>
              <vector>690.9650407220324 6.538089230189764 </vector>
              <vector>621.5955025175134 6.432289563695077 </vector>
              <vector>662.6488512025053 6.496245213683753 </vector>
              <vector>760.0434814864212 6.633375644125938 </vector>
              <vector>604.2224083481182 6.4039423558982715 </vector>
              <vector>528.2981816644839 6.269660862302684 </vector>
              <vector>867.0964118827848 6.765150172308338 </vector>
              <vector>594.982667814786 6.388532275398303 </vector>
              <vector>999.1327176606719 6.906887620335889 </vector>
              <vector>581.1999978492773 6.365094927995641 </vector>
              <vector>928.6427932741416 6.833724158170504 </vector>
              <vector>685.7433694539087 6.5305034607281796 </vector>
              <vector>750.4133652527785 6.6206242083713285 </vector>
              <vector>934.645621345331 6.840167442840574 </vector>
              <vector>648.3403330813223 6.474415763852616 </vector>
              <vector>1031.2926809349517 6.938568324365735 </vector>
              <vector>879.1113943920873 6.778911618201968 </vector>
              <vector>771.7518221552833 6.648663024448847 </vector>
              <vector>913.1317504883948 6.816880175209624 </vector>
              <vector>1143.5452412344691 7.041888576505717 </vector>
              <vector>736.791163593864 6.6023044919183995 </vector>
              <vector>848.7487665675868 6.743763225637784 </vector>
              <vector>841.7229354128352 6.735450904762568 </vector>
              <vector>738.4414964978607 6.604541879466943 </vector>
              <vector>538.9090542475604 6.289546826148395 </vector>
              <vector>847.7232559921899 6.742554233462644 </vector>
              <vector>641.7382400558657 6.46418049477753 </vector>
              <vector>431.9614421450137 6.068336329966759 </vector>
              <vector>814.1630288216237 6.702160627056602 </vector>
              <vector>652.9373534268046 6.481481188114967 </vector>
              <vector>734.69898172653 6.599460866653486 </vector>
              <vector>724.6319324319071 6.585663846537587 </vector>
              <vector>644.2103451125262 6.4680252956202615 </vector>
              <vector>714.0209643280791 6.570912323712568 </vector>
              <vector>634.1244948746263 6.45224529931587 </vector>
              <vector>640.2287677072939 6.461825562026496 </vector>
              <vector>796.1774888490631 6.679822136929976 </vector>
              <vector>782.4106778092947 6.662379766134248 </vector>
              <vector>828.7348603443685 6.719900273272115 </vector>
              <vector>703.8385823468333 6.556549043428731 </vector>
              <vector>839.7022909936593 6.733047413533609 </vector>
              <vector>738.8774424760848 6.605132064807938 </vector>
              <vector>775.0902770000408 6.652979509020993 </vector>
              <vector>656.3375417801423 6.486675202007557 </vector>
              <vector>857.3631632802986 6.753861589956928 </vector>
              <vector>745.5249618557383 6.614088617018803 </vector>
              <vector>764.4353921359215 6.6391375118383955 </vector>
              <vector>705.4726031179382 6.558867937254554 </vector>
              <vector>721.6257470115655 6.581506648560282 </vector>
              <vector>765.603499698114 6.640664411311831 </vector>
              <vector>497.2324343302637 6.209057591479676 </vector>
              <vector>915.9490808718572 6.819960774561187 </vector>
              <vector>677.9399632342086 6.5190587342175785 </vector>
              <vector>595.0211918495004 6.3885970214651575 </vector>
              <vector>633.3933167866551 6.4510915827174165 </vector>
              <vector>626.004143356895 6.439356989859177 </vector>
              <vector>668.4229106636008 6.504921073009324 </vector>
              <vector>1083.5865072757229 6.9880316583760544 </vector>
              <vector>624.3438305533258 6.436701227121008 </vector>
              <vector>796.9054798092432 6.680736076787694 </vector>
              <vector>489.2754209031964 6.19292556384961 </vector>
              <vector>768.0032348564686 6.643793945191495 </vector>
              <vector>537.5499976746349 6.287021774605379 </vector>
              <vector>686.06593615337 6.530973739948605 </vector>
              <vector>588.6346224526723 6.377805655769532 </vector>
              <vector>755.9206100841543 6.627936357549071 </vector>
              <vector>822.7493163169447 6.71265155685008 </vector>
              <vector>976.042711667886 6.883506347410368 </vector>
              <vector>532.1446584341517 6.276915366729547 </vector>
              <vector>736.8191560688416 6.602342483610785 </vector>
              <vector>668.8604815280986 6.505575490588529 </vector>
              <vector>606.1913631436859 6.40719571698622 </vector>
              <vector>639.1612423715943 6.460156758026096 </vector>
              <vector>607.3242029591773 6.40906275549188 </vector>
              <vector>624.5898404152921 6.43709517897108 </vector>
              <vector>890.9758344085433 6.792317305227071 </vector>
              <vector>718.5987014669593 6.5773030676460005 </vector>
              <vector>570.378985850636 6.346301027346114 </vector>
              <vector>929.1372005791179 6.834256414216198 </vector>
              <vector>750.3170788073533 6.620495888930701 </vector>
              <vector>752.5771347509835 6.623503496022257 </vector>
              <vector>504.6094405577446 6.223784745024703 </vector>
              <vector>541.7381170824146 6.294782705856415 </vector>
              <vector>725.0580795701817 6.586251761398035 </vector>
              <vector>757.4780318596705 6.629994536117672 </vector>
              <vector>549.256713659469 6.308565934511761 </vector>
              <vector>763.2248808509848 6.63755272029842 </vector>
              <vector>654.2855597902188 6.483543891924403 </vector>
              <vector>1075.3781747599307 6.980427669172356 </vector>
              <vector>896.9274636223378 6.798974993262067 </vector>
              <vector>952.8387848949055 6.8594457234415245 </vector>
              <vector>987.2734866793496 6.894947089885655 </vector>
              <vector>566.9837685066478 6.34033067634559 </vector>
              <vector>727.9793094587236 6.590272626719618 </vector>
              <vector>705.8558192010604 6.559410994542255 </vector>
              <vector>603.6809743150765 6.403045870174207 </vector>
              <vector>559.1028248453051 6.32633340050652 </vector>
              <vector>542.3676970008446 6.295944179175767 </vector>
              <vector>592.3520648651441 6.384101162281659 </vector>
              <vector>725.9380784543541 6.5874647198020915 </vector>
              <vector>639.3069978500157 6.460384773825734 </vector>
              <vector>1163.2013341421166 7.058931253737088 </vector>
              <vector>483.60143067406244 6.181261077119352 </vector>
              <vector>407.54930683292787 6.010161923724219 </vector>
              <vector>495.5505461100815 6.205669358880324 </vector>
              <vector>413.98294046977344 6.025824766381549 </vector>
              <vector>781.0563359963223 6.660647280396118 </vector>
              <vector>518.6771334365917 6.251281596014281 </vector>
              <vector>617.1091374303252 6.4250458922670255 </vector>
              <vector>682.0426581233758 6.525092204455381 </vector>
              <vector>589.036395310171 6.378487973440642 </vector>
              <vector>740.6927289706575 6.6075858685415465 </vector>
              <vector>475.71613778597003 6.164821327155378 </vector>
              <vector>798.6931317784071 6.682976806635596 </vector>
              <vector>876.1799722374393 6.775571517594525 </vector>
              <vector>678.934712435592 6.520524970410844 </vector>
              <vector>479.97106032551585 6.173725811095853 </vector>
              <vector>509.37519938646403 6.2331848754285994 </vector>
              <vector>697.1401401440029 6.546986452449863 </vector>
              <vector>521.705945672464 6.257104106690382 </vector>
              <vector>469.99132305820285 6.152714232955395 </vector>
              <vector>515.1554073772302 6.244468617040306 </vector>
              <vector>652.480818683584 6.4807817421112475 </vector>
              <vector>511.4781886845225 6.237304942614499 </vector>
              <vector>479.94709994956736 6.173675889390139 </vector>
              <vector>771.7048496672805 6.6486021578383685 </vector>
              <vector>601.5057927817487 6.399436165928209 </vector>
              <vector>330.50321481038577 5.8006163863560385 </vector>
              <vector>957.9206647734457 6.864764961152755 </vector>
              <vector>695.87274339494 6.545166803667359 </vector>
              <vector>594.9381795615407 6.388457500251091 </vector>
              <vector>895.2917820465013 6.797149678603793 </vector>
              <vector>644.5794898614134 6.468598150478307 </vector>
              <vector>554.787065007828 6.318584373474992 </vector>
              <vector>483.3465048492644 6.180733797787469 </vector>
              <vector>568.4963445353013 6.3429948831528575 </vector>
              <vector>829.0166991683582 6.72024029868194 </vector>
              <vector>495.38545598352 6.205336158496566 </vector>
              <vector>645.487679007121 6.470006122586513 </vector>
              <vector>366.6809750996089 5.904492192355908 </vector>
              <vector>609.7762653219621 6.413092111727078 </vector>
              <vector>948.9299730485911 6.85533500563291 </vector>
              <vector>502.92836219485577 6.220447738873108 </vector>
              <vector>789.9846319707744 6.6720134920703 </vector>
              <vector>463.5470580210816 6.138907907405911 </vector>
              <vector>655.1183099257721 6.484815845165242 </vector>
              <vector>748.7809259055682 6.618446451956422 </vector>
              <vector>928.2837322176879 6.833337431979673 </vector>
              <vector>491.5658335869164 6.197595874843164 </vector>
              <vector>619.7124333108059 6.4292555532020135 </vector>
              <vector>586.5498700025429 6.374257694321056 </vector>
              <vector>642.8246018549695 6.465871906085182 </vector>
              <vector>619.3444114545638 6.428661517716686 </vector>
              <vector>731.085280593174 6.594530115863348 </vector>
              <vector>605.7501031778698 6.406467530027401 </vector>
              <vector>807.5183434449028 6.693965771179236 </vector>
              <vector>592.5855159806051 6.3844951933635565 </vector>
              <vector>1036.0698426023218 6.943189836186403 </vector>
              <vector>807.599587512277 6.6940663756810945 </vector>
              <vector>786.5126747230461 6.667608837718826 </vector>
              <vector>779.2334975795125 6.658310741111061 </vector>
              <vector>748.5946625177072 6.618197665492609 </vector>
              <vector>699.8754799962634 6.55090243350024 </vector>
              <vector>934.2224039274588 6.839714529719494 </vector>
              <vector>751.978349089919 6.622707532431537 </vector>
              <vector>686.1701228558411 6.531125589482054 </vector>
              <vector>1368.7632647759071 7.221662884678332 </vector>
              <vector>950.7983158903891 6.857301964229094 </vector>
              <vector>552.571658248955 6.314583123169979 </vector>
              <vector>839.1730304293626 6.73241691932707 </vector>
              <vector>795.3851268410795 6.678826433631047 </vector>
              <vector>849.507909027338 6.7446572512832885 </vector>
              <vector>782.423598506589 6.6623962799561784 </vector>
              <vector>748.4085406714704 6.617949006242182 </vector>
              <vector>607.943613750486 6.410082137123533 </vector>
              <vector>1051.1585869886617 6.957648251015057 </vector>
              <vector>747.5983839937055 6.616865913986917 </vector>
              <vector>877.9657951765547 6.777607635218565 </vector>
              <vector>704.6355219189563 6.557680678940887 </vector>
              <vector>995.1699446576952 6.902913521225114 </vector>
              <vector>840.9154795518989 6.734491154984202 </vector>
              <vector>550.7321263554542 6.31124853187477 </vector>
              <vector>659.0391443230061 6.490782932318098 </vector>
              <vector>644.7281161466436 6.468828702574946 </vector>
              <vector>777.8324851791676 6.656511186315125 </vector>
              <vector>588.2079511108295 6.377080543728003 </vector>
              <vector>475.1800645544802 6.163693815473321 </vector>
              <vector>653.855632001438 6.482886580914005 </vector>
              <vector>758.5418165796794 6.6313979278947635 </vector>
              <vector>719.0443093092387 6.577922982121582 </vector>
              <vector>1016.2056263375046 6.923830995788178 </vector>
              <vector>807.8147799774401 6.694332799542076 </vector>
              <vector>888.9525788814609 6.790043892000569 </vector>
              <vector>690.9650407220324 6.538089230189764 </vector>
              <vector>621.5955025175134 6.432289563695077 </vector>
              <vector>662.6488512025053 6.496245213683753 </vector>
              <vector>760.0434814864212 6.633375644125938 </vector>
              <vector>604.2224083481182 6.4039423558982715 </vector>
              <vector>528.2981816644839 6.269660862302684 </vector>
              <vector>867.0964118827848 6.765150172308338 </vector>
              <vector>594.982667814786 6.388532275398303 </vector>
              <vector>999.1327176606719 6.906887620335889 </vector>
              <vector>581.1999978492773 6.365094927995641 </vector>
              <vector>928.6427932741416 6.833724158170504 </vector>
              <vector>685.7433694539087 6.5305034607281796 </vector>
              <vector>750.4133652527785 6.6206242083713285 </vector>
              <vector>934.645621345331 6.840167442840574 </vector>
              <vector>648.3403330813223 6.474415763852616 </vector>
              <vector>1031.2926809349517 6.938568324365735 </vector>
              <vector>879.1113943920873 6.778911618201968 </vector>
              <vector>771.7518221552833 6.648663024448847 </vector>
              <vector>913.1317504883948 6.816880175209624 </vector>
              <vector>1143.5452412344691 7.041888576505717 </vector>
              <vector>736.791163593864 6.6023044919183995 </vector>
              <vector>848.7487665675868 6.743763225637784 </vector>
              <vector>841.7229354128352 6.735450904762568 </vector>
              <vector>738.4414964978607 6.604541879466943 </vector>
              <vector>538.9090542475604 6.289546826148395 </vector>
              <vector>847.7232559921899 6.742554233462644 </vector>
              <vector>641.7382400558657 6.46418049477753 </vector>
              <vector>431.9614421450137 6.068336329966759 </vector>
              <vector>814.1630288216237 6.702160627056602 </vector>
              <vector>652.9373534268046 6.481481188114967 </vector>
              <vector>734.69898172653 6.599460866653486 </vector>
              <vector>724.6319324319071 6.585663846537587 </vector>
              <vector>644.2103451125262 6.4680252956202615 </vector>
              <vector>714.0209643280791 6.570912323712568 </vector>
              <vector>634.1244948746263 6.45224529931587 </vector>
              <vector>640.2287677072939 6.461825562026496 </vector>
              <vector>796.1774888490631 6.679822136929976 </vector>
              <vector>782.4106778092947 6.662379766134248 </vector>
              <vector>828.7348603443685 6.719900273272115 </vector>
              <vector>703.8385823468333 6.556549043428731 </vector>
              <vector>839.7022909936593 6.733047413533609 </vector>
              <vector>738.8774424760848 6.605132064807938 </vector>
              <vector>775.0902770000408 6.652979509020993 </vector>
              <vector>656.3375417801423 6.486675202007557 </vector>
              <vector>857.3631632802986 6.753861589956928 </vector>
              <vector>745.5249618557383 6.614088617018803 </vector>
              <vector>764.4353921359215 6.6391375118383955 </vector>
              <vector>705.4726031179382 6.558867937254554 </vector>
              <vector>721.6257470115655 6.581506648560282 </vector>
              <vector>765.603499698114 6.640664411311831 </vector>
              <vector>497.2324343302637 6.209057591479676 </vector>
              <vector>915.9490808718572 6.819960774561187 </vector>
              <vector>677.9399632342086 6.5190587342175785 </vector>
              <vector>595.0211918495004 6.3885970214651575 </vector>
              <vector>633.3933167866551 6.4510915827174165 </vector>
              <vector>626.004143356895 6.439356989859177 </vector>
              <vector>668.4229106636008 6.504921073009324 </vector>
              <vector>1083.5865072757229 6.9880316583760544 </vector>
              <vector>624.3438305533258 6.436701227121008 </vector>
              <vector>796.9054798092432 6.680736076787694 </vector>
              <vector>489.2754209031964 6.19292556384961 </vector>
              <vector>768.0032348564686 6.643793945191495 </vector>
              <vector>537.5499976746349 6.287021774605379 </vector>
              <vector>686.06593615337 6.530973739948605 </vector>
              <vector>588.6346224526723 6.377805655769532 </vector>
              <vector>755.9206100841543 6.627936357549071 </vector>
              <vector>822.7493163169447 6.71265155685008 </vector>
              <vector>976.042711667886 6.883506347410368 </vector>
              <vector>532.1446584341517 6.276915366729547 </vector>
              <vector>736.8191560688416 6.602342483610785 </vector>
              <vector>668.8604815280986 6.505575490588529 </vector>
              <vector>606.1913631436859 6.40719571698622 </vector>
              <vector>639.1612423715943 6.460156758026096 </vector>
              <vector>607.3242029591773 6.40906275549188 </vector>
              <vector>624.5898404152921 6.43709517897108 </vector>
              <vector>890.9758344085433 6.792317305227071 </vector>
              <vector>718.5987014669593 6.5773030676460005 </vector>
              <vector>570.378985850636 6.346301027346114 </vector>
              <vector>929.1372005791179 6.834256414216198 </vector>
              <vector>750.3170788073533 6.620495888930701 </vector>
              <vector>752.5771347509835 6.623503496022257 </vector>
              <vector>504.6094405577446 6.223784745024703 </vector>
              <vector>541.7381170824146 6.294782705856415 </vector>
              <vector>725.0580795701817 6.586251761398035 </vector>
              <vector>757.4780318596705 6.629994536117672 </vector>
              <vector>549.256713659469 6.308565934511761 </vector>
              <vector>763.2248808509848 6.63755272029842 </vector>
              <vector>654.2855597902188 6.483543891924403 </vector>
              <vector>1075.3781747599307 6.980427669172356 </vector>
              <vector>896.9274636223378 6.798974993262067 </vector>
              <vector>952.8387848949055 6.8594457234415245 </vector>
              <vector>987.2734866793496 6.894947089885655 </vector>
              <vector>566.9837685066478 6.34033067634559 </vector>
              <vector>727.9793094587236 6.590272626719618 </vector>
              <vector>705.8558192010604 6.559410994542255 </vector>
              <vector>603.6809743150765 6.403045870174207 </vector>
              <vector>559.1028248453051 6.32633340050652 </vector>
              <vector>542.3676970008446 6.295944179175767 </vector>
              <vector>592.3520648651441 6.384101162281659 </vector>
              <vector>725.9380784543541 6.5874647198020915 </vector>
              <vector>639.3069978500157 6.460384773825734 </vector>
              <vector>1163.2013341421166 7.058931253737088 </vector>
              <vector>483.60143067406244 6.181261077119352 </vector>
              <vector>407.54930683292787 6.010161923724219 </vector>
              <vector>495.5505461100815 6.205669358880324 </vector>
              <vector>413.98294046977344 6.025824766381549 </vector>
              <vector>781.0563359963223 6.660647280396118 </vector>
              <vector>518.6771334365917 6.251281596014281 </vector>
              <vector>617.1091374303252 6.4250458922670255 </vector>
              <vector>682.0426581233758 6.525092204455381 </vector>
              <vector>589.036395310171 6.378487973440642 </vector>
              <vector>740.6927289706575 6.6075858685415465 </vector>
              <vector>475.71613778597003 6.164821327155378 </vector>
              <vector>798.6931317784071 6.682976806635596 </vector>
              <vector>876.1799722374393 6.775571517594525 </vector>
              <vector>678.934712435592 6.520524970410844 </vector>
              <vector>479.97106032551585 6.173725811095853 </vector>
              <vector>509.37519938646403 6.2331848754285994 </vector>
              <vector>697.1401401440029 6.546986452449863 </vector>
              <vector>521.705945672464 6.257104106690382 </vector>
              <vector>469.99132305820285 6.152714232955395 </vector>
              <vector>515.1554073772302 6.244468617040306 </vector>
              <vector>652.480818683584 6.4807817421112475 </vector>
              <vector>511.4781886845225 6.237304942614499 </vector>
              <vector>479.94709994956736 6.173675889390139 </vector>
              <vector>771.7048496672805 6.6486021578383685 </vector>
              <vector>601.5057927817487 6.399436165928209 </vector>
              <vector>330.50321481038577 5.8006163863560385 </vector>
              <vector>957.9206647734457 6.864764961152755 </vector>
              <vector>695.87274339494 6.545166803667359 </vector>
              <vector>594.9381795615407 6.388457500251091 </vector>
              <vector>895.2917820465013 6.797149678603793 </vector>
              <vector>644.5794898614134 6.468598150478307 </vector>
              <vector>554.787065007828 6.318584373474992 </vector>
              <vector>483.3465048492644 6.180733797787469 </vector>
              <vector>568.4963445353013 6.3429948831528575 </vector>
              <vector>829.0166991683582 6.72024029868194 </vector>
              <vector>495.38545598352 6.205336158496566 </vector>
              <vector>645.487679007121 6.470006122586513 </vector>
              <vector>366.6809750996089 5.904492192355908 </vector>
              <vector>609.7762653219621 6.413092111727078 </vector>
              <vector>948.9299730485911 6.85533500563291 </vector>
              <vector>502.92836219485577 6.220447738873108 </vector>
              <vector>789.9846319707744 6.6720134920703 </vector>
              <vector>463.5470580210816 6.138907907405911 </vector>
              <vector>655.1183099257721 6.484815845165242 </vector>
              <vector>748.7809259055682 6.618446451956422 </vector>
              <vector>928.2837322176879 6.833337431979673 </vector>
              <vector>491.5658335869164 6.197595874843164 </vector>
              <vector>619.7124333108059 6.4292555532020135 </vector>
              <vector>586.5498700025429 6.374257694321056 </vector>
              <vector>642.8246018549695 6.465871906085182 </vector>
              <vector>619.3444114545638 6.428661517716686 </vector>
              <vector>731.085280593174 6.594530115863348 </vector>
              <vector>605.7501031778698 6.406467530027401 </vector>
              <vector>807.5183434449028 6.693965771179236 </vector>
              <vector>592.5855159806051 6.3844951933635565 </vector>
              <vector>1036.0698426023218 6.943189836186403 </vector>
              <vector>807.599587512277 6.6940663756810945 </vector>
              <vector>786.5126747230461 6.667608837718826 </vector>
              <vector>779.2334975795125 6.658310741111061 </vector>
              <vector>748.5946625177072 6.618197665492609 </vector>
              <vector>699.8754799962634 6.55090243350024 </vector>
              <vector>934.2224039274588 6.839714529719494 </vector>
              <vector>751.978349089919 6.622707532431537 </vector>
              <vector>686.1701228558411 6.531125589482054 </vector>
              <vector>1368.7632647759071 7.221662884678332 </vector>
              <vector>950.7983158903891 6.857301964229094 </vector>
              <vector>552.571658248955 6.314583123169979 </vector>
              <vector>839.1730304293626 6.73241691932707 </vector>
              <vector>795.3851268410795 6.678826433631047 </vector>
              <vector>849.507909027338 6.7446572512832885 </vector>
              <vector>782.423598506589 6.6623962799561784 </vector>
              <vector>748.4085406714704 6.617949006242182 </vector>
              <vector>607.943613750486 6.410082137123533 </vector>
              <vector>1051.1585869886617 6.957648251015057 </vector>
              <vector>747.5983839937055 6.616865913986917 </vector>
              <vector>877.9657951765547 6.777607635218565 </vector>
              <vector>704.6355219189563 6.557680678940887 </vector>
              <vector>995.1699446576952 6.902913521225114 </vector>
              <vector>840.9154795518989 6.734491154984202 </vector>
              <vector>550.7321263554542 6.31124853187477 </vector>
              <vector>659.0391443230061 6.490782932318098 </vector>
              <vector>644.7281161466436 6.468828702574946 </vector>
              <vector>777.8324851791676 6.656511186315125 </vector>
              <vector>588.2079511108295 6.377080543728003 </vector>
              <vector>475.1800645544802 6.163693815473321 </vector>
              <vector>653.855632001438 6.482886580914005 </vector>
              <vector>758.5418165796794 6.6313979278947635 </vector>
              <vector>719.0443093092387 6.577922982121582 </vector>
              <vector>1016.2056263375046 6.923830995788178 </vector>
              <vector>807.8147799774401 6.694332799542076 </vector>
              <vector>888.9525788814609 6.790043892000569 </vector>
              <vector>690.9650407220324 6.538089230189764 </vector>
              <vector>621.5955025175134 6.432289563695077 </vector>
              <vector>662.6488512025053 6.496245213683753 </vector>
              <vector>760.0434814864212 6.633375644125938 </vector>
              <vector>604.2224083481182 6.4039423558982715 </vector>
              <vector>528.2981816644839 6.269660862302684 </vector>
              <vector>867.0964118827848 6.765150172308338 </vector>
              <vector>594.982667814786 6.388532275398303 </vector>
              <vector>999.1327176606719 6.906887620335889 </vector>
              <vector>581.1999978492773 6.365094927995641 </vector>
              <vector>928.6427932741416 6.833724158170504 </vector>
              <vector>685.7433694539087 6.5305034607281796 </vector>
              <vector>750.4133652527785 6.6206242083713285 </vector>
              <vector>934.645621345331 6.840167442840574 </vector>
              <vector>648.3403330813223 6.474415763852616 </vector>
              <vector>1031.2926809349517 6.938568324365735 </vector>
              <vector>879.1113943920873 6.778911618201968 </vector>
              <vector>771.7518221552833 6.648663024448847 </vector>
              <vector>913.1317504883948 6.816880175209624 </vector>
              <vector>1143.5452412344691 7.041888576505717 </vector>
              <vector>736.791163593864 6.6023044919183995 </vector>
              <vector>848.7487665675868 6.743763225637784 </vector>
              <vector>841.7229354128352 6.735450904762568 </vector>
              <vector>738.4414964978607 6.604541879466943 </vector>
              <vector>538.9090542475604 6.289546826148395 </vector>
              <vector>847.7232559921899 6.742554233462644 </vector>
              <vector>641.7382400558657 6.46418049477753 </vector>
              <vector>431.9614421450137 6.068336329966759 </vector>
              <vector>814.1630288216237 6.702160627056602 </vector>
              <vector>652.9373534268046 6.481481188114967 </vector>
              <vector>734.69898172653 6.599460866653486 </vector>
              <vector>724.6319324319071 6.585663846537587 </vector>
              <vector>644.2103451125262 6.4680252956202615 </vector>
              <vector>714.0209643280791 6.570912323712568 </vector>
              <vector>634.1244948746263 6.45224529931587 </vector>
              <vector>640.2287677072939 6.461825562026496 </vector>
              <vector>796.1774888490631 6.679822136929976 </vector>
              <vector>782.4106778092947 6.662379766134248 </vector>
              <vector>828.7348603443685 6.719900273272115 </vector>
              <vector>703.8385823468333 6.556549043428731 </vector>
              <vector>839.7022909936593 6.733047413533609 </vector>
              <vector>738.8774424760848 6.605132064807938 </vector>
              <vector>775.0902770000408 6.652979509020993 </vector>
              <vector>656.3375417801423 6.486675202007557 </vector>
              <vector>857.3631632802986 6.753861589956928 </vector>
              <vector>745.5249618557383 6.614088617018803 </vector>
              <vector>764.4353921359215 6.6391375118383955 </vector>
              <vector>705.4726031179382 6.558867937254554 </vector>
              <vector>721.6257470115655 6.581506648560282 </vector>
              <vector>765.603499698114 6.640664411311831 </vector>
              <vector>497.2324343302637 6.209057591479676 </vector>
              <vector>915.9490808718572 6.819960774561187 </vector>
              <vector>677.9399632342086 6.5190587342175785 </vector>
              <vector>595.0211918495004 6.3885970214651575 </vector>
              <vector>633.3933167866551 6.4510915827174165 </vector>
              <vector>626.004143356895 6.439356989859177 </vector>
              <vector>668.4229106636008 6.504921073009324 </vector>
              <vector>1083.5865072757229 6.9880316583760544 </vector>
              <vector>624.3438305533258 6.436701227121008 </vector>
              <vector>796.9054798092432 6.680736076787694 </vector>
              <vector>489.2754209031964 6.19292556384961 </vector>
              <vector>768.0032348564686 6.643793945191495 </vector>
              <vector>537.5499976746349 6.287021774605379 </vector>
              <vector>686.06593615337 6.530973739948605 </vector>
              <vector>588.6346224526723 6.377805655769532 </vector>
              <vector>755.9206100841543 6.627936357549071 </vector>
              <vector>822.7493163169447 6.71265155685008 </vector>
              <vector>976.042711667886 6.883506347410368 </vector>
              <vector>532.1446584341517 6.276915366729547 </vector>
              <vector>736.8191560688416 6.602342483610785 </vector>
              <vector>668.8604815280986 6.505575490588529 </vector>
              <vector>606.1913631436859 6.40719571698622 </vector>
              <vector>639.1612423715943 6.460156758026096 </vector>
              <vector>607.3242029591773 6.40906275549188 </vector>
              <vector>624.5898404152921 6.43709517897108 </vector>
              <vector>890.9758344085433 6.792317305227071 </vector>
              <vector>718.5987014669593 6.5773030676460005 </vector>
              <vector>570.378985850636 6.346301027346114 </vector>
              <vector>929.1372005791179 6.834256414216198 </vector>
              <vector>750.3170788073533 6.620495888930701 </vector>
              <vector>752.5771347509835 6.623503496022257 </vector>
              <vector>504.6094405577446 6.223784745024703 </vector>
              <vector>541.7381170824146 6.294782705856415 </vector>
              <vector>725.0580795701817 6.586251761398035 </vector>
              <vector>757.4780318596705 6.629994536117672 </vector>
              <vector>549.256713659469 6.308565934511761 </vector>
              <vector>763.2248808509848 6.63755272029842 </vector>
              <vector>654.2855597902188 6.483543891924403 </vector>
              <vector>1075.3781747599307 6.980427669172356 </vector>
              <vector>896.9274636223378 6.798974993262067 </vector>
              <vector>952.8387848949055 6.8594457234415245 </vector>
              <vector>987.2734866793496 6.894947089885655 </vector>
              <vector>566.9837685066478 6.34033067634559 </vector>
              <vector>727.9793094587236 6.590272626719618 </vector>
              <vector>705.8558192010604 6.559410994542255 </vector>
              <vector>603.6809743150765 6.403045870174207 </vector>
              <vector>559.1028248453051 6.32633340050652 </vector>
              <vector>542.3676970008446 6.295944179175767 </vector>
              <vector>592.3520648651441 6.384101162281659 </vector>
              <vector>725.9380784543541 6.5874647198020915 </vector>
              <vector>639.3069978500157 6.460384773825734 </vector>
              <vector>1163.2013341421166 7.058931253737088 </vector>
              <vector>483.60143067406244 6.181261077119352 </vector>
              <vector>407.54930683292787 6.010161923724219 </vector>
              <vector>495.5505461100815 6.205669358880324 </vector>
              <vector>413.98294046977344 6.025824766381549 </vector>
              <vector>781.0563359963223 6.660647280396118 </vector>
              <vector>518.6771334365917 6.251281596014281 </vector>
              <vector>617.1091374303252 6.4250458922670255 </vector>
              <vector>682.0426581233758 6.525092204455381 </vector>
              <vector>589.036395310171 6.378487973440642 </vector>
              <vector>740.6927289706575 6.6075858685415465 </vector>
              <vector>475.71613778597003 6.164821327155378 </vector>
              <vector>798.6931317784071 6.682976806635596 </vector>
              <vector>876.1799722374393 6.775571517594525 </vector>
              <vector>678.934712435592 6.520524970410844 </vector>
              <vector>479.97106032551585 6.173725811095853 </vector>
              <vector>509.37519938646403 6.2331848754285994 </vector>
              <vector>697.1401401440029 6.546986452449863 </vector>
              <vector>521.705945672464 6.257104106690382 </vector>
              <vector>469.99132305820285 6.152714232955395 </vector>
              <vector>515.1554073772302 6.244468617040306 </vector>
              <vector>652.480818683584 6.4807817421112475 </vector>
              <vector>511.4781886845225 6.237304942614499 </vector>
              <vector>479.94709994956736 6.173675889390139 </vector>
              <vector>771.7048496672805 6.6486021578383685 </vector>
              <vector>601.5057927817487 6.399436165928209 </vector>
              <vector>330.50321481038577 5.8006163863560385 </vector>
              <vector>957.9206647734457 6.864764961152755 </vector>
              <vector>695.87274339494 6.545166803667359 </vector>
              <vector>594.9381795615407 6.388457500251091 </vector>
              <vector>895.2917820465013 6.797149678603793 </vector>
              <vector>644.5794898614134 6.468598150478307 </vector>
              <vector>554.787065007828 6.318584373474992 </vector>
              <vector>483.3465048492644 6.180733797787469 </vector>
              <vector>568.4963445353013 6.3429948831528575 </vector>
              <vector>829.0166991683582 6.72024029868194 </vector>
              <vector>495.38545598352 6.205336158496566 </vector>
              <vector>645.487679007121 6.470006122586513 </vector>
              <vector>366.6809750996089 5.904492192355908 </vector>
              <vector>609.7762653219621 6.413092111727078 </vector>
              <vector>948.9299730485911 6.85533500563291 </vector>
              <vector>502.92836219485577 6.220447738873108 </vector>
              <vector>789.9846319707744 6.6720134920703 </vector>
              <vector>463.5470580210816 6.138907907405911 </vector>
              <vector>655.1183099257721 6.484815845165242 </vector>
              <vector>748.7809259055682 6.618446451956422 </vector>
              <vector>928.2837322176879 6.833337431979673 </vector>
              <vector>491.5658335869164 6.197595874843164 </vector>
              <vector>619.7124333108059 6.4292555532020135 </vector>
              <vector>586.5498700025429 6.374257694321056 </vector>
              <vector>642.8246018549695 6.465871906085182 </vector>
              <vector>619.3444114545638 6.428661517716686 </vector>
              <vector>731.085280593174 6.594530115863348 </vector>
              <vector>605.7501031778698 6.406467530027401 </vector>
              <vector>807.5183434449028 6.693965771179236 </vector>
              <vector>592.5855159806051 6.3844951933635565 </vector>
              <vector>1036.0698426023218 6.943189836186403 </vector>
              <vector>807.599587512277 6.6940663756810945 </vector>
              <vector>786.5126747230461 6.667608837718826 </vector>
              <vector>779.2334975795125 6.658310741111061 </vector>
              <vector>748.5946625177072 6.618197665492609 </vector>
              <vector>699.8754799962634 6.55090243350024 </vector>
              <vector>934.2224039274588 6.839714529719494 </vector>
              <vector>751.978349089919 6.622707532431537 </vector>
              <vector>686.1701228558411 6.531125589482054 </vector>
              <vector>1368.7632647759071 7.221662884678332 </vector>
              <vector>950.7983158903891 6.857301964229094 </vector>
              <vector>552.571658248955 6.314583123169979 </vector>
              <vector>839.1730304293626 6.73241691932707 </vector>
              <vector>795.3851268410795 6.678826433631047 </vector>
              <vector>849.507909027338 6.7446572512832885 </vector>
              <vector>782.423598506589 6.6623962799561784 </vector>
              <vector>748.4085406714704 6.617949006242182 </vector>
              <vector>607.943613750486 6.410082137123533 </vector>
              <vector>1051.1585869886617 6.957648251015057 </vector>
              <vector>747.5983839937055 6.616865913986917 </vector>
              <vector>877.9657951765547 6.777607635218565 </vector>
              <vector>704.6355219189563 6.557680678940887 </vector>
              <vector>995.1699446576952 6.902913521225114 </vector>
              <vector>840.9154795518989 6.734491154984202 </vector>
              <vector>550.7321263554542 6.31124853187477 </vector>
              <vector>659.0391443230061 6.490782932318098 </vector>
              <vector>644.7281161466436 6.468828702574946 </vector>
              <vector>777.8324851791676 6.656511186315125 </vector>
              <vector>588.2079511108295 6.377080543728003 </vector>
              <vector>475.1800645544802 6.163693815473321 </vector>
              <vector>653.855632001438 6.482886580914005 </vector>
              <vector>758.5418165796794 6.6313979278947635 </vector>
              <vector>719.0443093092387 6.577922982121582 </vector>
              <vector>1016.2056263375046 6.923830995788178 </vector>
              <vector>807.8147799774401 6.694332799542076 </vector>
              <vector>888.9525788814609 6.790043892000569 </vector>
              <vector>690.9650407220324 6.538089230189764 </vector>
              <vector>621.5955025175134 6.432289563695077 </vector>
              <vector>662.6488512025053 6.496245213683753 </vector>
              <vector>760.0434814864212 6.633375644125938 </vector>
              <vector>604.2224083481182 6.4039423558982715 </vector>
              <vector>528.2981816644839 6.269660862302684 </vector>
              <vector>867.0964118827848 6.765150172308338 </vector>
              <vector>594.982667814786 6.388532275398303 </vector>
              <vector>999.1327176606719 6.906887620335889 </vector>
              <vector>581.1999978492773 6.365094927995641 </vector>
              <vector>928.6427932741416 6.833724158170504 </vector>
              <vector>685.7433694539087 6.5305034607281796 </vector>
              <vector>750.4133652527785 6.6206242083713285 </vector>
              <vector>934.645621345331 6.840167442840574 </vector>
              <vector>648.3403330813223 6.474415763852616 </vector>
              <vector>1031.2926809349517 6.938568324365735 </vector>
              <vector>879.1113943920873 6.778911618201968 </vector>
              <vector>771.7518221552833 6.648663024448847 </vector>
              <vector>913.1317504883948 6.816880175209624 </vector>
              <vector>1143.5452412344691 7.041888576505717 </vector>
              <vector>736.791163593864 6.6023044919183995 </vector>
              <vector>848.7487665675868 6.743763225637784 </vector>
              <vector>841.7229354128352 6.735450904762568 </vector>
[truncated: 6,239,485 more chars]
