# Supplementary material for: A Step-by-Step Guide for Geometric Morphometrics of Floral Symmetry
Source: Front Plant Sci. 2018 Oct 10;9:1433. doi: 10.3389/fpls.2018.01433 (PMC6191499; doi:10.3389/fpls.2018.01433)
Supplement: Supplementary file 1 [file Data_Sheet_1.ZIP › SupplementaryInformation/CaseStudy2_TwoPerpendicularAxesBilateralSymmetry_Erysimum/CaseStudy2_FolderDescription.xlsx]

## Sheet: Sheet1
Description of files in this folder:
Files	Description
ErysimumRawData.TPS	Raw 2D landmark coordinates
coEryLR.txt	A column containing the information for reflected relabelled landmarks about the vertical left-right axis
coEryAdAb.txt	A column containing the information for reflected relabelled landmarks about the horizontal left-right axis
coEry.txt	A matrix containing containing the information for reflected relabelled landmarks in the first column and rotated relabelled landmarks (by 180°) in the second column
EryRefRefRelab.txt	Raw 2D landmark coordinates of all original and transformed relabelled configurations of landmarks ready for analysis in MorphoJ generated by coEryLR.txt and coEryAdAb.txt
EryRefRotRelab.txt	Raw 2D landmark coordinates of all original and transformed relabelled configurations of landmarks ready for analysis in MorphoJ generated by coEry.txt
SymmetryFunctions.R	The R file (openable with any text editor) containing functions C1v, Cn and RotatePC
RscriptDisymmetryErysimumProject.html	A step-by-step guide for analysis of disymmetry or bisymmetry in R using functions C1v, Cn and MorphoJ
EryRefRefRelab_RefRotRelab.morphoj	The MorphoJ project containing all compiled datasets and analyses
