# Supplementary material for: A Step-by-Step Guide for Geometric Morphometrics of Floral Symmetry
Source: Front Plant Sci. 2018 Oct 10;9:1433. doi: 10.3389/fpls.2018.01433 (PMC6191499; doi:10.3389/fpls.2018.01433)
Supplement: Supplementary file 1 [file Data_Sheet_1.ZIP › SupplementaryInformation/CaseStudy4_BilateralSymmetryAndRotationalSymmetry_Trillium/RotatedEvec.txt]

PC1	PC2	PC3	PC4	PC5	PC6	PC7	PC8	PC9	PC10	PC11	PC12	PC13	PC14	PC15	PC16
-0.0133227242206587	-0.542094377308362	0	-0.00833102056380081	-0.338969783199573	-0.00567455392081563	-0.230907791747701	0	0	-0.00466813092094939	0.189950240567641	-0.0149635290340736	0.608832229767648	0	-0.00430014003830485	-0.174967921858982
-0.542094377308362	0.0133227242206587	0	-0.338969783199573	0.00833102056380081	-0.230907791747701	0.00567455392081563	0	0	-0.189950240567641	-0.00466813092094939	-0.608832229767648	-0.0149635290340736	0	-0.174967921858982	0.00430014003830485
0.219653700940051	-0.0959010488594297	-0.043745	-0.30196122926623	-0.282319343595205	0.291723782467125	0.0409211872881725	-0.060621	0.399049	0.126077372350266	-0.0239653824975211	-0.0897126098878975	-0.332645385212394	-0.400939	-0.291199754972608	0.177737208507091
0.319904382635232	-0.201371494575997	-0.40009	0.0913891420470481	0.0709971612665215	-0.314436071738951	-0.113503283262544	0.397189	0.070047	0.00689399469805485	-0.500514850147429	-0.0102410062018645	-0.0635218079164422	0.053316	-0.153886852451594	-0.142300362179937
0.00308843824185535	-0.232676350878696	0.096727	0.00491997607731179	0.425739539725169	0.00755022564622898	0.373536840912233	-0.002514	0.001744	0.00665584903263981	0.187450099169498	-0.00950018329995578	-0.15554330378794	0.078363	0.0108063505002024	-0.363416752984596
0.125654876813338	0.00571912843226464	-0.002377	0.200192732930628	-0.0104633565248509	0.307194840163323	-0.00917975092420939	-0.102272	0.070973	0.270797641256289	-0.00460678141768262	-0.386547226489172	0.00382306284652009	-0.001926	0.439704024545204	0.00893140441085466
-0.203674186790803	-0.0858929421786515	-0.024038	0.306086270804106	-0.285465961337311	-0.306817958879752	0.0464469860040767	0.080059	-0.395126	-0.125586303888036	0.000650934514233904	0.0891015339432213	-0.329123557427853	-0.403074	0.283289567568332	0.184512908578093
0.330307992467462	0.205839325516567	0.401756	0.0764446774844532	-0.0570426571023646	-0.299725254797054	0.111356047473145	0.393731	0.089566	0.0130789606454693	0.501087140148731	-0.0146357073328972	0.0797861361444818	-0.033556	-0.168005863219594	0.133396514818938
0.0258931675477062	0.208035933372931	-0.324616	-0.290558622809307	0.0979718625481771	0.311932232533801	-0.30276783737788	0.374286	-0.138861	-0.336474445808268	0.260160754209813	0.0784046990333235	-0.086821440367538	0.246642	0.177522667176466	0.116730134427891
0.0159665608499086	-0.395132571246191	0.237929	-0.288902870737623	0.0824003587647555	0.0292529529271019	-0.0932948331958676	-0.146095	-0.38061	0.291019158744928	-0.0379627997570567	0.235582938642991	-0.231639116837663	0.320565	-0.092879998672808	0.326423035401209
-0.158678644822642	0.0322581281888721	-0.050422	0.106742365507286	0.2589798653948	0.0374998148144481	0.32448674018191	-0.087314	0.060592	-0.200218260996529	-0.151359031192479	0.235223796235533	0.245255433337458	-0.040849	-0.35175918574336	0.230377196289408
-0.139280441807194	-0.156048497910082	-0.082579	0.366952407260997	0.0913590329051237	0.3562458179086	0.0207693577809304	0.053313	-0.036997	-0.0680117213375274	0.202266355951024	0.0142515106362252	-0.240900916688969	-0.066901	-0.154089924728799	-0.353634131832708
-0.385518783056729	0.225320132164124	0.35995	-0.0374086438146235	-0.121871949163664	-0.0103246324115694	-0.128544439076788	0.300952	0.275129	0.338473666546221	-0.281003878314442	0.230966933626432	-0.0672707026587611	0.172477	0.123419855174521	-0.260306752339812
0.0190949181246857	0.0239947292506406	-0.180061	-0.0871493346891944	-0.400537571721094	-0.124733829716189	0.407849373941327	-0.266199	0.297406	-0.268576824843668	0.0370274019463128	0.247217147436194	-0.0620792635387287	0.36585	0.276813577397898	-0.0264722221428003
0.385990776648758	0.223869424734797	0.368361	0.033082481876387	-0.102049218957807	0.00418418704170258	-0.148424319108427	-0.313665	-0.260187	-0.351258911005904	-0.282483464845195	-0.218543266577162	-0.0641395234998179	0.154297	-0.109672599259107	-0.258691431285907
0.000133909041005895	-0.0350344188672902	0.162161	-0.0888823802729495	0.406040656809161	-0.125090084879273	-0.401042001673012	-0.251093	0.310563	-0.25162506031008	-0.0231783345594207	0.258264855510711	0.065308848772822	-0.373881	0.282542542473063	0.0392279892660494
0.151645405988429	0.0398850239012668	-0.046305	-0.0885866438400542	0.254179111663715	-0.0199537181269862	0.323074337071066	0.089827	-0.062336	0.196635643172013	-0.161111778661055	-0.234240192165279	0.256793315630242	-0.037513	0.34376454636073	0.247471329317967
-0.146907337519588	0.154275552900989	0.084956	0.371753160992082	-0.103969976442217	0.357656863541411	-0.0366845717123786	0.048959	-0.033976	-0.0777644688061028	-0.194587548217517	0.0257898318010979	0.228562173162295	0.068827	-0.171183082325286	0.341889820571795
-0.0250779900289292	0.227195533585299	-0.335912	0.276015066028924	0.0938058769216992	-0.310118418238024	-0.297819950116754	-0.381011	0.119997	0.350364494179008	0.261711274817666	-0.0667367430020542	-0.0753379643305934	0.230597	-0.181870331334798	0.100554301649262
0.0172195167035107	0.384435522278441	-0.221695	-0.302827967415846	-0.087113270836236	0.0445416813237775	0.108055588114873	-0.127532	-0.386972	0.27413832828844	0.0251365743135259	0.239149885764362	0.235624413089757	-0.332294	-0.0840462808586897	-0.331763163783779
