# Supplementary material for: A Step-by-Step Guide for Geometric Morphometrics of Floral Symmetry
Source: Front Plant Sci. 2018 Oct 10;9:1433. doi: 10.3389/fpls.2018.01433 (PMC6191499; doi:10.3389/fpls.2018.01433)
Supplement: Supplementary file 1 [file Data_Sheet_1.ZIP › SupplementaryInformation/CaseStudy4_BilateralSymmetryAndRotationalSymmetry_Trillium/PCscores.txt]

Id	PC1	PC2	PC3	PC4	PC5	PC6	PC7	PC8	PC9	PC10	PC11	PC12	PC13	PC14	PC15	PC16
Ind01_ori_Cn00	0.012101229446888073	1.9351055198105942E-4	-0.006222381653825779	-0.006260447288519173	-0.014291768776462871	-0.005845094650400402	0.008765425894355154	-0.007145542394812227	-0.003927226240892749	-0.0033321626532813705	-0.0032201064034932886	0.002809479994770394	-6.169600236896035E-4	-0.009774982492133289	0.008995073045882504	0.011650617252590197
Ind02_ori_Cn00	0.005662699663276159	0.014872294130349533	0.0156117627930597	0.013277760903702666	5.723875183717903E-4	0.005788163091270541	0.00449301596635832	0.01201644521391753	0.0046707755948888615	0.010333063435496694	0.03503396559050844	0.012532333502107681	0.01018501587771853	-0.011931707938260098	0.005011490587765324	0.0021593521295118785
Ind03_ori_Cn00	0.01747919821659679	-0.017223243622908665	-0.01086278249323857	0.019804184216577536	0.001365188866849765	0.018917013916500337	0.007971647016132913	-0.0030897662881932053	0.00452973050033746	-0.008372537759659453	0.012384036584626725	0.020151663562997454	-0.007184059196219312	-0.0063376311121752715	-0.009737529733727325	0.006561202860232533
Ind04_ori_Cn00	-1.5730450178328065E-4	-0.0012809778940226157	-0.01111522775139308	-0.009828925104657122	0.025779763762383296	-0.002876648265038893	0.001949885251214433	0.004066442779267136	0.006335883713336319	-0.011904068387256184	0.015203002226952594	-3.6726606650280217E-4	0.01405529366715715	0.005431990442566173	0.00529700847194151	0.001042691092574534
Ind05_ori_Cn00	0.022805324207530463	-0.004552796119138501	0.007745908205047273	-4.167805741612336E-4	0.007377584427907585	0.00926396101869338	-0.021024758904841827	-0.0018177427120417333	-0.003258405932849059	0.00883214725689252	0.0015791371269837195	-0.0027667147489792102	-0.011186994808602873	0.006413724870997623	0.00676584711521957	0.007454851530417873
Ind06_ori_Cn00	-0.0075896232468524805	0.007191704838738218	0.021040660804869306	2.891368914629506E-4	-0.014321395768727485	-0.005841613475864054	0.0010287553702792546	-0.0052592721377118165	0.013717163627909293	3.7038790518516946E-4	-0.001056612166452375	0.01881755789461055	0.005149860745457217	-0.0030891584366793375	-0.005263481857369689	8.241916944837467E-4
Ind07_ori_Cn00	0.02023467348688517	0.0212058099357686	9.383378917900884E-4	-0.01069980131336954	-0.007565965884903858	0.026872646140180017	0.013212782895816911	0.015117573296502512	-0.006393371892901811	-0.008204382311052855	-0.01051763906578668	0.018196116678845853	0.0035504688177152533	0.010027548626377397	0.011217606796974524	-0.010547799382405083
Ind08_ori_Cn00	0.004476138848323893	0.0036382319967215573	-0.011803582381102948	0.0014114792475470265	-0.004163455393173956	-0.0065830156998857685	0.0018967853632931029	-0.00650109336893224	0.009986084114299501	-7.732731576561667E-4	0.009953714711264173	0.005014622924862648	0.013920952464602785	8.641362422742054E-4	-0.0020656906712869165	-0.001742801162864614
Ind09_ori_Cn00	-0.006844088211725361	0.0013971556974191367	-0.009669943644364347	-0.006858123318233287	-0.006607921018334115	-0.0025629088963865293	2.589889330213499E-4	0.008734674596542064	-0.008357718483259717	0.001511782731456337	-0.0084446008335393	-0.008657208695107409	0.003874205597185688	0.00304538994731514	0.005496468141308001	0.008219522170709996
Ind10_ori_Cn00	0.007883753227419967	-0.019113761637754793	0.0027621267074701586	-0.0021055254880200827	-0.003061034052449311	-0.027525478584393224	0.00804654034112542	0.0051098331759611695	-0.0016660537576548458	-0.016075153021564224	-0.005056908588423493	0.0016304212710611804	-0.004056620363620288	0.005886236108167919	-0.011939819660277684	-0.003849274427393836
Ind11_ori_Cn00	-0.005903128606950141	-0.02611409935433927	-0.019092704363366853	0.02139547406269901	-0.003214915715490454	0.01926322661161074	-0.00359441834748095	0.019001458168437645	0.025828320769729914	-0.005936136859693537	-7.588202609174199E-4	-0.008160898320943593	0.005650648563377528	-0.011764793644317248	0.012291502097011422	-0.004121914274986762
Ind12_ori_Cn00	-0.03374204620444401	-0.0010168544590999583	0.008256796238761323	-0.013035865469133415	-0.002186487351458659	0.003491326666960191	0.003647671058018986	0.002243559501375767	-0.003230031334823751	-0.010744271958784512	-4.8085631244248203E-4	-0.0056587087692691294	0.005539352372899625	0.009067688871596532	-0.0025394436166097222	0.0020169279093502105
Ind13_ori_Cn00	0.012518524901146511	0.002721822956565159	-0.03620132468670188	0.004563086810366875	0.008410393919349567	0.008627326179424378	-0.004478535152888704	-0.005470168848481696	-0.01720024491822612	0.0033216257404249296	3.145069647970027E-4	-0.0021267108457476585	-0.0020505424941849445	0.0016579602922312982	0.008406456500489327	0.009696726082845716
Ind14_ori_Cn00	0.00971581458796789	-0.012777722880012322	-0.0059785142435733185	-0.006016891679786951	-0.0142649604968685	0.0119963616478791	0.013403044596892389	0.012140924844161247	0.01805992898828101	0.024114809994906884	0.002184239931364938	0.00814148022563176	0.003287620352436637	0.010720460962630476	-0.005757660913955806	-0.007446531050696316
Ind15_ori_Cn00	0.008106368448088506	0.011277844805815965	-0.008044815305003113	0.013442631434714745	0.01598341778318547	0.00243710674253665	0.006530128613024817	-0.008340337740031744	0.006307064396824926	0.0010578428001653307	-6.345973832338751E-4	0.005212301448164397	0.0037120647325482683	0.004902999143386989	-0.005012955887496798	0.0026701286065693225
Ind16_ori_Cn00	-0.00833549940956246	-0.0017897646992347414	-0.008353549904890671	-0.007918441938697904	0.014086420730702792	-0.010365022374463396	0.004342098522961925	0.011072045271591027	-0.024019165196096662	-0.006890276416368215	9.958342007961706E-4	0.009095820424480247	-0.006317783506233218	0.010090574416907153	0.0022821538712442823	-0.00365566286132771
Ind17_ori_Cn00	-0.0017759645699973224	-0.003404360849026294	-0.007272585006434884	0.0019184167713903301	0.006491964087652619	-0.010792073653365163	0.021417851302382836	-0.008932952742639213	-0.009689009418528132	0.001971688454224725	-0.00217172722851266	0.00742426571369644	-0.003537412161432975	-0.0016169303396058174	0.01484540643412341	-0.0028053184342368186
Ind18_ori_Cn00	-0.008373806177567174	-0.002230256469819349	-0.003107219129323214	-0.00687072486360195	-0.017507006285941464	0.016644385219586152	-0.014862166497910733	0.002737102201855525	-0.003447556712229955	7.263956753157151E-4	0.0028550092000534538	-0.009298874050487412	-0.006035999096868335	-0.013067619372825853	-0.0015414185704130743	0.008750131103589454
Ind19_ori_Cn00	-0.011056260196990991	-0.0070213157851825685	-0.006908473845304417	0.001838897909661014	0.010502709739544642	0.02514966524720371	-0.006053754698005011	0.006300411843847135	0.005559960320876691	-0.0028708119736017873	1.0751674987153877E-5	-5.037911593039175E-4	0.007905037196663696	-0.009241713176240876	0.00393059522953312	0.0036168196649242765
Ind20_ori_Cn00	0.03156115108076485	-6.598852723979469E-4	-0.0012277250906346472	0.017188991343989213	-0.021019616164763926	-0.006683508202031157	0.0019469536760562643	-0.029120074987093483	0.010794450999211457	0.003327881853322615	0.01036795878614618	-0.005885110505931395	-0.009909662877569923	0.002597278832071571	-0.008110624766315978	0.0017018745508867324
Ind21_ori_Cn00	0.003828365826327699	0.014921784465914082	0.005691230273511336	0.005986159430488784	0.01470216026979332	0.0027749478474559225	-0.0023079051671305983	0.012629615588128574	-0.0026866787901772544	0.003542100075487241	0.002827899428346566	5.171515078515091E-4	0.007620103169120037	-0.010479042634120847	0.011686072489054048	0.002959748609152565
Ind22_ori_Cn00	0.015251593446509221	1.8526695207725526E-5	0.006738137823013886	-0.01508474928265496	-0.011537970579629186	-0.004116960377383554	0.006309298101827536	-0.011004493092983837	-0.0012223060301060748	-0.0027043715435141657	-0.007492697364203376	-0.0047137057135893876	0.005733190168528748	0.011007522460753287	-0.0039998745461892115	-0.012095796135310009
Ind23_ori_Cn00	-1.0342933080314263E-4	0.012920033851241344	-0.008509677835349687	0.0019877379230268132	0.018269599902994402	0.006260256623173388	-0.008770147658909122	-0.013703512947455546	-0.007830020609711514	0.005886562682439141	0.00844353270323243	0.005501477324589664	0.010992298170250932	0.004841145042446701	-0.007210815340673908	4.741647736594926E-4
Ind24_ori_Cn00	-0.005923207331369806	0.0029399281004081406	-0.006667372923839268	-0.009290835433904717	0.005183271331724658	-0.008266716184938802	0.004684829093245695	-0.008680988192685568	0.010346986312188236	0.007728351828185002	0.00551948149538971	0.00125835517218008	-0.0024361121263695947	-0.008237492467383298	-0.01175437110855622	-0.004737507138719895
Ind25_ori_Cn00	0.006655243660535779	-0.004849102045355883	-0.004747971629050794	0.006383362483351532	7.136627214152026E-4	0.021894414801177018	-0.0023993765700044143	0.011671809103476323	-0.01187935093851964	-0.026391690567467374	0.004089170299218112	-0.011987673164973962	-0.010212843218390475	-0.001188148268395319	-0.006100084498125	-0.004083842661243574
Ind26_ori_Cn00	0.011515706871541315	0.01103040668928689	0.004542744647322192	-0.014114354886581217	0.0060839912960183665	-0.0075749430644320844	-0.0031236050971158317	-0.009765585064826571	0.004666063954986377	0.003745181782246928	-0.005233421204331824	0.004989684593353745	-0.0038806414273254222	-0.005810233292771244	0.016637557850158344	-0.007052172792357456
Ind27_ori_Cn00	-0.017593688687188365	-0.00949464490825812	-0.007151155868438211	0.006264496208983498	0.02359726733729661	0.002651661570177351	0.00768831577656991	-0.015074675425092483	-0.01144612021555078	0.010082899834479256	0.002303717225789337	-0.0012891097472149584	-0.013092798055186665	4.515532787140635E-4	0.003519699213956658	-0.013026388146809512
Ind28_ori_Cn00	-0.00635479591130142	0.009553804214815562	-0.010377125570656356	-2.612767031985972E-4	-0.001349305194475671	-0.016737565495914597	-0.013999957981751571	0.012344791310854255	-0.006070641560216314	0.009684121033007675	0.013285035012999125	0.0020810431076560038	0.0034915099532611443	0.0030352384813010056	0.007482390735835599	-2.899078978484287E-4
Ind29_ori_Cn00	0.016645415324098408	-0.0057098818159785425	5.767689021229582E-4	-0.006100980028124844	0.0077759181824364875	-0.0012549761227015996	-0.005608829735862728	0.0024955199965837928	0.0051928560298756385	0.008843314770182405	0.014961481243275728	0.005096782721760045	-0.00960592760856594	-0.006299231132575413	0.0037119069084761043	0.002976542623238228
Ind30_ori_Cn00	-0.006944582975678737	0.012371119744062407	0.0013649106745104262	0.012849099456657548	0.008433152720219755	-0.008337195847941336	9.250268657701437E-5	-0.003776000949527286	-0.003671367290998733	-0.013065747501438829	-0.018011262236252528	-0.005250655005555875	-2.7858266462629853E-4	0.009139677461272783	0.0039724666594017485	0.0045508386521647265
Ind01_ref_Cn00	-0.004781329422005303	0.011118277268454102	0.006222381653826574	0.015513964777349697	0.0016627543111810486	0.004240557379542523	-0.00964445414175188	-0.00714554239481372	-0.003927226240892414	0.004427477580913124	-0.0013674192730299308	0.002213813652732683	-0.0018365311385382921	0.00977498249213312	-0.0031148126350124166	0.014385623508068053
Ind02_ref_Cn00	0.011246821118639887	0.011258788340732202	-0.015611762793059402	-0.004546905969115605	-0.012488082646872303	0.006902302707466461	0.0024593173401574425	0.01201644521391876	0.004670775594888733	-0.025045640986922243	0.026586966967165303	-3.282274126978858E-4	-0.016145779578669882	0.011931707938259876	-0.003597014434657408	0.0041035748667901575
Ind03_ref_Cn00	-0.0228726042884784	0.00888855805245125	0.010862782493239569	-0.007269529852891125	-0.01847223291441057	0.016901304947709295	0.011651028398018216	-0.003089766288191795	0.004529730500337216	0.0018747686756173843	0.014830677431568155	0.018054935014962085	-0.011476914763842988	0.00633763111217485	0.011612209532711639	0.0017393843901664207
Ind04_ref_Cn00	-0.0011040876121460011	-6.683110173874294E-4	0.011115227751390212	-0.02161958237690225	0.017140526427319017	9.472933882474946E-5	-0.003473929199918975	0.004066442779267796	0.006335883713336365	0.0037518656236380336	0.018941003807173715	-0.01131115157686506	-0.008351288190382722	-0.005431990442565961	-0.004334732967355768	0.0032180108091910613
Ind05_ref_Cn00	-0.013496460345626286	0.018938223856844492	-0.007745908205047985	-0.006909056789131331	0.0026205709916921056	-0.0127316571992389	0.019125019365313464	-0.001817742712041279	-0.0032584059328493306	-0.00859288271800042	-0.0025812527632795867	0.007122217112679029	0.009059668136846048	-0.006413724870997673	-0.0029052056560596408	0.009639049674272874
Ind06_ref_Cn00	0.009669880761944027	-0.003976984481549199	-0.021040660804868074	0.013568560706289952	-0.004591311061811178	-0.002277621529745132	-0.005476789733091972	-0.005259272137712627	0.01371716362790937	1.4690421526166993E-4	-0.0011099710005855316	0.007507028955539639	-0.018007389235403508	0.0030891584366791254	0.005106802346039158	-0.0015179272086003465
Ind07_ref_Cn00	0.011054273865245805	0.02714648071969794	-9.383378917901773E-4	0.010438556172871283	0.007922507995764713	0.025600854479942252	0.015534252229320391	0.015117573296501043	-0.006393371892901436	0.012070936934631368	-0.005676715788573292	0.008386412750645045	-0.01653398234520507	-0.010027548626377666	-0.01466196780424852	-0.004702921875831048
Ind08_ref_Cn00	0.0014850051046039472	0.005573805781577415	0.011803582381103387	0.003544588406696136	-0.0026004860130973313	-0.0019451967666670835	-0.006568873568450132	-0.006501093368932474	0.009986084114299392	-0.0038068790537706893	0.00922941275485874	-0.007896505524348247	-0.012513375288235689	-8.641362422741935E-4	0.0011161709263398695	-0.002461421602634857
Ind09_ref_Cn00	0.004078526542243021	-0.0056709089868314895	0.00966994364436465	0.008367391901085977	0.004548101626645158	-0.0011613786187775886	-0.0022992992372573595	0.008734674596541139	-0.008357718483259603	0.002466262008381237	-0.008216709923744035	-0.008377874007162884	0.004446117240920535	-0.0030453899473150423	-0.00143040114892967	0.009783949064480215
Ind10_ref_Cn00	-0.020665936582802406	-6.391510395337302E-4	-0.002762126707469867	0.003553226694060201	0.001085240577747189	-0.008036058409773715	-0.027528540607811944	0.005109833175960271	-0.0016660537576544889	0.016625771319299883	0.0027507448403519194	0.004201797419043538	0.0012080317648900081	-0.005886236108167912	0.009126560058872267	-0.008607096411051597
Ind11_ref_Cn00	-0.021403329215927663	-0.016083861815904505	0.019092704363368775	-0.0033818436934808186	-0.021369724533976456	0.007340412478666054	0.018168931927608288	0.019001458168439275	0.025828320769729737	0.005638654603259439	0.002004770129099739	-0.009473825621849853	0.002962552730055102	0.011764793644317423	-0.01286993360926489	0.0015607722397203401
Ind12_ref_Cn00	0.012896464843003145	-0.031196808644587543	-0.008256796238761775	0.006013084182798756	0.01177103793545847	0.0049534800814062556	9.787242339145577E-4	0.0022435595013749476	-0.0032300313348235083	0.009802594096309597	0.004424901320994667	-0.00784774414336978	0.001057507213573811	-0.009067688871596435	0.003159781246333336	7.297633512143317E-4
Ind13_ref_Cn00	-0.0026459148706611335	0.012534788406859005	0.036201324686701335	-0.009394492749280984	-0.0018165883136617555	8.699095944080561E-4	0.009681492210366143	-0.005470168848480693	-0.01720024491822638	-0.003105427762139122	-0.0012200125427603635	3.097911816028725E-4	0.0029379674888737354	-0.001657960292231321	-0.0034230657640780928	0.01236841252526609
Ind14_ref_Cn00	-0.01563666114137134	0.0036279585797094694	0.005978514243574267	0.015415009507284229	0.0014385983990903945	0.01775313735102962	0.0028948940306096353	0.012140924844159538	0.01805992898828085	-0.02250047227003306	-0.008945597397250501	0.002412305112608478	-0.008442329766705083	-0.010720460962630447	0.001998454532812744	-0.009198242406534066
Ind15_ref_Cn00	0.006966721671390239	0.012015314479181048	0.008044815305002624	-0.019291262059183197	-0.00800132439571074	0.006815163804896692	-0.0014613730836425668	-0.008340337740029834	0.006307064396824718	-6.570512583442053E-4	-0.0010440444782558048	2.7673917342037856E-4	-0.006393037337218013	-0.00490299914338703	0.005673933274848884	2.5650477222280757E-4
Ind16_ref_Cn00	0.0017823793678153148	-0.008337081736112561	0.008353549904888923	-0.011045490744177135	0.011795172994033546	-0.00192031113812672	-0.01107248452421941	0.011072045271591181	-0.024019165196096502	0.005697185292027039	0.00400120914196639	0.010574766528045815	-0.0032897797043789333	-0.010090574416907316	-0.003631754456090755	-0.0023200122453107533
Ind17_ref_Cn00	-0.00237791988460053	-0.0030148333232016514	0.007272585006434519	-0.006768292203420493	1.2704831058786998E-4	0.012240335471234246	-0.020624436857822847	-0.008932952742639009	-0.009689009418527891	-7.77904383193421E-4	-0.0028282183943593203	0.0073542542913629825	-0.0036807539995758775	0.0016169303396056296	-0.01461010285859104	0.003847180548553206
Ind18_ref_Cn00	0.0013962477193052052	-0.008552494731186482	0.0031072191293243963	0.018763648525741763	0.0012757833866569857	-0.0035651937965433906	0.02202745889890035	0.002737102201854377	-0.003447556712230022	-0.0019378388036931456	0.0022188981455684396	-9.56213611004458E-4	0.011044817754691542	0.013067619372825828	0.005152399376123386	0.007238338635912815
Ind19_ref_Cn00	-0.0018752604674840598	-0.012962374901148089	0.006908473845303824	-0.01056864272023229	0.0014114703140392084	0.008436546588344224	0.024453594616184102	0.006300411843848282	0.005559960320876505	0.002556299617761014	0.0013065256409755303	-0.006544398252673349	-0.004462540769924594	0.00924171317624101	-0.0019946508657383054	0.004955030905132758
Ind20_ref_Cn00	-0.01353251298367095	0.028520392677211067	0.001227725090637534	0.014862817548800903	-0.022724047651086498	-0.0019570137560772035	-0.006680569411494812	-0.02912007498709353	0.01079445099921129	-0.007652811303803917	0.007746214957595422	0.004197654330602837	0.010733854952200451	-0.0025972788320714393	0.008054795809294978	-0.0019490704342074719
Ind21_ref_Cn00	0.012043490804053465	0.009605746498844703	-0.005691230273512291	-0.015822625903726118	-0.0012775487609563445	-4.511958079737298E-4	0.0035809473829455855	0.012629615588130168	-0.0026866787901774127	-0.004437584907199741	9.226745433797933E-4	-0.005692013977656467	-0.005092582337898214	0.010479042634120875	-0.009279739746929638	0.007694857521621865
Ind22_ref_Cn00	-0.006231652335368489	0.013920415046510943	-0.00673813782301368	0.015547290479644727	0.01090670366143916	0.0031009367606932327	-0.006865915561150585	-0.011004493092985988	-0.0012223060301057185	0.005797611061095755	-0.005462769006755579	-0.007419651943718324	1.9301838492659742E-4	-0.011007522460753042	-0.0015868564777780036	-0.012640773989402929
Ind23_ref_Cn00	0.011828301759098403	0.005198966227953941	0.008509677835348253	-0.018019353308322602	0.0036100261794192786	-0.004021050598511071	0.009996872262424046	-0.013703512947454274	-0.007830020609711967	-0.009066115268872714	0.004873440125450093	-0.005287376138086731	-0.011096870071829733	-0.004841145042446682	0.0067146855604847625	-0.002670896466300525
Ind24_ref_Cn00	0.005108592630238882	-0.004198790738323454	0.006667372923838284	-0.002142632038392448	0.010420895005046974	-5.019359437353174E-4	-0.009488639545459735	-0.00868098819268606	0.010346986312188127	-0.00938825772105583	0.0014327298842391138	0.0026949682717659854	5.052188097961634E-4	0.008237492467383348	0.008577370727059082	-0.009329411849504518
Ind25_ref_Cn00	-0.007150095385029257	0.004084384263553081	0.004747971629051002	-0.002604053886697988	-0.005871587045164555	0.009763926008159823	0.019743053368662652	0.011671809103477045	-0.01187935093851954	0.0216976510701477	0.015570953175162069	6.850224297830845E-4	0.015733315568701733	0.0011881482683952808	0.0037528442893561926	-0.006309117331759154
Ind26_ref_Cn00	0.005344203060679334	0.015024009788620035	-0.0045427446473235876	-0.0015479625456650515	0.015291624371255303	-0.006710078686220744	-0.004702288300055722	-0.009765585064827392	0.004666063954986537	-9.769353791110524E-4	-0.0063608711155834835	0.006128219995956472	-0.001549596692622229	0.005810233292771206	-0.018053496745967287	7.827691575250867E-4
Ind27_ref_Cn00	-0.001453109662152276	-0.019939273704560494	0.007151155868436846	-0.024388132693262853	0.0011375070444122639	0.007906719219222428	-0.0019040219934160455	-0.015074675425090622	-0.011446120215551032	-0.01003606531068752	-0.0024998750385055507	0.009533723532138555	0.009065940682963344	-4.515532787142205E-4	-0.008776492515990556	-0.010249304845931154
Ind28_ref_Cn00	0.011318730820218347	-0.0018828007512096958	0.010377125570656336	0.0013653181783444676	-1.5746839477788965E-4	-0.020808423702423633	-0.006569202785822175	0.01234479131085432	-0.006070641560216572	-0.014641280111722256	0.00747711656781184	-0.001474353095282866	-0.0037878311894905337	-0.003035238481301123	-0.006880711397983523	0.002953985167635619
Ind29_ref_Cn00	-0.012028273733789192	0.012844969157191903	-5.767689021240572E-4	-0.0055759960794359905	0.008160583839753752	-0.005402389022252258	0.001961664835460192	0.0024955199965836653	0.00519285602987544	-0.014648526441729677	0.009352583076527988	0.0107095759961446	0.001885741582679104	0.00629923113257529	-0.0020723652462669275	0.004282915031985801
Ind30_ref_Cn00	0.014130380160589203	-0.0012665673867790252	-0.0013649106745101626	-0.011913103484849375	-0.009710581188008664	-0.004410043397733897	-0.007075938706918558	-0.0037760009495255895	-0.0036713672909986826	0.01979329953672276	-0.010165855525434189	-0.003008294020258908	0.00431244169538303	-0.009139677461272729	-0.0016310389544891605	0.005816385108212641
Ind01_ori_Cn01	-0.005883029669527683	-0.010576727394020007	-0.006222381653828147	-0.009246811181171401	0.01256759077914071	0.010513628824700624	6.792875075918225E-4	-0.007145542394813719	-0.003927226240892391	0.004454775274955138	-0.0012756843055366559	-8.704369437507803E-4	0.002741561058739975	-0.009774982492133079	0.005592193987571567	-0.013615270392925944
Ind02_ori_Cn01	0.010048434697798599	-0.012340188827573713	0.015611762793061888	-0.006143178320131809	-0.011785072007165187	9.969844208403478E-4	-0.007259204261465033	0.012016445213919258	0.004670775594888324	-0.03550683591443884	-0.008568287361198062	-0.015086649239106038	0.005760811242665009	-0.011931707938260067	-6.356914940091772E-4	-0.005419754224587261
Ind03_ori_Cn01	-0.02365536562130493	-0.00652580788190228	-0.010862782493235634	-0.008719803868632458	-0.017833521066211652	-0.002554858132277807	-0.020368438123498745	-0.0030897662881897592	0.00452973050033689	-0.006538621403852699	-0.013442848686323363	-0.003854254015281845	0.02104388217218272	-0.006337631112174759	0.010550933223208457	0.005152346689398193
Ind04_ori_Cn01	-0.0010307071470185602	7.767186416850068E-4	-0.011115227751391553	0.02724039287411433	-0.004377783048665465	0.0031269742945382985	0.0015163078496698813	0.004066442779266062	0.006335883713336282	-0.007214151948704085	-0.01791072674522775	-0.01198860834015735	-0.007345708577118082	0.005431990442565995	-0.0017455072615013799	-0.005108689447049893
Ind05_ori_Cn01	-0.015345499201190419	-0.0174735920456921	0.007745908205048155	0.006597565820214702	-0.0033278496489245325	-0.02283995582938229	0.002489553870563794	-0.001817742712040399	-0.0032584059328495158	-0.005783646496472758	0.006859295330942188	0.011071579070744061	0.0031974521466600005	0.006413724870997557	0.0030731672491737133	-0.009586821245110767
Ind06_ori_Cn01	0.010023010710292933	0.0029769541175582977	0.021040660804867946	-0.012547260999101506	0.006910297991188787	0.0038117350228723925	0.004544607984046561	-0.0052592721377125685	0.01371716362790938	7.29859025502697E-4	8.490714183710057E-4	-0.01386868917882367	0.013721552801188686	-0.003089158436679004	0.0033455118736959626	0.004146213153599261
Ind07_ori_Cn01	0.00824743336875765	-0.028126646244809775	9.383378917879382E-4	-0.0012024180038074182	0.013049282695275003	-0.0019937174276227383	-0.029878785672213467	0.015117573296504344	-0.00639337189290185	0.013210733774333197	-0.0018463839708380428	-0.012172854530908696	0.013983064885248456	0.010027548626377471	-0.014743465617671939	-0.004440832764641913
Ind08_ori_Cn01	9.127319098603997E-4	-0.005695565951875781	-0.011803582381103166	-0.004311397761785863	8.593508112943614E-4	0.0049341721600803575	0.004752666147965355	-0.006501093368933086	0.009986084114299437	-0.008233533223149674	-0.005646531554227066	-0.014563209941653082	-0.0026176853889705153	8.641362422742331E-4	-4.764647451422409E-4	0.0026603411791274864
Ind09_ori_Cn01	0.004632016432869673	0.005228576408386299	-0.009669943644366033	-0.0022935658089615527	0.009243269525042548	0.0015057454434897922	0.002090049745345346	0.008734674596541257	-0.008357718483259488	0.006557347480936116	0.005531542667213213	9.734438809067777E-4	-0.009434465454419217	0.003045389947315027	0.0043700809361501055	-0.008869842126819325
Ind10_ori_Cn01	-0.020494879753886162	0.0027293502467637992	0.0027621267074694443	-0.001598170507262527	0.0033539555871679393	0.020731247640187998	0.019814493534846205	0.005109833175957208	-0.0016660537576542204	0.012416987812972626	-0.011393036592184966	0.0026979256528736873	0.003440296421419302	0.005886236108168011	0.00263634038987799	0.012264824356102292
Ind11_ori_Cn01	-0.01966390913433349	0.018169309012594965	-0.019092704363364448	-0.013481935711987863	-0.016921566206566676	-0.012744470906552684	-0.01488523443076822	0.019001458168441687	0.02582832076972976	0.003625226052707339	-0.004761435190377687	-8.131560432716621E-4	-0.009892869545327256	-0.011764793644317652	-0.009715433522865788	-0.008583795929187728
Ind12_ori_Cn01	0.015990401308689835	0.029729896418267048	0.008256796238759242	0.004624379143150102	0.012382634332316263	0.0014133124674148392	-0.004847413115507709	0.0022435595013753176	-0.0032300313348234797	0.0057885697615376545	-0.009064384305255052	-0.0019678654908102918	-0.007670261733254789	0.00906768887159652	0.0030164326154038927	0.00119075872878729
Ind13_ori_Cn01	-0.003902094625583837	-0.01220227206058355	-0.03620132468670036	0.005002071384808842	-0.008156946057132967	-0.008192188303855373	-0.005232216061671208	-0.005470168848480088	-0.01720024491822643	-0.0019331838913934024	0.0027193587906732554	0.002839177314377196	-8.165143718287613E-4	0.0016579602922312938	0.004194382871038951	-0.012128567926655242
Ind14_ori_Cn01	-0.01592373991059218	-0.002025280811633454	-0.005978514243575933	-0.00934537233437566	0.01234326129494677	0.005609196285025051	-0.017090676238494903	0.012140924844161544	0.01805992898828074	-0.013949012265976066	0.019791918097341703	-0.006917902856024607	0.005406918523587522	0.010720460962630476	-0.0035700546029947887	0.00870954614321055
Ind15_ori_Cn01	0.00571371587773099	-0.012659243411389548	-0.008044815304999486	0.007120730122180953	-0.019633369207769678	0.004436703897590592	-0.005375660657282535	-0.008340337740030202	0.006307064396824619	2.065605497299206E-5	0.001233417429770272	-0.005820893082961466	0.0026579531000187314	0.004902999143387085	0.004818877148408917	0.0030062828433386193
Ind16_ori_Cn01	0.002617768008446964	0.00811363659152854	-0.008353549904890272	0.016158419170533116	-1.8563848804664012E-4	0.008942878813854128	0.00680532342560004	0.01107204527158926	-0.024019165196096436	0.00258272049233761	-0.006465071516070161	9.234507997681149E-4	0.01103610330897783	0.010090574416907168	-0.004306973841203558	-1.4857179717852047E-4
Ind17_ori_Cn01	-0.002060280693907059	0.0032402108583517155	-0.007272585006434136	0.0046629974346661844	-0.0049073797028988085	0.02394444014902358	-0.0013627157078646359	-0.008932952742640547	-0.009689009418527763	8.949267228703371E-4	0.002793395903963223	-6.486440613913528E-4	0.008198308793223572	-0.0016169303396057517	-0.009852180246815445	-0.011453839884337246
Ind18_ori_Cn01	0.002255444328965444	0.0083670571110503	-0.0031072191293259957	-0.011726149756036086	0.014703725417262753	-0.021193206352258083	-0.006983377181581558	0.002737102201857115	-0.0034475567122301378	-0.002835708332942419	-7.984274920041588E-4	0.009876765580351533	-0.005035061605879577	-0.013067619372825771	0.00834854510735946	-0.003040157911951823
Ind19_ori_Cn01	-5.525077394650708E-4	0.01308566009403632	-0.0069084738453030975	0.008176164488191563	-0.006843887174507077	-0.017817537980352363	-0.018753371651749336	0.006300411843850519	0.005559960320876323	0.001426094763128937	-0.002491571936121645	-0.006594067450520213	-0.004388814540490938	-0.009241713176241026	0.001166960095965201	-0.005212405153231396
Ind20_ori_Cn01	-0.01635205294986166	-0.027002815972421837	-0.0012277250906346563	-0.02679801724847969	-0.004376295086945823	0.005027865444466955	0.0048146110513295716	-0.029120074987093226	0.01079445099921123	-0.010642856620854037	-0.0023019491673021493	0.011524575047880644	-1.418237634303784E-4	0.0025972788320714423	0.005529178978280145	0.006173069812749646
Ind21_ori_Cn01	0.011008461504113743	-0.010776354293537266	0.005691230273513877	0.009739364568907668	-0.012535246272801679	-0.0033861784279867364	-0.001249222746506028	0.012629615588129806	-0.00268667879017751	-0.004220082782038975	0.0016535989339452827	-0.006857778677842329	-0.0033621852411551637	-0.010479042634121069	-0.003279818760184943	-0.011600309950563471
Ind22_ori_Cn01	-0.007609752134556381	-0.013217530720472687	0.0067381378230104705	-0.002449800988750339	0.01883276137831279	0.007522492624922735	4.1074322227148527E-4	-0.011004493092985967	-0.0012223060301056786	0.007841052032025871	0.0014042942241466608	-0.002608235473878522	-0.0069487839781967545	0.011007522460753013	-0.008475329459081582	0.009511891036605793
Ind23_ori_Cn01	0.01124079219833162	-0.006370444497648803	-0.008509677835347354	0.01482806867145833	-0.010856231488906635	-0.010725298979142374	-0.0010364674404235595	-0.01370351294745439	-0.007830020609712062	-0.010255595159903345	8.761464723454407E-4	-0.012270348123705485	-7.317299636870013E-4	0.004841145042446703	0.00401604640990583	0.006007666880192409
Ind24_ori_Cn01	0.005507656085938042	0.003659683970644312	-0.006667372923840064	0.009134262364932729	0.005454463842277992	0.008190539099608894	0.004816771675408823	-0.008680988192687396	0.010346986312188356	-0.008644187104817978	0.003933208264897245	0.001480557401813249	0.0023078236092764037	-0.008237492467383253	0.0017743840215367858	0.012548337554879684
Ind25_ori_Cn01	-0.007527067387089128	-0.003339059055721325	-0.004747971629049627	-0.00257363119519456	-0.005884985432855419	-0.013025128463456652	-0.017761431133809506	0.01167180910347931	-0.011879350938519863	0.00965451992421024	-0.024900459629854103	0.014838418254480637	-0.00527520788393733	-0.001188148268395335	-4.8666924063295834E-4	0.007324749471229787
Ind26_ori_Cn01	0.0037947589712255163	-0.015488098037933105	0.004542744647321014	0.01232606846204522	0.00918139424179978	0.001082350166723644	0.008121895674575184	-0.009765585064828566	0.004666063954986615	0.002659684820532332	0.005860133167382386	8.65891762365025E-4	0.006261514328378931	-0.0058102332927713095	-0.014426139715137872	-0.010882461358991418
Ind27_ori_Cn01	5.742406531302887E-4	0.01998390380350936	-0.007151155868435203	0.01730358486949945	-0.017223846527542493	0.005332445989737929	-0.006140564170296845	-0.015074675425091439	-0.011446120215550897	-0.007036527557908728	0.007580188787577786	0.011983250596018341	0.005429997238239236	4.515532787141456E-4	-0.013041032661671888	0.003465045140438577
Ind28_ori_Cn01	0.011451235108463515	7.265125876446431E-4	-0.01037712557065639	-0.0010378942242737373	9.009248596258988E-4	-0.003755536516153274	0.021495135907845183	0.012344791310852594	-0.006070641560216412	-0.0163472383279269	0.0017441773214080555	-0.004064257870918607	5.6481220970165116E-5	0.0030352384813009284	-0.003992262972212362	-0.0063349865093506276
Ind29_ori_Cn01	-0.013267610367293682	-0.011560411619222671	5.767689021230055E-4	0.009784632697802241	0.001395644601119977	-0.0042299009754067935	0.0038912560713339184	0.0024955199965830967	0.005192856029875385	-0.017378680220012082	1.7779462300214423E-4	0.0057705859750521735	0.00921690711889688	-0.006299231132575359	7.218080729337153E-4	-0.004702876990842135
Ind30_ori_Cn01	0.014185995459456785	-1.7137459640485905E-4	0.0013649106745131745	8.787747613748293E-4	-0.015344222905327755	0.004248707600464519	0.007173972057356034	-0.003776000949526792	-0.0036713672909985877	0.022131084401537757	-0.0023096381375528182	0.0028665871673982067	-0.00440790928900658	0.009139677461272743	0.0019549085515980016	-0.00571567636881116
Ind01_ref_Cn01	0.012019375271803145	-0.001418385890908523	0.006222381653829092	-0.00631699491493944	-0.014266864766191706	-0.010472620982163497	0.001149796653987066	-0.0071455423948115935	-0.003927226240892807	-0.0010295189623880836	0.00451801769627187	4.835757944489773E-4	0.0028354844317801534	0.0097749824921333	0.014015721724771883	-0.004495304884084644
Ind02_ref_Cn01	0.004126986159586033	-0.015369426970927847	-0.015611762793060858	-0.008541543832192005	0.010181777401307148	-0.0013213200611894625	-0.007207228159354304	0.012016445213918685	0.004670775594888543	-0.010502168309681753	-0.03498364483232185	0.014146768985381003	0.007788636511719822	0.011931707938260167	0.005352307298300428	0.0010633184447976487
Ind03_ref_Cn01	0.019134019220674873	0.015363977338305985	0.010862782493236604	-0.012362658042057065	0.015531713983377904	0.0016394340990422665	-0.020462473640834616	-0.003089766288190439	0.004529730500337131	-0.013781127748879128	-0.005791741416480155	9.118322350756055E-4	0.021374489768555785	0.006337631112175205	-0.004299753697525565	-0.010926160644478915
Ind04_ref_Cn01	-2.6730512614100348E-5	0.0012903234288158742	0.011115227751389137	0.025653922508748206	0.010152844343950283	-0.0030558756074877884	0.0016549265860533414	0.00406644277926617	0.006335883713336285	-0.01827932328200892	-0.006221290961930619	0.012888003515628915	-0.005620100516430116	-0.0054319904425660665	0.004954245594090377	0.0021449834637566226
Ind05_ref_Cn01	0.023149213135397074	0.0022191655920591265	-0.007745908205048572	0.005724009445789915	0.004673133199729526	0.022928581217850852	0.0014634288841588272	-0.001817742712043432	-0.0032584059328489446	0.006531871825589297	-0.006151028343889045	-0.011407011312704858	0.0016381868824253275	-0.006413724870997447	0.00980026471429044	-0.0023035429357703787
Ind06_ref_Cn01	-0.008279109972449862	-0.006385870150635579	-0.021040660804866676	-0.010760472369349402	-0.009455062733536565	-0.003604228275172669	0.004710872971511637	-0.0052592721377117116	0.01371716362790931	8.878109763403391E-4	6.822082826321602E-4	0.011841342055923958	0.015504972400144392	0.0030891584366792794	-0.0038679646967627974	-0.003663656959475601
Ind07_ref_Cn01	0.017982404993980367	-0.023146522347542133	-9.383378917879898E-4	0.0016418150995830322	-0.013001308822421178	6.526298194165992E-4	-0.029938116452876074	0.01511757329650495	-0.006393371892902097	-0.0011192883843471558	0.013292095927157008	0.010125642361348532	0.015529837661282988	-0.010027548626377447	0.003258134085641259	0.015049097525864565
Ind08_ref_Cn01	0.004084554850304529	-0.004072955036125104	0.011803582381103721	-0.004024381152876658	-0.0017694605996080885	-0.004716213001193332	0.004969026599517447	-0.006501093368932305	0.009986084114299423	-0.006089466380834569	-0.007911560347129686	0.014785153648874646	-5.818867410916582E-4	-8.641362422742758E-4	-0.0026897391004755172	2.640784241416937E-4
Ind09_ref_Cn01	-0.006950414516267178	-6.96653102175729E-4	0.009669943644366175	-2.4492440287484036E-4	-0.009520424763080662	-0.0014105622409772052	0.002155433005903817	0.008734674596541854	-0.00835771848325972	0.005882748525299648	0.006244200513518329	3.384865247398511E-4	-0.009478510340368534	-0.0030453899473151295	0.009188349013637813	-0.0036532107996642875
Ind10_ref_Cn01	0.009779447254309523	0.018216801593472363	-0.0027621267074692314	-8.367674374815686E-4	-0.0036198048713329506	-0.019822386290589463	0.0207237010330667	0.005109833175960327	-0.0016660537576545977	-0.010695100570723716	0.01302296789984821	-0.003147084906495315	0.0030348474240029116	-0.005886236108168135	-0.012017244174228706	-0.003600284654621748
Ind11_ref_Cn01	-0.0032273683155680574	0.026577757734507313	0.01909270436336559	-0.01681580247155933	0.013613624817173464	0.012064550369606134	-0.015441449644585119	0.01900145816843938	0.025828320769729813	-0.0045555091621785745	0.003880833065038945	0.002171266886645989	-0.009685850024573507	0.01176479364431737	0.007786635213751857	0.010365303330782694
Ind12_ref_Cn01	-0.033465461224716365	0.004429738149240051	-0.008256796238759974	0.00718747578961828	-0.011093002625129017	-0.0016291399908328666	-0.0047792017045942626	0.0022435595013758788	-0.0032300313348237737	-0.008733374001375282	0.006276844849893946	0.0030080439600445653	-0.007325099397345389	-0.009067688871596681	-9.478970222641628E-4	-0.0031013325053334618
Ind13_ref_Cn01	0.012178402626732936	-0.003975964709185566	0.036201324686699794	0.0031240347467898495	0.009044163533382277	0.007949463403514946	-0.005594109912937475	-0.005470168848481499	-0.017200244918226228	0.0026092757360358545	-0.0020793730602496454	-0.0026992500716589906	-0.0012006967113003004	-0.0016579602922311512	0.012422892333404923	-0.003219744352116389
Ind14_ref_Cn01	0.010960234864591974	0.011727766488941756	0.005978514243576724	-0.006461641994185168	-0.014069089032431552	-0.0063695169037428015	-0.016822114958168894	0.012140924844163136	0.01805992898828076	0.018997350733063408	-0.01501318188437098	0.006105119488787728	0.006310282392550502	-0.010720460962630551	-0.008965138860631971	0.002868408809543507
Ind15_ref_Cn01	0.006922206737734735	-0.012041015188109752	0.008044815304999176	0.0027162808389859707	0.020707385212171102	-0.004673168117289604	-0.005171418444174029	-0.008340337740030615	0.006307064396824789	0.0012326946700227535	-4.7000842186495134E-5	0.005398163154662807	0.0034361818230132	-0.00490299914338696	-0.002614826988487069	-0.005042022741508231
Ind16_ref_Cn01	-0.008111314260808867	0.0026249550563472545	0.008353549904888716	0.01573766482695455	0.003668089084709775	-0.008628897311917905	0.007199280490898632	0.011072045271590124	-0.02401916519609664	-0.006313741408810438	0.00293330262197891	-0.0024383504671766057	0.01080290630456673	-0.01009057441690724	-1.933123134846785E-4	0.004305197741937646
Ind17_ref_Cn01	-0.0014219623037682544	0.0035667556898294423	0.007272585006433763	0.003494173166188782	0.005797988833105231	-0.023981453993239647	-2.8822304002261944E-4	-0.008932952742637838	-0.00968900941852823	0.0028382611685626616	7.404242396188059E-4	-4.895006769677994E-4	0.008209348041998797	0.001616930339605881	0.010636807517288047	0.010729129953167037
Ind18_ref_Cn01	-0.008104801562592523	0.003067061370698654	0.0031072191293268483	-0.008276963440301276	-0.01688768798430356	0.020858935885536636	-0.007926181052227135	0.002737102201855254	-0.003447556712230005	-9.527027606259838E-4	-0.00278766670522211	-0.009086985950230273	-0.006350514155919865	0.013067619372825773	0.003692385451832872	-0.008081278068121941
Ind19_ref_Cn01	-0.010288115724029925	0.008105210654127892	0.006908473845302202	0.00650669050876051	0.00844697792222259	0.016959160857290774	-0.019533060973809163	0.006300411843847948	0.005559960320876579	-0.002409634204660953	0.0015605575881778462	0.007136872798514969	-0.0034363447543353533	0.009241713176240927	0.005288508073251008	-7.50097131156321E-4
Ind20_ref_Cn01	0.03146564107620866	-0.0025406963177036163	0.0012277250906373451	-0.027111011317049932	-0.0015095537435331062	-0.004807035944065831	0.005035108334062976	-0.02912007498709254	0.010794450999211355	-0.002882013284551051	-0.010500636478260628	-0.011394618234444528	-0.001731652189492221	-0.0025972788320715963	-0.0057153424144362145	-0.006001122576042137
Ind21_ref_Cn01	0.0022970750882859866	-0.015232842235976962	-0.00569123027351445	0.006804923270301852	0.014341570367682644	0.0033267893072347616	-0.001399726659686186	0.012629615588128557	-0.0026866787901773047	0.0014197328596078304	-0.004304398532775236	0.007256312664311919	-0.0023831375343976923	0.010479042634120968	0.011303811965690915	0.004189061600538369
Ind22_ref_Cn01	0.015171259229186196	-0.001563438293273834	-0.006738137823010396	0.0016718372025332725	-0.018917700346109935	-0.00749652567654278	7.474677702867156E-4	-0.011004493092983961	-0.0012223060301060104	0.001832091204308912	0.007752262963548218	0.0035426671471152295	-0.006522116262961872	-0.011007522460753368	-0.010153803159431372	0.007694645016617258
Ind23_ref_Cn01	-0.001411714052723834	-0.012843092920984135	0.008509677835346185	0.012136051033863508	0.013800204635065072	0.010668070636903094	-0.001516104163001214	-0.013703512947456397	-0.00783002060971155	3.1253468197437037E-4	-0.010288206199206642	0.012253859453743146	9.694329809682116E-4	-0.004841145042446716	-0.005670406970936677	-0.0044796400406539654
Ind24_ref_Cn01	-0.00619055575968253	-0.0023247756262109124	0.006667372923839237	0.010096075823737252	-0.003354873726312376	-0.007966434921853803	0.005179009051076457	-0.008680988192686187	0.010346986312188163	0.003453348384015757	-0.008846834625829445	-0.0017850164596363695	0.002081301580844293	0.008237492467383199	-0.012368193027568029	-0.002763515022557609
Ind25_ref_Cn01	0.0071122282235691016	0.004149972111140784	0.004747971629049739	-0.0037829165982954482	0.005190970341286475	0.012216022761454849	-0.01832733464806849	0.011671809103477659	-0.011879350938519741	-0.024333666545901918	0.011005240441617272	-0.013967962183144677	-0.007273410957996494	0.0011881482683951282	-0.007340278029438228	-9.549982514996482E-5
Ind26_ref_Cn01	0.010339072613311396	-0.012140220507841037	-0.004542744647321961	0.014016916443468721	-0.006305237296975736	-7.172617806559396E-4	0.008162242753687283	-0.009765585064828134	0.0046660639549864664	0.005997143665849694	0.0023343847016256613	-0.001722119896547214	0.006081992542789047	0.005810233292771391	0.009704646348699443	0.015243402230385037
Ind27_ref_Cn01	-0.016541362730084243	0.011228066734189029	0.007151155868433512	0.013179176344075744	0.020551988941024755	-0.005602291025272936	-0.005895408707732504	-0.015074675425091891	-0.011446120215550776	0.0071829879449764635	-0.007441549993842221	-0.012618196706718305	0.003723476430007716	-4.5155327871408734E-4	-0.004487912109712144	0.01272531789793743
Ind28_ref_Cn01	-0.007289918690921575	-0.008860908053302221	0.01037712557065678	-8.190307193437977E-4	-0.0011036660293014598	0.0047151153560794894	0.02130522493192144	0.012344791310851866	-0.00607064156021624	8.452671610787004E-4	-0.016418278804581264	0.004017534582986983	6.170883600819853E-4	-0.0030352384813010272	0.005998581896566773	0.004481878282945237
Ind29_ref_Cn01	0.017138206467850258	0.003994306038538363	-5.767689021237139E-4	0.00985527095465741	7.48662336317623E-4	0.004400046092346342	0.003697773716666866	0.002495519996582695	0.0051928560298755404	-7.753113144127331E-4	-0.017362287564810102	-0.006987888113645163	0.008331894085081544	0.006299231132575508	0.004745295843083485	-3.467365668056208E-4
Ind30_ref_Cn01	-0.008162069612850046	-0.011603984490811818	-0.0013649106745129225	-0.0024530582519021993	0.015172340849796885	-0.003922920976946255	0.007357178967686766	-0.003776000949527137	-0.0036713672909985994	-0.0010927606321328555	0.022224427986233444	-0.0022305370504118807	-0.004761479891288165	-0.009139677461272706	0.005852656739150155	-0.0014956713849562041
Ind01_ori_Cn02	-0.006218199777360131	0.010383216842038719	-0.006222381653828217	0.015507258469688971	0.0017241779973196584	-0.004668534174301439	-0.00944471340194766	-0.007145542394813208	-0.003927226240892435	-0.0011226126216733999	0.004495790709030078	-0.001939043051019826	-0.002124601035050433	-0.009774982492133225	-0.014587267033453597	0.0019646531403356956
Ind02_ori_Cn02	-0.01571113436107507	-0.0025321053027756155	0.015611762793059803	-0.0071345825835677935	0.011212684488798488	-0.006785147512108331	0.002766188295107546	0.012016445213918507	0.004670775594888881	0.025173772478941737	-0.02646567822931034	0.0025543157369980994	-0.015945827120383404	-0.011931707938260061	-0.0043757990937557615	0.0032604020950751543
Ind03_ori_Cn02	0.006176167404708514	0.023749051504810693	-0.010862782493238696	-0.011084380347946645	0.016468332199358372	-0.016362155784223027	0.01239679110736544	-0.003089766288190488	0.004529730500337238	0.01491115916351263	0.0010588121016962982	-0.016297409547716146	-0.01385982297596338	-0.00633763111217501	-8.134034894805861E-4	-0.011713549549630487
Ind04_ori_Cn02	0.0011880116488016026	5.042592523374096E-4	-0.011115227751388405	-0.017411467769457952	-0.02140198071372106	-2.5032602949860857E-4	-0.003466193100884076	0.0040664427792688855	0.006335883713336295	0.019118220335960587	0.002707724518274956	0.012355874406660161	-0.006709585090039383	0.005431990442565883	-0.003551501210439956	0.004065998354475403
Ind05_ori_Cn02	-0.007459825006340032	0.02202638816483079	0.007745908205048635	-0.006180785246052827	-0.004049734778981183	0.013575994810689145	0.018535205034277615	-0.001817742712042771	-0.003258405932849099	-0.003048500760419428	-0.008438432457925735	-0.008304864321764954	0.007989542661942477	0.006413724870997577	-0.009839014364393054	0.0021319697146929975
Ind06_ori_Cn02	-0.0024333874634404305	-0.010168658956296147	0.02104066080486681	0.01225812410763998	0.007411097777543561	0.0020298784529907787	-0.0055733633543268695	-0.00525927213771325	0.013717163627909434	-0.0011002469306878972	2.075407480814106E-4	-0.00494886871578719	-0.018871413546645906	-0.0030891584366792594	0.0019179699836742257	-0.004970404848082601
Ind07_ori_Cn02	-0.028482106855642918	0.0069208363090416305	9.383378917891385E-4	0.011902219317178782	-0.005483316810369676	-0.024878928712553625	0.01666600277639775	0.015117573296504335	-0.006393371892902229	-0.005006351463280007	0.012364023036624665	-0.006023262147937178	-0.017533533702964187	0.010027548626377242	0.0035258588206977613	0.014988632147047447
Ind08_ori_Cn02	-0.005388870758184108	0.002057333955154107	-0.011803582381103699	0.0028999185142365652	0.003304104581875392	0.0016488435398040338	-0.006649451511259043	-0.006501093368932916	0.00998608411429954	0.009006806380805968	-0.004307183157037403	0.00954858701679011	-0.011303267075632253	8.641362422741044E-4	0.002542155416429474	-9.175400162626692E-4
Ind09_ori_Cn02	0.0022120717788555342	-0.006625732105805367	-0.009669943644365428	0.009151689127194801	-0.002635348506710294	0.0010571634528989144	-0.002349038678366079	0.008734674596541309	-0.00835771848325958	-0.008069130212391942	0.002913058166325747	0.007683764814200233	0.005560259857233409	0.0030453899473149577	-0.009866549077457943	6.503199561097211E-4
Ind10_ori_Cn02	0.0126111265264662	0.016384411390991	0.0027621267074692795	0.003703695995283242	-2.9292153471772346E-4	0.006794230944206426	-0.02786103387597138	0.005109833175959732	-0.0016660537576543896	0.0036581652085917907	0.016449945180608605	-0.00432834692393503	6.163239422003422E-4	0.005886236108168105	0.009303479270399841	-0.008415549928708507
Ind11_ori_Cn02	0.02556703774128331	0.007944790341744059	-0.019092704363368063	-0.007913538350711293	0.020136481922052894	-0.006518755705054866	0.018479652778250567	0.019001458168439476	0.025828320769730087	0.0023109108069862983	0.005520255451294293	0.008974054364214229	0.004242220981949957	-0.011764793644317444	-0.002576068574144886	0.01270571020417501
Ind12_ori_Cn02	0.017751644895754266	-0.028713041959166904	0.008256796238761487	0.008411486325984548	-0.01019614698085512	-0.004904639134374255	0.0011997420574886134	0.00224355950137629	-0.003230031334823768	0.0049557021972471684	0.009545240617697475	0.0076265742600792755	0.0021309093603548456	0.009067688871596511	-4.769889987940425E-4	-0.0032076866381372006
Ind13_ori_Cn02	-0.008616430275562368	0.009480449104018093	-0.036201324686700585	-0.009565158195180352	-2.534478622268936E-4	-4.3513787556957387E-4	0.009710751214559782	-0.005470168848480792	-0.01720024491822629	-0.0013884418490307077	-0.0030338657554706892	-7.124664686298599E-4	0.002867056866013715	0.0016579602922311984	-0.0126008393715282	0.0024318418438097184
Ind14_ori_Cn02	0.006207925322624002	0.014803003691645694	-0.005978514243575752	0.015362264014163296	0.0019216992019205335	-0.017605557932902107	0.0036876316416035526	0.012140924844161866	0.018059928988280585	-0.01016579772893079	-0.02197615802870706	-0.001223577369607249	-0.008694538876024348	0.010720460962630515	0.009327715516950894	-0.001263015092514107
Ind15_ori_Cn02	-0.013820084325819236	0.0013813986055734103	-0.008044815305000676	-0.020563361556897593	0.003649951424580793	-0.006873810640128649	-0.0011544679557430944	-0.008340337740029378	0.0063070643968246	-0.0010784988551380491	-5.98820046536551E-4	6.085916347967658E-4	-0.006370017832567157	0.0049029991433869845	1.940787390881998E-4	-0.005676411449907673
Ind16_ori_Cn02	0.005717731401115362	-0.006323871892293668	-0.00835354990488826	-0.008239977231834582	-0.013900782242657167	0.0014221435606123053	-0.011147421948561017	0.011072045271591696	-0.0240191651960967	0.004307555924031281	0.005469237315273764	-0.010019271224248498	-0.004718319802744878	0.010090574416907219	0.002024819969959077	0.0038042346585066473
Ind17_ori_Cn02	0.0038362452639047074	1.641499906745078E-4	-0.0072725850064340545	-0.006581414206058315	-0.0015845843847566467	-0.01315236649565948	-0.02005513559451897	-0.008932952742637406	-0.009689009418528143	-0.0028666151770945156	-6.21668675450542E-4	-0.00677562165230544	-0.004660896631790713	-0.0016169303396057532	-0.004993226187307562	0.014259158318574217
Ind18_ori_Cn02	0.006118361848601661	-0.006136800641230947	-0.0031072191293257732	0.018596874619638017	0.0028032808686781607	0.004548821132672794	0.021845543679492246	0.002737102201853896	-0.003447556712229834	0.002109312657627	-0.002056581708049421	-5.778915298645647E-4	0.011071060702748147	-0.01306761937282576	-0.006807126536946012	-0.005709973191637543
Ind19_ori_Cn02	0.011608767936456179	-0.006064344308853869	-0.00690847384530253	-0.010015062397852789	-0.0036588225650391174	-0.007332127266850262	0.024807126349754897	0.006300411843849638	0.005559960320876422	0.0014447172104731256	0.0024808202611342456	0.007097858609823508	-0.0035162226561727236	-0.009241713176241189	-0.005097555325497932	0.001595585488307358
Ind20_ori_Cn02	-0.015209098130902217	0.02766270124481934	-0.0012277250906388287	0.00960902590448656	0.025395911251705965	0.0016556427575584167	-0.0067615647273882445	-0.029120074987094877	0.0107944509992116	0.007314974767531433	-0.008066009618843599	-0.005639464541949412	0.01005148664099988	0.0025972788320717576	0.0025814457880361076	-0.00787494436363619
Ind21_ori_Cn02	-0.014836827330441543	-0.00414543017237688	0.005691230273513873	-0.01572552399939423	-0.002166913996988977	6.112305805335516E-4	0.0035571279136373595	0.012629615588129917	-0.0026866787901774093	6.779827065522374E-4	-0.004481498362291736	0.006340627169990372	-0.004257917927965185	-0.010479042634121078	-0.008406253728868548	0.008640561341410714
Ind22_ori_Cn02	-0.007641841311952433	0.013199004025265307	0.006738137823012011	0.017534550271404353	-0.00729479079868292	-0.003405532247541169	-0.00672004132410016	-0.011004493092985014	-0.0012223060301059777	-0.005136680488511551	0.00608840314005651	0.0073219411874677195	0.0012155938096677656	0.011007522460753157	0.012475204005270786	0.0025839050987044596
Ind23_ori_Cn02	-0.011137362867527988	-0.006549589353592575	-0.008509677835346438	-0.016815806594487875	-0.00741336841409149	0.004465042355966656	0.009806615099331503	-0.013703512947454668	-0.00783002060971195	0.004369032477464601	-0.00931967917557796	0.006768870799115502	-0.010260568206564196	0.004841145042446429	0.003194768930768333	-0.006481831653851643
Ind24_ori_Cn02	4.1555124543189834E-4	-0.006599612071052622	-0.006667372923838102	1.5657306897002427E-4	-0.01063773517400549	7.617708532808649E-5	-0.009501600768655583	-0.008680988192685667	0.010346986312188085	9.158352766330881E-4	-0.009452689760286966	-0.0027389125739935628	1.282885170933162E-4	-0.008237492467383194	0.009979987087019837	-0.007810830416159726
Ind25_ori_Cn02	8.718237265531708E-4	0.008188161101077346	-0.004747971629050694	-0.003809731288156051	0.005171322711440179	-0.008869286337717736	0.020160807703814662	0.01167180910347794	-0.011879350938519601	0.016737170643257686	0.020811289330635693	-0.002850745089507014	0.015488051102327698	-0.0011881482683951273	0.006586753738758236	-0.0032409068099859143
Ind26_ori_Cn02	-0.015310465842766659	0.004457691348646312	0.004542744647323554	0.0017882864245352265	-0.01526538553781796	0.0064925928977067	-0.004998290577460474	-0.009765585064827649	0.004666063954986372	-0.006404866602779051	-6.267119630505873E-4	-0.005855576355719108	-0.0023808729010534805	-0.005810233292771368	-0.0022114181350200296	0.017934634151349015
Ind27_ori_Cn02	0.01701944803405887	-0.010489258895251046	-0.0071511558684343775	-0.02356808107848567	-0.006373420809757397	-0.0079841075599178	-0.0015477516062742404	-0.015074675425089466	-0.011446120215551329	-0.003046372276570044	-0.009883906013367517	-0.010694140848803907	0.007662800816947423	4.5155327871436923E-4	0.009521333447715526	0.009561343006371523
Ind28_ori_Cn02	-0.005096439197162284	-0.010280316802460474	-0.010377125570656403	0.0012991709274727775	4.4838033484775983E-4	0.020493102012070705	-0.007495177926092567	0.012344791310851451	-0.00607064156021608	0.006663117294919593	-0.015029212334407335	0.0019832147632623393	-0.0035479911742317726	0.0030352384813009618	-0.0034901277636230155	0.0066248944071990515
Ind29_ori_Cn02	-0.0033778049568048475	0.01727029343520118	5.767689021244547E-4	-0.0036836526696770555	-0.009171562783556235	0.00548487709810893	0.0017175736645286919	0.0024955199965833457	0.00519285602987555	0.00853536544982995	-0.015139275866277817	-0.01086736869681245	3.8902048966893264E-4	-0.006299231132575386	-0.004433714981409406	0.0017263343676038553
Ind30_ori_Cn02	-0.007241412483778006	-0.012199745147657768	0.0013649106745114515	-0.013727874218032647	0.006911070185107698	0.004088488247476543	-0.007266474743933587	-0.003776000949526572	-0.0036713672909986	-0.009065336900098494	0.020320900373805753	0.002384067838158016	0.004686491953632197	0.009139677461272717	-0.005927375210999576	0.001164837716645982
Ind01_ref_Cn02	-0.007238045849797611	-0.009699891377545587	0.0062223816538266655	-0.009196969862410474	0.012604110455011636	0.006232063602619859	0.008494657487764009	-0.0071455423948137056	-0.003927226240892434	-0.0033979586185249053	-0.003150598423241652	-0.0026973894471814647	-9.989532932423869E-4	0.009774982492133105	-0.010900909089759287	-0.00989031862398347
Ind02_ref_Cn02	-0.015373807278226173	0.0041106386301951545	-0.015611762793060951	0.013088449801307344	0.002306305245561397	-0.005580982646274684	0.004747910819198283	0.012016445213917988	0.004670775594888956	0.035547809296603845	0.008396677865156549	-0.013818541572683096	0.008357143066949492	0.011931707938260054	-0.0017552928636428381	-0.005166893311587705
Ind03_ref_Cn02	0.0037385850678036394	-0.024252535390756703	0.010862782493236996	0.01963218789494871	0.002940518931035081	-0.018540739046751874	0.008811445242815784	-0.003089766288191138	0.00452973050033711	0.011906359073262094	-0.009038936015088213	-0.018966767250038142	-0.009897575004712993	0.006337631112175043	-0.007312455835185841	0.00918677625431312
Ind04_ref_Cn02	0.0011308181247599433	-6.220124114283908E-4	0.01111522775139395	-0.00403434013184443	-0.027293370771266232	0.002961146268664001	0.0018190026138654573	0.004066442779268108	0.006335883713336152	0.014527457658371146	-0.012719712845243026	-0.0015768519387640459	0.013971388706812733	-0.005431990442565957	-6.19512626734187E-4	-0.005362994272947583
Ind05_ref_Cn02	-0.009652752789770706	-0.02115738944890368	-0.0077459082050473065	0.0011850473433403389	-0.007293704191424007	-0.010196924018611863	-0.020588448249472566	-0.0018177427120403078	-0.0032584059328493336	0.0020610108924115048	0.00873228110716858	0.004284794200025538	-0.01069785501927137	-0.006413724870997693	-0.006895059058230424	-0.00733550673850254
Ind06_ref_Cn02	-0.0013907707894940235	0.010362854632184353	-0.02104066080486916	-0.002808088336943786	0.014046373795340928	0.005881849804916482	7.659167615798455E-4	-0.005259272137713354	0.013717163627909541	-0.0010347151916017393	4.277627179531207E-4	-0.019348371011463812	0.0025024168352589127	0.0030891584366793913	-0.0012388376492759238	0.005181584168076053
Ind07_ref_Cn02	-0.02903667885922622	-0.00399995837215562	-9.383378917888611E-4	-0.012080371272452508	0.005078800826657519	-0.026253484299355263	0.014403864223556656	0.01511757329650505	-0.006393371892902358	-0.010951648550283927	-0.007615380138583958	-0.018512055111993914	0.0010041446839220685	-0.0100275486263773	0.011403833718607813	-0.010346175650033325
Ind08_ref_Cn02	-0.005569559954908299	-0.0015008507454520857	0.011803582381102955	4.797927461808909E-4	0.0043699466127078155	0.006661409767859169	0.0015998469689317946	-0.006501093368933413	0.009986084114299557	0.009896345434605292	-0.0013178524077291222	-0.006888648124526783	0.013095262029327355	-8.641362422740072E-4	0.0015735681741360422	0.002197343178493565
Ind09_ref_Cn02	0.0028718879740239458	0.006367562089007447	0.009669943644365103	-0.008122467498208875	0.004972323136439017	0.0025719408597571613	1.4386623135389674E-4	0.008734674596541587	-0.008357718483259599	-0.008349010533680389	0.0019725094102256945	0.008039387482422663	0.005032393099447831	-0.0030453899473151568	-0.007757947864707808	-0.006130738264815714
Ind10_ref_Cn02	0.01088648932849312	-0.01757765055393858	-0.0027621267074695866	-0.0027164592565785714	0.0025345642935853127	0.027858444700364356	0.006804839574745593	0.00510983317595745	-0.0016660537576542959	-0.005930670748576009	-0.015773712740200493	-0.0010547125125489297	-0.004242879188892922	-0.005886236108168037	0.002890684115356714	0.012207381065673848
Ind11_ref_Cn02	0.024630697531495237	-0.010493895918602563	0.019092704363365232	0.020197646165044283	0.007756099716809435	-0.019404962848269005	-0.002727482283022017	0.019001458168440063	0.025828320769729587	-0.0010831454410811093	-0.005885603194138883	0.007302558735203506	0.006723297294517953	0.011764793644317486	0.0050832983955134	-0.011926075570502584
Ind12_ref_Cn02	0.02056899638171334	0.026767070495347597	-0.00825679623876016	-0.01320055997241772	-6.780353103313188E-4	-0.0033243400905728663	0.0038004774706798567	0.002243559501376496	-0.0032300313348236063	-0.0010692200949339152	-0.010701746170888914	0.004839700183324782	0.006267592183771761	-0.009067688871596629	-0.0022118842240688563	0.0023715691541194464
Ind13_ref_Cn02	-0.009532487756071779	-0.008558823697672758	0.036201324686701154	0.006270458002494648	-0.007227575219710777	-0.008819372997922962	-0.004087382297429776	-0.005470168848480152	-0.017200244918226464	4.961520261035877E-4	0.003299385603010363	0.002389458890055985	-0.0017372707775735225	-0.0016579602922313045	-0.00899982656932682	-0.009148668173149412
Ind14_ref_Cn02	0.004676426276779142	-0.0153557250686511	0.005978514243574387	-0.008953367513097131	0.012630490633343506	-0.011383620447284762	0.013927220927559748	0.012140924844161922	0.018059928988280773	0.0035031215369696906	0.023958779281621222	-0.008517424601396704	0.00213204737415463	-0.010720460962630397	0.006966684327819826	0.006329833596991014
Ind15_ref_Cn02	-0.013888928409124814	2.5700708928774654E-5	0.008044815305001781	0.01657498122019696	-0.012706060816459197	-0.002141995687608489	0.006632791527815505	-0.008340337740030832	0.006307064396824611	-5.756434116783737E-4	0.0010910453204424743	-0.005674902328083445	0.0029568555142046355	-0.004902999143387023	-0.003059106286361263	0.004785517969285388
Ind16_ref_Cn02	0.006328934892993427	0.005712126679765765	0.00835354990489131	-0.004692174082774964	-0.01546326207873963	0.010549208450047901	0.003873204033321353	0.01107204527159054	-0.02401916519609679	6.16556116784191E-4	-0.0069345117639455466	-0.008136416060869834	-0.007513126600187737	-0.010090574416907387	0.003825066769575689	-0.0019851854966265615
Ind17_ref_Cn02	0.0037998821883691355	-5.519223666275636E-4	0.007272585006434941	0.0032741190372315176	-0.005925037143691769	0.011741118522004273	0.020912659897844427	-0.008932952742640289	-0.009689009418527976	-0.0020603567853687598	0.0020877941547405164	-0.006864753614395536	-0.004528594042423122	0.001616930339605744	0.003973295341303323	-0.014576310501719996
Ind18_ref_Cn02	0.00670855384328732	0.0054854333604880045	0.0031072191293239205	-0.010486685085439653	0.015611904597647538	-0.017293742088992203	-0.01410127784667298	0.0027371022018570492	-0.0034475567122300294	0.0028905415643194926	5.687685596534361E-4	0.010043199561234346	-0.004694303598771982	0.013067619372825643	-0.00884478482795604	8.42939432209756E-4
Ind19_ref_Cn02	0.012163376191514011	0.004857164247020308	0.006908473845304282	0.004061952211473115	-0.009858448236259516	-0.02539570744563392	-0.00492053364237453	0.006300411843851191	0.005559960320876145	-1.46665413100008E-4	-0.002867083229153462	-5.924745458418517E-4	0.007898885524259543	0.009241713176241048	-0.0032938572075126697	-0.00420493377397609
Ind20_ref_Cn02	-0.017933128092536776	-0.025979696359507476	0.0012277250906332867	0.01224819376824529	0.024233601394616684	0.006764049700137095	0.0016454610774295705	-0.02912007498709546	0.010794450999211638	0.010534824588354872	0.0027544215206651615	0.007196963903841418	-0.009002202762708291	-0.002597278832071872	-0.0023394533948586267	0.007950193010249348
Ind21_ref_Cn02	-0.014340565892339632	0.005627095737132243	-0.005691230273512165	0.00901770263342506	-0.01306402160672685	-0.002875593499258289	-0.0021812207232583666	0.012629615588129731	-0.0026866787901774158	0.003017852047592226	0.0033817239893951918	-0.0015642986866556906	0.007475719872295479	0.0104790426341209	-0.002024072218761255	-0.011883919122159903
Ind22_ref_Cn02	-0.008939606893817226	-0.01235697675323737	-0.006738137823012074	-0.017219127682180157	0.008010996684667785	0.0043955889158476015	0.006118447790862866	-0.011004493092984974	-0.0012223060301059718	-0.007629702265404228	-0.002289493956792469	0.0038769847966027074	0.006329097878035193	-0.011007522460753122	0.01174065963720989	0.0049461289727857835
Ind23_ref_Cn02	-0.010416587706374152	0.007644126693030441	0.00850967783534922	0.005883302274458187	-0.017410230814483188	-0.006647020038394298	-0.008480768099424298	-0.013703512947454019	-0.007830020609711975	0.00875358058689856	0.005414766073756552	-0.006966483315656779	0.010127437090861545	-0.004841145042446464	-0.0010442785895478223	0.007150536506954764
Ind24_ref_Cn02	0.0010819631294437654	0.006523566364534498	0.006667372923840153	-0.007953443785345366	-0.0070660212787339435	0.00846837086558753	0.004309630494382114	-0.008680988192686314	0.010346986312188274	0.005934909337040122	0.007414104741590396	-9.099518121297361E-4	-0.0025865203906407794	0.008237492467383263	0.003790822300509231	0.012092926872062332
Ind25_ref_Cn02	3.7867161459967814E-5	-0.008234356374693603	0.004747971629050267	0.006386970484995423	6.806167038806367E-4	-0.021979948769611832	-0.0014157187205932663	0.011671809103478892	-0.011879350938519937	0.0026360154757548654	-0.026576193616779504	0.01328293975336122	-0.008459904610705395	0.0011881482683951147	0.003587433740082335	0.006404617156909521
Ind26_ref_Cn02	-0.015683275673990495	-0.0028837892807791502	-0.004542744647320886	-0.012468953897805392	-0.008986387074281961	0.007427340466874868	-0.003459954453632586	-0.00976558506482727	0.004666063954986345	-0.005020208286738349	0.004026486413957819	-0.004406100099409393	-0.004532395850167031	0.005810233292771393	0.008348850397268187	-0.016026171387910026
Ind27_ref_Cn02	0.01799447239223702	0.008711206970371583	0.007151155868437603	0.01120895634918603	-0.021689495985436555	-0.0023044281939517464	0.007799430701147079	-0.015074675425090864	-0.011446120215551202	0.0028530773657114363	0.00994142503234809	0.003084473174579726	-0.012789417112971355	-4.5155327871425083E-4	0.01326440462570291	-0.002476013052006332
Ind28_ref_Cn02	-0.004028812129297017	0.010743708804512116	0.010377125570656044	-5.462874589980812E-4	0.001261134424083273	0.016093308346347052	-0.014736022146098404	0.012344791310852051	-0.006070641560216076	0.013796012950643768	0.008941162236769457	-0.0025431814877044513	0.00317074282940837	-0.003035238481300954	8.821295014170135E-4	-0.007435863450580608
Ind29_ref_Cn02	-0.005109932734061226	-0.016839275195730412	-5.767689021223313E-4	-0.004279274875221183	-0.008909246176071473	0.0010023429299064522	-0.0056594385521270725	0.0024955199965839663	0.005192856029875537	0.015423837756142512	0.008009704488282166	-0.0037216878824993618	-0.010217635667760945	0.0062992311325753645	-0.0026729305968164487	-0.00393617846518027
Ind30_ref_Cn02	-0.00596831054773885	0.012870551877591101	-0.001364910674511718	0.014366161736750822	-0.005461759661788751	0.008332964374679577	-2.812402607689357E-4	-0.003776000949527924	-0.0036713672909986094	-0.0187005389045894	-0.012058572460799673	0.00523883107067019	4.490381959053368E-4	-0.009139677461272828	-0.00422161778466059	-0.004320713723255853
