# Supplementary material for: A Step-by-Step Guide for Geometric Morphometrics of Floral Symmetry
Source: Front Plant Sci. 2018 Oct 10;9:1433. doi: 10.3389/fpls.2018.01433 (PMC6191499; doi:10.3389/fpls.2018.01433)
Supplement: Supplementary file 1 [file Data_Sheet_1.ZIP › SupplementaryInformation/CaseStudy4_BilateralSymmetryAndRotationalSymmetry_Trillium/RefRotRelabTri.txt.morphoj]

<?xml version="1.0" encoding="UTF-8"?>

<morphojroot version="1.06d">
  <morphojproject>
    <morphojproject_contents visiblename="RefRotRelabTri.txt" lollipopcolor="-16776961" lollipopgraphpointsize="9.0" lollipoplandmarknumbercolor="-65536" lollipopshowlandmarknumber="true" outlinedefaultgraphpointsize="9.0" outlinelandmarknumbercolor="-65536" outlineshowlandmarknumber="true" outlineshowstartingshape="true" outlinestartingconfigcolor="-16711681" outlinetargetconfigcolor="-16776961" transgridgraphpointsize="9.0" transgridgridcolor="-16711681" transgridLandmarkNumberColor="-65536" transgridlollipopcolor="-16776961" transgridshowlandmarknumber="true" transgridShowLollipop="true" wireframedefaultgraphpointsize="9.0" wireframelandmarknumbercolor="-65536" wireframeshowlandmarknumber="true" wireframeshowstartingshape="true" wireframestartingconfigcolor="-16711681" wireframetargetconfigcolor="-16776961">
      <uniquenumber>236</uniquenumber>
    </morphojproject_contents>
    <morphojset>
      <morphojset_contents visiblename="RefRotRelabTri.txt" uniqueid="1" alignmentmethod="1" dimension="2" hasprocrustesfit="true" hasrawdata="true" linkedoutlinenumber="0" linkedwireframenumber="185" nincl="180" nlmk="10" nobs="180" objsymmetry="false" procsumsquare="0.2903642421980708" procrustesfitfromparentset="false">
        <alignmentvectors>
          <vector>0.0 </vector>
          <vector>0.0 </vector>
          <vector>0.0 </vector>
          <vector>0.0 </vector>
          <vector>0.0 </vector>
          <vector>0.0 </vector>
          <vector>0.0 </vector>
          <vector>0.0 </vector>
          <vector>0.0 </vector>
          <vector>0.0 </vector>
        </alignmentvectors>
        <datavector>
          <datamatrix visiblename="RefRotRelabTri.txt, raw data" covarfromorigin="false" matrixtype="0" iscoordinates="true" issymmetrycomponent="false" isasymmetrycomponent="false">
            <data>
              <vector>0.0119614525 -0.0201122252 -0.0556854148 0.0569888808 0.0185008494 0.5652414363 0.0824666221 0.0437729546 0.0780767346 0.0079375488 0.4826548719 -0.3023935183 0.0176334403 -0.084379776 -0.0207768087 -0.0972898613 -0.4898350186 -0.2844035265 -0.0867063275 0.0220094103 </vector>
              <vector>0.002396865 -0.0152587937 -0.0739495639 0.0507996013 0.0108878496 0.5609833414 0.0560855696 0.0822787409 0.094094553 -5.541532E-4 0.4921783096 -0.288381329 0.0037406655 -0.0935177432 -0.0194685315 -0.0704453036 -0.5040987736 -0.2779536459 -0.1106135955 0.0149808863 </vector>
              <vector>0.0071387909 -0.0182156926 -0.0615552448 0.0638509537 0.0105822468 0.5660595125 0.0671243095 0.0400426839 0.0941239336 0.0283319734 0.508545591 -0.2762801219 0.0108827019 -0.0880955825 -0.0377790307 -0.0685023019 -0.4959730806 -0.270611531 -0.094739022 0.0103386754 </vector>
              <vector>0.0051934699 0.0170631465 -0.0618346448 0.0726767505 0.0198861089 0.561064714 0.0493816706 0.0515898537 0.1014489438 0.0142339416 0.4889271263 -0.3102005658 0.0156901596 -0.0780250281 -0.02298921 -0.0795161274 -0.4928330011 -0.2773968886 -0.096977582 0.0294841089 </vector>
              <vector>0.0124136088 -0.0072200312 -0.0597972099 0.0643397744 0.0283821521 0.5623790711 0.0667111194 0.0564887908 0.094444927 0.037199345 0.4590659065 -0.2986405924 0.0181402915 -0.093388864 -0.0195969847 -0.0732420725 -0.5056333402 -0.2765989921 -0.0812794447 0.0128509193 </vector>
              <vector>0.0053397452 -0.0130143198 -0.060227989 0.0520183385 0.0095195572 0.5614332805 0.0656494828 0.0756350142 0.071976467 0.0150640006 0.4921271994 -0.300920862 0.0347383861 -0.0782040695 -0.0185477295 -0.0756657064 -0.4950912451 -0.2591837339 -0.0819356874 0.0238969606 </vector>
              <vector>0.0150272166 -0.0312505548 -0.0520142776 0.0778966312 0.0145286502 0.5690876153 0.0461847217 0.0615505177 0.0952517166 0.0284252152 0.4777021009 -0.2878651648 0.0255557465 -0.0874795603 -0.0128205322 -0.1015436212 -0.497719325 -0.2572280526 -0.1014661633 0.0381043059 </vector>
              <vector>0.0105358178 -3.061342E-4 -0.0608884243 0.0689473988 0.0192582242 0.5647065912 0.0602715773 0.0597206575 0.0849271665 0.0081247248 0.4898836456 -0.3038613661 0.0081748026 -0.0754270044 -0.0252281426 -0.0819475276 -0.4964655938 -0.2638033697 -0.0782414051 0.0245561535 </vector>
              <vector>-0.001694084 -0.0026981876 -0.0671190416 0.061847167 0.0169381909 0.5646197151 0.0705795132 0.0509682948 0.0888315014 0.0082977349 0.4647567791 -0.3090365989 0.0208118109 -0.0921016708 -0.0304812561 -0.1050531566 -0.4949426197 -0.2704124955 -0.0829142473 0.0267815036 </vector>
              <vector>1.247757E-4 0.0077411828 -0.0652319731 0.0751756044 0.0183863668 0.5587833144 0.0788704527 0.0570440038 0.0690607917 0.0324418765 0.503334693 -0.3084626563 0.0257811821 -0.0797465302 -0.0321030178 -0.0990725271 -0.4961138249 -0.2766497553 -0.0914931196 0.0125240424 </vector>
              <vector>0.0025562208 0.0130961321 -0.0602577606 0.079469711 0.0152912208 0.5733641715 0.0552517885 0.0445692878 0.0889310451 -0.0025607809 0.4833748465 -0.268629611 0.0305982436 -0.0999318798 -0.0515948837 -0.073093094 -0.5020548579 -0.2620234399 -0.086330167 0.0144806227 </vector>
              <vector>-0.0090945412 0.0178826079 -0.06504088 0.0528210938 0.0030413671 0.5747568424 0.0673260246 0.0595895327 0.0954823829 0.0166448129 0.493527092 -0.304622726 0.0431483827 -0.0814086006 -0.0125752908 -0.0955606716 -0.4986372288 -0.2609754204 -0.0855212713 0.0337936035 </vector>
              <vector>0.0017798529 -0.0092505503 -0.0696561038 0.0722165105 0.0089520229 0.5641564868 0.0641503706 0.0358515838 0.1018303803 0.0225152163 0.4712135854 -0.2842161572 -0.0035754421 -0.0886898039 -0.0306433347 -0.0888191032 -0.4866996607 -0.2869257538 -0.0767703654 0.0334123553 </vector>
              <vector>0.0207256582 -0.0047499303 -0.0492069212 0.0588480848 0.025692534 0.5676856267 0.056703499 0.0721072312 0.0947098228 0.0204530219 0.482755855 -0.2845644412 0.021414962 -0.0735692705 -0.0473715923 -0.0960690078 -0.5064842257 -0.2525890162 -0.0812465312 0.0164821006 </vector>
              <vector>-0.0098649683 -0.0079273713 -0.0651411663 0.0675471034 0.0214005361 0.5707830295 0.0436933761 0.0584372675 0.0857854738 0.0252160614 0.4846547194 -0.3014156217 0.002593659 -0.0833611451 -0.031577818 -0.0748343661 -0.493503651 -0.2685698028 -0.084049056 0.0272464052 </vector>
              <vector>-0.0047206691 0.0117773568 -0.0692028162 0.0762014505 0.0234608142 0.5381858562 0.069994504 0.0608114808 0.098341973 0.0383035959 0.470155814 -0.2877330694 0.0235323302 -0.073715823 -0.0219547786 -0.0879494095 -0.477327716 -0.2547924448 -0.0865355454 0.0486832322 </vector>
              <vector>-0.0041200804 -0.0027450551 -0.0653647308 0.056737063 0.0271058756 0.5459987435 0.0630987483 0.0503201105 0.0764194649 0.0205206686 0.4779630272 -0.2789670698 0.0158232663 -0.0744560171 -0.025758087 -0.0905920262 -0.4779910353 -0.2740371553 -0.086821971 0.0415507562 </vector>
              <vector>1.700561E-4 0.002549714 -0.0566895379 0.060936811 -0.0086769281 0.5765451594 0.0813967416 0.0580302018 0.0929591458 0.0159274239 0.4715818073 -0.2833392338 0.0227462267 -0.0922226328 -0.0229481746 -0.080038356 -0.505672082 -0.2667279518 -0.0829811128 0.0250835119 </vector>
              <vector>0.0021539047 0.0077035872 -0.0595637172 0.0625537908 0.0050848463 0.5837990651 0.0558360151 0.0498226085 0.1025027155 0.0143195383 0.4901651842 -0.292493793 0.0273140426 -0.1007873241 -0.0326774984 -0.0736417869 -0.506186232 -0.2704265182 -0.0914402433 0.0324506303 </vector>
              <vector>-0.0028081355 -0.0139060992 -0.0627602038 0.0650446817 0.0189462002 0.5685918761 0.0637578595 0.056057093 0.0564989057 0.0272049513 0.4727905358 -0.285034165 -0.0148627645 -0.0699361335 -0.0253402176 -0.0744231011 -0.5079217299 -0.264149889 -0.077162801 -2.424495E-4 </vector>
              <vector>0.0052889263 -0.0065376787 -0.0579795096 0.0649130763 0.027265372 0.5605881278 0.0621786966 0.0686779301 0.0977668163 0.0110331754 0.4776334274 -0.297374684 0.0228326936 -0.1012142395 -0.014735086 -0.0772517897 -0.4812462626 -0.2777618524 -0.0899895599 0.0319412613 </vector>
              <vector>0.0091445215 0.003183754 -0.0566984552 0.0653532811 -9.96063E-5 0.5633414638 0.0543845462 0.0639911143 0.0645853198 0.0363099515 0.477865987 -0.2853286107 0.0134556407 -0.0736376751 -0.0154692298 -0.0989382234 -0.4938542562 -0.2695431001 -0.085907011 0.0227424231 </vector>
              <vector>0.0022883422 0.0036159488 -0.0667586205 0.0613505711 0.0066418636 0.566037217 0.0508690033 0.0622783355 0.0999630284 0.0310475511 0.4871960264 -0.2971754598 0.0026827624 -0.0845535242 -0.0162644145 -0.0708397292 -0.4898721494 -0.2718312186 -0.0750020893 0.0378484064 </vector>
              <vector>-0.0047724184 0.0096935874 -0.0465067643 0.0614183392 0.0205653745 0.5670926271 0.0659297805 0.0686620014 0.0857483703 0.0196567072 0.488629357 -0.3086831587 0.0102610757 -0.0729720218 -0.0330101268 -0.0779574194 -0.5069136301 -0.2629132593 -0.0786492295 0.0356775992 </vector>
              <vector>-0.0049724069 -0.0011504734 -0.0509250346 0.0767365258 0.0169505477 0.5557440589 0.0727896835 0.0369353416 0.1003526672 0.0250090997 0.4777926883 -0.2888040193 0.0210637901 -0.104708646 -0.0118260071 -0.0893241231 -0.4903087001 -0.2543844484 -0.0931584196 0.0129451179 </vector>
              <vector>0.0088100531 -0.0089791282 -0.0490316807 0.0637971629 0.021484181 0.5590758624 0.0598496644 0.0621380511 0.0767252434 0.0203247068 0.4758790722 -0.3015386208 0.0223101058 -0.0818734547 -0.0137153653 -0.0833617298 -0.5014497636 -0.2895906032 -0.0835042733 0.0361889035 </vector>
              <vector>-0.0207297446 0.0131557767 -0.0651994917 0.0467542988 0.0212476068 0.5416313475 0.0531096136 0.047816988 0.0869553268 0.0306010599 0.4753238911 -0.2772191092 0.0112107256 -0.0869933597 -0.030318803 -0.0812156521 -0.4935062522 -0.271617076 -0.078174252 0.0415620118 </vector>
              <vector>0.0073357947 0.0062108246 -0.0710257474 0.0757355711 0.0190936067 0.5580516746 0.0767277962 0.0778778718 0.1032800887 0.0111712171 0.4832111596 -0.2965169753 0.0204397999 -0.0803247877 -0.0180862935 -0.0838717811 -0.4944479905 -0.2769223108 -0.071663669 0.0336551007 </vector>
              <vector>0.0068165222 0.0031106612 -0.0557909528 0.0677892885 0.0188016152 0.5516102864 0.0653502609 0.0678908078 0.0885856491 0.0296387222 0.4657715372 -0.282601178 0.0101244243 -0.0740862981 -0.0310830434 -0.0657037861 -0.4978300732 -0.2714425046 -0.0935021554 0.0242554694 </vector>
              <vector>-0.0186410604 -0.0042857226 -0.0726472825 0.0710974404 0.0172100589 0.5715178092 0.0561740249 0.0541112722 0.0771880258 0.0236226188 0.4817298442 -0.3050946729 0.0268589387 -0.0919874304 -0.0172328952 -0.088338279 -0.4852106585 -0.2755180134 -0.0779288374 0.0285061649 </vector>
              <vector>-0.0119614525 -0.0201122252 -0.0824666221 0.0437729546 -0.0185008494 0.5652414363 0.0556854148 0.0569888808 0.0867063275 0.0220094103 0.4898350186 -0.2844035265 0.0207768087 -0.0972898613 -0.0176334403 -0.084379776 -0.4826548719 -0.3023935183 -0.0780767346 0.0079375488 </vector>
              <vector>-0.002396865 -0.0152587937 -0.0560855696 0.0822787409 -0.0108878496 0.5609833414 0.0739495639 0.0507996013 0.1106135955 0.0149808863 0.5040987736 -0.2779536459 0.0194685315 -0.0704453036 -0.0037406655 -0.0935177432 -0.4921783096 -0.288381329 -0.094094553 -5.541532E-4 </vector>
              <vector>-0.0071387909 -0.0182156926 -0.0671243095 0.0400426839 -0.0105822468 0.5660595125 0.0615552448 0.0638509537 0.094739022 0.0103386754 0.4959730806 -0.270611531 0.0377790307 -0.0685023019 -0.0108827019 -0.0880955825 -0.508545591 -0.2762801219 -0.0941239336 0.0283319734 </vector>
              <vector>-0.0051934699 0.0170631465 -0.0493816706 0.0515898537 -0.0198861089 0.561064714 0.0618346448 0.0726767505 0.096977582 0.0294841089 0.4928330011 -0.2773968886 0.02298921 -0.0795161274 -0.0156901596 -0.0780250281 -0.4889271263 -0.3102005658 -0.1014489438 0.0142339416 </vector>
              <vector>-0.0124136088 -0.0072200312 -0.0667111194 0.0564887908 -0.0283821521 0.5623790711 0.0597972099 0.0643397744 0.0812794447 0.0128509193 0.5056333402 -0.2765989921 0.0195969847 -0.0732420725 -0.0181402915 -0.093388864 -0.4590659065 -0.2986405924 -0.094444927 0.037199345 </vector>
              <vector>-0.0053397452 -0.0130143198 -0.0656494828 0.0756350142 -0.0095195572 0.5614332805 0.060227989 0.0520183385 0.0819356874 0.0238969606 0.4950912451 -0.2591837339 0.0185477295 -0.0756657064 -0.0347383861 -0.0782040695 -0.4921271994 -0.300920862 -0.071976467 0.0150640006 </vector>
              <vector>-0.0150272166 -0.0312505548 -0.0461847217 0.0615505177 -0.0145286502 0.5690876153 0.0520142776 0.0778966312 0.1014661633 0.0381043059 0.497719325 -0.2572280526 0.0128205322 -0.1015436212 -0.0255557465 -0.0874795603 -0.4777021009 -0.2878651648 -0.0952517166 0.0284252152 </vector>
              <vector>-0.0105358178 -3.061342E-4 -0.0602715773 0.0597206575 -0.0192582242 0.5647065912 0.0608884243 0.0689473988 0.0782414051 0.0245561535 0.4964655938 -0.2638033697 0.0252281426 -0.0819475276 -0.0081748026 -0.0754270044 -0.4898836456 -0.3038613661 -0.0849271665 0.0081247248 </vector>
              <vector>0.001694084 -0.0026981876 -0.0705795132 0.0509682948 -0.0169381909 0.5646197151 0.0671190416 0.061847167 0.0829142473 0.0267815036 0.4949426197 -0.2704124955 0.0304812561 -0.1050531566 -0.0208118109 -0.0921016708 -0.4647567791 -0.3090365989 -0.0888315014 0.0082977349 </vector>
              <vector>-1.247757E-4 0.0077411828 -0.0788704527 0.0570440038 -0.0183863668 0.5587833144 0.0652319731 0.0751756044 0.0914931196 0.0125240424 0.4961138249 -0.2766497553 0.0321030178 -0.0990725271 -0.0257811821 -0.0797465302 -0.503334693 -0.3084626563 -0.0690607917 0.0324418765 </vector>
              <vector>-0.0025562208 0.0130961321 -0.0552517885 0.0445692878 -0.0152912208 0.5733641715 0.0602577606 0.079469711 0.086330167 0.0144806227 0.5020548579 -0.2620234399 0.0515948837 -0.073093094 -0.0305982436 -0.0999318798 -0.4833748465 -0.268629611 -0.0889310451 -0.0025607809 </vector>
              <vector>0.0090945412 0.0178826079 -0.0673260246 0.0595895327 -0.0030413671 0.5747568424 0.06504088 0.0528210938 0.0855212713 0.0337936035 0.4986372288 -0.2609754204 0.0125752908 -0.0955606716 -0.0431483827 -0.0814086006 -0.493527092 -0.304622726 -0.0954823829 0.0166448129 </vector>
              <vector>-0.0017798529 -0.0092505503 -0.0641503706 0.0358515838 -0.0089520229 0.5641564868 0.0696561038 0.0722165105 0.0767703654 0.0334123553 0.4866996607 -0.2869257538 0.0306433347 -0.0888191032 0.0035754421 -0.0886898039 -0.4712135854 -0.2842161572 -0.1018303803 0.0225152163 </vector>
              <vector>-0.0207256582 -0.0047499303 -0.056703499 0.0721072312 -0.025692534 0.5676856267 0.0492069212 0.0588480848 0.0812465312 0.0164821006 0.5064842257 -0.2525890162 0.0473715923 -0.0960690078 -0.021414962 -0.0735692705 -0.482755855 -0.2845644412 -0.0947098228 0.0204530219 </vector>
              <vector>0.0098649683 -0.0079273713 -0.0436933761 0.0584372675 -0.0214005361 0.5707830295 0.0651411663 0.0675471034 0.084049056 0.0272464052 0.493503651 -0.2685698028 0.031577818 -0.0748343661 -0.002593659 -0.0833611451 -0.4846547194 -0.3014156217 -0.0857854738 0.0252160614 </vector>
              <vector>0.0047206691 0.0117773568 -0.069994504 0.0608114808 -0.0234608142 0.5381858562 0.0692028162 0.0762014505 0.0865355454 0.0486832322 0.477327716 -0.2547924448 0.0219547786 -0.0879494095 -0.0235323302 -0.073715823 -0.470155814 -0.2877330694 -0.098341973 0.0383035959 </vector>
              <vector>0.0041200804 -0.0027450551 -0.0630987483 0.0503201105 -0.0271058756 0.5459987435 0.0653647308 0.056737063 0.086821971 0.0415507562 0.4779910353 -0.2740371553 0.025758087 -0.0905920262 -0.0158232663 -0.0744560171 -0.4779630272 -0.2789670698 -0.0764194649 0.0205206686 </vector>
              <vector>-1.700561E-4 0.002549714 -0.0813967416 0.0580302018 0.0086769281 0.5765451594 0.0566895379 0.060936811 0.0829811128 0.0250835119 0.505672082 -0.2667279518 0.0229481746 -0.080038356 -0.0227462267 -0.0922226328 -0.4715818073 -0.2833392338 -0.0929591458 0.0159274239 </vector>
              <vector>-0.0021539047 0.0077035872 -0.0558360151 0.0498226085 -0.0050848463 0.5837990651 0.0595637172 0.0625537908 0.0914402433 0.0324506303 0.506186232 -0.2704265182 0.0326774984 -0.0736417869 -0.0273140426 -0.1007873241 -0.4901651842 -0.292493793 -0.1025027155 0.0143195383 </vector>
              <vector>0.0028081355 -0.0139060992 -0.0637578595 0.056057093 -0.0189462002 0.5685918761 0.0627602038 0.0650446817 0.077162801 -2.424495E-4 0.5079217299 -0.264149889 0.0253402176 -0.0744231011 0.0148627645 -0.0699361335 -0.4727905358 -0.285034165 -0.0564989057 0.0272049513 </vector>
              <vector>-0.0052889263 -0.0065376787 -0.0621786966 0.0686779301 -0.027265372 0.5605881278 0.0579795096 0.0649130763 0.0899895599 0.0319412613 0.4812462626 -0.2777618524 0.014735086 -0.0772517897 -0.0228326936 -0.1012142395 -0.4776334274 -0.297374684 -0.0977668163 0.0110331754 </vector>
              <vector>-0.0091445215 0.003183754 -0.0543845462 0.0639911143 9.96063E-5 0.5633414638 0.0566984552 0.0653532811 0.085907011 0.0227424231 0.4938542562 -0.2695431001 0.0154692298 -0.0989382234 -0.0134556407 -0.0736376751 -0.477865987 -0.2853286107 -0.0645853198 0.0363099515 </vector>
              <vector>-0.0022883422 0.0036159488 -0.0508690033 0.0622783355 -0.0066418636 0.566037217 0.0667586205 0.0613505711 0.0750020893 0.0378484064 0.4898721494 -0.2718312186 0.0162644145 -0.0708397292 -0.0026827624 -0.0845535242 -0.4871960264 -0.2971754598 -0.0999630284 0.0310475511 </vector>
              <vector>0.0047724184 0.0096935874 -0.0659297805 0.0686620014 -0.0205653745 0.5670926271 0.0465067643 0.0614183392 0.0786492295 0.0356775992 0.5069136301 -0.2629132593 0.0330101268 -0.0779574194 -0.0102610757 -0.0729720218 -0.488629357 -0.3086831587 -0.0857483703 0.0196567072 </vector>
              <vector>0.0049724069 -0.0011504734 -0.0727896835 0.0369353416 -0.0169505477 0.5557440589 0.0509250346 0.0767365258 0.0931584196 0.0129451179 0.4903087001 -0.2543844484 0.0118260071 -0.0893241231 -0.0210637901 -0.104708646 -0.4777926883 -0.2888040193 -0.1003526672 0.0250090997 </vector>
              <vector>-0.0088100531 -0.0089791282 -0.0598496644 0.0621380511 -0.021484181 0.5590758624 0.0490316807 0.0637971629 0.0835042733 0.0361889035 0.5014497636 -0.2895906032 0.0137153653 -0.0833617298 -0.0223101058 -0.0818734547 -0.4758790722 -0.3015386208 -0.0767252434 0.0203247068 </vector>
              <vector>0.0207297446 0.0131557767 -0.0531096136 0.047816988 -0.0212476068 0.5416313475 0.0651994917 0.0467542988 0.078174252 0.0415620118 0.4935062522 -0.271617076 0.030318803 -0.0812156521 -0.0112107256 -0.0869933597 -0.4753238911 -0.2772191092 -0.0869553268 0.0306010599 </vector>
              <vector>-0.0073357947 0.0062108246 -0.0767277962 0.0778778718 -0.0190936067 0.5580516746 0.0710257474 0.0757355711 0.071663669 0.0336551007 0.4944479905 -0.2769223108 0.0180862935 -0.0838717811 -0.0204397999 -0.0803247877 -0.4832111596 -0.2965169753 -0.1032800887 0.0111712171 </vector>
              <vector>-0.0068165222 0.0031106612 -0.0653502609 0.0678908078 -0.0188016152 0.5516102864 0.0557909528 0.0677892885 0.0935021554 0.0242554694 0.4978300732 -0.2714425046 0.0310830434 -0.0657037861 -0.0101244243 -0.0740862981 -0.4657715372 -0.282601178 -0.0885856491 0.0296387222 </vector>
              <vector>0.0186410604 -0.0042857226 -0.0561740249 0.0541112722 -0.0172100589 0.5715178092 0.0726472825 0.0710974404 0.0779288374 0.0285061649 0.4852106585 -0.2755180134 0.0172328952 -0.088338279 -0.0268589387 -0.0919874304 -0.4817298442 -0.3050946729 -0.0771880258 0.0236226188 </vector>
              <vector>0.0119614525 -0.0201122252 0.0780767346 0.0079375488 0.4826548719 -0.3023935183 0.0176334403 -0.084379776 -0.0207768087 -0.0972898613 -0.4898350186 -0.2844035265 -0.0867063275 0.0220094103 -0.0556854148 0.0569888808 0.0185008494 0.5652414363 0.0824666221 0.0437729546 </vector>
              <vector>0.002396865 -0.0152587937 0.094094553 -5.541532E-4 0.4921783096 -0.288381329 0.0037406655 -0.0935177432 -0.0194685315 -0.0704453036 -0.5040987736 -0.2779536459 -0.1106135955 0.0149808863 -0.0739495639 0.0507996013 0.0108878496 0.5609833414 0.0560855696 0.0822787409 </vector>
              <vector>0.0071387909 -0.0182156926 0.0941239336 0.0283319734 0.508545591 -0.2762801219 0.0108827019 -0.0880955825 -0.0377790307 -0.0685023019 -0.4959730806 -0.270611531 -0.094739022 0.0103386754 -0.0615552448 0.0638509537 0.0105822468 0.5660595125 0.0671243095 0.0400426839 </vector>
              <vector>0.0051934699 0.0170631465 0.1014489438 0.0142339416 0.4889271263 -0.3102005658 0.0156901596 -0.0780250281 -0.02298921 -0.0795161274 -0.4928330011 -0.2773968886 -0.096977582 0.0294841089 -0.0618346448 0.0726767505 0.0198861089 0.561064714 0.0493816706 0.0515898537 </vector>
              <vector>0.0124136088 -0.0072200312 0.094444927 0.037199345 0.4590659065 -0.2986405924 0.0181402915 -0.093388864 -0.0195969847 -0.0732420725 -0.5056333402 -0.2765989921 -0.0812794447 0.0128509193 -0.0597972099 0.0643397744 0.0283821521 0.5623790711 0.0667111194 0.0564887908 </vector>
              <vector>0.0053397452 -0.0130143198 0.071976467 0.0150640006 0.4921271994 -0.300920862 0.0347383861 -0.0782040695 -0.0185477295 -0.0756657064 -0.4950912451 -0.2591837339 -0.0819356874 0.0238969606 -0.060227989 0.0520183385 0.0095195572 0.5614332805 0.0656494828 0.0756350142 </vector>
              <vector>0.0150272166 -0.0312505548 0.0952517166 0.0284252152 0.4777021009 -0.2878651648 0.0255557465 -0.0874795603 -0.0128205322 -0.1015436212 -0.497719325 -0.2572280526 -0.1014661633 0.0381043059 -0.0520142776 0.0778966312 0.0145286502 0.5690876153 0.0461847217 0.0615505177 </vector>
              <vector>0.0105358178 -3.061342E-4 0.0849271665 0.0081247248 0.4898836456 -0.3038613661 0.0081748026 -0.0754270044 -0.0252281426 -0.0819475276 -0.4964655938 -0.2638033697 -0.0782414051 0.0245561535 -0.0608884243 0.0689473988 0.0192582242 0.5647065912 0.0602715773 0.0597206575 </vector>
              <vector>-0.001694084 -0.0026981876 0.0888315014 0.0082977349 0.4647567791 -0.3090365989 0.0208118109 -0.0921016708 -0.0304812561 -0.1050531566 -0.4949426197 -0.2704124955 -0.0829142473 0.0267815036 -0.0671190416 0.061847167 0.0169381909 0.5646197151 0.0705795132 0.0509682948 </vector>
              <vector>1.247757E-4 0.0077411828 0.0690607917 0.0324418765 0.503334693 -0.3084626563 0.0257811821 -0.0797465302 -0.0321030178 -0.0990725271 -0.4961138249 -0.2766497553 -0.0914931196 0.0125240424 -0.0652319731 0.0751756044 0.0183863668 0.5587833144 0.0788704527 0.0570440038 </vector>
              <vector>0.0025562208 0.0130961321 0.0889310451 -0.0025607809 0.4833748465 -0.268629611 0.0305982436 -0.0999318798 -0.0515948837 -0.073093094 -0.5020548579 -0.2620234399 -0.086330167 0.0144806227 -0.0602577606 0.079469711 0.0152912208 0.5733641715 0.0552517885 0.0445692878 </vector>
              <vector>-0.0090945412 0.0178826079 0.0954823829 0.0166448129 0.493527092 -0.304622726 0.0431483827 -0.0814086006 -0.0125752908 -0.0955606716 -0.4986372288 -0.2609754204 -0.0855212713 0.0337936035 -0.06504088 0.0528210938 0.0030413671 0.5747568424 0.0673260246 0.0595895327 </vector>
              <vector>0.0017798529 -0.0092505503 0.1018303803 0.0225152163 0.4712135854 -0.2842161572 -0.0035754421 -0.0886898039 -0.0306433347 -0.0888191032 -0.4866996607 -0.2869257538 -0.0767703654 0.0334123553 -0.0696561038 0.0722165105 0.0089520229 0.5641564868 0.0641503706 0.0358515838 </vector>
              <vector>0.0207256582 -0.0047499303 0.0947098228 0.0204530219 0.482755855 -0.2845644412 0.021414962 -0.0735692705 -0.0473715923 -0.0960690078 -0.5064842257 -0.2525890162 -0.0812465312 0.0164821006 -0.0492069212 0.0588480848 0.025692534 0.5676856267 0.056703499 0.0721072312 </vector>
              <vector>-0.0098649683 -0.0079273713 0.0857854738 0.0252160614 0.4846547194 -0.3014156217 0.002593659 -0.0833611451 -0.031577818 -0.0748343661 -0.493503651 -0.2685698028 -0.084049056 0.0272464052 -0.0651411663 0.0675471034 0.0214005361 0.5707830295 0.0436933761 0.0584372675 </vector>
              <vector>-0.0047206691 0.0117773568 0.098341973 0.0383035959 0.470155814 -0.2877330694 0.0235323302 -0.073715823 -0.0219547786 -0.0879494095 -0.477327716 -0.2547924448 -0.0865355454 0.0486832322 -0.0692028162 0.0762014505 0.0234608142 0.5381858562 0.069994504 0.0608114808 </vector>
              <vector>-0.0041200804 -0.0027450551 0.0764194649 0.0205206686 0.4779630272 -0.2789670698 0.0158232663 -0.0744560171 -0.025758087 -0.0905920262 -0.4779910353 -0.2740371553 -0.086821971 0.0415507562 -0.0653647308 0.056737063 0.0271058756 0.5459987435 0.0630987483 0.0503201105 </vector>
              <vector>1.700561E-4 0.002549714 0.0929591458 0.0159274239 0.4715818073 -0.2833392338 0.0227462267 -0.0922226328 -0.0229481746 -0.080038356 -0.505672082 -0.2667279518 -0.0829811128 0.0250835119 -0.0566895379 0.060936811 -0.0086769281 0.5765451594 0.0813967416 0.0580302018 </vector>
              <vector>0.0021539047 0.0077035872 0.1025027155 0.0143195383 0.4901651842 -0.292493793 0.0273140426 -0.1007873241 -0.0326774984 -0.0736417869 -0.506186232 -0.2704265182 -0.0914402433 0.0324506303 -0.0595637172 0.0625537908 0.0050848463 0.5837990651 0.0558360151 0.0498226085 </vector>
              <vector>-0.0028081355 -0.0139060992 0.0564989057 0.0272049513 0.4727905358 -0.285034165 -0.0148627645 -0.0699361335 -0.0253402176 -0.0744231011 -0.5079217299 -0.264149889 -0.077162801 -2.424495E-4 -0.0627602038 0.0650446817 0.0189462002 0.5685918761 0.0637578595 0.056057093 </vector>
              <vector>0.0052889263 -0.0065376787 0.0977668163 0.0110331754 0.4776334274 -0.297374684 0.0228326936 -0.1012142395 -0.014735086 -0.0772517897 -0.4812462626 -0.2777618524 -0.0899895599 0.0319412613 -0.0579795096 0.0649130763 0.027265372 0.5605881278 0.0621786966 0.0686779301 </vector>
              <vector>0.0091445215 0.003183754 0.0645853198 0.0363099515 0.477865987 -0.2853286107 0.0134556407 -0.0736376751 -0.0154692298 -0.0989382234 -0.4938542562 -0.2695431001 -0.085907011 0.0227424231 -0.0566984552 0.0653532811 -9.96063E-5 0.5633414638 0.0543845462 0.0639911143 </vector>
              <vector>0.0022883422 0.0036159488 0.0999630284 0.0310475511 0.4871960264 -0.2971754598 0.0026827624 -0.0845535242 -0.0162644145 -0.0708397292 -0.4898721494 -0.2718312186 -0.0750020893 0.0378484064 -0.0667586205 0.0613505711 0.0066418636 0.566037217 0.0508690033 0.0622783355 </vector>
              <vector>-0.0047724184 0.0096935874 0.0857483703 0.0196567072 0.488629357 -0.3086831587 0.0102610757 -0.0729720218 -0.0330101268 -0.0779574194 -0.5069136301 -0.2629132593 -0.0786492295 0.0356775992 -0.0465067643 0.0614183392 0.0205653745 0.5670926271 0.0659297805 0.0686620014 </vector>
              <vector>-0.0049724069 -0.0011504734 0.1003526672 0.0250090997 0.4777926883 -0.2888040193 0.0210637901 -0.104708646 -0.0118260071 -0.0893241231 -0.4903087001 -0.2543844484 -0.0931584196 0.0129451179 -0.0509250346 0.0767365258 0.0169505477 0.5557440589 0.0727896835 0.0369353416 </vector>
              <vector>0.0088100531 -0.0089791282 0.0767252434 0.0203247068 0.4758790722 -0.3015386208 0.0223101058 -0.0818734547 -0.0137153653 -0.0833617298 -0.5014497636 -0.2895906032 -0.0835042733 0.0361889035 -0.0490316807 0.0637971629 0.021484181 0.5590758624 0.0598496644 0.0621380511 </vector>
              <vector>-0.0207297446 0.0131557767 0.0869553268 0.0306010599 0.4753238911 -0.2772191092 0.0112107256 -0.0869933597 -0.030318803 -0.0812156521 -0.4935062522 -0.271617076 -0.078174252 0.0415620118 -0.0651994917 0.0467542988 0.0212476068 0.5416313475 0.0531096136 0.047816988 </vector>
              <vector>0.0073357947 0.0062108246 0.1032800887 0.0111712171 0.4832111596 -0.2965169753 0.0204397999 -0.0803247877 -0.0180862935 -0.0838717811 -0.4944479905 -0.2769223108 -0.071663669 0.0336551007 -0.0710257474 0.0757355711 0.0190936067 0.5580516746 0.0767277962 0.0778778718 </vector>
              <vector>0.0068165222 0.0031106612 0.0885856491 0.0296387222 0.4657715372 -0.282601178 0.0101244243 -0.0740862981 -0.0310830434 -0.0657037861 -0.4978300732 -0.2714425046 -0.0935021554 0.0242554694 -0.0557909528 0.0677892885 0.0188016152 0.5516102864 0.0653502609 0.0678908078 </vector>
              <vector>-0.0186410604 -0.0042857226 0.0771880258 0.0236226188 0.4817298442 -0.3050946729 0.0268589387 -0.0919874304 -0.0172328952 -0.088338279 -0.4852106585 -0.2755180134 -0.0779288374 0.0285061649 -0.0726472825 0.0710974404 0.0172100589 0.5715178092 0.0561740249 0.0541112722 </vector>
              <vector>-0.0119614525 -0.0201122252 0.0867063275 0.0220094103 0.4898350186 -0.2844035265 0.0207768087 -0.0972898613 -0.0176334403 -0.084379776 -0.4826548719 -0.3023935183 -0.0780767346 0.0079375488 -0.0824666221 0.0437729546 -0.0185008494 0.5652414363 0.0556854148 0.0569888808 </vector>
              <vector>-0.002396865 -0.0152587937 0.1106135955 0.0149808863 0.5040987736 -0.2779536459 0.0194685315 -0.0704453036 -0.0037406655 -0.0935177432 -0.4921783096 -0.288381329 -0.094094553 -5.541532E-4 -0.0560855696 0.0822787409 -0.0108878496 0.5609833414 0.0739495639 0.0507996013 </vector>
              <vector>-0.0071387909 -0.0182156926 0.094739022 0.0103386754 0.4959730806 -0.270611531 0.0377790307 -0.0685023019 -0.0108827019 -0.0880955825 -0.508545591 -0.2762801219 -0.0941239336 0.0283319734 -0.0671243095 0.0400426839 -0.0105822468 0.5660595125 0.0615552448 0.0638509537 </vector>
              <vector>-0.0051934699 0.0170631465 0.096977582 0.0294841089 0.4928330011 -0.2773968886 0.02298921 -0.0795161274 -0.0156901596 -0.0780250281 -0.4889271263 -0.3102005658 -0.1014489438 0.0142339416 -0.0493816706 0.0515898537 -0.0198861089 0.561064714 0.0618346448 0.0726767505 </vector>
              <vector>-0.0124136088 -0.0072200312 0.0812794447 0.0128509193 0.5056333402 -0.2765989921 0.0195969847 -0.0732420725 -0.0181402915 -0.093388864 -0.4590659065 -0.2986405924 -0.094444927 0.037199345 -0.0667111194 0.0564887908 -0.0283821521 0.5623790711 0.0597972099 0.0643397744 </vector>
              <vector>-0.0053397452 -0.0130143198 0.0819356874 0.0238969606 0.4950912451 -0.2591837339 0.0185477295 -0.0756657064 -0.0347383861 -0.0782040695 -0.4921271994 -0.300920862 -0.071976467 0.0150640006 -0.0656494828 0.0756350142 -0.0095195572 0.5614332805 0.060227989 0.0520183385 </vector>
              <vector>-0.0150272166 -0.0312505548 0.1014661633 0.0381043059 0.497719325 -0.2572280526 0.0128205322 -0.1015436212 -0.0255557465 -0.0874795603 -0.4777021009 -0.2878651648 -0.0952517166 0.0284252152 -0.0461847217 0.0615505177 -0.0145286502 0.5690876153 0.0520142776 0.0778966312 </vector>
              <vector>-0.0105358178 -3.061342E-4 0.0782414051 0.0245561535 0.4964655938 -0.2638033697 0.0252281426 -0.0819475276 -0.0081748026 -0.0754270044 -0.4898836456 -0.3038613661 -0.0849271665 0.0081247248 -0.0602715773 0.0597206575 -0.0192582242 0.5647065912 0.0608884243 0.0689473988 </vector>
              <vector>0.001694084 -0.0026981876 0.0829142473 0.0267815036 0.4949426197 -0.2704124955 0.0304812561 -0.1050531566 -0.0208118109 -0.0921016708 -0.4647567791 -0.3090365989 -0.0888315014 0.0082977349 -0.0705795132 0.0509682948 -0.0169381909 0.5646197151 0.0671190416 0.061847167 </vector>
              <vector>-1.247757E-4 0.0077411828 0.0914931196 0.0125240424 0.4961138249 -0.2766497553 0.0321030178 -0.0990725271 -0.0257811821 -0.0797465302 -0.503334693 -0.3084626563 -0.0690607917 0.0324418765 -0.0788704527 0.0570440038 -0.0183863668 0.5587833144 0.0652319731 0.0751756044 </vector>
              <vector>-0.0025562208 0.0130961321 0.086330167 0.0144806227 0.5020548579 -0.2620234399 0.0515948837 -0.073093094 -0.0305982436 -0.0999318798 -0.4833748465 -0.268629611 -0.0889310451 -0.0025607809 -0.0552517885 0.0445692878 -0.0152912208 0.5733641715 0.0602577606 0.079469711 </vector>
              <vector>0.0090945412 0.0178826079 0.0855212713 0.0337936035 0.4986372288 -0.2609754204 0.0125752908 -0.0955606716 -0.0431483827 -0.0814086006 -0.493527092 -0.304622726 -0.0954823829 0.0166448129 -0.0673260246 0.0595895327 -0.0030413671 0.5747568424 0.06504088 0.0528210938 </vector>
              <vector>-0.0017798529 -0.0092505503 0.0767703654 0.0334123553 0.4866996607 -0.2869257538 0.0306433347 -0.0888191032 0.0035754421 -0.0886898039 -0.4712135854 -0.2842161572 -0.1018303803 0.0225152163 -0.0641503706 0.0358515838 -0.0089520229 0.5641564868 0.0696561038 0.0722165105 </vector>
              <vector>-0.0207256582 -0.0047499303 0.0812465312 0.0164821006 0.5064842257 -0.2525890162 0.0473715923 -0.0960690078 -0.021414962 -0.0735692705 -0.482755855 -0.2845644412 -0.0947098228 0.0204530219 -0.056703499 0.0721072312 -0.025692534 0.5676856267 0.0492069212 0.0588480848 </vector>
              <vector>0.0098649683 -0.0079273713 0.084049056 0.0272464052 0.493503651 -0.2685698028 0.031577818 -0.0748343661 -0.002593659 -0.0833611451 -0.4846547194 -0.3014156217 -0.0857854738 0.0252160614 -0.0436933761 0.0584372675 -0.0214005361 0.5707830295 0.0651411663 0.0675471034 </vector>
              <vector>0.0047206691 0.0117773568 0.0865355454 0.0486832322 0.477327716 -0.2547924448 0.0219547786 -0.0879494095 -0.0235323302 -0.073715823 -0.470155814 -0.2877330694 -0.098341973 0.0383035959 -0.069994504 0.0608114808 -0.0234608142 0.5381858562 0.0692028162 0.0762014505 </vector>
              <vector>0.0041200804 -0.0027450551 0.086821971 0.0415507562 0.4779910353 -0.2740371553 0.025758087 -0.0905920262 -0.0158232663 -0.0744560171 -0.4779630272 -0.2789670698 -0.0764194649 0.0205206686 -0.0630987483 0.0503201105 -0.0271058756 0.5459987435 0.0653647308 0.056737063 </vector>
              <vector>-1.700561E-4 0.002549714 0.0829811128 0.0250835119 0.505672082 -0.2667279518 0.0229481746 -0.080038356 -0.0227462267 -0.0922226328 -0.4715818073 -0.2833392338 -0.0929591458 0.0159274239 -0.0813967416 0.0580302018 0.0086769281 0.5765451594 0.0566895379 0.060936811 </vector>
              <vector>-0.0021539047 0.0077035872 0.0914402433 0.0324506303 0.506186232 -0.2704265182 0.0326774984 -0.0736417869 -0.0273140426 -0.1007873241 -0.4901651842 -0.292493793 -0.1025027155 0.0143195383 -0.0558360151 0.0498226085 -0.0050848463 0.5837990651 0.0595637172 0.0625537908 </vector>
              <vector>0.0028081355 -0.0139060992 0.077162801 -2.424495E-4 0.5079217299 -0.264149889 0.0253402176 -0.0744231011 0.0148627645 -0.0699361335 -0.4727905358 -0.285034165 -0.0564989057 0.0272049513 -0.0637578595 0.056057093 -0.0189462002 0.5685918761 0.0627602038 0.0650446817 </vector>
              <vector>-0.0052889263 -0.0065376787 0.0899895599 0.0319412613 0.4812462626 -0.2777618524 0.014735086 -0.0772517897 -0.0228326936 -0.1012142395 -0.4776334274 -0.297374684 -0.0977668163 0.0110331754 -0.0621786966 0.0686779301 -0.027265372 0.5605881278 0.0579795096 0.0649130763 </vector>
              <vector>-0.0091445215 0.003183754 0.085907011 0.0227424231 0.4938542562 -0.2695431001 0.0154692298 -0.0989382234 -0.0134556407 -0.0736376751 -0.477865987 -0.2853286107 -0.0645853198 0.0363099515 -0.0543845462 0.0639911143 9.96063E-5 0.5633414638 0.0566984552 0.0653532811 </vector>
              <vector>-0.0022883422 0.0036159488 0.0750020893 0.0378484064 0.4898721494 -0.2718312186 0.0162644145 -0.0708397292 -0.0026827624 -0.0845535242 -0.4871960264 -0.2971754598 -0.0999630284 0.0310475511 -0.0508690033 0.0622783355 -0.0066418636 0.566037217 0.0667586205 0.0613505711 </vector>
              <vector>0.0047724184 0.0096935874 0.0786492295 0.0356775992 0.5069136301 -0.2629132593 0.0330101268 -0.0779574194 -0.0102610757 -0.0729720218 -0.488629357 -0.3086831587 -0.0857483703 0.0196567072 -0.0659297805 0.0686620014 -0.0205653745 0.5670926271 0.0465067643 0.0614183392 </vector>
              <vector>0.0049724069 -0.0011504734 0.0931584196 0.0129451179 0.4903087001 -0.2543844484 0.0118260071 -0.0893241231 -0.0210637901 -0.104708646 -0.4777926883 -0.2888040193 -0.1003526672 0.0250090997 -0.0727896835 0.0369353416 -0.0169505477 0.5557440589 0.0509250346 0.0767365258 </vector>
              <vector>-0.0088100531 -0.0089791282 0.0835042733 0.0361889035 0.5014497636 -0.2895906032 0.0137153653 -0.0833617298 -0.0223101058 -0.0818734547 -0.4758790722 -0.3015386208 -0.0767252434 0.0203247068 -0.0598496644 0.0621380511 -0.021484181 0.5590758624 0.0490316807 0.0637971629 </vector>
              <vector>0.0207297446 0.0131557767 0.078174252 0.0415620118 0.4935062522 -0.271617076 0.030318803 -0.0812156521 -0.0112107256 -0.0869933597 -0.4753238911 -0.2772191092 -0.0869553268 0.0306010599 -0.0531096136 0.047816988 -0.0212476068 0.5416313475 0.0651994917 0.0467542988 </vector>
              <vector>-0.0073357947 0.0062108246 0.071663669 0.0336551007 0.4944479905 -0.2769223108 0.0180862935 -0.0838717811 -0.0204397999 -0.0803247877 -0.4832111596 -0.2965169753 -0.1032800887 0.0111712171 -0.0767277962 0.0778778718 -0.0190936067 0.5580516746 0.0710257474 0.0757355711 </vector>
              <vector>-0.0068165222 0.0031106612 0.0935021554 0.0242554694 0.4978300732 -0.2714425046 0.0310830434 -0.0657037861 -0.0101244243 -0.0740862981 -0.4657715372 -0.282601178 -0.0885856491 0.0296387222 -0.0653502609 0.0678908078 -0.0188016152 0.5516102864 0.0557909528 0.0677892885 </vector>
              <vector>0.0186410604 -0.0042857226 0.0779288374 0.0285061649 0.4852106585 -0.2755180134 0.0172328952 -0.088338279 -0.0268589387 -0.0919874304 -0.4817298442 -0.3050946729 -0.0771880258 0.0236226188 -0.0561740249 0.0541112722 -0.0172100589 0.5715178092 0.0726472825 0.0710974404 </vector>
              <vector>0.0119614525 -0.0201122252 -0.0207768087 -0.0972898613 -0.4898350186 -0.2844035265 -0.0867063275 0.0220094103 -0.0556854148 0.0569888808 0.0185008494 0.5652414363 0.0824666221 0.0437729546 0.0780767346 0.0079375488 0.4826548719 -0.3023935183 0.0176334403 -0.084379776 </vector>
              <vector>0.002396865 -0.0152587937 -0.0194685315 -0.0704453036 -0.5040987736 -0.2779536459 -0.1106135955 0.0149808863 -0.0739495639 0.0507996013 0.0108878496 0.5609833414 0.0560855696 0.0822787409 0.094094553 -5.541532E-4 0.4921783096 -0.288381329 0.0037406655 -0.0935177432 </vector>
              <vector>0.0071387909 -0.0182156926 -0.0377790307 -0.0685023019 -0.4959730806 -0.270611531 -0.094739022 0.0103386754 -0.0615552448 0.0638509537 0.0105822468 0.5660595125 0.0671243095 0.0400426839 0.0941239336 0.0283319734 0.508545591 -0.2762801219 0.0108827019 -0.0880955825 </vector>
              <vector>0.0051934699 0.0170631465 -0.02298921 -0.0795161274 -0.4928330011 -0.2773968886 -0.096977582 0.0294841089 -0.0618346448 0.0726767505 0.0198861089 0.561064714 0.0493816706 0.0515898537 0.1014489438 0.0142339416 0.4889271263 -0.3102005658 0.0156901596 -0.0780250281 </vector>
              <vector>0.0124136088 -0.0072200312 -0.0195969847 -0.0732420725 -0.5056333402 -0.2765989921 -0.0812794447 0.0128509193 -0.0597972099 0.0643397744 0.0283821521 0.5623790711 0.0667111194 0.0564887908 0.094444927 0.037199345 0.4590659065 -0.2986405924 0.0181402915 -0.093388864 </vector>
              <vector>0.0053397452 -0.0130143198 -0.0185477295 -0.0756657064 -0.4950912451 -0.2591837339 -0.0819356874 0.0238969606 -0.060227989 0.0520183385 0.0095195572 0.5614332805 0.0656494828 0.0756350142 0.071976467 0.0150640006 0.4921271994 -0.300920862 0.0347383861 -0.0782040695 </vector>
              <vector>0.0150272166 -0.0312505548 -0.0128205322 -0.1015436212 -0.497719325 -0.2572280526 -0.1014661633 0.0381043059 -0.0520142776 0.0778966312 0.0145286502 0.5690876153 0.0461847217 0.0615505177 0.0952517166 0.0284252152 0.4777021009 -0.2878651648 0.0255557465 -0.0874795603 </vector>
              <vector>0.0105358178 -3.061342E-4 -0.0252281426 -0.0819475276 -0.4964655938 -0.2638033697 -0.0782414051 0.0245561535 -0.0608884243 0.0689473988 0.0192582242 0.5647065912 0.0602715773 0.0597206575 0.0849271665 0.0081247248 0.4898836456 -0.3038613661 0.0081748026 -0.0754270044 </vector>
              <vector>-0.001694084 -0.0026981876 -0.0304812561 -0.1050531566 -0.4949426197 -0.2704124955 -0.0829142473 0.0267815036 -0.0671190416 0.061847167 0.0169381909 0.5646197151 0.0705795132 0.0509682948 0.0888315014 0.0082977349 0.4647567791 -0.3090365989 0.0208118109 -0.0921016708 </vector>
              <vector>1.247757E-4 0.0077411828 -0.0321030178 -0.0990725271 -0.4961138249 -0.2766497553 -0.0914931196 0.0125240424 -0.0652319731 0.0751756044 0.0183863668 0.5587833144 0.0788704527 0.0570440038 0.0690607917 0.0324418765 0.503334693 -0.3084626563 0.0257811821 -0.0797465302 </vector>
              <vector>0.0025562208 0.0130961321 -0.0515948837 -0.073093094 -0.5020548579 -0.2620234399 -0.086330167 0.0144806227 -0.0602577606 0.079469711 0.0152912208 0.5733641715 0.0552517885 0.0445692878 0.0889310451 -0.0025607809 0.4833748465 -0.268629611 0.0305982436 -0.0999318798 </vector>
              <vector>-0.0090945412 0.0178826079 -0.0125752908 -0.0955606716 -0.4986372288 -0.2609754204 -0.0855212713 0.0337936035 -0.06504088 0.0528210938 0.0030413671 0.5747568424 0.0673260246 0.0595895327 0.0954823829 0.0166448129 0.493527092 -0.304622726 0.0431483827 -0.0814086006 </vector>
              <vector>0.0017798529 -0.0092505503 -0.0306433347 -0.0888191032 -0.4866996607 -0.2869257538 -0.0767703654 0.0334123553 -0.0696561038 0.0722165105 0.0089520229 0.5641564868 0.0641503706 0.0358515838 0.1018303803 0.0225152163 0.4712135854 -0.2842161572 -0.0035754421 -0.0886898039 </vector>
              <vector>0.0207256582 -0.0047499303 -0.0473715923 -0.0960690078 -0.5064842257 -0.2525890162 -0.0812465312 0.0164821006 -0.0492069212 0.0588480848 0.025692534 0.5676856267 0.056703499 0.0721072312 0.0947098228 0.0204530219 0.482755855 -0.2845644412 0.021414962 -0.0735692705 </vector>
              <vector>-0.0098649683 -0.0079273713 -0.031577818 -0.0748343661 -0.493503651 -0.2685698028 -0.084049056 0.0272464052 -0.0651411663 0.0675471034 0.0214005361 0.5707830295 0.0436933761 0.0584372675 0.0857854738 0.0252160614 0.4846547194 -0.3014156217 0.002593659 -0.0833611451 </vector>
              <vector>-0.0047206691 0.0117773568 -0.0219547786 -0.0879494095 -0.477327716 -0.2547924448 -0.0865355454 0.0486832322 -0.0692028162 0.0762014505 0.0234608142 0.5381858562 0.069994504 0.0608114808 0.098341973 0.0383035959 0.470155814 -0.2877330694 0.0235323302 -0.073715823 </vector>
              <vector>-0.0041200804 -0.0027450551 -0.025758087 -0.0905920262 -0.4779910353 -0.2740371553 -0.086821971 0.0415507562 -0.0653647308 0.056737063 0.0271058756 0.5459987435 0.0630987483 0.0503201105 0.0764194649 0.0205206686 0.4779630272 -0.2789670698 0.0158232663 -0.0744560171 </vector>
              <vector>1.700561E-4 0.002549714 -0.0229481746 -0.080038356 -0.505672082 -0.2667279518 -0.0829811128 0.0250835119 -0.0566895379 0.060936811 -0.0086769281 0.5765451594 0.0813967416 0.0580302018 0.0929591458 0.0159274239 0.4715818073 -0.2833392338 0.0227462267 -0.0922226328 </vector>
              <vector>0.0021539047 0.0077035872 -0.0326774984 -0.0736417869 -0.506186232 -0.2704265182 -0.0914402433 0.0324506303 -0.0595637172 0.0625537908 0.0050848463 0.5837990651 0.0558360151 0.0498226085 0.1025027155 0.0143195383 0.4901651842 -0.292493793 0.0273140426 -0.1007873241 </vector>
              <vector>-0.0028081355 -0.0139060992 -0.0253402176 -0.0744231011 -0.5079217299 -0.264149889 -0.077162801 -2.424495E-4 -0.0627602038 0.0650446817 0.0189462002 0.5685918761 0.0637578595 0.056057093 0.0564989057 0.0272049513 0.4727905358 -0.285034165 -0.0148627645 -0.0699361335 </vector>
              <vector>0.0052889263 -0.0065376787 -0.014735086 -0.0772517897 -0.4812462626 -0.2777618524 -0.0899895599 0.0319412613 -0.0579795096 0.0649130763 0.027265372 0.5605881278 0.0621786966 0.0686779301 0.0977668163 0.0110331754 0.4776334274 -0.297374684 0.0228326936 -0.1012142395 </vector>
              <vector>0.0091445215 0.003183754 -0.0154692298 -0.0989382234 -0.4938542562 -0.2695431001 -0.085907011 0.0227424231 -0.0566984552 0.0653532811 -9.96063E-5 0.5633414638 0.0543845462 0.0639911143 0.0645853198 0.0363099515 0.477865987 -0.2853286107 0.0134556407 -0.0736376751 </vector>
              <vector>0.0022883422 0.0036159488 -0.0162644145 -0.0708397292 -0.4898721494 -0.2718312186 -0.0750020893 0.0378484064 -0.0667586205 0.0613505711 0.0066418636 0.566037217 0.0508690033 0.0622783355 0.0999630284 0.0310475511 0.4871960264 -0.2971754598 0.0026827624 -0.0845535242 </vector>
              <vector>-0.0047724184 0.0096935874 -0.0330101268 -0.0779574194 -0.5069136301 -0.2629132593 -0.0786492295 0.0356775992 -0.0465067643 0.0614183392 0.0205653745 0.5670926271 0.0659297805 0.0686620014 0.0857483703 0.0196567072 0.488629357 -0.3086831587 0.0102610757 -0.0729720218 </vector>
              <vector>-0.0049724069 -0.0011504734 -0.0118260071 -0.0893241231 -0.4903087001 -0.2543844484 -0.0931584196 0.0129451179 -0.0509250346 0.0767365258 0.0169505477 0.5557440589 0.0727896835 0.0369353416 0.1003526672 0.0250090997 0.4777926883 -0.2888040193 0.0210637901 -0.104708646 </vector>
              <vector>0.0088100531 -0.0089791282 -0.0137153653 -0.0833617298 -0.5014497636 -0.2895906032 -0.0835042733 0.0361889035 -0.0490316807 0.0637971629 0.021484181 0.5590758624 0.0598496644 0.0621380511 0.0767252434 0.0203247068 0.4758790722 -0.3015386208 0.0223101058 -0.0818734547 </vector>
              <vector>-0.0207297446 0.0131557767 -0.030318803 -0.0812156521 -0.4935062522 -0.271617076 -0.078174252 0.0415620118 -0.0651994917 0.0467542988 0.0212476068 0.5416313475 0.0531096136 0.047816988 0.0869553268 0.0306010599 0.4753238911 -0.2772191092 0.0112107256 -0.0869933597 </vector>
              <vector>0.0073357947 0.0062108246 -0.0180862935 -0.0838717811 -0.4944479905 -0.2769223108 -0.071663669 0.0336551007 -0.0710257474 0.0757355711 0.0190936067 0.5580516746 0.0767277962 0.0778778718 0.1032800887 0.0111712171 0.4832111596 -0.2965169753 0.0204397999 -0.0803247877 </vector>
              <vector>0.0068165222 0.0031106612 -0.0310830434 -0.0657037861 -0.4978300732 -0.2714425046 -0.0935021554 0.0242554694 -0.0557909528 0.0677892885 0.0188016152 0.5516102864 0.0653502609 0.0678908078 0.0885856491 0.0296387222 0.4657715372 -0.282601178 0.0101244243 -0.0740862981 </vector>
              <vector>-0.0186410604 -0.0042857226 -0.0172328952 -0.088338279 -0.4852106585 -0.2755180134 -0.0779288374 0.0285061649 -0.0726472825 0.0710974404 0.0172100589 0.5715178092 0.0561740249 0.0541112722 0.0771880258 0.0236226188 0.4817298442 -0.3050946729 0.0268589387 -0.0919874304 </vector>
              <vector>-0.0119614525 -0.0201122252 -0.0176334403 -0.084379776 -0.4826548719 -0.3023935183 -0.0780767346 0.0079375488 -0.0824666221 0.0437729546 -0.0185008494 0.5652414363 0.0556854148 0.0569888808 0.0867063275 0.0220094103 0.4898350186 -0.2844035265 0.0207768087 -0.0972898613 </vector>
              <vector>-0.002396865 -0.0152587937 -0.0037406655 -0.0935177432 -0.4921783096 -0.288381329 -0.094094553 -5.541532E-4 -0.0560855696 0.0822787409 -0.0108878496 0.5609833414 0.0739495639 0.0507996013 0.1106135955 0.0149808863 0.5040987736 -0.2779536459 0.0194685315 -0.0704453036 </vector>
              <vector>-0.0071387909 -0.0182156926 -0.0108827019 -0.0880955825 -0.508545591 -0.2762801219 -0.0941239336 0.0283319734 -0.0671243095 0.0400426839 -0.0105822468 0.5660595125 0.0615552448 0.0638509537 0.094739022 0.0103386754 0.4959730806 -0.270611531 0.0377790307 -0.0685023019 </vector>
              <vector>-0.0051934699 0.0170631465 -0.0156901596 -0.0780250281 -0.4889271263 -0.3102005658 -0.1014489438 0.0142339416 -0.0493816706 0.0515898537 -0.0198861089 0.561064714 0.0618346448 0.0726767505 0.096977582 0.0294841089 0.4928330011 -0.2773968886 0.02298921 -0.0795161274 </vector>
              <vector>-0.0124136088 -0.0072200312 -0.0181402915 -0.093388864 -0.4590659065 -0.2986405924 -0.094444927 0.037199345 -0.0667111194 0.0564887908 -0.0283821521 0.5623790711 0.0597972099 0.0643397744 0.0812794447 0.0128509193 0.5056333402 -0.2765989921 0.0195969847 -0.0732420725 </vector>
              <vector>-0.0053397452 -0.0130143198 -0.0347383861 -0.0782040695 -0.4921271994 -0.300920862 -0.071976467 0.0150640006 -0.0656494828 0.0756350142 -0.0095195572 0.5614332805 0.060227989 0.0520183385 0.0819356874 0.0238969606 0.4950912451 -0.2591837339 0.0185477295 -0.0756657064 </vector>
              <vector>-0.0150272166 -0.0312505548 -0.0255557465 -0.0874795603 -0.4777021009 -0.2878651648 -0.0952517166 0.0284252152 -0.0461847217 0.0615505177 -0.0145286502 0.5690876153 0.0520142776 0.0778966312 0.1014661633 0.0381043059 0.497719325 -0.2572280526 0.0128205322 -0.1015436212 </vector>
              <vector>-0.0105358178 -3.061342E-4 -0.0081748026 -0.0754270044 -0.4898836456 -0.3038613661 -0.0849271665 0.0081247248 -0.0602715773 0.0597206575 -0.0192582242 0.5647065912 0.0608884243 0.0689473988 0.0782414051 0.0245561535 0.4964655938 -0.2638033697 0.0252281426 -0.0819475276 </vector>
              <vector>0.001694084 -0.0026981876 -0.0208118109 -0.0921016708 -0.4647567791 -0.3090365989 -0.0888315014 0.0082977349 -0.0705795132 0.0509682948 -0.0169381909 0.5646197151 0.0671190416 0.061847167 0.0829142473 0.0267815036 0.4949426197 -0.2704124955 0.0304812561 -0.1050531566 </vector>
              <vector>-1.247757E-4 0.0077411828 -0.0257811821 -0.0797465302 -0.503334693 -0.3084626563 -0.0690607917 0.0324418765 -0.0788704527 0.0570440038 -0.0183863668 0.5587833144 0.0652319731 0.0751756044 0.0914931196 0.0125240424 0.4961138249 -0.2766497553 0.0321030178 -0.0990725271 </vector>
              <vector>-0.0025562208 0.0130961321 -0.0305982436 -0.0999318798 -0.4833748465 -0.268629611 -0.0889310451 -0.0025607809 -0.0552517885 0.0445692878 -0.0152912208 0.5733641715 0.0602577606 0.079469711 0.086330167 0.0144806227 0.5020548579 -0.2620234399 0.0515948837 -0.073093094 </vector>
              <vector>0.0090945412 0.0178826079 -0.0431483827 -0.0814086006 -0.493527092 -0.304622726 -0.0954823829 0.0166448129 -0.0673260246 0.0595895327 -0.0030413671 0.5747568424 0.06504088 0.0528210938 0.0855212713 0.0337936035 0.4986372288 -0.2609754204 0.0125752908 -0.0955606716 </vector>
              <vector>-0.0017798529 -0.0092505503 0.0035754421 -0.0886898039 -0.4712135854 -0.2842161572 -0.1018303803 0.0225152163 -0.0641503706 0.0358515838 -0.0089520229 0.5641564868 0.0696561038 0.0722165105 0.0767703654 0.0334123553 0.4866996607 -0.2869257538 0.0306433347 -0.0888191032 </vector>
              <vector>-0.0207256582 -0.0047499303 -0.021414962 -0.0735692705 -0.482755855 -0.2845644412 -0.0947098228 0.0204530219 -0.056703499 0.0721072312 -0.025692534 0.5676856267 0.0492069212 0.0588480848 0.0812465312 0.0164821006 0.5064842257 -0.2525890162 0.0473715923 -0.0960690078 </vector>
              <vector>0.0098649683 -0.0079273713 -0.002593659 -0.0833611451 -0.4846547194 -0.3014156217 -0.0857854738 0.0252160614 -0.0436933761 0.0584372675 -0.0214005361 0.5707830295 0.0651411663 0.0675471034 0.084049056 0.0272464052 0.493503651 -0.2685698028 0.031577818 -0.0748343661 </vector>
              <vector>0.0047206691 0.0117773568 -0.0235323302 -0.073715823 -0.470155814 -0.2877330694 -0.098341973 0.0383035959 -0.069994504 0.0608114808 -0.0234608142 0.5381858562 0.0692028162 0.0762014505 0.0865355454 0.0486832322 0.477327716 -0.2547924448 0.0219547786 -0.0879494095 </vector>
              <vector>0.0041200804 -0.0027450551 -0.0158232663 -0.0744560171 -0.4779630272 -0.2789670698 -0.0764194649 0.0205206686 -0.0630987483 0.0503201105 -0.0271058756 0.5459987435 0.0653647308 0.056737063 0.086821971 0.0415507562 0.4779910353 -0.2740371553 0.025758087 -0.0905920262 </vector>
              <vector>-1.700561E-4 0.002549714 -0.0227462267 -0.0922226328 -0.4715818073 -0.2833392338 -0.0929591458 0.0159274239 -0.0813967416 0.0580302018 0.0086769281 0.5765451594 0.0566895379 0.060936811 0.0829811128 0.0250835119 0.505672082 -0.2667279518 0.0229481746 -0.080038356 </vector>
              <vector>-0.0021539047 0.0077035872 -0.0273140426 -0.1007873241 -0.4901651842 -0.292493793 -0.1025027155 0.0143195383 -0.0558360151 0.0498226085 -0.0050848463 0.5837990651 0.0595637172 0.0625537908 0.0914402433 0.0324506303 0.506186232 -0.2704265182 0.0326774984 -0.0736417869 </vector>
              <vector>0.0028081355 -0.0139060992 0.0148627645 -0.0699361335 -0.4727905358 -0.285034165 -0.0564989057 0.0272049513 -0.0637578595 0.056057093 -0.0189462002 0.5685918761 0.0627602038 0.0650446817 0.077162801 -2.424495E-4 0.5079217299 -0.264149889 0.0253402176 -0.0744231011 </vector>
              <vector>-0.0052889263 -0.0065376787 -0.0228326936 -0.1012142395 -0.4776334274 -0.297374684 -0.0977668163 0.0110331754 -0.0621786966 0.0686779301 -0.027265372 0.5605881278 0.0579795096 0.0649130763 0.0899895599 0.0319412613 0.4812462626 -0.2777618524 0.014735086 -0.0772517897 </vector>
              <vector>-0.0091445215 0.003183754 -0.0134556407 -0.0736376751 -0.477865987 -0.2853286107 -0.0645853198 0.0363099515 -0.0543845462 0.0639911143 9.96063E-5 0.5633414638 0.0566984552 0.0653532811 0.085907011 0.0227424231 0.4938542562 -0.2695431001 0.0154692298 -0.0989382234 </vector>
              <vector>-0.0022883422 0.0036159488 -0.0026827624 -0.0845535242 -0.4871960264 -0.2971754598 -0.0999630284 0.0310475511 -0.0508690033 0.0622783355 -0.0066418636 0.566037217 0.0667586205 0.0613505711 0.0750020893 0.0378484064 0.4898721494 -0.2718312186 0.0162644145 -0.0708397292 </vector>
              <vector>0.0047724184 0.0096935874 -0.0102610757 -0.0729720218 -0.488629357 -0.3086831587 -0.0857483703 0.0196567072 -0.0659297805 0.0686620014 -0.0205653745 0.5670926271 0.0465067643 0.0614183392 0.0786492295 0.0356775992 0.5069136301 -0.2629132593 0.0330101268 -0.0779574194 </vector>
              <vector>0.0049724069 -0.0011504734 -0.0210637901 -0.104708646 -0.4777926883 -0.2888040193 -0.1003526672 0.0250090997 -0.0727896835 0.0369353416 -0.0169505477 0.5557440589 0.0509250346 0.0767365258 0.0931584196 0.0129451179 0.4903087001 -0.2543844484 0.0118260071 -0.0893241231 </vector>
              <vector>-0.0088100531 -0.0089791282 -0.0223101058 -0.0818734547 -0.4758790722 -0.3015386208 -0.0767252434 0.0203247068 -0.0598496644 0.0621380511 -0.021484181 0.5590758624 0.0490316807 0.0637971629 0.0835042733 0.0361889035 0.5014497636 -0.2895906032 0.0137153653 -0.0833617298 </vector>
              <vector>0.0207297446 0.0131557767 -0.0112107256 -0.0869933597 -0.4753238911 -0.2772191092 -0.0869553268 0.0306010599 -0.0531096136 0.047816988 -0.0212476068 0.5416313475 0.0651994917 0.0467542988 0.078174252 0.0415620118 0.4935062522 -0.271617076 0.030318803 -0.0812156521 </vector>
              <vector>-0.0073357947 0.0062108246 -0.0204397999 -0.0803247877 -0.4832111596 -0.2965169753 -0.1032800887 0.0111712171 -0.0767277962 0.0778778718 -0.0190936067 0.5580516746 0.0710257474 0.0757355711 0.071663669 0.0336551007 0.4944479905 -0.2769223108 0.0180862935 -0.0838717811 </vector>
              <vector>-0.0068165222 0.0031106612 -0.0101244243 -0.0740862981 -0.4657715372 -0.282601178 -0.0885856491 0.0296387222 -0.0653502609 0.0678908078 -0.0188016152 0.5516102864 0.0557909528 0.0677892885 0.0935021554 0.0242554694 0.4978300732 -0.2714425046 0.0310830434 -0.0657037861 </vector>
              <vector>0.0186410604 -0.0042857226 -0.0268589387 -0.0919874304 -0.4817298442 -0.3050946729 -0.0771880258 0.0236226188 -0.0561740249 0.0541112722 -0.0172100589 0.5715178092 0.0726472825 0.0710974404 0.0779288374 0.0285061649 0.4852106585 -0.2755180134 0.0172328952 -0.088338279 </vector>
            </data>
          </datamatrix>
          <datamatrix visiblename="RefRotRelabTri.txt, centroid size" covarfromorigin="false" matrixtype="1" iscoordinates="false" issymmetrycomponent="false" isasymmetrycomponent="false">
            <data>
              <vector>1.00556405472731 0.005548632554899942 </vector>
              <vector>1.0123443159047951 0.012268746106620092 </vector>
              <vector>1.010832240017446 0.010773991568804119 </vector>
              <vector>1.0093416221772382 0.009298259070108103 </vector>
              <vector>0.9982840228577069 -0.0017174511175160766 </vector>
              <vector>1.0014600348882636 0.001458970073644478 </vector>
              <vector>1.0026540278022957 0.002650512089666917 </vector>
              <vector>1.005246321041401 0.005232607043611495 </vector>
              <vector>1.0002795165780352 2.7947752055442946E-4 </vector>
              <vector>1.0175188824483492 0.017367195851216512 </vector>
              <vector>1.0025386338015396 0.0025354169139333335 </vector>
              <vector>1.017096143836578 0.016951649310575568 </vector>
              <vector>0.9951884128009213 -0.004823200150894286 </vector>
              <vector>1.0027722542600361 0.0027684186504164684 </vector>
              <vector>1.0055269474190434 0.005511729890394788 </vector>
              <vector>0.9699457205351026 -0.03051516726166205 </vector>
              <vector>0.976170549604117 -0.024117964388061127 </vector>
              <vector>1.0056119147094649 0.005596226582365763 </vector>
              <vector>1.023054469662745 0.022792730579144545 </vector>
              <vector>0.9961515712696652 -0.003855852986115064 </vector>
              <vector>0.9959931325352103 -0.00401491646627936 </vector>
              <vector>0.9935473493329857 -0.006473559008677329 </vector>
              <vector>1.002495990031318 0.0024928802218271546 </vector>
              <vector>1.012371568719262 0.01229566624358896 </vector>
              <vector>0.9899225514616186 -0.01012856976054368 </vector>
              <vector>1.0043096324451444 0.004300372574132578 </vector>
              <vector>0.9784950947249125 -0.02173950521435848 </vector>
              <vector>1.0040512546851528 0.004043070449725773 </vector>
              <vector>0.9839810009478256 -0.016148690096137112 </vector>
              <vector>1.0054051197565181 0.005390564521695508 </vector>
              <vector>1.00556405472731 0.005548632554899942 </vector>
              <vector>1.012344315904795 0.012268746106619873 </vector>
              <vector>1.010832240017446 0.010773991568804119 </vector>
              <vector>1.0093416221772382 0.009298259070108103 </vector>
              <vector>0.9982840228577068 -0.0017174511175161878 </vector>
              <vector>1.0014600348882634 0.0014589700736442565 </vector>
              <vector>1.002654027802296 0.002650512089667138 </vector>
              <vector>1.0052463210414009 0.005232607043611274 </vector>
              <vector>1.0002795165780352 2.7947752055442946E-4 </vector>
              <vector>1.0175188824483494 0.01736719585121673 </vector>
              <vector>1.0025386338015398 0.0025354169139335547 </vector>
              <vector>1.0170961438365778 0.01695164931057535 </vector>
              <vector>0.9951884128009214 -0.0048232001508941745 </vector>
              <vector>1.0027722542600364 0.00276841865041669 </vector>
              <vector>1.0055269474190436 0.005511729890395009 </vector>
              <vector>0.9699457205351025 -0.030515167261662163 </vector>
              <vector>0.9761705496041171 -0.024117964388061013 </vector>
              <vector>1.0056119147094649 0.005596226582365763 </vector>
              <vector>1.0230544696627448 0.02279273057914433 </vector>
              <vector>0.9961515712696652 -0.003855852986115064 </vector>
              <vector>0.9959931325352104 -0.004014916466279249 </vector>
              <vector>0.9935473493329857 -0.006473559008677329 </vector>
              <vector>1.002495990031318 0.0024928802218271546 </vector>
              <vector>1.0123715687192623 0.01229566624358918 </vector>
              <vector>0.9899225514616186 -0.01012856976054368 </vector>
              <vector>1.0043096324451444 0.004300372574132578 </vector>
              <vector>0.9784950947249125 -0.02173950521435848 </vector>
              <vector>1.0040512546851525 0.004043070449725552 </vector>
              <vector>0.9839810009478256 -0.016148690096137112 </vector>
              <vector>1.0054051197565181 0.005390564521695508 </vector>
              <vector>1.00556405472731 0.005548632554899942 </vector>
              <vector>1.0123443159047951 0.012268746106620092 </vector>
              <vector>1.010832240017446 0.010773991568804119 </vector>
              <vector>1.0093416221772382 0.009298259070108103 </vector>
              <vector>0.998284022857707 -0.0017174511175159653 </vector>
              <vector>1.0014600348882634 0.0014589700736442565 </vector>
              <vector>1.002654027802296 0.002650512089667138 </vector>
              <vector>1.005246321041401 0.005232607043611495 </vector>
              <vector>1.0002795165780352 2.7947752055442946E-4 </vector>
              <vector>1.0175188824483492 0.017367195851216512 </vector>
              <vector>1.0025386338015396 0.0025354169139333335 </vector>
              <vector>1.0170961438365778 0.01695164931057535 </vector>
              <vector>0.9951884128009212 -0.004823200150894397 </vector>
              <vector>1.0027722542600364 0.00276841865041669 </vector>
              <vector>1.0055269474190436 0.005511729890395009 </vector>
              <vector>0.9699457205351025 -0.030515167261662163 </vector>
              <vector>0.976170549604117 -0.024117964388061127 </vector>
              <vector>1.0056119147094649 0.005596226582365763 </vector>
              <vector>1.023054469662745 0.022792730579144545 </vector>
              <vector>0.9961515712696652 -0.003855852986115064 </vector>
              <vector>0.9959931325352103 -0.00401491646627936 </vector>
              <vector>0.9935473493329857 -0.006473559008677329 </vector>
              <vector>1.002495990031318 0.0024928802218271546 </vector>
              <vector>1.012371568719262 0.01229566624358896 </vector>
              <vector>0.9899225514616186 -0.01012856976054368 </vector>
              <vector>1.0043096324451442 0.004300372574132357 </vector>
              <vector>0.9784950947249126 -0.02173950521435837 </vector>
              <vector>1.0040512546851528 0.004043070449725773 </vector>
              <vector>0.9839810009478254 -0.016148690096137338 </vector>
              <vector>1.005405119756518 0.005390564521695286 </vector>
              <vector>1.00556405472731 0.005548632554899942 </vector>
              <vector>1.0123443159047951 0.012268746106620092 </vector>
              <vector>1.010832240017446 0.010773991568804119 </vector>
              <vector>1.0093416221772382 0.009298259070108103 </vector>
              <vector>0.9982840228577069 -0.0017174511175160766 </vector>
              <vector>1.0014600348882634 0.0014589700736442565 </vector>
              <vector>1.002654027802296 0.002650512089667138 </vector>
              <vector>1.005246321041401 0.005232607043611495 </vector>
              <vector>1.0002795165780352 2.7947752055442946E-4 </vector>
              <vector>1.0175188824483494 0.01736719585121673 </vector>
              <vector>1.0025386338015396 0.0025354169139333335 </vector>
              <vector>1.0170961438365778 0.01695164931057535 </vector>
              <vector>0.9951884128009213 -0.004823200150894286 </vector>
              <vector>1.0027722542600361 0.0027684186504164684 </vector>
              <vector>1.0055269474190434 0.005511729890394788 </vector>
              <vector>0.9699457205351025 -0.030515167261662163 </vector>
              <vector>0.9761705496041171 -0.024117964388061013 </vector>
              <vector>1.005611914709465 0.005596226582365984 </vector>
              <vector>1.023054469662745 0.022792730579144545 </vector>
              <vector>0.9961515712696652 -0.003855852986115064 </vector>
              <vector>0.9959931325352103 -0.00401491646627936 </vector>
              <vector>0.9935473493329857 -0.006473559008677329 </vector>
              <vector>1.002495990031318 0.0024928802218271546 </vector>
              <vector>1.012371568719262 0.01229566624358896 </vector>
              <vector>0.9899225514616186 -0.01012856976054368 </vector>
              <vector>1.0043096324451442 0.004300372574132357 </vector>
              <vector>0.9784950947249126 -0.02173950521435837 </vector>
              <vector>1.0040512546851528 0.004043070449725773 </vector>
              <vector>0.9839810009478255 -0.016148690096137227 </vector>
              <vector>1.0054051197565181 0.005390564521695508 </vector>
              <vector>1.00556405472731 0.005548632554899942 </vector>
              <vector>1.0123443159047951 0.012268746106620092 </vector>
              <vector>1.010832240017446 0.010773991568804119 </vector>
              <vector>1.0093416221772382 0.009298259070108103 </vector>
              <vector>0.9982840228577069 -0.0017174511175160766 </vector>
              <vector>1.0014600348882634 0.0014589700736442565 </vector>
              <vector>1.002654027802296 0.002650512089667138 </vector>
              <vector>1.005246321041401 0.005232607043611495 </vector>
              <vector>1.0002795165780352 2.7947752055442946E-4 </vector>
              <vector>1.0175188824483494 0.01736719585121673 </vector>
              <vector>1.0025386338015398 0.0025354169139335547 </vector>
              <vector>1.0170961438365778 0.01695164931057535 </vector>
              <vector>0.9951884128009213 -0.004823200150894286 </vector>
              <vector>1.0027722542600361 0.0027684186504164684 </vector>
              <vector>1.0055269474190434 0.005511729890394788 </vector>
              <vector>0.9699457205351025 -0.030515167261662163 </vector>
              <vector>0.976170549604117 -0.024117964388061127 </vector>
              <vector>1.0056119147094649 0.005596226582365763 </vector>
              <vector>1.0230544696627448 0.02279273057914433 </vector>
              <vector>0.9961515712696654 -0.003855852986114953 </vector>
              <vector>0.9959931325352103 -0.00401491646627936 </vector>
              <vector>0.9935473493329857 -0.006473559008677329 </vector>
              <vector>1.002495990031318 0.0024928802218271546 </vector>
              <vector>1.012371568719262 0.01229566624358896 </vector>
              <vector>0.9899225514616186 -0.01012856976054368 </vector>
              <vector>1.0043096324451442 0.004300372574132357 </vector>
              <vector>0.9784950947249126 -0.02173950521435837 </vector>
              <vector>1.0040512546851525 0.004043070449725552 </vector>
              <vector>0.9839810009478255 -0.016148690096137227 </vector>
              <vector>1.005405119756518 0.005390564521695286 </vector>
              <vector>1.00556405472731 0.005548632554899942 </vector>
              <vector>1.0123443159047951 0.012268746106620092 </vector>
              <vector>1.010832240017446 0.010773991568804119 </vector>
              <vector>1.0093416221772382 0.009298259070108103 </vector>
              <vector>0.9982840228577069 -0.0017174511175160766 </vector>
              <vector>1.0014600348882634 0.0014589700736442565 </vector>
              <vector>1.002654027802296 0.002650512089667138 </vector>
              <vector>1.005246321041401 0.005232607043611495 </vector>
              <vector>1.0002795165780352 2.7947752055442946E-4 </vector>
              <vector>1.0175188824483494 0.01736719585121673 </vector>
              <vector>1.0025386338015396 0.0025354169139333335 </vector>
              <vector>1.0170961438365778 0.01695164931057535 </vector>
              <vector>0.9951884128009212 -0.004823200150894397 </vector>
              <vector>1.0027722542600364 0.00276841865041669 </vector>
              <vector>1.0055269474190436 0.005511729890395009 </vector>
              <vector>0.9699457205351025 -0.030515167261662163 </vector>
              <vector>0.976170549604117 -0.024117964388061127 </vector>
              <vector>1.0056119147094649 0.005596226582365763 </vector>
              <vector>1.023054469662745 0.022792730579144545 </vector>
              <vector>0.9961515712696654 -0.003855852986114953 </vector>
              <vector>0.9959931325352103 -0.00401491646627936 </vector>
              <vector>0.9935473493329857 -0.006473559008677329 </vector>
              <vector>1.002495990031318 0.0024928802218271546 </vector>
              <vector>1.0123715687192623 0.01229566624358918 </vector>
              <vector>0.9899225514616186 -0.01012856976054368 </vector>
              <vector>1.0043096324451442 0.004300372574132357 </vector>
              <vector>0.9784950947249125 -0.02173950521435848 </vector>
              <vector>1.0040512546851525 0.004043070449725552 </vector>
              <vector>0.9839810009478255 -0.016148690096137227 </vector>
              <vector>1.0054051197565181 0.005390564521695508 </vector>
            </data>
            <namesvector>Centroid Size	Log Centroid Size</namesvector>
          </datamatrix>
          <datamatrix visiblename="RefRotRelabTri.txt, Procrustes coordinates" covarfromorigin="false" matrixtype="2" iscoordinates="true" issymmetrycomponent="false" isasymmetrycomponent="false">
            <data>
              <vector>0.00808357530895418 -0.010784204576846045 -0.059215183217790124 0.0659139178399179 0.014596846107010782 0.5715890992235182 0.07822634995514136 0.052774428508895035 0.07388286761103696 0.017117449656044868 0.47640697310214164 -0.2916491300024953 0.013740447966212854 -0.07474719513337943 -0.02448100628594316 -0.08757872331096553 -0.49116923749151353 -0.2737444053855268 -0.09007163305525118 0.031108763180837197 </vector>
              <vector>0.007053946084906618 -0.011470107575338773 -0.06774003644820678 0.054646946279254566 0.021399666917021536 0.5583708066978836 0.061190050352788156 0.08435197101374883 0.09788690273775441 0.002148072253677011 0.48866254931834785 -0.2867139913197819 0.007627026407274674 -0.08891001021664105 -0.015147459476376392 -0.06590871726075175 -0.4965958192724407 -0.2661061264321284 -0.10433682662106906 0.01959115656007778 </vector>
              <vector>0.005953090803524047 -0.01680614786452777 -0.060729000069997846 0.06554082283888396 0.018878216440244913 0.5617409808617012 0.06631808804732686 0.039922060203069466 0.0928534328564695 0.027819786429197236 0.498294804813049 -0.2806179334597251 0.008565455353885316 -0.08611305993453519 -0.03929879050209018 -0.06596295742712951 -0.49639745173813016 -0.2586444614846857 -0.09443784600428148 0.013120909837751297 </vector>
              <vector>0.004456358311385017 0.01682262922241689 -0.062327364742618595 0.07157618725043428 0.015768891598122337 0.5563339748119468 0.04809551205477226 0.05136183050037955 0.09989599046997634 0.014631685931590664 0.48604509468543833 -0.3047213824066809 0.015447966488589284 -0.07738228679149928 -0.022903394338038625 -0.07908805016853367 -0.4875841655295755 -0.2780826355595427 -0.09689488899805071 0.02854804720948835 </vector>
              <vector>0.011223201739824083 -0.005472576376698423 -0.06222811414327062 0.06514906750279459 0.01858470324848723 0.5657150975327733 0.06469890920374514 0.05920615016158167 0.09278108977147226 0.04026129268688593 0.4634135329394721 -0.2908139576779658 0.018292983608219952 -0.09175896910199512 -0.01984969414399654 -0.07216641453816675 -0.5039339471955067 -0.28335293778092374 -0.08298266502844655 0.013233247591714549 </vector>
              <vector>0.0029788993109598565 -0.013091607105246192 -0.06253626980079532 0.051887967758133535 0.007149453371793549 0.5609143242606484 0.06324648380560383 0.07545331186726828 0.06959203631037901 0.014958671809827642 0.48940708353062246 -0.30077597655524796 0.03234450186602975 -0.07826137166987131 -0.020889050210132456 -0.07572882565196588 -0.4970644110834792 -0.25912954773116087 -0.08422872710098145 0.023773053017614655 </vector>
              <vector>0.014078342773445433 -0.03202772580283741 -0.05331998991321419 0.0765803750405411 0.011151233666797418 0.5675237091568124 0.044920265740838385 0.06069775641193326 0.09398309836190126 0.02779441498815194 0.47734913788409317 -0.2865630969779726 0.024855662584584378 -0.0882409707709752 -0.01343733369418542 -0.10240092743646277 -0.4971089415834349 -0.25999892756279364 -0.10247147582082555 0.03663539295360328 </vector>
              <vector>0.00926471361860088 -2.737611504719426E-4 -0.06255373573874548 0.06785801368222899 0.011804366688591715 0.5620514683670257 0.05811326763415297 0.05999842657732522 0.08320599303323473 0.008933657381168135 0.4895547786319542 -0.2971157967917602 0.007747925832800507 -0.07505804450685552 -0.02542727915464681 -0.08190427953266896 -0.4923674095193373 -0.26799105289512615 -0.07934262102660525 0.02350136886913459 </vector>
              <vector>-2.3226842149809114E-4 0.0039750400668780664 -0.06664956201044567 0.06750161568738638 0.009608529887750659 0.5715387913945406 0.07119972554397322 0.058761405734498715 0.09011321281443667 0.01637915053820102 0.4709399074303374 -0.2951086582576822 0.0236551025076206 -0.08507111206028983 -0.027429008110687984 -0.09880692168711154 -0.4893003836969445 -0.2713613989308984 -0.0819052559445426 0.03219208751447719 </vector>
              <vector>-9.082004242107341E-4 0.009587712171375991 -0.06511122334029647 0.07599349503886543 0.01770792869907839 0.5516465542489688 0.07658669978879386 0.05801191856007079 0.06696312625768197 0.03379720074730313 0.4936790718213536 -0.3020234422807607 0.02421485952192539 -0.07650126239564636 -0.032724015971883985 -0.09540611565818209 -0.48939483340186857 -0.2695458414106996 -0.09101341295057333 0.014439780978704873 </vector>
              <vector>0.004977611382913335 0.011166004274224942 -0.05766654582601037 0.07758096324428612 0.018657669194470743 0.5709622308871273 0.05772280501500753 0.04262168995254196 0.09125138161627366 -0.004498158857826746 0.4849227473950378 -0.2711856323119062 0.0327769575121089 -0.10172343416231835 -0.04917288518859346 -0.07485506137696651 -0.4996523617487614 -0.2628515828429684 -0.08381737935244665 0.012782981193806064 </vector>
              <vector>-0.012011462961314378 0.016321655539443935 -0.06700645346720271 0.05086007877863708 0.0010195168176815716 0.5643025462499045 0.06325105633617385 0.05724578022669972 0.09086270508957134 0.014938171212631753 0.4819291106339977 -0.3019715235663268 0.039149915381246674 -0.08146493068863807 -0.015692965822937072 -0.09525679960039565 -0.49429982906285497 -0.25711931049851344 -0.08720159294436194 0.0321443323465568 </vector>
              <vector>0.0036723030425560156 -0.006336231907042522 -0.06734086228370881 0.07628802538602122 0.016671135420238743 0.5703418922021641 0.06686682136948413 0.0384357613435924 0.10459765523905384 0.024586610001715532 0.4731192273805206 -0.28768007015240254 -0.0024586280373830732 -0.08620149669664155 -0.02972379808978564 -0.08605653453956659 -0.490481905458065 -0.2807081978973426 -0.07492194858291086 0.03733024225950232 </vector>
              <vector>0.01897748534033645 -0.006870474462355914 -0.05166769967894342 0.05567607551428204 0.016266518993303905 0.5646095761900944 0.05392232538703817 0.07029854793657404 0.0925186877741581 0.019273719853191977 0.48399880394881534 -0.28001981816354815 0.02063237868696117 -0.07559730314777738 -0.047677157784669674 -0.09892960659052387 -0.5039091065430736 -0.26140502797293425 -0.08306223612392657 0.01296431084299714 </vector>
              <vector>-0.0051591521709918615 -0.009225857948502957 -0.060760932025280184 0.06541711124263858 0.021338643952143153 0.5667957931550427 0.04761218683043714 0.057222836372159205 0.08973544300765107 0.024498225265666064 0.48917989907464265 -0.2973072410835951 0.007842421116586826 -0.0841896246299364 -0.02623362972909571 -0.07598420745407534 -0.4842975205298563 -0.2723994024040435 -0.07925735952623683 0.025172367484646706 </vector>
              <vector>-0.007562206212843126 0.0048731752816820175 -0.07471517285596105 0.07070245866218389 0.01631643465599683 0.5482899918202553 0.06902186326778863 0.0562118066067963 0.09847748305181213 0.033244819976480995 0.4853098816172198 -0.2994487094622241 0.022413373980918923 -0.08305084147462997 -0.024372625442319558 -0.09815902457981705 -0.49255391900759254 -0.27479043111982837 -0.09233511305501997 0.04212675428910118 </vector>
              <vector>-0.004263541089933074 -0.002212539008816192 -0.06678918341785015 0.05901535554921103 0.030014533639917913 0.5601222721198199 0.06485225265949124 0.05190533239098585 0.07839026599461471 0.021295558316756995 0.4887037706889676 -0.28736750385295706 0.015878281341333626 -0.07581414877661369 -0.02681189410533297 -0.09215924408815254 -0.4911269454356702 -0.27829820312897224 -0.0888475402755384 0.043513120478737975 </vector>
              <vector>9.829413893141722E-4 8.6114987870018E-4 -0.0550897662503771 0.05946410600423401 -0.002761174605036847 0.5720810257856717 0.08227123478042979 0.05536187370621941 0.09342038640338182 0.013370539066742737 0.46757135719672593 -0.28775428159425337 0.022613656807565344 -0.09362814456409194 -0.022745872840601263 -0.08111867134480394 -0.504701768647655 -0.26265365522354667 -0.08156099423374674 0.024016058285127935 </vector>
              <vector>0.0027909144061428618 0.00621642755449888 -0.05738913817869207 0.06008492125819603 0.007620182500123675 0.5696713751716335 0.05545336606394853 0.04725430037955393 0.10094593270227896 0.01236669886903155 0.4790920150911344 -0.28905020054621466 0.027026583138548433 -0.09995532120626703 -0.03153950023226407 -0.07323407891779118 -0.4953420468147441 -0.26409336254602367 -0.08865830867647657 0.030739239983382707 </vector>
              <vector>0.005201542923891583 -0.01482235753942641 -0.05567200610924014 0.06405176377821202 0.022654570556929064 0.5709094497206251 0.07159024076129888 0.0559884366195891 0.06459747692173479 0.026896069214657287 0.4854164728173177 -0.2838888937147394 -0.006396418557115462 -0.07133590528316941 -0.017000064782526164 -0.07590881373187727 -0.5007058095983834 -0.27028034655443767 -0.06968600493390675 -0.0016094025094331894 </vector>
              <vector>4.029429222110394E-4 -0.004252535886985256 -0.06338980126594382 0.06730150166408704 0.02056902047694744 0.5655143202221273 0.057306087305557175 0.07147921362196262 0.09323383040869535 0.013712041756332645 0.4758730993480356 -0.29482732022380653 0.018346204619413754 -0.09929023778663848 -0.019479023120403095 -0.07536883468026953 -0.4874372888611146 -0.2783361639904155 -0.09542507183339874 0.03406801530360548 </vector>
              <vector>0.012481741726774041 2.5868766360277273E-4 -0.05291335754705968 0.06382077887964716 0.011336686467723851 0.5644738923518705 0.058944690480156464 0.060833646200250044 0.06882813953737764 0.03279714272218938 0.48030747188868295 -0.29708619714627355 0.015726417626664223 -0.07717373837518364 -0.01378683767955626 -0.10219897232522906 -0.4979874070842817 -0.2670672964714535 -0.08293754541648168 0.02134205650057941 </vector>
              <vector>0.0021063254758712205 -1.7430663267597478E-4 -0.06644783567613233 0.05788259352670017 0.009910452184352807 0.5611706561152405 0.05097573629549704 0.058082658004100146 0.0997509097138108 0.02659978456291516 0.4842596675830223 -0.30336622362191695 0.001984674992325096 -0.08817833664237762 -0.016875185827966994 -0.0743901829291709 -0.4908259844375905 -0.27208343006773833 -0.07483876030318933 0.034456787684923655 </vector>
              <vector>-0.004940441998640461 0.0055652245000127045 -0.04711614370349676 0.055932873465066764 0.010110300794469163 0.5567465010279575 0.06385458772503305 0.06509349866690714 0.08431377220907252 0.017038011445103623 0.4882391024856284 -0.30014936688133664 0.011396200567857926 -0.07584373478080067 -0.03126819840537921 -0.08153887583904812 -0.49618349094052244 -0.27275984513229534 -0.0784056887340221 0.029915713528432836 </vector>
              <vector>-0.008844778446091835 0.0018949130883284704 -0.055983385337212546 0.08023619345799216 0.008680216162573844 0.5651618789023279 0.0694377640128242 0.04109139095095586 0.09739322787743895 0.029210448367135995 0.48166177300751556 -0.2849513048996586 0.018328789645531713 -0.10256167174226334 -0.015075131546948575 -0.08730705656363369 -0.4974799057370814 -0.2582111627661307 -0.09811856963854998 0.01543637120494579 </vector>
              <vector>0.00705097731352598 -0.006553361562746674 -0.050701030210059436 0.0658446200242164 0.018729950703535784 0.5594039587537771 0.057796895407732723 0.06437202074748341 0.0746843902912711 0.022745955592472878 0.4728869669223076 -0.2972450577074529 0.020629976471231805 -0.07916852617793932 -0.015268168368722784 -0.08070854044782327 -0.5008238111250147 -0.2869611013199765 -0.08498614740580779 0.038270032097988724 </vector>
              <vector>-0.01704463461027112 0.01301149692516597 -0.062492552011760016 0.04753514981054273 0.026999429213660504 0.5535768103782978 0.0585447832854771 0.048354699211177465 0.09310390185332298 0.030628197958256668 0.48971391668635805 -0.2851139001987189 0.015385141755792982 -0.08947543520833687 -0.02708867745721173 -0.08348330534874568 -0.5013257801023254 -0.27722309806920853 -0.07579552861304314 0.042189384541569314 </vector>
              <vector>0.0018354423177317654 0.0036895413922650414 -0.07633680974072746 0.07285821288576541 0.012770312721077296 0.5536837831018511 0.07088281718672754 0.07519696593561018 0.09743285428945263 0.008790373727633161 0.47652879723004227 -0.2973192574441574 0.01502668240122515 -0.08253191860089257 -0.02337028987807444 -0.08611584635934573 -0.4978289680431103 -0.27917747024108097 -0.07694083848434427 0.03092561560235206 </vector>
              <vector>0.009241501734547014 -0.001938776639304421 -0.05460708677722338 0.06363384368200248 0.019784103625336384 0.5557965132553948 0.06856668477650538 0.06409732133295168 0.0923038723535703 0.025273866472224956 0.4767603836138309 -0.2910664992740083 0.012852265525581608 -0.08042676607253867 -0.02907319738123579 -0.07203445035560052 -0.503023366654332 -0.2825985717117212 -0.09280516081658066 0.019263519310599216 </vector>
              <vector>-0.01728699138917101 -0.0026354989477014195 -0.07105411240241839 0.0723651895958225 0.01828543988853431 0.5704047903579358 0.057149605113642546 0.05549485153847423 0.07806753081451542 0.025145224794610645 0.4807105608302377 -0.3019268884622758 0.02797761974605277 -0.0899090428516739 -0.015903884729322908 -0.08628659410289506 -0.48162044987877894 -0.2726347162806637 -0.07632531799329152 0.02998268435836667 </vector>
              <vector>-0.008603582886419549 -0.010374084038955227 -0.07553939503717158 0.05655353153573029 0.013499724360154914 0.5716160632011881 0.06238166981079477 0.06292543015459548 0.09149108486794952 0.026646493532299483 0.47712871606513074 -0.2975422787502813 0.020149201117126207 -0.08867560058941043 -0.01739576664635115 -0.07398195991865465 -0.49015886876459525 -0.2678938267727896 -0.07295278288661852 0.020726231646277758 </vector>
              <vector>-0.0076088913088098505 -0.011109738800229925 -0.056972437384541816 0.08725605225166654 0.006055776672667121 0.5587479137191437 0.0703427479906002 0.051253283609765256 0.10517326061134413 0.014442023995785043 0.48292397171670315 -0.290179799064207 0.011891448103644129 -0.06657325289892702 -0.011985465196530208 -0.08842799371558338 -0.5021572129380916 -0.2623625991239503 -0.09766319826698507 0.006954110026537109 </vector>
              <vector>-0.006771494673938432 -0.016493415535909935 -0.06427687466751072 0.043131694565454126 0.0087397405669224 0.5619901543356911 0.06387533093417738 0.06247842032213277 0.09496838461841806 0.00846587005965668 0.4830923931739428 -0.28271739813157043 0.03601095598778284 -0.06781384619903552 -0.012785362764070685 -0.08558832055660034 -0.5114783741953735 -0.25580072285538735 -0.0913746989803502 0.032347563995568804 </vector>
              <vector>-0.0036245771638929113 0.01702123449510499 -0.045514327973106686 0.053662480946345945 0.011579695729443909 0.556436932741804 0.06576824925208415 0.0684279794191264 0.09818030936180941 0.023753681126073074 0.4733348596983814 -0.3016991568918074 0.018990592730471947 -0.0801176793186718 -0.01923067081493563 -0.07652998940103155 -0.5004275199543484 -0.2804768301231952 -0.09905661086590747 0.01952134700625177 </vector>
              <vector>-0.011478488429246774 -0.004914636596050312 -0.06171233217797078 0.06231296114185239 0.009228125319494594 0.5659450542892279 0.06535339035276264 0.062013494948366193 0.08353255234705469 0.009140800590405342 0.48940600157074055 -0.30776626863849826 0.016280600263729877 -0.07305438932711279 -0.022778498341387628 -0.09074955467253222 -0.4771400886691386 -0.26769795717668715 -0.09069126223603859 0.04477049544102871 </vector>
              <vector>-0.0036184195839826594 -0.012929464699562068 -0.0594635289566294 0.0784691576961028 0.020413734172599937 0.560588327831953 0.06500973095993617 0.04875326777954162 0.08529487118114547 0.019606668993526862 0.48373471772902366 -0.28323466266815556 0.017143700326898773 -0.07666355713380882 -0.03614999097692593 -0.07657798148932576 -0.5035916342417477 -0.27637103213694253 -0.0687731806103184 0.018359275826670317 </vector>
              <vector>-0.015634687019228283 -0.031297468222831165 -0.04188429386742343 0.06283115337869619 0.016741467133815177 0.5673863179048335 0.05701757680721085 0.07386860700411918 0.10414744906720355 0.03155731652972386 0.48373648674031133 -0.2841051804035722 0.008390730628941509 -0.10293739610155844 -0.029160434590350715 -0.08691341633847269 -0.49085004793809506 -0.262767651029315 -0.0925042469623849 0.0323777172783768 </vector>
              <vector>-0.009266976391857407 1.8169247357416665E-4 -0.05509572158160648 0.06278076560759259 0.015820302346255866 0.5619527686559804 0.06581169405607187 0.06470317458394437 0.08040131794033493 0.019575339679091357 0.4786080712484194 -0.2918547318864112 0.02137308492694169 -0.08305449278443433 -0.011425749740876814 -0.07458681279396874 -0.5035593470471107 -0.27270801599159356 -0.08266667575657194 0.013010312456225075 </vector>
              <vector>4.2725928618753145E-4 0.00395883084448901 -0.0682271476713658 0.06218810209405924 0.018479546695454888 0.571320768281065 0.0698850674910276 0.0641460020450719 0.08338778488177373 0.028129677964594823 0.4753791822549622 -0.29507034312908287 0.02254206569945193 -0.10003506151955309 -0.02780560671313067 -0.0838063614359622 -0.4848683507483936 -0.2716177443240358 -0.08919980117596793 0.020786129179354025 </vector>
              <vector>0.0013780941268824432 0.0095315218758149 -0.07364443613607925 0.06170415144670616 0.009412733162784372 0.5518504253943984 0.06876574422056395 0.07270319879402821 0.0916128746831494 0.009951371961398753 0.47556270602460904 -0.293261617367149 0.027997743149588195 -0.09689847524517717 -0.027943699557273362 -0.0752193607048543 -0.5079197457848192 -0.27740713307951814 -0.06522201388940536 0.037045916924351975 </vector>
              <vector>-0.00442307897713578 0.011397045182561044 -0.055559351401940016 0.045405827214212775 0.009413009522262837 0.5711894370269018 0.0614080382449747 0.07465446540106194 0.08434413984784589 0.008650073007793985 0.4861367013001638 -0.2870793354687249 0.04543631048942837 -0.07718027300177341 -0.037734483251968286 -0.09999047342238675 -0.49765910553074794 -0.24703670333757263 -0.09136218024288334 -1.006260207393403E-5 </vector>
              <vector>0.01279875200264342 0.01571189451320628 -0.060362529260230176 0.060283833178666646 0.026702714098268986 0.5636713299241438 0.06942402325346733 0.04750702490078281 0.08867538151271441 0.027821801300682212 0.4810722250838976 -0.2810910441398421 0.01099459015506643 -0.0959127000649649 -0.04310456089027078 -0.07944336118846128 -0.4961814202054718 -0.27793248634214285 -0.09001917575008525 0.019383707917929247 </vector>
              <vector>-0.003979132682087827 -0.006148182456184103 -0.06489795896395713 0.04167414633118043 0.011366671155196274 0.5704722601001688 0.07100715986789724 0.07288784396527676 0.07666531722773678 0.03360467974827247 0.4761001220353793 -0.3044638989214397 0.025460439686152476 -0.08741279838118536 -0.0017789334793274596 -0.08621820156001538 -0.48668011492222424 -0.2640910672842277 -0.10326356992476554 0.029695218458153778 </vector>
              <vector>-0.0192920808952876 -0.005929922757527688 -0.05040385234111108 0.07286257397533999 0.011489202735442109 0.5647269883635997 0.05434037114932175 0.053070713563504096 0.08359881602896807 0.008868279658171547 0.4904593678770582 -0.28584363692096765 0.04275974235635338 -0.10115227564517942 -0.024321137541895018 -0.07449247990345975 -0.49717025129326975 -0.25590561153913205 -0.09146017807557971 0.02379537120565101 </vector>
              <vector>0.004699709027277062 -0.009468159328419488 -0.0447436681340693 0.05949266760836683 0.006530598009369993 0.5671597307228449 0.06390114708436866 0.062353289449830554 0.08039824611211767 0.021248509264148813 0.47033136794132313 -0.29586133095065065 0.02246928170733392 -0.07718117964078887 -0.011968713944211258 -0.08370272606564924 -0.5031943246709962 -0.27291764486437475 -0.08842364313251375 0.028876843804691767 </vector>
              <vector>0.007792467738582718 0.0044958032290912065 -0.06617716221284457 0.05953459508900716 0.01063765824052594 0.5484295591936094 0.07809817983662085 0.06694676259522019 0.09429308383442782 0.03753999028784087 0.47846034047144326 -0.29865506317608265 0.01952120062291879 -0.0992378038030492 -0.026466132868116124 -0.08184952909980533 -0.4994341778602496 -0.2752466399049548 -0.09672545780330907 0.0380423255891231 </vector>
              <vector>0.004149704031295873 -0.00241931146066968 -0.06222413847978885 0.05502849076684982 -0.0024626494490222733 0.5609204643369528 0.06960763825240436 0.05566312881203708 0.09087782605477646 0.03909600744792703 0.47686277268140786 -0.3020885009866916 0.022252259645340094 -0.09336509453265517 -0.01958343236315748 -0.0749426057056645 -0.5022304879242209 -0.2630132976784505 -0.07724949244903528 0.025120719000364673 </vector>
              <vector>-9.394512201086261E-4 9.083965507687583E-4 -0.07945228976847203 0.05933655520087719 0.030860953788093684 0.5712546942305815 0.057944390720898103 0.05668606382866838 0.08264229662566508 0.01998043153656877 0.4911897349653922 -0.28712969568295893 0.018733508452856477 -0.08213811072257432 -0.027185777105682207 -0.09240422312797728 -0.48114258843834434 -0.2644377246866697 -0.09265077802029821 0.017943612872715807 </vector>
              <vector>-0.002482166841661465 0.006346024151616944 -0.05306507840198047 0.0499213598209729 0.020373757869336612 0.5693579303580101 0.06027148369881424 0.05719317438506276 0.09006131424854238 0.02634684512336726 0.48177058870891676 -0.28810787448202374 0.027903844570879858 -0.07469501889686098 -0.03190419406535892 -0.09850697860879107 -0.4927129982819064 -0.26516613411962053 -0.10021655150558237 0.01731067226826624 </vector>
              <vector>-0.005923401735518453 -0.014548939607247353 -0.068753411734075 0.0594376646773007 0.00541834089813017 0.5713330647961284 0.05875129336466688 0.06123958062647064 0.06952281006023657 -0.0050307396488124025 0.48682394404613605 -0.2945508801591402 0.013250568389568305 -0.07665228399822352 0.002884365454598782 -0.07156399925137955 -0.4987762744181047 -0.2597003737667314 -0.06319823432563851 0.030036906331634663 </vector>
              <vector>-6.113595303160047E-4 -0.004227607360357554 -0.0537255294988827 0.07420803933773618 0.007236340760514114 0.5658419976920004 0.06661941188088143 0.06410626327764267 0.09698343163769069 0.02933918862057014 0.4731757059372629 -0.3019451640082118 0.01575305993047007 -0.07623473411519188 -0.023201623832580794 -0.09826911618202352 -0.4897817661249774 -0.2710944060746254 -0.09244767116006229 0.018275538812461203 </vector>
              <vector>-0.012453964279354182 8.715328850709413E-4 -0.055885110998453495 0.06365581995787331 0.01640641794458599 0.5643492934851309 0.05598462841712115 0.061144391441118114 0.08388582723712845 0.017242035962366425 0.48426666256209727 -0.291208169511202 0.008749733562723822 -0.10275285397553044 -0.01949854096361762 -0.07630801403823642 -0.4943217507917984 -0.27313272008505957 -0.06713390269043273 0.036138683878468955 </vector>
              <vector>-0.0021123451471195226 -7.062430133903626E-5 -0.048060918499470084 0.060516683358199604 0.017668660934605167 0.5609799825021264 0.0692110564235195 0.05454850289567876 0.07644107277393264 0.030738780952608662 0.4768674717762597 -0.29586644669220913 0.01320044196759608 -0.07512935208574638 -0.006313982967887172 -0.08797438040090347 -0.49857767714714785 -0.2792110154216637 -0.09832378011428852 0.03146786919324833 </vector>
              <vector>0.005207865332372266 0.0053158093981393985 -0.06057981786124267 0.06815172492410772 0.017251719831561804 0.5565709862648984 0.04980692543862433 0.053550793737339175 0.07978061739448486 0.02602796630408218 0.48218528154502194 -0.2968052291652979 0.02722490248188768 -0.08297646165910895 -0.015108216334036388 -0.0751923353280588 -0.5023942815377567 -0.27580255530614706 -0.08337499629091724 0.02115930083004572 </vector>
              <vector>0.008927186267075128 0.001458131244337801 -0.06733534153269619 0.04445286562259094 0.019093477910512874 0.5649059520117656 0.05985734636472796 0.07738917405306858 0.09875840995634222 0.010597722717023729 0.48419482581478224 -0.2823377974048203 0.010768027827985192 -0.08794220428019224 -0.023344936975508677 -0.1015374559364545 -0.49507829803716275 -0.2609459494864559 -0.09584069759605787 0.03395956145913631 </vector>
              <vector>-0.00736439413283496 -0.00619907476194706 -0.05456488131729574 0.06713353782362627 0.008773022588425957 0.5596486703257836 0.053874391985364076 0.06327446830043015 0.0867635318127383 0.03404893764925311 0.4861223717454315 -0.31121729249698626 0.01128497945527155 -0.08136113756117042 -0.024494172263294887 -0.07805950929596395 -0.48691800874722607 -0.2736559163879392 -0.07347684112657965 0.026387316404913787 </vector>
              <vector>0.017663237536941354 0.012158481029505591 -0.056098706876927015 0.05117229399278024 2.272731483634969E-4 0.5542347900604845 0.06475223656769287 0.04440785272825966 0.07777654480105622 0.03841504138402488 0.4871021078335718 -0.3015157051338897 0.022954908744675873 -0.08471322731932929 -0.019761990078510552 -0.08861162362074163 -0.5031287075103856 -0.2607127920945712 -0.09148690416647842 0.035164888973476846 </vector>
              <vector>-0.0016519799826431544 0.003775251822581397 -0.06710323559200465 0.07858825122963534 0.014444465367017401 0.5536426374270976 0.07982375891158038 0.0690202522418271 0.07836714649309007 0.027108608920211347 0.4835135103034425 -0.3032959390877513 0.0191116886009348 -0.08715992658322148 -0.019062867710541026 -0.08169409921519458 -0.49055908717810565 -0.27355112396705633 -0.09688339921277067 0.013566087211870977 </vector>
              <vector>-0.009325585348333028 -0.001482453060877175 -0.06533516242772847 0.06738822904515783 0.00754292893481049 0.556097364789833 0.05766712968557028 0.060874478575740985 0.09363942236439858 0.014681267986213034 0.48853357814930953 -0.30696808165409595 0.025499450343813967 -0.0733756831393422 -0.01678766180837781 -0.07969830513275954 -0.49048323123294657 -0.26729453840758033 -0.09095086866051691 0.02977772099771009 </vector>
              <vector>0.01713665309208471 -0.003481529375741905 -0.054354457750094 0.058235288568150974 0.009757405516722717 0.5706143839869272 0.07452322008028088 0.06878733330636452 0.07770604824690476 0.026197053154128215 0.46764596975514816 -0.29596485135002465 0.011645909994460694 -0.08696368582208483 -0.032360565488287044 -0.08842611036587074 -0.49496214892272744 -0.27794776560359125 -0.07673803452449354 0.02894988350174225 </vector>
              <vector>0.005297607468679937 0.012392683859381881 -0.051765580055654736 0.05542571542757803 0.014372069022719557 0.558405106247752 0.05786274586403271 0.04927317456480851 0.08808590236127607 0.022588188301649655 0.48265422795348933 -0.288492834532318 0.018094837332706785 -0.09355870397661617 -0.027475535703434 -0.08423881187631525 -0.5023091035073359 -0.27315331006795707 -0.08481717073647957 0.0413587920520362 </vector>
              <vector>0.0064064315019304145 0.011843950294124408 -0.050803736509726145 0.08369850834183329 0.00397032544418662 0.5665511772476463 0.0731848142947077 0.051060203732355314 0.06465235321684494 0.01983627392103879 0.4787525752291183 -0.29701153168701383 0.035201974039989425 -0.10015392068413723 -0.013455625492974228 -0.08598806555705822 -0.4942631367904875 -0.2606527481662771 -0.10364597493358932 0.0108161525574887 </vector>
              <vector>0.011578005588676672 0.013558601799151093 -0.07051935820377667 0.06650353846769719 -0.006125143272907202 0.5718449262717714 0.0702933698239771 0.05047443189871328 0.07677499209169068 -0.0010522721992484128 0.4721914000629465 -0.300570572836741 0.035855881761882265 -0.08834602863726639 -0.02639551752841052 -0.0853632682264869 -0.49592106799314567 -0.264521475415454 -0.06773256233093315 0.03747211887786392 </vector>
              <vector>-0.01679700342075206 -0.004551995105183166 -0.0626194069519413 0.07919662251741227 0.0208739108977776 0.5732880905857428 0.05929104292007659 0.052069474811678756 0.07994395775074749 0.01970910375463285 0.48461870951068253 -0.28321895605187664 0.0237241103871713 -0.09818745897392947 -0.030823114093598464 -0.08976517484326349 -0.4896838009745784 -0.2645107266924777 -0.0685284060255852 0.015971019997263518 </vector>
              <vector>-8.722107035406309E-4 0.012455866006834551 -0.08125784714178005 0.060220134389456406 0.02014550865447445 0.5467348708220624 0.0703191064632891 0.061721673066728495 0.0724227953620893 0.018892867883031277 0.4973578159529851 -0.29474313121021195 0.030031003925229314 -0.07848171978422651 -0.025306690418651932 -0.08646566142906743 -0.49921599739201644 -0.2667627236314024 -0.08362348470207848 0.026427823886795144 </vector>
              <vector>0.009848214674028135 0.00912560603123026 -0.04775060794937436 0.05278913544096354 0.0157760947796067 0.5742269554071959 0.05160408506810956 0.06714184612367058 0.07602761191843137 0.019773964683079483 0.47294497674809677 -0.3009056334498645 0.021526295711722078 -0.08483074390668414 -0.013668163328893942 -0.08010198218447315 -0.48934078084220056 -0.274265553887178 -0.09696772677952607 0.01704640574205998 </vector>
              <vector>0.020697652783976807 0.028206065386407096 -0.07106221864401663 0.06749454321370252 0.00949635282802476 0.5566780283712118 0.06399109104997289 0.06564612061163165 0.09540047137815655 0.03956339137993746 0.4737201470178052 -0.30050950807825505 0.019508556934966326 -0.1070605977009193 -0.03966055525984154 -0.08446665331464387 -0.49706556621317083 -0.2741046029394202 -0.07502593187587325 0.00855321307034788 </vector>
              <vector>-0.004395272698422532 0.008160357927731968 -0.04933977075741566 0.067591675023308 0.012532438571339559 0.5725247732352197 0.06112821038491939 0.04423892285127097 0.0836448263312765 0.01893147006929223 0.4782707645537884 -0.29240715819171675 0.01931852804892368 -0.08046340984644873 -0.027489895829789168 -0.0881021310924868 -0.4926530331844847 -0.2708028527556079 -0.08101679542013568 0.02032835277943748 </vector>
              <vector>-0.0033263514682283415 -0.0021886703869532886 -0.05924136686571008 0.069850756244835 0.0201016412127235 0.5554002526194053 0.06184619291859336 0.0630214757308694 0.0992838083061221 0.02564924301909065 0.47965605692911406 -0.28806586289757746 0.013073462383882342 -0.08702807610867888 -0.025133332976547813 -0.09147102169584542 -0.499771377539802 -0.27744816472145656 -0.08648873290014714 0.03228006819631117 </vector>
              <vector>-0.007849102092479424 -0.005580380724782296 -0.06275079755280807 0.04109316808232563 0.014720437642882611 0.5785503386543948 0.0541446068952461 0.059221314692882325 0.09898612782232391 0.019363228683592262 0.4781309628470532 -0.2890554375015193 0.03300148932264525 -0.08603981818967242 -0.033256685555875465 -0.09438472100361184 -0.48659389423929567 -0.26048776102268134 -0.08853314508969234 0.037320068329071907 </vector>
              <vector>-0.012158849051701141 -0.001272264229342893 -0.04173017096700053 0.0812750940390349 -0.007607726974060125 0.5555482342730003 0.07170659938870735 0.07924739494540844 0.08941282734859304 -0.005157437062214679 0.47746232904134006 -0.3012858469138373 0.030838303226288267 -0.07897947039475926 -0.03835381210661376 -0.08873117525596741 -0.5037966311469246 -0.2693230999457436 -0.06577286875862892 0.02867857054442161 </vector>
              <vector>-0.008129236848320317 -0.018563059830836105 -0.05836818830100603 0.0712203252578267 0.020550455310932567 0.5683486144154466 0.05097574180327584 0.07463728662048973 0.09034129124861458 0.034037892736813166 0.4698217692266785 -0.29951655380548237 0.01576298807237274 -0.09159096091356582 -0.01054289352717632 -0.08345933030941602 -0.4892100988815017 -0.2812683456612536 -0.08120182810386972 0.026154131489977587 </vector>
              <vector>0.003651186274490341 0.006348423678769657 -0.07359145647395307 0.07829092161244948 0.01257863522421041 0.5535733050065983 0.0758820000022235 0.04097151400949026 0.08938904411781051 0.01728670302706945 0.48834138315868025 -0.28441569127461097 0.005132036165298889 -0.08354943190358348 -0.03239693684699228 -0.09646291014345179 -0.5022661351996796 -0.2707333193172241 -0.06671975642208897 0.03869048530449334 </vector>
              <vector>-0.003538737249715664 0.019870221635855955 -0.06295087490536753 0.0704866740106259 5.048741183264899E-4 0.559165168702732 0.055152995640088215 0.0556668156572975 0.10951413138612877 0.008175173473498668 0.4783379481730789 -0.3056955734781557 0.03030369552936934 -0.07841616199996061 -0.022383045938917597 -0.07258357823421113 -0.49709949569724027 -0.26821756941570185 -0.08784149105575026 0.011548829648019102 </vector>
              <vector>0.01056940344060614 1.4497213218284574E-4 -0.0660838069315259 0.06546406063164371 0.012885673970138563 0.572295840161146 0.06898914310630781 0.04888654822910762 0.07892106880620406 0.015273113948165808 0.47805356272252875 -0.2832142545666513 0.01782877004801669 -0.08122507052892113 -0.02627241416567786 -0.0853290663128313 -0.5015288776064895 -0.2649180888326522 -0.07336252339010851 0.012621945138810053 </vector>
              <vector>-4.391904846094655E-4 -0.00898565032981967 -0.0780296001697788 0.06866159203538053 0.01667524871614334 0.5700150409192427 0.060717451532244546 0.06093597198931178 0.09719452161798255 0.02797219949993659 0.48425245357044505 -0.28916899103424537 0.009684717134163016 -0.10102793071150615 -0.023872538883490155 -0.10005646707249963 -0.4829912788851022 -0.26001454899884413 -0.0831917841479978 0.031668783703043116 </vector>
              <vector>0.0040478855334653875 -0.002586065389552747 -0.05763762748739162 0.057240182602377544 0.0045156732143025735 0.5669136322683692 0.057717838136173844 0.05165806939833796 0.09321819362657752 0.022859840625279213 0.4865767864550856 -0.28617930966586047 0.0067403024052487565 -0.09870078718174631 -0.017714205410063077 -0.087348807312482 -0.5000873837011846 -0.25406778744499603 -0.07737746277221452 0.0302110321002738 </vector>
              <vector>-0.0012372483660773137 4.206772742271607E-4 -0.058289419695782566 0.07421915832331562 0.015416839310000291 0.5488058142114591 0.0697775232979227 0.06639807354986058 0.08162376652614163 0.020860831961190936 0.479815622144259 -0.3057577253720317 0.019981980543184997 -0.08264192210690471 -0.0239525432878087 -0.07744119006349026 -0.49405611405093314 -0.288431760245083 -0.08908040642090673 0.043568042467456186 </vector>
              <vector>-0.006779041386053053 -6.912110017417194E-4 -0.061182841732672556 0.08123839269437261 0.010778809096445036 0.5594309560923074 0.07305055583878693 0.07338336817860817 0.0791923228816936 0.00930303103508913 0.47638258434308034 -0.29693211483114035 0.017708191619601903 -0.0921499675620825 -0.023340499104639915 -0.07974291219314061 -0.49715997395751366 -0.27823641595923293 -0.06865010759872839 0.0243968735469608 </vector>
              <vector>0.010235766711173136 0.01191584708067853 -0.05559141766270559 0.04249502142727228 0.0031467574005611346 0.5623274437326053 0.06497691545574273 0.0301284916778852 0.07423899345420973 0.023231918898290425 0.4844225510589992 -0.2984837776574313 0.0362367859250374 -0.059545149306294204 -0.02763445153451078 -0.08023925345935073 -0.505749371997118 -0.26583529124618926 -0.08428252881138884 0.03400474885253371 </vector>
              <vector>0.003481332647528709 0.0024752267504025293 -0.058491891703084685 0.07388684474789406 0.0173913993694888 0.5595318531249379 0.07681476596131973 0.06553339815675896 0.07501083704694447 0.0208150884769612 0.48476483323816844 -0.2829649929103311 0.018208769207259883 -0.09967454401748102 -0.026589909520968256 -0.08854792906919783 -0.5000342777547242 -0.26494386584706475 -0.09055585849193297 0.013888920587120063 </vector>
              <vector>-0.00646490095171267 0.010680161587061032 -0.06281722853764898 0.04320834597349432 0.01713045789804011 0.5645015708562166 0.058971209124590675 0.052206346362806806 0.09540032511408895 0.039159734494266615 0.48028076680645115 -0.2977360970640014 0.02298600960973668 -0.08249704950848843 -0.02881373702555352 -0.0777347012751066 -0.49451707378366283 -0.2724190877001498 -0.08215582825432965 0.020630776273900857 </vector>
              <vector>-9.022087659900899E-4 0.0019112846870808263 -0.0729115440235831 0.07308692958131062 0.020593022515220105 0.5710642859660633 0.07537234209959283 0.04580794728279783 0.07286138112281693 0.02258075184398286 0.4810441546062633 -0.28902605632658995 0.007578926683643843 -0.08204066145275817 -0.016903878592984874 -0.0864868104853746 -0.49094327014635625 -0.27200262470297953 -0.07578892549862273 0.015104953606466773 </vector>
              <vector>-0.0023494047954543255 -0.007061160526752569 -0.05691223684596601 0.06449886289939934 0.01581742540623872 0.5729021493141365 0.059984500754133765 0.04779126658878793 0.08624883707533047 0.013690383769893608 0.48430870048713837 -0.2933275855267904 0.013295076479050412 -0.08285917500909487 -0.024881217475659967 -0.06877021410811976 -0.48721176375554487 -0.26961747318606666 -0.08829991732926659 0.022752945784607008 </vector>
              <vector>0.0027813463505898402 -0.008607259369324795 -0.07399360428059298 0.06973978531486084 0.005944182380871368 0.5596069839061916 0.0796566183606347 0.06715403332478337 0.08314769468722594 0.03059808139676722 0.47235737936472877 -0.30172465485753475 0.03569099521354538 -0.09269135949244967 -0.04149488916897759 -0.08860113062087538 -0.4937846524612473 -0.27506365174403513 -0.07030507044677795 0.039589172141616655 </vector>
              <vector>0.0021498889367600974 0.009383006256394565 -0.057040770522069836 0.05330560146215613 0.020978287662871103 0.5581546553270164 0.05824696661465281 0.05745034679253175 0.07752973051454018 0.027131648547339817 0.49892750920356754 -0.2902455925944133 0.009350253702399967 -0.09273517867219284 -0.03167259853847508 -0.07683069017206204 -0.49382301461012085 -0.26348136625599716 -0.08464625296412592 0.01786756930922688 </vector>
              <vector>-0.0027459695733214984 -0.02126683503330138 -0.0730767484306499 0.06531624521730314 0.0020589222009778797 0.5666616425365217 0.0697954290271923 0.05806164120550923 0.08584300195251307 0.018282169841503826 0.4907451354949194 -0.2955493121060655 0.0013606855234911189 -0.08673554554295032 -0.009920371302749666 -0.07788771249477575 -0.49291129534039924 -0.25340621360243465 -0.07114878955197323 0.026523919978689674 </vector>
              <vector>-0.004112957732881652 -2.5523102179586234E-4 -0.05632911410161648 0.0799841401140767 0.019221631365940912 0.561345672758139 0.06396139693082949 0.0542794479945082 0.08626365555462814 0.022818658451454654 0.4906892654146078 -0.2915437979445811 0.011688050502863371 -0.08209552851709351 -0.02492865836304316 -0.10253872292221233 -0.48588937819021283 -0.26578247632020424 -0.10056389138111549 0.023787837407708453 </vector>
              <vector>-0.0029417210453720716 0.00897276359088787 -0.06803974659358789 0.06730056508975543 0.01369079075497964 0.558419853364596 0.063225489800256 0.05134377147760612 0.07692026264621694 0.010839097676410996 0.49624922550271555 -0.294331728363964 0.029719883319019494 -0.0900033865247586 -0.027804981780450183 -0.07910804621673802 -0.491225951626654 -0.2607647202970531 -0.0897932509771231 0.027331830203257437 </vector>
              <vector>0.010925904734942114 -0.013653224224174322 -0.060810168863260794 0.05503585249878954 0.021121075078803953 0.567271001777588 0.06387470526646707 0.06918385086333972 0.08267832486380512 0.029370128856994374 0.4769188151920068 -0.2807781864367812 0.012196892668649695 -0.08109100651329929 -0.027143036338450676 -0.09771726118176055 -0.5031277588345774 -0.269366739716123 -0.07663475376838583 0.021745584075426483 </vector>
              <vector>0.013286011761939765 -0.002263879323726822 -0.06882208275472376 0.06591035694929269 0.019114814065090344 0.5619767283625959 0.06672072224770882 0.06178752032809812 0.07276814003449257 0.021925804125281036 0.4770822938845607 -0.29054311885398854 0.018526948312911556 -0.0735420790797211 -0.011207097465081136 -0.09369580085656384 -0.5017838941235585 -0.2741169273606112 -0.08568585596334044 0.022561395709343467 </vector>
              <vector>0.01342576168481362 -0.0010346237679488917 -0.06509378996808697 0.08386170349037211 0.009841091796311405 0.5633143271352461 0.051708404171214514 0.04358492259500412 0.08257362156165074 0.033834279521422844 0.47829128231330226 -0.3036996035360001 0.04280916318979989 -0.08805586572731364 -0.04707973919161388 -0.09296760421636509 -0.48691777592866564 -0.2741295004214006 -0.07955801962872572 0.035291964926983194 </vector>
              <vector>0.017669464186240116 0.002382421358733124 -0.05481585084600929 0.07801209860609337 0.0032942522868115737 0.5597289839294399 0.04072303554280465 0.06509332579950074 0.08051434125129736 0.03172171132801471 0.47726911139687267 -0.3150529041118662 0.01767353731946902 -0.09530659257792387 -0.005214705868199741 -0.0772312536206598 -0.49106762061490894 -0.2734262398144019 -0.08604556465437747 0.024078449103069825 </vector>
              <vector>-0.012928532894586396 -0.011649593149460733 -0.06966144596947921 0.07314980149570528 0.024611704319459235 0.5607695914414451 0.05988864921698875 0.05650517539684893 0.07589225038011493 0.021610745242965808 0.49311382003679494 -0.29314452997171025 0.032622323009448784 -0.09554621492579127 -0.023715907743080383 -0.06624780473406014 -0.4876783672230162 -0.26819015570111093 -0.09214449313264436 0.02274298490516826 </vector>
              <vector>0.009995444357171613 -0.00748334427874831 -0.04968244169574608 0.0677709120803002 0.021830406283516207 0.5777211644440772 0.05512665688337356 0.05062660808080602 0.08998066889923152 0.025648019112562592 0.4704032757907787 -0.2793664593630907 0.0065732447260729125 -0.10092618471820014 -0.023108441244891503 -0.08460092796383274 -0.4947368568203825 -0.2749807361886246 -0.08638195717912434 0.025590948794750323 </vector>
              <vector>0.013006454679146216 0.0033310890685009 -0.05962730902255959 0.06406419075862985 0.0034210542384277946 0.5605438855799066 0.057820737858908865 0.05317865856486625 0.08439347282875359 0.00698218021206665 0.4911401518215912 -0.2979376323182044 0.018486991044177038 -0.06873895942092631 -0.03822451950007772 -0.090731505523164 -0.4956906000538109 -0.2626153515364018 -0.07472643389455645 0.031923444614725724 </vector>
              <vector>0.03492174606472221 0.0021086979725447067 -0.07940316232360847 0.07441567836668317 0.004174060206104885 0.5609806764563299 0.08495103470890075 0.05873528393175382 0.08984944377398636 0.018203031028597157 0.47298848505319535 -0.2937047854485475 0.01821219780156676 -0.09629988646656341 -0.03347122804131642 -0.06768843919810917 -0.4997416986322098 -0.2691946231179051 -0.0924808786113416 0.012444366475216406 </vector>
              <vector>0.004476137898137101 -0.008116283208406247 -0.05715340041997036 0.05984191399453369 0.013449576404115988 0.5604141141006094 0.06124075818628033 0.06003688089619122 0.07030694953732933 0.027398416864101882 0.4879517431879298 -0.29974117886010376 0.030066076780022356 -0.07809659747971491 -0.026821877094407965 -0.07910467733330219 -0.49457552455620524 -0.2672756006005842 -0.08894043992323149 0.02464301162667502 </vector>
              <vector>-0.0036420777237066654 -0.0016093980264033022 -0.06605490815850133 0.058151101090630625 0.017848821925696038 0.5592256198276114 0.07536187169534614 0.06953953230927971 0.08648124135884913 0.017822818936770752 0.4776620420774381 -0.2840994370771545 0.02659858467231838 -0.08764235842058632 -0.01974290239091266 -0.09018049415818473 -0.5040180723887724 -0.2696566272518476 -0.09049460106775457 0.028449242769884028 </vector>
              <vector>-0.008943587144624126 -0.0035722964152211756 -0.05442457826265422 0.0743633908086283 0.016190657582557527 0.5584801931933567 0.0699176695755068 0.07269599443876389 0.07911372700546536 0.013409726660108447 0.4942014973302834 -0.3011678363936282 5.283017817258977E-4 -0.07500687937638241 -0.016615144603770032 -0.09463002826457857 -0.48262285406218985 -0.2677735466591843 -0.09734568920230076 0.023201282008137078 </vector>
              <vector>-0.007658591167609006 -0.009529021348424939 -0.04966325289326247 0.06871913126468504 0.005549646767390419 0.5645464007722718 0.04412192184584015 0.07793913563896887 0.10546153174620375 0.017316215616310145 0.46276961352287105 -0.3074670761454835 0.04568980459046555 -0.07911693773443285 -0.011542924146385296 -0.07081872333897304 -0.49937106759976085 -0.2774428131411053 -0.09535668266575328 0.015853688416183787 </vector>
              <vector>-0.02000627579133965 0.003228097114423061 -0.06843207746179084 0.06288423242994667 0.0028958724594485494 0.5571662900476816 0.0775655397242839 0.057477944410968124 0.09035224939636559 0.002392035844282797 0.4887873038120029 -0.29073947161270963 0.02822280439857815 -0.08765074698627463 -0.022026066340113615 -0.08241740036537412 -0.5015050481484031 -0.2587104362029772 -0.07585430204903149 0.03636945532003304 </vector>
              <vector>0.007314048535201121 -3.719387596249196E-4 -0.06743516496191279 0.049591772434276676 0.025623409983534816 0.56454674988823 0.06297148417091752 0.06575578675032212 0.07555661955924417 0.04156849919526737 0.4720496306417987 -0.2894318093972627 0.025914971406692956 -0.10427648406939458 -0.0036418899218538386 -0.07704035428213712 -0.49972680497866817 -0.27539230407322024 -0.09862630443495449 0.025050082313543588 </vector>
              <vector>0.014781504198142193 -0.013742470768419826 -0.04947956348632482 0.0679645585783027 0.0023181671451686058 0.5676720905660735 0.06622056918115532 0.08760716096246884 0.07667294875824548 0.016183516991512773 0.4702058862105131 -0.30260926185630244 0.02512269308121466 -0.09110452325092633 -0.03789891387721247 -0.08008230356367163 -0.4948125194932795 -0.27241355274367374 -0.07313077171762258 0.020524785084636114 </vector>
              <vector>0.005849811991851293 0.008804147072226673 -0.05860087187136083 0.0590026689207329 0.021057744630076116 0.5552495783091971 0.05560622140930645 0.058049558583734714 0.07847304411096775 0.03148615270650871 0.48795077592906666 -0.2993202457730488 0.019203741250278704 -0.09101554315027216 -0.029150327420714453 -0.06849548706678787 -0.49444003381420976 -0.27792420158340503 -0.08595010621526188 0.024163371981113745 </vector>
              <vector>-0.0077897136761004735 0.004500573405237718 -0.07965712716430516 0.06289021085786993 0.01941270144361308 0.5636863411396631 0.07618185879775724 0.06652475755334479 0.0841168379222831 0.01800442114617967 0.4880876713941228 -0.29489936559269514 0.015417108522434947 -0.10278786644490703 -0.01846989064467831 -0.08707840117119056 -0.48027275956823046 -0.2650022973237316 -0.09702668702689687 0.03416162643022935 </vector>
              <vector>2.033316895885137E-5 0.004803404839623757 -0.07929704866383858 0.05915450228017638 0.023184929704932418 0.5640195257545291 0.06973041386934503 0.06595356941079927 0.07469391654848487 0.020511552933043437 0.4788914412847668 -0.30343771225820465 0.01686956540887129 -0.07946038239050116 -0.016544001696115085 -0.08140193003552286 -0.48454004689385366 -0.2825929491519446 -0.08300950273155173 0.032450418618001235 </vector>
              <vector>-3.1696887962161095E-4 -0.0012677868976147485 -0.0586247096020767 0.06158011253663076 0.0030667431596430057 0.5689476363996548 0.061766936278180286 0.057292749583471206 0.09361729319863504 0.02265853796884617 0.4695810815167829 -0.28446284208687367 0.030785764426703496 -0.08920973388232915 -0.01166081929278159 -0.09847597892877777 -0.5101515541288425 -0.2589009771497824 -0.078063766676622 0.021838282456775077 </vector>
              <vector>-0.00425473470749912 -0.00532263161711862 -0.06784769431068102 0.06482196347576782 0.00862344397731553 0.561279505859118 0.05073586161540082 0.061512947710064686 0.10126164295794275 0.021623646756525484 0.47599710751185487 -0.2941189062271217 0.03511679381188522 -0.0954454156176392 -0.016700626595436495 -0.07091638586041447 -0.5032653104708376 -0.26703477329360403 -0.07966648378994481 0.02360004881442185 </vector>
              <vector>0.01556145216576113 0.0021446534238439667 -0.030404656694421276 0.0627238894790512 0.011676572901810017 0.568877342794058 0.05975754100577652 0.04980147083906125 0.060534058620805464 0.03827993338317105 0.4742952582633574 -0.3021027375676687 0.005586393228530289 -0.06974972956614187 -0.017097821685125365 -0.08926103349721058 -0.4974981185845314 -0.28097411153392227 -0.08241067922196248 0.020260322245757807 </vector>
              <vector>0.003966895136453707 0.001584350796079407 -0.07390019849068259 0.06932052123414627 0.024904329612336622 0.5607547637994108 0.058144686429273174 0.051759917144722035 0.09670436293736707 0.02904136244294667 0.4796655255469703 -0.28861624873732455 0.030396754700591548 -0.08919980115155438 -0.03740328248207277 -0.08363169304667091 -0.49365171490966403 -0.276654143916956 -0.08882735848057285 0.025640971435200516 </vector>
              <vector>0.005472212520972181 -0.011221215886280264 -0.056874954774938265 0.0640262394236427 0.010060341305218256 0.5649913167402837 0.0846117150728006 0.05895391852942926 0.07583394915126107 0.02126777520789375 0.48370074959430476 -0.29152883378636874 0.0022699330471268424 -0.07620900712434159 -0.02718500168302014 -0.08022583579691042 -0.49694403373821655 -0.2679662720174484 -0.08094491049550859 0.017911914710100087 </vector>
              <vector>0.0011173350126438871 -0.0017940324082967552 -0.06484110157329082 0.05083052043845625 0.01779412307475561 0.5609125681428042 0.058463706492323575 0.048996594127993884 0.07934503979332173 0.038519120551199285 0.4910926709451844 -0.2921754264584329 0.02190991593282585 -0.1008848259717131 -0.028378525891244503 -0.07188031802885454 -0.494657246328693 -0.26518848203084305 -0.08184591745782668 0.03266428163768635 </vector>
              <vector>-0.007207558646650923 0.0018522389782529727 -0.06243118872542301 0.056078058241189416 0.015948227660698068 0.56598731773159 0.05824727247198987 0.0650656879944233 0.07267258073099518 0.024512068512882956 0.4900491600926647 -0.29718493287465475 0.023363006100322006 -0.08278451524339055 -0.02873121616538491 -0.08653952368652433 -0.4906304730305424 -0.26334506549934544 -0.07127981048866855 0.01635866584557641 </vector>
              <vector>-0.005726371833185907 0.0070021044694337405 -0.0585571020733769 0.08022843050103859 0.0024142920937285425 0.560493918238993 0.07077616905745462 0.05329648778778899 0.09960648476436706 0.030551419497689945 0.47352497028850243 -0.29827740821931936 0.01851050587303774 -0.09998025956417651 -0.004829640133831796 -0.08054054915111179 -0.49876964414647884 -0.265917539088781 -0.09694966389021685 0.013143395528444384 </vector>
              <vector>0.009050753290222632 -0.0032782150215426367 -0.07286901088249477 0.058114953847264145 0.026460895526687074 0.5766029695279794 0.0648183222811381 0.05045364767003576 0.07984860418889968 0.017817179223296342 0.4804519798614785 -0.2848554069412621 0.013886334218936517 -0.07682646920790807 -0.030856908542536077 -0.08082134228707408 -0.4890564769905241 -0.2722266747333399 -0.08173449295180768 0.015019357922550998 </vector>
              <vector>-0.01936117221145353 0.00921757190531725 -0.07215667412652402 0.04814894292428095 0.017569206369141367 0.5726006521877648 0.061886352522767266 0.06223614777410739 0.08662091216540281 0.027191426373044458 0.4773482548006619 -0.30536584602993955 0.015289764910948874 -0.09681242760850113 -0.016267153129210173 -0.0741690522712658 -0.4800950444276968 -0.2769205707101605 -0.07083444687403742 0.03387315545535194 </vector>
              <vector>-0.00244347399271738 -0.0033182825428030582 -0.06266031723270593 0.054313635225006346 0.020905232962924084 0.5703829525396458 0.06592686631258846 0.06013117112923835 0.0802805991149152 0.024338121901287375 0.48218176617831243 -0.288061069570012 0.03669312345095066 -0.09068652852918382 -0.03450780420785469 -0.09740723231362611 -0.48669082131359015 -0.2643120447616315 -0.09968517127282266 0.03461927692207868 </vector>
              <vector>0.005946634684804167 -0.007334967286377784 -0.05953406221802698 0.0737534845701634 0.02157536778876835 0.5765665301060602 0.05079548044680083 0.058771013349953806 0.07741458778772238 0.02531061097018279 0.47672547617027333 -0.2911236691742186 0.0196871714794362 -0.09365462325512469 -0.025692337055286847 -0.09027602494537436 -0.4853659093529827 -0.27151631431842993 -0.08155240973150839 0.019503959983165082 </vector>
              <vector>-0.0055532336626281 0.016581541601457372 -0.06154033765921883 0.05419688523245456 0.022490095018830487 0.5529757154603802 0.06948980613142351 0.05356749681643272 0.09275954067883396 0.01618798338924913 0.488190900399197 -0.2896759120770218 0.01329768271313827 -0.08093202908556983 -0.023256010421688997 -0.076189985504585 -0.49904525505584757 -0.2768570309409568 -0.09683318814203952 0.03014533510815928 </vector>
              <vector>-0.013381182777634061 -0.0016084792825358976 -0.06360489607533285 0.06499053500931622 0.00851500953802587 0.562237239917846 0.07197679572254469 0.06244994079577891 0.08669071892122432 0.018324894036397036 0.4877122574003251 -0.2984357891555638 0.006590820781338085 -0.09413322056093153 -0.022117287555382607 -0.072543165083623 -0.49077904212486256 -0.26675597624525543 -0.07160319383024565 0.02547402056857134 </vector>
              <vector>-0.013460377586836977 -3.738427187856639E-4 -0.04950489374046929 0.046072443339712624 0.017843244043316914 0.5631176581191438 0.06913485258107914 0.08056276412406016 0.08119566194118101 0.031341119277804544 0.47286346987347044 -0.2977180585316023 0.04245592458080209 -0.0951681235712374 -0.04708316622802738 -0.08584658059551084 -0.4926328747625329 -0.27983718592786977 -0.08081184070198295 0.03784980648428497 </vector>
              <vector>-0.017531096392200598 0.0032475460653766104 -0.037476201589600286 0.06701522962637756 0.024206051675183478 0.5592150343214233 0.058581964242398823 0.07522511879951466 0.08712451759840784 0.01982244538760282 0.4770428515528979 -0.2972195054462454 0.001414474283606252 -0.07739417908093299 -0.022334074652692715 -0.09432332489689382 -0.4921696615401386 -0.2912269928120445 -0.07885882517786197 0.03563862803582178 </vector>
              <vector>0.012340645109367063 -0.01227063411723388 -0.05704056341270892 0.0593789464139009 0.002965456018893921 0.5613015916114205 0.07317077861087984 0.06963941176444118 0.09315047883621733 0.018188987592829064 0.47391490937645686 -0.29182324811947036 0.020432893970812945 -0.0673328504976431 -0.0372765835180354 -0.09382830844900304 -0.5069190055832176 -0.26856670817906164 -0.07473900940866596 0.02531281197982064 </vector>
              <vector>-0.010350991036283485 -0.006983289630136203 -0.05257310121809291 0.05327354665513541 0.006576131242520333 0.5780960689911366 0.05295166110321714 0.06524847219251209 0.08753480456192261 0.021316593926272966 0.4806312941435303 -0.29895237390137064 0.018924575498333533 -0.08563397404837693 -0.011523242629691972 -0.10048142707634253 -0.48355904159394647 -0.2559209131440976 -0.08861209007150926 0.030037296035266576 </vector>
              <vector>-0.01282711398498796 0.0039660010740158545 -0.0551385617082991 0.055954860968886216 0.024119434335380475 0.5600351811810249 0.06270243138925916 0.061057690889069635 0.07620443312968916 0.02821401442633982 0.4821913274704075 -0.28664877037346825 0.03372124297392248 -0.09249971760932803 -0.02184142836100445 -0.06774780725079124 -0.505183178310228 -0.27345097885194924 -0.08394858693413931 0.011119525546200536 </vector>
              <vector>-0.034775995557422126 0.0038216604164299046 -0.08196313768397089 0.06283753605652462 0.02338879456562838 0.5605084356410458 0.0829629188858586 0.07042520474731608 0.09298054517305541 0.007886278274103008 0.4859143325463716 -0.29341910621738926 0.030105666135034705 -0.06925096948228056 -0.02292087971788417 -0.09528895820185403 -0.48684549071211497 -0.27011493139323894 -0.08884675363455682 0.022594850159343222 </vector>
              <vector>-0.004869440920178354 -0.00788659677726007 -0.05821754717663011 0.06297280946337683 0.014096644965547292 0.5603982110868453 0.06002409297768163 0.056962040977314554 0.09004363156853493 0.02024411741025812 0.48084866649589575 -0.29124861561141774 0.022903527785983004 -0.08032677935676301 -0.03386622227581899 -0.07652533240447662 -0.5020872172032947 -0.27540897644346196 -0.06887613621772033 0.030819121655584425 </vector>
              <vector>0.003558619889726437 -0.0017863696799247748 -0.07185480019543414 0.07315767866802093 0.009644326767830915 0.5594272618284764 0.06883179356066038 0.05483598859420172 0.09178289498699364 0.023969406008458996 0.49016284765205165 -0.2940906266730843 0.015289007356173834 -0.09104147393080997 -0.030871845948726717 -0.08622990678303609 -0.4910415486430617 -0.2602915943617232 -0.085501295426214 0.022049636329420502 </vector>
              <vector>0.008757302516690149 -0.004007331446593724 -0.06626211185043931 0.07604288697459086 0.011263870554821916 0.558601278912221 0.058011923627929105 0.07160003721096714 0.09836790889617249 0.018391225964745468 0.46888596554021555 -0.2911587932262941 0.011946445300897552 -0.09533198688914324 -0.004212328704874861 -0.07489036882962893 -0.5083995094642413 -0.2765268963736297 -0.07835946641717151 0.017279947702765086 </vector>
              <vector>0.007181237668787798 -0.009893740044882042 -0.0402399421599996 0.08001249843918076 0.02219003270741974 0.5641374297568038 0.05297907612615799 0.06619648920095315 0.09602035793262377 0.011150212011681489 0.48513896195245304 -0.30163913094138106 0.008050063743621556 -0.07130026049696324 -0.049521210649272826 -0.07677693518120798 -0.47731502042097546 -0.2843626019610944 -0.10448355690081602 0.022476039216909542 </vector>
              <vector>0.020140699809634753 0.002241404291392119 -0.0746483254256774 0.06121890686358244 0.02447805983617733 0.5566358643039947 0.0714386048719892 0.05944662856700876 0.07754934699437893 0.03259925153077878 0.48819058206381893 -0.283034200588651 0.01795077176769573 -0.08339991171667718 -0.032494516788565436 -0.08615849647045822 -0.5024795659449297 -0.26637709084911876 -0.09012565718452242 0.006827644068148363 </vector>
              <vector>-0.0073234893170463465 -1.2191771727141373E-5 -0.05966524602802488 0.06876983151249697 0.002140522299383654 0.5651238891719528 0.06978991241761176 0.04621918964408123 0.09973779913070094 0.020174884757430685 0.4855949997794411 -0.2996085728849389 -1.4706494739507442E-4 -0.0771262466480856 -0.031006198765100603 -0.10287753161416498 -0.48569786260472997 -0.26589323485419625 -0.07342337196484043 0.04522998268715112 </vector>
              <vector>-0.015438748090620652 -0.012999747173500178 -0.061836973601459316 0.09075443311702479 0.025571158369993477 0.5671006014510882 0.05275854059455681 0.06545185115696334 0.07405074561786076 0.016907502719929093 0.48083297670393543 -0.29639200677439015 0.033919165668712184 -0.08184737758459268 -0.029567812868790264 -0.08976039386381775 -0.48450367806713923 -0.27914535053918443 -0.07578537432704908 0.01993048749047966 </vector>
              <vector>-0.005410251269614208 0.009080885816320087 -0.052687439077108274 0.06071109350590921 0.0062439578073266765 0.5556136569706931 0.061428589478219844 0.05605270304427437 0.0870333461909577 0.01991195507019282 0.4801902336543453 -0.30187770432238836 0.025750336559671464 -0.06984478151096904 -0.02365163607612492 -0.08996228589730951 -0.5020655730447793 -0.27498859907755085 -0.07683156422289433 0.0353030764008285 </vector>
              <vector>0.008001396697452633 0.0041124750481376215 -0.07282189617566251 0.07018682507988068 0.008301465437150386 0.5639594221540724 0.08265039592085713 0.058901176422404375 0.09858771173945109 0.029354008410315238 0.4666748442291028 -0.28827544282141254 0.014169920880208641 -0.08788059030983922 -0.020447882882033742 -0.10190641201186124 -0.5019851303333632 -0.2705663314570157 -0.08313082551316313 0.022114869485318548 </vector>
              <vector>2.1565555646770339E-4 0.004798604398368921 -0.06640629952124394 0.06929940346287333 0.004550158980587084 0.5644775127948305 0.08210723787028952 0.05518766670300773 0.08450338882791295 0.028333451763270467 0.47007285006126315 -0.3060544846748247 0.012525210112722849 -0.08211636449125938 -0.020752638507223357 -0.0785357409191341 -0.4932194439032691 -0.2795461284154087 -0.07359611947750702 0.024156079378275998 </vector>
              <vector>2.543069767631523E-4 -0.0012818271529273272 -0.05887789368554067 0.060257839383612934 0.024886146503394484 0.5684113805955792 0.06157901369056164 0.05862586382177709 0.0790423095381859 0.017977084059256524 0.49681728865597174 -0.2836492655405874 0.006809171640477285 -0.09892991617367573 -0.03513096670759906 -0.08758969739005856 -0.4829881965067262 -0.26105153261720787 -0.09239118010548832 0.02723007101423108 </vector>
              <vector>0.003988126979910218 -0.005525216552757169 -0.047652822649429466 0.0639310478827014 0.018959462471661023 0.5610254773771607 0.07095011705687404 0.061410727578699816 0.0807296372833314 0.019657990934944813 0.489539791457389 -0.2914349592123968 0.0131967415347801 -0.07165117392651413 -0.03976309096960593 -0.09360509156340385 -0.4898708241875754 -0.27038075554609325 -0.10007713897733511 0.026571953027658274 </vector>
              <vector>-0.01543730963506462 0.002906510458747828 -0.0572389286716839 0.05267689483358749 0.016283258539385042 0.5687641242118731 0.033449219008870115 0.061154551815727716 0.0833064576437516 0.01618748968113879 0.48309480144019235 -0.30507415847443825 0.012692288050090088 -0.0899931854721235 -0.009006059259029593 -0.06939109064193022 -0.48856323021788295 -0.2784385500178673 -0.058580496898628 0.0412074136052845 </vector>
              <vector>-0.0038842755697397566 0.0017773091365827114 -0.055531813926541676 0.05455374620330798 0.0026724556229435394 0.5613011569007464 0.0772163026261385 0.06560652871387587 0.08997971078691187 0.021246427405111186 0.4794652572777779 -0.30057045437506025 0.033249771186376155 -0.08536813420908262 -0.034741938705610265 -0.08759888650422679 -0.4932644987175229 -0.2647045329011336 -0.09516097058073357 0.033756839629879076 </vector>
              <vector>-0.006016840775061344 -0.010938849250663874 -0.08161348743453276 0.06303923783096285 0.017706640277832676 0.5648033935354573 0.05995153580674554 0.061154993007909025 0.08172709457261368 0.013913922395459084 0.48318038731594015 -0.2920548046517242 0.02321113777417285 -0.08146442247415137 -0.006010910999729106 -0.07600548869568395 -0.49743792978672646 -0.2674153737099424 -0.07469762675125516 0.024967392012377344 </vector>
              <vector>-0.001204116709881132 -0.0017369780544048482 -0.055986195294850265 0.05180943108518758 0.009781829831323485 0.5611094863943284 0.06725983361954507 0.04758387376783489 0.08335171426911697 0.028604216958675013 0.4810328179620049 -0.28916803141225783 0.024813189203126237 -0.07318761161056672 -0.02683936569022712 -0.09968671414422592 -0.5048526900982402 -0.2676980623441497 -0.07735701709191795 0.04237038935957924 </vector>
              <vector>0.007289846794094809 0.0014959360267398456 -0.05498063866995116 0.06784849206915462 0.011874790453384946 0.5660874306590857 0.0651106122549718 0.05294346148066195 0.07199736117915673 0.012837340643052888 0.4771014629610755 -0.2871290278418919 0.024445329604233425 -0.08784644445151422 -0.027401535363106622 -0.08153687434450291 -0.5040565278918676 -0.2727527824327992 -0.07138070132199165 0.02805246819201284 </vector>
              <vector>0.006063432095502019 0.006712346280996325 -0.06807256314027718 0.05670897516686678 0.02512252637235498 0.5599358176236657 0.06242757442500492 0.07725498828750371 0.0974782745061902 0.00836493716288294 0.4851044362986726 -0.29009822715829503 8.67306433953427E-4 -0.0806805630925726 -0.023399623596846362 -0.09895023368199682 -0.48760595538838825 -0.2746556790065313 -0.09798540800616631 0.03540763841748036 </vector>
              <vector>-0.009200866250286087 -0.0028296446936479256 -0.06226156214581745 0.05357689190048358 0.001896301921447744 0.5772066939143906 0.07563589370340804 0.05446514657420415 0.08237362874853466 0.010986070147845502 0.47509306390658546 -0.2959225924977811 0.0268493575563932 -0.08223959005671043 -0.01764361976920132 -0.0760515570546291 -0.49386525458517944 -0.26090959761956317 -0.07887694308588471 0.021718179385407696 </vector>
              <vector>0.019790604183592683 0.008255338108135252 -0.05875432449530071 0.06520113550724144 0.010580644607407068 0.5727724101752695 0.07443484308955149 0.044546161001380355 0.07241292331450908 0.030352562684232785 0.4659118661267345 -0.30017059677586166 0.012604006266495923 -0.07487861918986646 -0.02002715342267311 -0.09594444317555915 -0.4917728388873324 -0.2815477423377998 -0.08518057078298455 0.03141379400282758 </vector>
              <vector>0.0022775154151498888 -0.0034343103704691943 -0.06289336567655437 0.0632971879078911 0.007139702628499939 0.5707212681856656 0.06525278798148101 0.05116991291474206 0.1012654681037711 0.029680510036447574 0.47311906546914007 -0.28790130678164566 0.029681074194388597 -0.09898480334331906 -0.04110374018783597 -0.0887745138417105 -0.49575042859598506 -0.2640264153139859 -0.07898807933205523 0.028252470606384077 </vector>
              <vector>-0.0062997806891749745 -0.007033986951583476 -0.04784706526498117 0.06119535267918966 0.006774141151616786 0.5769303000756858 0.06308527749756138 0.07073986721415948 0.08241206855767373 0.015474202534735538 0.4714418480013185 -0.29503179295834236 0.021226566200617674 -0.09142915153620926 -0.024264125759982574 -0.09257443156198053 -0.4904511743688116 -0.2673533540905878 -0.07607775532583771 0.029082994594932673 </vector>
              <vector>0.006361086654228974 0.016288723171875616 -0.066774440134482 0.05691646524590076 0.00470163468677328 0.5534129027174441 0.06412842532464177 0.051108322154932426 0.09819714874086888 0.025352071585937722 0.4848423189460416 -0.30103805064181327 0.019485148654743142 -0.07724043561390069 -0.017257361951254775 -0.08018107729340006 -0.5018316359090416 -0.26534411331531105 -0.09185232501251962 0.0207251919883344 </vector>
              <vector>-0.004682428875520181 0.012637963362681982 -0.055372373388141716 0.05205615579337321 0.013076574880031593 0.5584369456267771 0.05442583457370652 0.052815847433443634 0.08674649250225241 0.03714226932083399 0.4882841697634041 -0.29749913584057375 0.02330418615254607 -0.0854868258639387 -0.022669002113225246 -0.09255685048159215 -0.4962435301302185 -0.26443444961231716 -0.08686992336483501 0.02688808026131176 </vector>
              <vector>-0.005816870376003772 0.012144362568178774 -0.07058815636512068 0.05459371419416115 0.023865930624791788 0.5660622026599541 0.05485403507718588 0.08110175570077663 0.10405217657615633 0.005711551964698344 0.4808619992560008 -0.28461841329774656 0.009215271638125362 -0.08654524853674919 -0.04007947064325762 -0.09830372748615768 -0.4927650635130187 -0.273134528071039 -0.06359985227485916 0.022988330303923422 </vector>
              <vector>-0.010897969512301719 0.014110994177176655 -0.06772897848722643 0.053866609228584994 0.0342092627984983 0.5708536269672504 0.07370116166088046 0.062959028582355 0.06949158053570981 0.03409955905520569 0.48232788004798455 -0.28856391452128566 0.02217023372020026 -0.08655686942520203 -0.040152533772408204 -0.08647796866574979 -0.4863866454607502 -0.2770115857978698 -0.07673399153058695 0.002720520399534434 </vector>
              <vector>0.01655311005847943 -0.005371641345644323 -0.05666157956517921 0.05491924415806608 0.007313699917555597 0.5736213600949072 0.06643428785645922 0.07602486791953963 0.06923023571618725 0.012585323787713992 0.47609867149357277 -0.28824677704069535 0.026376243880559962 -0.09117096432429503 -0.028518863392330656 -0.09690348262177864 -0.4979465640178435 -0.2590704345496371 -0.07887924194746085 0.02361250392182323 </vector>
              <vector>0.0014830440720751856 0.012397980874798554 -0.06720217055784362 0.06510153555996968 0.00673681287836118 0.5470644165397771 0.08411801750996567 0.056155689277171135 0.0848207734228622 0.02228796682198007 0.4855087315008866 -0.29096431810060425 0.02102856682636149 -0.08760444374311643 -0.033850110651308704 -0.07691171267070536 -0.5112364078542566 -0.26995489580557713 -0.07140725714710336 0.022427781246306948 </vector>
              <vector>-0.009388035095163491 0.009598375631061123 -0.048243481851827516 0.06959580127725903 0.012451482420157034 0.5743086644551463 0.05028618956614141 0.05037968359425591 0.09768804845670695 0.012262347827061081 0.4752768658812099 -0.2979729762955514 0.009716702934620233 -0.08067671239426727 -0.025667562158585937 -0.08367085975215661 -0.487155771967451 -0.2773092229117504 -0.07496443818580753 0.023484898568942633 </vector>
              <vector>-0.019287059045493785 0.029188770250286135 -0.060689009183635276 0.06871038530987465 0.017861562884897944 0.5564724364778573 0.07429204916081728 0.06392216918818626 0.07535552190873909 0.004857285819413165 0.48300023149839105 -0.2981916947869241 0.035463301804130674 -0.08631297347933468 -0.024744286743594614 -0.1059729948964061 -0.4879105469464109 -0.27687549605275646 -0.09334176533784147 0.04420211216980394 </vector>
              <vector>0.004790838493720339 0.007934590734832082 -0.05888119979645273 0.047188395929867094 0.015607603859181815 0.5724491948516994 0.05260059897654997 0.06508628502349006 0.08191759867601481 0.016323911725709628 0.4787552222099509 -0.2946771680553974 0.0231287458671596 -0.08934618621061968 -0.02324791752036473 -0.07941725367362529 -0.49205764765253757 -0.26855938221419895 -0.08261384311322234 0.023017611888243257 </vector>
              <vector>0.003214818437519125 -0.002349432818085722 -0.05867563464571843 0.06598354249919136 0.0072063086709554 0.5557171814011901 0.06260121650364958 0.06685622924123227 0.08797005006227845 0.027992392064125467 0.48553852569331757 -0.30166414102921724 0.020609533576726985 -0.09259524481495587 -0.017332876723272446 -0.0862807790552254 -0.4932280041806582 -0.26415527669852823 -0.09790393739479807 0.030495529210273323 </vector>
              <vector>0.00756549301774171 -0.005959225460593779 -0.05117002744819258 0.06180963404474532 0.013718248454531026 0.5785749694731471 0.064693712107679 0.03796096245203097 0.09025958073984922 0.032925876817873234 0.4732101208994085 -0.28407687873521004 0.0285799449817376 -0.09590448080216528 -0.03718829642049451 -0.08431476277002742 -0.49175336360716465 -0.26521857582621267 -0.09791541272509541 0.02420248080641246 </vector>
              <vector>0.012081670144744767 -0.0018680238341360804 -0.06772704849423526 0.0826742578060765 0.03488949200787784 0.5545037794830548 0.04567237565241772 0.07912700033650648 0.06710227554832515 0.02541289612476003 0.4899580580774966 -0.29374662388579686 0.03394864442077839 -0.09050815381724556 -0.03468088695458353 -0.07736920427247886 -0.4916863480675535 -0.27746706530354537 -0.08955823233526822 -7.588626371953233E-4 </vector>
              <vector>0.0072075237886962355 -0.018939991627629434 -0.04724768850609446 0.07705132534417852 0.007394116393470536 0.5686719579548516 0.06179637135150713 0.06826703906834514 0.08238859560034366 0.022133567186707226 0.4748023340501327 -0.3049608937211674 0.006430278795563817 -0.08387648022081573 -0.02024330405092374 -0.09070603373062869 -0.4839680975433457 -0.2760752459078383 -0.08856012987935011 0.038434755653996976 </vector>
              <vector>-0.0033349158531133082 0.006520121215809001 -0.0737776860799166 0.04464970236474805 0.014630484280426403 0.5535228766814901 0.07734859851807262 0.07458126561124065 0.06853984888581097 0.03536620795095654 0.48836013382347143 -0.29507995602694886 0.02761914456705715 -0.09793792627882025 -0.009230152265824172 -0.08319645218254906 -0.5017235320189145 -0.2600828509667893 -0.0884319238570699 0.021657011630863258 </vector>
              <vector>0.004510576697145451 0.01967239352594737 -0.0523518112163501 0.05830896291194658 0.026964365082756736 0.5585148733954309 0.06633748499436466 0.06730915204527484 0.08830276621832289 0.007219729588331539 0.48332331675783424 -0.29231343561992446 0.018790400568300728 -0.07359549864813975 -0.03411925254264302 -0.07683283823647366 -0.49277753502222366 -0.28182845364510384 -0.10898031153750802 0.013545114682710665 </vector>
              <vector>-0.010549521019128377 6.640122561927458E-4 -0.06650433016675654 0.05221657335914066 0.015243548741929704 0.5722378906374246 0.06921990188223523 0.062138699345580445 0.07389399555478399 0.009002819458420911 0.4879094358048404 -0.28923552913944095 0.02204895913089314 -0.0865166614309445 -0.02179737424075699 -0.08025117818488184 -0.4913891125714002 -0.2593882473585464 -0.0780755031166405 0.019131621057054283 </vector>
              <vector>-2.7540624822568243E-6 -0.008996376634328984 -0.05765070505416691 0.06384510795362555 0.011346506466126812 0.5701460054976493 0.08130834928087413 0.06474554085578384 0.08464705285752279 0.027543806082183438 0.469635101327704 -0.2834272618698772 0.018928507190275994 -0.10110838902544955 -0.014635956670122607 -0.10043020114571083 -0.4978730419150559 -0.26503127796357995 -0.09570305942067599 0.03271304624970445 </vector>
              <vector>-0.004170037200254723 -0.002384093378954098 -0.05511048418532745 0.054431052772620815 0.02333904663945252 0.5664510099366544 0.06037992704016375 0.05433966339013653 0.0787681401759037 0.026373439268673266 0.487002696342876 -0.2783275151850062 0.013401864479147603 -0.08811354743003814 -0.011580777390937536 -0.0982505097281034 -0.5000477023863387 -0.26193102476783864 -0.09198267351468509 0.02741152512185554 </vector>
              <vector>0.001256420099730223 3.593903468459732E-4 -0.06643151609295256 0.06974568515913096 0.011561506921562423 0.5489005667735422 0.06186501359359467 0.07126612100961305 0.09111310906125339 0.0391394237279003 0.47929060034074744 -0.31235371708079857 0.020119375955723745 -0.07852434628544333 -0.02401758702358846 -0.08156054407319932 -0.4942564781250344 -0.28181794071669464 -0.08050044473103654 0.02484536113910315 </vector>
              <vector>0.0067369015491605755 -0.0010233925344983166 -0.06935744889258319 0.07688333185226569 0.01671589077005542 0.5592850403467396 0.06509975769369722 0.07813474334937223 0.06976570499741673 0.02099502603944093 0.48289155260149697 -0.30232315706440815 0.01939500009112992 -0.08079322319948436 -0.022213619937861827 -0.09116880859913457 -0.4903940326862318 -0.2731716313770899 -0.07863970618628013 0.013182071186796778 </vector>
              <vector>-0.009638050430242667 0.012404286183403272 -0.06341842407540504 0.03328406586820838 0.024481016154741908 0.561803111334403 0.057611841097108075 0.0397128232345082 0.08585123341920052 0.029823368819910694 0.49207977768640676 -0.29035895326220296 0.023659385857296503 -0.08149990287222872 -0.03911815336581459 -0.057693149830239696 -0.4985005169479456 -0.274326462634924 -0.07300810939534555 0.026850813159161623 </vector>
              <vector>-0.003355535606137692 0.0026432565642781716 -0.07350273910478616 0.0692277537390774 0.010116240578010088 0.5597106548119519 0.06205091645947122 0.07092426233909312 0.0911288119809559 0.00942365370893437 0.48641537414915004 -0.2891878537750475 0.022207946599691053 -0.08974723471284358 -0.0230832331470086 -0.09865970985471655 -0.49808003554960245 -0.2588095997911977 -0.07389774635974339 0.02447481697047036 </vector>
              <vector>0.00698175175838206 0.0103496830012093 -0.05633540818764368 0.055040238830342314 0.010621001197491256 0.5646615538714277 0.06486396964330543 0.04007032324587295 0.08307011268147343 0.016570015839037548 0.4805376157936312 -0.29638302146767975 0.024960282078387852 -0.07905630615121803 -0.027010872462189715 -0.0812682753860091 -0.49432700386731354 -0.2737831472290838 -0.09336144863552437 0.04379893544610075 </vector>
              <vector>9.950101344756244E-4 0.0018646567096357886 -0.07303105682543423 0.049455259849704794 0.007485006201968031 0.5713864418800981 0.07641386418146338 0.06941695677846445 0.07643944439071496 0.011363634670654365 0.47698858539408684 -0.295791500471288 0.012634861034306543 -0.08721278453336552 -0.011599971200642576 -0.081569301391065 -0.49466159485101885 -0.26504612145059225 -0.0716641484599197 0.026132757957753182 </vector>
              <vector>0.0019996933142786555 -0.007168048376392386 -0.05756436439695882 0.05068026681517591 0.012345121445092502 0.5729874881808021 0.060011990190595395 0.06162521441334486 0.08931103402662773 0.01838779876241658 0.47337875319898093 -0.2932259207655534 0.02147288505004419 -0.06990945958291561 -0.017349428669061896 -0.0821060245452716 -0.49813350920572114 -0.26918208856629194 -0.08547217495387764 0.017910773664685697 </vector>
              <vector>-0.0032008144338891704 -0.008460235713771566 -0.07626154778885873 0.070986036438764 0.02155332774865658 0.5592233577057746 0.07733019172301955 0.06602069810504052 0.0721649816665276 0.03608768352852124 0.4796761662359674 -0.29898841292298134 0.03709231752548947 -0.09053256958151261 -0.040201307882964596 -0.09082615321806244 -0.48660911790850814 -0.2781561208341752 -0.08154419688543985 0.034645716492402764 </vector>
              <vector>-0.0016863591573876304 0.009477289783489686 -0.05535443192560478 0.06024233007266755 0.006466028885748077 0.5585113233292008 0.05959050690764307 0.0504391528029942 0.08542178985983173 0.013687804463447736 0.48028345440209763 -0.28742199559244397 0.02786010096644358 -0.07829382622298117 -0.01389452093024361 -0.09216389149651724 -0.5125832672721184 -0.2653856770309926 -0.07610330173640954 0.03090748989113464 </vector>
              <vector>0.0016979346745122628 -0.021376052934823 -0.06685892208689198 0.06142019724769728 0.025780452709725857 0.56607863812451 0.07619713925552982 0.061647538635024035 0.07236586000613708 0.0229967582784852 0.47986777127933167 -0.2773142193503249 0.006082210306344114 -0.07828100818361156 -0.005619870674532325 -0.08656398430830564 -0.5046713142027137 -0.2710849470538733 -0.08484126126744296 0.022477079545222135 </vector>
              <vector>0.00409545397536053 -4.56969279778356E-4 -0.06121773140437435 0.057355977313908006 0.008377320999796219 0.5616121935370727 0.060190275761820865 0.07712044131731302 0.10161103979986011 0.0188189810839904 0.47224635594657494 -0.2893305926654707 0.019861412361241833 -0.10363952916390655 -0.015706829260384702 -0.08142224414521826 -0.5044187432663716 -0.267087013451894 -0.08503855491352377 0.027028755453983786 </vector>
              <vector>0.0033789506635288936 0.008817420347254948 -0.060626925979344555 0.054387694162576765 0.013757755062673613 0.5584182075817987 0.07126369718108072 0.06387690225741449 0.09102749948301532 0.02288779590021644 0.4778229804181723 -0.28458105047140336 0.023885280045938127 -0.08037843855890608 -0.03410536014637166 -0.08843475255637638 -0.510108945938078 -0.269598448451964 -0.07629493079061478 0.014604669789388371 </vector>
              <vector>-0.011583419429456565 -0.013100012225715564 -0.06039897519054724 0.07223812697662171 0.0067712485235296455 0.5676236776806142 0.06344035181135539 0.05198214558382778 0.0776104681717832 0.017954696936434145 0.48928784953912685 -0.2937573530459705 0.022309968061758934 -0.09893266841452399 -0.016165710587685886 -0.08039393838658294 -0.4901360647739797 -0.257010864110357 -0.08113571612588447 0.03339618900565206 </vector>
            </data>
          </datamatrix>
        </datavector>
        <classifiernames>Individual	Transformation</classifiernames>
        <classifiermat>
          <vector>Ind01	ori_Cn00</vector>
          <vector>Ind02	ori_Cn00</vector>
          <vector>Ind03	ori_Cn00</vector>
          <vector>Ind04	ori_Cn00</vector>
          <vector>Ind05	ori_Cn00</vector>
          <vector>Ind06	ori_Cn00</vector>
          <vector>Ind07	ori_Cn00</vector>
          <vector>Ind08	ori_Cn00</vector>
          <vector>Ind09	ori_Cn00</vector>
          <vector>Ind10	ori_Cn00</vector>
          <vector>Ind11	ori_Cn00</vector>
          <vector>Ind12	ori_Cn00</vector>
          <vector>Ind13	ori_Cn00</vector>
          <vector>Ind14	ori_Cn00</vector>
          <vector>Ind15	ori_Cn00</vector>
          <vector>Ind16	ori_Cn00</vector>
          <vector>Ind17	ori_Cn00</vector>
          <vector>Ind18	ori_Cn00</vector>
          <vector>Ind19	ori_Cn00</vector>
          <vector>Ind20	ori_Cn00</vector>
          <vector>Ind21	ori_Cn00</vector>
          <vector>Ind22	ori_Cn00</vector>
          <vector>Ind23	ori_Cn00</vector>
          <vector>Ind24	ori_Cn00</vector>
          <vector>Ind25	ori_Cn00</vector>
          <vector>Ind26	ori_Cn00</vector>
          <vector>Ind27	ori_Cn00</vector>
          <vector>Ind28	ori_Cn00</vector>
          <vector>Ind29	ori_Cn00</vector>
          <vector>Ind30	ori_Cn00</vector>
          <vector>Ind01	ref_Cn00</vector>
          <vector>Ind02	ref_Cn00</vector>
          <vector>Ind03	ref_Cn00</vector>
          <vector>Ind04	ref_Cn00</vector>
          <vector>Ind05	ref_Cn00</vector>
          <vector>Ind06	ref_Cn00</vector>
          <vector>Ind07	ref_Cn00</vector>
          <vector>Ind08	ref_Cn00</vector>
          <vector>Ind09	ref_Cn00</vector>
          <vector>Ind10	ref_Cn00</vector>
          <vector>Ind11	ref_Cn00</vector>
          <vector>Ind12	ref_Cn00</vector>
          <vector>Ind13	ref_Cn00</vector>
          <vector>Ind14	ref_Cn00</vector>
          <vector>Ind15	ref_Cn00</vector>
          <vector>Ind16	ref_Cn00</vector>
          <vector>Ind17	ref_Cn00</vector>
          <vector>Ind18	ref_Cn00</vector>
          <vector>Ind19	ref_Cn00</vector>
          <vector>Ind20	ref_Cn00</vector>
          <vector>Ind21	ref_Cn00</vector>
          <vector>Ind22	ref_Cn00</vector>
          <vector>Ind23	ref_Cn00</vector>
          <vector>Ind24	ref_Cn00</vector>
          <vector>Ind25	ref_Cn00</vector>
          <vector>Ind26	ref_Cn00</vector>
          <vector>Ind27	ref_Cn00</vector>
          <vector>Ind28	ref_Cn00</vector>
          <vector>Ind29	ref_Cn00</vector>
          <vector>Ind30	ref_Cn00</vector>
          <vector>Ind01	ori_Cn01</vector>
          <vector>Ind02	ori_Cn01</vector>
          <vector>Ind03	ori_Cn01</vector>
          <vector>Ind04	ori_Cn01</vector>
          <vector>Ind05	ori_Cn01</vector>
          <vector>Ind06	ori_Cn01</vector>
          <vector>Ind07	ori_Cn01</vector>
          <vector>Ind08	ori_Cn01</vector>
          <vector>Ind09	ori_Cn01</vector>
          <vector>Ind10	ori_Cn01</vector>
          <vector>Ind11	ori_Cn01</vector>
          <vector>Ind12	ori_Cn01</vector>
          <vector>Ind13	ori_Cn01</vector>
          <vector>Ind14	ori_Cn01</vector>
          <vector>Ind15	ori_Cn01</vector>
          <vector>Ind16	ori_Cn01</vector>
          <vector>Ind17	ori_Cn01</vector>
          <vector>Ind18	ori_Cn01</vector>
          <vector>Ind19	ori_Cn01</vector>
          <vector>Ind20	ori_Cn01</vector>
          <vector>Ind21	ori_Cn01</vector>
          <vector>Ind22	ori_Cn01</vector>
          <vector>Ind23	ori_Cn01</vector>
          <vector>Ind24	ori_Cn01</vector>
          <vector>Ind25	ori_Cn01</vector>
          <vector>Ind26	ori_Cn01</vector>
          <vector>Ind27	ori_Cn01</vector>
          <vector>Ind28	ori_Cn01</vector>
          <vector>Ind29	ori_Cn01</vector>
          <vector>Ind30	ori_Cn01</vector>
          <vector>Ind01	ref_Cn01</vector>
          <vector>Ind02	ref_Cn01</vector>
          <vector>Ind03	ref_Cn01</vector>
          <vector>Ind04	ref_Cn01</vector>
          <vector>Ind05	ref_Cn01</vector>
          <vector>Ind06	ref_Cn01</vector>
          <vector>Ind07	ref_Cn01</vector>
          <vector>Ind08	ref_Cn01</vector>
          <vector>Ind09	ref_Cn01</vector>
          <vector>Ind10	ref_Cn01</vector>
          <vector>Ind11	ref_Cn01</vector>
          <vector>Ind12	ref_Cn01</vector>
          <vector>Ind13	ref_Cn01</vector>
          <vector>Ind14	ref_Cn01</vector>
          <vector>Ind15	ref_Cn01</vector>
          <vector>Ind16	ref_Cn01</vector>
          <vector>Ind17	ref_Cn01</vector>
          <vector>Ind18	ref_Cn01</vector>
          <vector>Ind19	ref_Cn01</vector>
          <vector>Ind20	ref_Cn01</vector>
          <vector>Ind21	ref_Cn01</vector>
          <vector>Ind22	ref_Cn01</vector>
          <vector>Ind23	ref_Cn01</vector>
          <vector>Ind24	ref_Cn01</vector>
          <vector>Ind25	ref_Cn01</vector>
          <vector>Ind26	ref_Cn01</vector>
          <vector>Ind27	ref_Cn01</vector>
          <vector>Ind28	ref_Cn01</vector>
          <vector>Ind29	ref_Cn01</vector>
          <vector>Ind30	ref_Cn01</vector>
          <vector>Ind01	ori_Cn02</vector>
          <vector>Ind02	ori_Cn02</vector>
          <vector>Ind03	ori_Cn02</vector>
          <vector>Ind04	ori_Cn02</vector>
          <vector>Ind05	ori_Cn02</vector>
          <vector>Ind06	ori_Cn02</vector>
          <vector>Ind07	ori_Cn02</vector>
          <vector>Ind08	ori_Cn02</vector>
          <vector>Ind09	ori_Cn02</vector>
          <vector>Ind10	ori_Cn02</vector>
          <vector>Ind11	ori_Cn02</vector>
          <vector>Ind12	ori_Cn02</vector>
          <vector>Ind13	ori_Cn02</vector>
          <vector>Ind14	ori_Cn02</vector>
          <vector>Ind15	ori_Cn02</vector>
          <vector>Ind16	ori_Cn02</vector>
          <vector>Ind17	ori_Cn02</vector>
          <vector>Ind18	ori_Cn02</vector>
          <vector>Ind19	ori_Cn02</vector>
          <vector>Ind20	ori_Cn02</vector>
          <vector>Ind21	ori_Cn02</vector>
          <vector>Ind22	ori_Cn02</vector>
          <vector>Ind23	ori_Cn02</vector>
          <vector>Ind24	ori_Cn02</vector>
          <vector>Ind25	ori_Cn02</vector>
          <vector>Ind26	ori_Cn02</vector>
          <vector>Ind27	ori_Cn02</vector>
          <vector>Ind28	ori_Cn02</vector>
          <vector>Ind29	ori_Cn02</vector>
          <vector>Ind30	ori_Cn02</vector>
          <vector>Ind01	ref_Cn02</vector>
          <vector>Ind02	ref_Cn02</vector>
          <vector>Ind03	ref_Cn02</vector>
          <vector>Ind04	ref_Cn02</vector>
          <vector>Ind05	ref_Cn02</vector>
          <vector>Ind06	ref_Cn02</vector>
          <vector>Ind07	ref_Cn02</vector>
          <vector>Ind08	ref_Cn02</vector>
          <vector>Ind09	ref_Cn02</vector>
          <vector>Ind10	ref_Cn02</vector>
          <vector>Ind11	ref_Cn02</vector>
          <vector>Ind12	ref_Cn02</vector>
          <vector>Ind13	ref_Cn02</vector>
          <vector>Ind14	ref_Cn02</vector>
          <vector>Ind15	ref_Cn02</vector>
          <vector>Ind16	ref_Cn02</vector>
          <vector>Ind17	ref_Cn02</vector>
          <vector>Ind18	ref_Cn02</vector>
          <vector>Ind19	ref_Cn02</vector>
          <vector>Ind20	ref_Cn02</vector>
          <vector>Ind21	ref_Cn02</vector>
          <vector>Ind22	ref_Cn02</vector>
          <vector>Ind23	ref_Cn02</vector>
          <vector>Ind24	ref_Cn02</vector>
          <vector>Ind25	ref_Cn02</vector>
          <vector>Ind26	ref_Cn02</vector>
          <vector>Ind27	ref_Cn02</vector>
          <vector>Ind28	ref_Cn02</vector>
          <vector>Ind29	ref_Cn02</vector>
          <vector>Ind30	ref_Cn02</vector>
        </classifiermat>
        <idvec>Ind01_ori_Cn00	Ind02_ori_Cn00	Ind03_ori_Cn00	Ind04_ori_Cn00	Ind05_ori_Cn00	Ind06_ori_Cn00	Ind07_ori_Cn00	Ind08_ori_Cn00	Ind09_ori_Cn00	Ind10_ori_Cn00	Ind11_ori_Cn00	Ind12_ori_Cn00	Ind13_ori_Cn00	Ind14_ori_Cn00	Ind15_ori_Cn00	Ind16_ori_Cn00	Ind17_ori_Cn00	Ind18_ori_Cn00	Ind19_ori_Cn00	Ind20_ori_Cn00	Ind21_ori_Cn00	Ind22_ori_Cn00	Ind23_ori_Cn00	Ind24_ori_Cn00	Ind25_ori_Cn00	Ind26_ori_Cn00	Ind27_ori_Cn00	Ind28_ori_Cn00	Ind29_ori_Cn00	Ind30_ori_Cn00	Ind01_ref_Cn00	Ind02_ref_Cn00	Ind03_ref_Cn00	Ind04_ref_Cn00	Ind05_ref_Cn00	Ind06_ref_Cn00	Ind07_ref_Cn00	Ind08_ref_Cn00	Ind09_ref_Cn00	Ind10_ref_Cn00	Ind11_ref_Cn00	Ind12_ref_Cn00	Ind13_ref_Cn00	Ind14_ref_Cn00	Ind15_ref_Cn00	Ind16_ref_Cn00	Ind17_ref_Cn00	Ind18_ref_Cn00	Ind19_ref_Cn00	Ind20_ref_Cn00	Ind21_ref_Cn00	Ind22_ref_Cn00	Ind23_ref_Cn00	Ind24_ref_Cn00	Ind25_ref_Cn00	Ind26_ref_Cn00	Ind27_ref_Cn00	Ind28_ref_Cn00	Ind29_ref_Cn00	Ind30_ref_Cn00	Ind01_ori_Cn01	Ind02_ori_Cn01	Ind03_ori_Cn01	Ind04_ori_Cn01	Ind05_ori_Cn01	Ind06_ori_Cn01	Ind07_ori_Cn01	Ind08_ori_Cn01	Ind09_ori_Cn01	Ind10_ori_Cn01	Ind11_ori_Cn01	Ind12_ori_Cn01	Ind13_ori_Cn01	Ind14_ori_Cn01	Ind15_ori_Cn01	Ind16_ori_Cn01	Ind17_ori_Cn01	Ind18_ori_Cn01	Ind19_ori_Cn01	Ind20_ori_Cn01	Ind21_ori_Cn01	Ind22_ori_Cn01	Ind23_ori_Cn01	Ind24_ori_Cn01	Ind25_ori_Cn01	Ind26_ori_Cn01	Ind27_ori_Cn01	Ind28_ori_Cn01	Ind29_ori_Cn01	Ind30_ori_Cn01	Ind01_ref_Cn01	Ind02_ref_Cn01	Ind03_ref_Cn01	Ind04_ref_Cn01	Ind05_ref_Cn01	Ind06_ref_Cn01	Ind07_ref_Cn01	Ind08_ref_Cn01	Ind09_ref_Cn01	Ind10_ref_Cn01	Ind11_ref_Cn01	Ind12_ref_Cn01	Ind13_ref_Cn01	Ind14_ref_Cn01	Ind15_ref_Cn01	Ind16_ref_Cn01	Ind17_ref_Cn01	Ind18_ref_Cn01	Ind19_ref_Cn01	Ind20_ref_Cn01	Ind21_ref_Cn01	Ind22_ref_Cn01	Ind23_ref_Cn01	Ind24_ref_Cn01	Ind25_ref_Cn01	Ind26_ref_Cn01	Ind27_ref_Cn01	Ind28_ref_Cn01	Ind29_ref_Cn01	Ind30_ref_Cn01	Ind01_ori_Cn02	Ind02_ori_Cn02	Ind03_ori_Cn02	Ind04_ori_Cn02	Ind05_ori_Cn02	Ind06_ori_Cn02	Ind07_ori_Cn02	Ind08_ori_Cn02	Ind09_ori_Cn02	Ind10_ori_Cn02	Ind11_ori_Cn02	Ind12_ori_Cn02	Ind13_ori_Cn02	Ind14_ori_Cn02	Ind15_ori_Cn02	Ind16_ori_Cn02	Ind17_ori_Cn02	Ind18_ori_Cn02	Ind19_ori_Cn02	Ind20_ori_Cn02	Ind21_ori_Cn02	Ind22_ori_Cn02	Ind23_ori_Cn02	Ind24_ori_Cn02	Ind25_ori_Cn02	Ind26_ori_Cn02	Ind27_ori_Cn02	Ind28_ori_Cn02	Ind29_ori_Cn02	Ind30_ori_Cn02	Ind01_ref_Cn02	Ind02_ref_Cn02	Ind03_ref_Cn02	Ind04_ref_Cn02	Ind05_ref_Cn02	Ind06_ref_Cn02	Ind07_ref_Cn02	Ind08_ref_Cn02	Ind09_ref_Cn02	Ind10_ref_Cn02	Ind11_ref_Cn02	Ind12_ref_Cn02	Ind13_ref_Cn02	Ind14_ref_Cn02	Ind15_ref_Cn02	Ind16_ref_Cn02	Ind17_ref_Cn02	Ind18_ref_Cn02	Ind19_ref_Cn02	Ind20_ref_Cn02	Ind21_ref_Cn02	Ind22_ref_Cn02	Ind23_ref_Cn02	Ind24_ref_Cn02	Ind25_ref_Cn02	Ind26_ref_Cn02	Ind27_ref_Cn02	Ind28_ref_Cn02	Ind29_ref_Cn02	Ind30_ref_Cn02</idvec>
        <meanconfig>9.122013284849217E-18 -1.8852160788688382E-17 -0.06125259767011369 0.06325492280899933 0.013851395927010192 0.5635914656933585 0.06428600300887748 0.060169558732401256 0.08540666890207396 0.021418844225606328 0.48115882868304927 -0.29379139359734624 0.019965364892320564 -0.08575809107965132 -0.024154071231960277 -0.08467376703460566 -0.49501022461005934 -0.26980007209601226 -0.08425136790119798 0.0255885323472501 </meanconfig>
        <omitflag>false	false	false	false	false	false	false	false	false	false	false	false	false	false	false	false	false	false	false	false	false	false	false	false	false	false	false	false	false	false	false	false	false	false	false	false	false	false	false	false	false	false	false	false	false	false	false	false	false	false	false	false	false	false	false	false	false	false	false	false	false	false	false	false	false	false	false	false	false	false	false	false	false	false	false	false	false	false	false	false	false	false	false	false	false	false	false	false	false	false	false	false	false	false	false	false	false	false	false	false	false	false	false	false	false	false	false	false	false	false	false	false	false	false	false	false	false	false	false	false	false	false	false	false	false	false	false	false	false	false	false	false	false	false	false	false	false	false	false	false	false	false	false	false	false	false	false	false	false	false	false	false	false	false	false	false	false	false	false	false	false	false	false	false	false	false	false	false	false	false	false	false	false	false	false	false	false	false	false	false</omitflag>
        <uniquenumvec>2 3 4 5 6 7 8 9 10 11 12 13 14 15 16 17 18 19 20 21 22 23 24 25 26 27 28 29 30 31 32 33 34 35 36 37 38 39 40 41 42 43 44 45 46 47 48 49 50 51 52 53 54 55 56 57 58 59 60 61 62 63 64 65 66 67 68 69 70 71 72 73 74 75 76 77 78 79 80 81 82 83 84 85 86 87 88 89 90 91 92 93 94 95 96 97 98 99 100 101 102 103 104 105 106 107 108 109 110 111 112 113 114 115 116 117 118 119 120 121 122 123 124 125 126 127 128 129 130 131 132 133 134 135 136 137 138 139 140 141 142 143 144 145 146 147 148 149 150 151 152 153 154 155 156 157 158 159 160 161 162 163 164 165 166 167 168 169 170 171 172 173 174 175 176 177 178 179 180 181 </uniquenumvec>
        <linkedsets>184 </linkedsets>
        <linksetmatrix>
          <vector>0 </vector>
          <vector>1 </vector>
          <vector>2 </vector>
          <vector>3 </vector>
          <vector>4 </vector>
          <vector>5 </vector>
          <vector>6 </vector>
          <vector>7 </vector>
          <vector>8 </vector>
          <vector>9 </vector>
          <vector>10 </vector>
          <vector>11 </vector>
          <vector>12 </vector>
          <vector>13 </vector>
          <vector>14 </vector>
          <vector>15 </vector>
          <vector>16 </vector>
          <vector>17 </vector>
          <vector>18 </vector>
          <vector>19 </vector>
          <vector>20 </vector>
          <vector>21 </vector>
          <vector>22 </vector>
          <vector>23 </vector>
          <vector>24 </vector>
          <vector>25 </vector>
          <vector>26 </vector>
          <vector>27 </vector>
          <vector>28 </vector>
          <vector>29 </vector>
          <vector>30 </vector>
          <vector>31 </vector>
          <vector>32 </vector>
          <vector>33 </vector>
          <vector>34 </vector>
          <vector>35 </vector>
          <vector>36 </vector>
          <vector>37 </vector>
          <vector>38 </vector>
          <vector>39 </vector>
          <vector>40 </vector>
          <vector>41 </vector>
          <vector>42 </vector>
          <vector>43 </vector>
          <vector>44 </vector>
          <vector>45 </vector>
          <vector>46 </vector>
          <vector>47 </vector>
          <vector>48 </vector>
          <vector>49 </vector>
          <vector>50 </vector>
          <vector>51 </vector>
          <vector>52 </vector>
          <vector>53 </vector>
          <vector>54 </vector>
          <vector>55 </vector>
          <vector>56 </vector>
          <vector>57 </vector>
          <vector>58 </vector>
          <vector>59 </vector>
          <vector>60 </vector>
          <vector>61 </vector>
          <vector>62 </vector>
          <vector>63 </vector>
          <vector>64 </vector>
          <vector>65 </vector>
          <vector>66 </vector>
          <vector>67 </vector>
          <vector>68 </vector>
          <vector>69 </vector>
          <vector>70 </vector>
          <vector>71 </vector>
          <vector>72 </vector>
          <vector>73 </vector>
          <vector>74 </vector>
          <vector>75 </vector>
          <vector>76 </vector>
          <vector>77 </vector>
          <vector>78 </vector>
          <vector>79 </vector>
          <vector>80 </vector>
          <vector>81 </vector>
          <vector>82 </vector>
          <vector>83 </vector>
          <vector>84 </vector>
          <vector>85 </vector>
          <vector>86 </vector>
          <vector>87 </vector>
          <vector>88 </vector>
          <vector>89 </vector>
          <vector>90 </vector>
          <vector>91 </vector>
          <vector>92 </vector>
          <vector>93 </vector>
          <vector>94 </vector>
          <vector>95 </vector>
          <vector>96 </vector>
          <vector>97 </vector>
          <vector>98 </vector>
          <vector>99 </vector>
          <vector>100 </vector>
          <vector>101 </vector>
          <vector>102 </vector>
          <vector>103 </vector>
          <vector>104 </vector>
          <vector>105 </vector>
          <vector>106 </vector>
          <vector>107 </vector>
          <vector>108 </vector>
          <vector>109 </vector>
          <vector>110 </vector>
          <vector>111 </vector>
          <vector>112 </vector>
          <vector>113 </vector>
          <vector>114 </vector>
          <vector>115 </vector>
          <vector>116 </vector>
          <vector>117 </vector>
          <vector>118 </vector>
          <vector>119 </vector>
          <vector>120 </vector>
          <vector>121 </vector>
          <vector>122 </vector>
          <vector>123 </vector>
          <vector>124 </vector>
          <vector>125 </vector>
          <vector>126 </vector>
          <vector>127 </vector>
          <vector>128 </vector>
          <vector>129 </vector>
          <vector>130 </vector>
          <vector>131 </vector>
          <vector>132 </vector>
          <vector>133 </vector>
          <vector>134 </vector>
          <vector>135 </vector>
          <vector>136 </vector>
          <vector>137 </vector>
          <vector>138 </vector>
          <vector>139 </vector>
          <vector>140 </vector>
          <vector>141 </vector>
          <vector>142 </vector>
          <vector>143 </vector>
          <vector>144 </vector>
          <vector>145 </vector>
          <vector>146 </vector>
          <vector>147 </vector>
          <vector>148 </vector>
          <vector>149 </vector>
          <vector>150 </vector>
          <vector>151 </vector>
          <vector>152 </vector>
          <vector>153 </vector>
          <vector>154 </vector>
          <vector>155 </vector>
          <vector>156 </vector>
          <vector>157 </vector>
          <vector>158 </vector>
          <vector>159 </vector>
          <vector>160 </vector>
          <vector>161 </vector>
          <vector>162 </vector>
          <vector>163 </vector>
          <vector>164 </vector>
          <vector>165 </vector>
          <vector>166 </vector>
          <vector>167 </vector>
          <vector>168 </vector>
          <vector>169 </vector>
          <vector>170 </vector>
          <vector>171 </vector>
          <vector>172 </vector>
          <vector>173 </vector>
          <vector>174 </vector>
          <vector>175 </vector>
          <vector>176 </vector>
          <vector>177 </vector>
          <vector>178 </vector>
          <vector>179 </vector>
        </linksetmatrix>
      </morphojset_contents>
      <covariancematrix>
        <covariancematrix_contents visiblename="CovMatrix, RefRotRelabTri.txt, Procrustes coordinates" covarfromorigin="false" df="179" dim="2" fromexternaldata="false" frommorphojset="true" hasobjectsymmetry="false" isasymmetrycomponent="false" issymmetrycomponent="false" linkedoutlinenumber="0" linkedwireframenumber="0" matrixtype="2" pooledwithingroupcovariances="false" uniqueid="182">
          <covariancearray>
            <vector>9.302197345537226E-5 -8.964353157980707E-20 3.1252539443462702E-6 5.5296177239967405E-6 -8.617296898759081E-6 -3.064177176239476E-7 3.2674080877608385E-6 -6.638840286211926E-6 -1.1950771664291076E-5 1.8233254873200615E-5 -1.7697023679085443E-5 5.548600418405946E-6 -1.4524893506022822E-5 1.8525052471432918E-6 -1.5414431351644597E-5 -1.1747848665853145E-6 -1.822775473434913E-5 -5.242182700781991E-6 -1.29824636533274E-5 -1.7801752691543294E-5 </vector>
            <vector>-8.964353157980707E-20 9.302197345537217E-5 -9.529107429744943E-6 -1.9285219992071952E-5 -3.0641771762411504E-7 -2.1077419976032038E-5 8.419884867529901E-6 -1.9427374135486608E-5 3.1745297194598417E-6 -4.209194383435134E-6 5.548600418409696E-6 -1.1997693195712458E-5 1.691123040088478E-5 -1.6350725417041495E-6 -1.62335100203268E-5 -7.455346960823682E-7 -5.2421827007855315E-6 -1.146696214044885E-5 -2.7430275378027294E-6 -3.1775023943985553E-6 </vector>
            <vector>3.1252539443462702E-6 -9.529107429744943E-6 8.244551731274304E-5 6.41042210668021E-7 -1.2212905776887489E-5 1.0423358988456859E-5 -2.330005471903221E-5 -2.159198938556082E-6 -2.855731129350858E-6 2.166644892763113E-6 -1.232927273065538E-5 -3.658728967302196E-6 -6.7826779235348005E-6 1.4299682047841846E-5 -5.2134373219847725E-6 -3.5278671977510138E-6 -6.713833407569323E-6 -8.328805350760024E-6 -1.616285824807464E-5 -3.270202556155506E-7 </vector>
            <vector>5.5296177239967405E-6 -1.9285219992071952E-5 6.41042210668021E-7 1.0245652975022514E-4 -5.066673313120782E-6 -1.067384152230587E-5 3.031316166012864E-6 -5.568234124332422E-6 3.2561601875041544E-6 -9.130197359053835E-6 -4.946224825546622E-6 -9.820920908132142E-6 -1.052519683081699E-5 -9.21663655847828E-6 -4.617382492491839E-6 -6.772491166416991E-6 1.1968634523111845E-5 -1.6032429058859966E-5 7.287066506827006E-7 -1.5956559060573637E-5 </vector>
            <vector>-8.617296898759081E-6 -3.0641771762411504E-7 -1.2212905776887489E-5 -5.066673313120782E-6 6.05727734690256E-5 -3.2692494957399645E-7 -1.2472017743971716E-5 5.155114342217759E-6 -1.5278872410389178E-5 1.327383292465027E-5 1.6262909015191537E-5 2.2960537432572732E-5 -1.4476791352450813E-5 -2.273911914740483E-6 -1.4174063155252177E-5 2.5936387190631607E-6 1.596295421382037E-5 -2.3133716417891713E-5 -1.556668936032698E-5 -1.2875479105552858E-5 </vector>
            <vector>-3.064177176239476E-7 -2.1077419976032038E-5 1.0423358988456859E-5 -1.067384152230587E-5 -3.2692494957399645E-7 4.727874745678913E-5 -1.0334917959373727E-5 -1.0414729555212522E-5 -7.023606949217338E-6 -7.467390056045022E-6 -1.7035058396891454E-5 1.244189236370392E-5 -3.561407772974716E-6 -7.673402286337772E-6 3.881134577301271E-6 -7.976130483525404E-6 1.686187941157543E-5 1.2741847165074249E-5 7.421960768321594E-6 -7.179573106108716E-6 </vector>
            <vector>3.2674080877608385E-6 8.419884867529901E-6 -2.330005471903221E-5 3.031316166012864E-6 -1.2472017743971716E-5 -1.0334917959373727E-5 8.243090240407389E-5 3.4389300824480205E-7 -1.618206916869052E-5 3.381116858026401E-7 -6.9149094596443746E-6 7.880371650914687E-6 -4.8175525660490885E-6 3.4317160088246604E-6 -6.973746857665053E-6 -1.4409995748395455E-5 -1.1901017097248659E-5 3.7610358743530586E-6 -3.1369428795333608E-6 -2.4614155539132263E-6 </vector>
            <vector>-6.638840286211926E-6 -1.9427374135486608E-5 -2.159198938556082E-6 -5.568234124332422E-6 5.155114342217759E-6 -1.0414729555212522E-5 3.4389300824480205E-7 1.0247114465889313E-4 -7.176152204930013E-7 -1.5937348139958566E-5 -1.241706822295578E-5 -1.583135300680099E-5 4.521231303565358E-6 -7.168375922355534E-6 1.0414883130259824E-5 -9.025567624347062E-6 5.048531732583084E-6 -1.0249176541531234E-5 -3.550930848654129E-6 -8.848985608868101E-6 </vector>
            <vector>-1.1950771664291076E-5 3.1745297194598417E-6 -2.855731129350858E-6 3.2561601875041544E-6 -1.5278872410389178E-5 -7.023606949217338E-6 -1.618206916869052E-5 -7.176152204930013E-7 9.689861780151758E-5 -8.98554366848647E-6 -1.3378120523413064E-5 5.739410360697369E-6 -1.0378827110034588E-5 -1.0491390404327484E-5 -9.909724281268203E-6 8.164646576175809E-7 -6.721954572261178E-6 1.7088381773625716E-6 -1.0242546941818809E-5 1.2522753139882815E-5 </vector>
            <vector>1.8233254873200615E-5 -4.209194383435134E-6 2.166644892763113E-6 -9.130197359053835E-6 1.327383292465027E-5 -7.467390056045022E-6 3.381116858026401E-7 -1.5937348139958566E-5 -8.98554366848647E-6 8.800342926145152E-5 -9.750621940881958E-6 -9.50862677577257E-6 -5.300875299756727E-6 -1.848946173332992E-5 1.9059799523581494E-6 -2.0762042071355158E-6 4.2134231912548087E-7 -1.542823906652722E-5 -1.2302125738775268E-5 -5.756767540193767E-6 </vector>
            <vector>-1.7697023679085443E-5 5.548600418409696E-6 -1.232927273065538E-5 -4.946224825546622E-6 1.6262909015191537E-5 -1.7035058396891454E-5 -6.9149094596443746E-6 -1.241706822295578E-5 -1.3378120523413064E-5 -9.750621940881958E-6 5.0885379271314473E-5 5.91994459737685E-6 -8.686130842860943E-6 8.149135137896878E-6 -1.2126687881695275E-5 5.203692363037785E-6 1.0831338839332855E-5 2.017097690004621E-5 -6.847482008484282E-6 -8.433760304916667E-7 </vector>
            <vector>5.548600418405946E-6 -1.1997693195712458E-5 -3.658728967302196E-6 -9.820920908132142E-6 2.2960537432572732E-5 1.244189236370392E-5 7.880371650914687E-6 -1.583135300680099E-5 5.739410360697369E-6 -9.50862677577257E-6 5.91994459737685E-6 5.696614165451309E-5 -7.3408971636837465E-6 -1.4200616456321658E-5 -1.5093747510838026E-5 -1.0619574584743701E-5 -1.9824618929412342E-5 1.7873462539564782E-5 -2.1308718887311867E-6 -1.5302711630298218E-5 </vector>
            <vector>-1.4524893506022822E-5 1.691123040088478E-5 -6.7826779235348005E-6 -1.052519683081699E-5 -1.4476791352450813E-5 -3.561407772974716E-6 -4.8175525660490885E-6 4.521231303565358E-6 -1.0378827110034588E-5 -5.300875299756727E-6 -8.686130842860943E-6 -7.3408971636837465E-6 9.716326401386713E-5 -8.849625949456653E-6 -1.5834198546207844E-5 5.167720229589849E-7 -1.1637794879682338E-5 1.5143827391561877E-5 -1.0024397287023923E-5 -1.5150581022821356E-6 </vector>
            <vector>1.8525052471432918E-6 -1.6350725417041495E-6 1.4299682047841846E-5 -9.21663655847828E-6 -2.273911914740483E-6 -7.673402286337772E-6 3.4317160088246604E-6 -7.168375922355534E-6 -1.0491390404327484E-5 -1.848946173332992E-5 8.149135137896878E-6 -1.4200616456321658E-5 -8.849625949456653E-6 8.773878304910256E-5 -5.389548833374628E-7 -1.6285218762441204E-5 -5.153612482303573E-6 -1.110846758675396E-5 -4.2554280754128407E-7 -1.9615312013801837E-6 </vector>
            <vector>-1.5414431351644597E-5 -1.62335100203268E-5 -5.2134373219847725E-6 -4.617382492491839E-6 -1.4174063155252177E-5 3.881134577301271E-6 -6.973746857665053E-6 1.0414883130259824E-5 -9.909724281268203E-6 1.9059799523581494E-6 -1.2126687881695275E-5 -1.5093747510838026E-5 -1.5834198546207844E-5 -5.389548833374628E-7 9.800893548018874E-5 8.344501457818276E-6 -8.739094648490282E-6 7.072279103224399E-6 -9.623551435980562E-6 4.864816686032222E-6 </vector>
            <vector>-1.1747848665853145E-6 -7.455346960823682E-7 -3.5278671977510138E-6 -6.772491166416991E-6 2.5936387190631607E-6 -7.976130483525404E-6 -1.4409995748395455E-5 -9.025567624347062E-6 8.164646576175809E-7 -2.0762042071355158E-6 5.203692363037785E-6 -1.0619574584743701E-5 5.167720229589849E-7 -1.6285218762441204E-5 8.344501457818276E-6 8.689311158277723E-5 -8.417753198363982E-6 -1.414765265070076E-5 1.005533179060013E-5 -1.9244737407384267E-5 </vector>
            <vector>-1.822775473434913E-5 -5.2421827007855315E-6 -6.713833407569323E-6 1.1968634523111845E-5 1.596295421382037E-5 1.686187941157543E-5 -1.1901017097248659E-5 5.048531732583084E-6 -6.721954572261178E-6 4.2134231912548087E-7 1.0831338839332855E-5 -1.9824618929412342E-5 -1.1637794879682338E-5 -5.153612482303573E-6 -8.739094648490282E-6 -8.417753198363982E-6 5.031912864839052E-5 -5.5930196478018085E-6 -1.3171972361942884E-5 9.930798972271293E-6 </vector>
            <vector>-5.242182700781991E-6 -1.146696214044885E-5 -8.328805350760024E-6 -1.6032429058859966E-5 -2.3133716417891713E-5 1.2741847165074249E-5 3.7610358743530586E-6 -1.0249176541531234E-5 1.7088381773625716E-6 -1.542823906652722E-5 2.017097690004621E-5 1.7873462539564782E-5 1.5143827391561877E-5 -1.110846758675396E-5 7.072279103224399E-6 -1.414765265070076E-5 -5.5930196478018085E-6 5.753239227743171E-5 -5.559233329312527E-6 -9.714774937248764E-6 </vector>
            <vector>-1.29824636533274E-5 -2.7430275378027294E-6 -1.616285824807464E-5 7.287066506827006E-7 -1.556668936032698E-5 7.421960768321594E-6 -3.1369428795333608E-6 -3.550930848654129E-6 -1.0242546941818809E-5 -1.2302125738775268E-5 -6.847482008484282E-6 -2.1308718887311867E-6 -1.0024397287023923E-5 -4.2554280754128407E-7 -9.623551435980562E-6 1.005533179060013E-5 -1.3171972361942884E-5 -5.559233329312527E-6 9.775890417651306E-5 8.505732941212492E-6 </vector>
            <vector>-1.7801752691543294E-5 -3.1775023943985553E-6 -3.270202556155506E-7 -1.5956559060573637E-5 -1.2875479105552858E-5 -7.179573106108716E-6 -2.4614155539132263E-6 -8.848985608868101E-6 1.2522753139882815E-5 -5.756767540193767E-6 -8.433760304916667E-7 -1.5302711630298218E-5 -1.5150581022821356E-6 -1.9615312013801837E-6 4.864816686032222E-6 -1.9244737407384267E-5 9.930798972271293E-6 -9.714774937248764E-6 8.505732941212492E-6 8.714314288645395E-5 </vector>
          </covariancearray>
        </covariancematrix_contents>
        <principal_component_analysis>
          <pca_contents visiblename="PCA: CovMatrix, RefRotRelabTri.txt, Procrustes coordinates" covarfromorigin="false" dimension="2" linkedoutlinenumber="0" linkedwireframenumber="185" npcs="16" uniqueid="183" eigvalvariance="1.0314042043807627E-9" numvarscaledeigvalvar="0.006715496332698612" scaledeigvalvar="3.9348611324405933E-4" shapedimension="16">
            <meanconfig>9.122013284849217E-18 -1.8852160788688382E-17 -0.06125259767011369 0.06325492280899933 0.013851395927010192 0.5635914656933585 0.06428600300887748 0.060169558732401256 0.08540666890207396 0.021418844225606328 0.48115882868304927 -0.29379139359734624 0.019965364892320564 -0.08575809107965132 -0.024154071231960277 -0.08467376703460566 -0.49501022461005934 -0.26980007209601226 -0.08425136790119798 0.0255885323472501 </meanconfig>
            <eigenvectors>
              <vector>0.44787886618173045 -0.30569331709020864 2.93718897236937E-14 -0.2783505194368955 -0.19362485459660878 0.10596550044454822 -0.20523605738083853 2.0930136530744575E-14 -8.891770841193911E-16 0.18367300297133302 0.0486532893200068 0.253754306735005 0.5536330689966362 4.161015055952649E-15 0.16972196541656623 -0.04274004202019865 </vector>
              <vector>-0.3056933170902092 -0.44787886618172396 -1.6565490773337445E-14 -0.19362485459659157 0.27835051943690087 -0.20523605738083675 -0.10596550044458936 1.3619446740209521E-14 -2.6340285878772347E-15 -0.04865328932000759 0.18367300297133668 -0.5536330689966359 0.2537543067350043 5.583535974679317E-15 -0.04274004202020082 -0.16972196541656592 </vector>
              <vector>0.19984720591492405 0.13231047659185138 -0.04374466276456079 -0.40620244745931444 0.07671216511545201 0.236185102403009 0.17605058089228154 -0.06062064582712887 0.39904877301506775 0.005969249464847205 -0.12819571303317084 -0.22660049683268635 -0.2595256795598039 -0.4009387557803699 -0.2375223460498854 -0.24489039046546526 </vector>
              <vector>0.34285865438742147 0.15917553447116595 -0.40009026356744326 0.11128367516977036 -0.03175552456318373 -0.22123074436813145 -0.25061875389880767 0.3971886601880415 0.07004748121910442 -0.4852296599084671 -0.12294054800881217 -0.03707977827284437 -0.05258295165441637 0.05331572885991751 0.10490250423033977 -0.18145488114193764 </vector>
              <vector>0.197021894989955 -0.12381519193450627 0.09672669205583559 0.3463269360320784 0.2476607379849489 -0.17284911023934918 0.3312246008600864 -0.002513548226987563 0.0017443007273883811 0.1838706597640247 0.03705839312206322 -0.07679984932520922 -0.1355937259130576 0.0783627366547981 0.35686900509958586 -0.06951972910155851 </vector>
              <vector>0.063464496969639 0.10860059389165898 -0.0023772533651125185 0.10988219933975965 -0.16766834898792538 0.27382549617664587 0.13954451661525932 -0.10227231513830137 0.07097284697938053 0.05840673320583904 -0.2644636430228209 -0.34565380141639246 0.17307959093929848 -0.001925922157094046 0.08815474482410618 0.43086920127409734 </vector>
              <vector>-0.038539876619754734 -0.21765879655684328 -0.024037671376111024 -0.04935927573133786 -0.4156244417683716 -0.29140003607869586 -0.10667984766067422 0.08005909443819192 -0.3951259519211052 -0.028531631758036927 0.12230407270031694 -0.06438061385414028 -0.334837837057176 -0.4030737912881864 -0.11757145898726995 0.31697756781046094 </vector>
              <vector>0.006635905269285855 0.3891390067100854 0.4017561510128617 -8.310994438126412E-4 -0.09537792656537729 -0.3163660476463606 -0.04634613966835728 0.3937311720961519 0.08956592537579336 0.49042520570509174 0.10364724491324086 0.021865049823539665 0.07811478290375938 -0.03355550040076359 -0.16713133595110385 -0.13449114312535534 </vector>
              <vector>-0.16058988472038682 0.1347602030832037 -0.32461600067395857 -0.09270387141956746 0.2922821624368149 0.4190382010872567 -0.11566045862068305 0.3742857927314641 -0.13886148830066297 0.17490787950630712 0.3876928963775103 0.03234659274310942 -0.11242339359961215 0.24664215350415467 -0.07475419209095137 0.19887674173403003 </vector>
              <vector>0.3404089278960648 -0.2012615561641473 0.23792912101779953 -0.10428632215163872 0.2817430514766086 0.07048029514483234 -0.06776565521463192 -0.1460953108139079 -0.3806101153896083 0.030658949502218376 -0.29187917805027613 0.1100225076873727 -0.3115300412302255 0.32056528343756174 -0.33886462796915867 -0.01868672718299555 </vector>
              <vector>-0.11328945577321592 -0.11569384492607404 -0.05042210783338123 0.2719928530304623 0.06696539650887509 -0.12301612361605363 0.302596584418159 -0.08731364890012412 0.060592138099354556 -0.19371767961381037 0.1595939961767745 0.3189960229611063 0.11714094800775171 -0.04084926584115824 -0.3022096996546566 -0.2923645227828955 </vector>
              <vector>0.05534314996112365 -0.20171075687150491 -0.08257914586184027 0.29057754081588394 -0.24200243198948668 0.3024535126187266 0.18937750323859892 0.053312954187304536 -0.0369970322314447 0.18094233626064987 0.11312469635495036 -0.09291912749545929 -0.2227162813470026 -0.06690115957457546 0.3109995385054639 -0.22820950348013203 </vector>
              <vector>-0.3986116790453571 -0.2012516467887223 0.3599498685918731 -0.12041715989558138 -0.041856387994087474 0.05270638373695353 -0.11769611353594726 0.3009516500779921 0.2751293426494439 -0.19471703462536932 -0.3944780186242651 0.17801212593307866 -0.16181056338930364 0.1724769798603306 0.2811007970250788 0.06304219837606369 </vector>
              <vector>-0.009771244498839168 0.0290672042844913 -0.18006084144682774 -0.37459915321811516 -0.16643581072969288 -0.3053497817711488 0.29776028014723505 -0.26619879563545107 0.2974061493702802 -0.026356885619476245 0.26983264778057525 0.19489232349143287 -0.1642779568834435 0.3658498930556517 0.08680403348329874 0.2641811128869909 </vector>
              <vector>0.02175018597110165 0.44568301679385125 0.3683606634385062 -0.0627640654653544 -0.0870005671244744 0.07498248096250322 -0.12816036748539586 -0.3136651469043651 -0.2601872847143965 -0.35633407678710616 0.27605373696859753 -0.22452126864107425 0.03828022122895586 0.1542966022762152 0.22817534077890714 -0.16396818062125282 </vector>
              <vector>0.029486114185417335 -0.018921485472651604 0.16216114254957797 0.2749964074097194 0.31168285743076757 0.08298020400955175 -0.4118213753393485 -0.25109334937413286 0.3105626341705054 -0.08098020990668378 0.23936277824314525 0.26072612251593846 -0.05466217984601522 -0.37388101229748355 0.023980294386132778 0.28424280568685856 </vector>
              <vector>0.04889951243065314 0.14898299441321708 -0.04630458422252816 0.15267313846744293 0.22168827149335268 -0.17272520642643904 0.27375396027697274 0.08982719712707112 -0.06233643882674125 -0.11104245503841194 -0.22867489942460612 -0.09777656121469866 0.3335428911602163 -0.0375134708136401 -0.1656595997066968 0.38983677546830064 </vector>
              <vector>-0.20933368937812075 -0.039521788667567406 0.08495639922700705 0.13585466583143024 -0.36132214655258943 0.33129613675983954 0.13966842042807315 0.048959360950927025 -0.03397581474793137 -0.20732655934072408 0.03044947177966404 0.12348281565693954 0.19405630282890626 0.06882708173166971 -0.37120175974572667 -0.09165940353219498 </vector>
              <vector>-0.20436676932965123 0.10237610641423156 -0.3359121972157057 0.2388044118780709 -0.16720248205589994 -0.1288871922737313 -0.41019288176396224 -0.38101074451613404 0.11999660927165201 0.33592208611622265 -0.28000775358322777 -0.09303025850448962 -0.03840592987460592 0.23059681142785218 -0.13814981183067632 -0.1552504183974869 </vector>
              <vector>-0.313398997701783 0.22331211400019324 -0.22169530956600414 -0.24925305915640555 0.19278576104397685 -0.012853013543118156 0.1161667041365677 -0.12753237646064317 -0.38697207474607714 0.08811337942155921 -0.2608064729610011 0.31829695700610616 0.10676442755413312 -0.33229439265489025 0.3050966502568475 -0.1550694959687655 </vector>
            </eigenvectors>
            <eigenvalues>1.4864233300709026E-4 1.4864233300709005E-4 1.237598716743502E-4 1.2277368350340287E-4 1.2277368350340243E-4 1.2067529060198453E-4 1.2067529060198425E-4 1.1771109551685704E-4 1.0818861291881183E-4 9.755980504971544E-5 9.755980504971539E-5 6.37183641582514E-5 6.371836415825107E-5 5.776287817625756E-5 5.2424690569426084E-5 5.242469056942597E-5 </eigenvalues>
            <percentvar>9.18105881291922 9.181058812919208 7.644165948790278 7.583252940935102 7.5832529409350755 7.453643372444173 7.453643372444156 7.270556570326883 6.682389854903473 6.0258897301863925 6.02588973018639 3.935635541807632 3.9356355418076117 3.5677883346624566 3.2380692473659822 3.2380692473659756 </percentvar>
          </pca_contents>
          <morphojset>
            <morphojset_contents visiblename="PC scores, CovMatrix, RefRotRelabTri.txt, Procrustes coordinates" uniqueid="184" alignmentmethod="-1" dimension="1" hasprocrustesfit="false" hasrawdata="false" linkedoutlinenumber="0" linkedwireframenumber="0" nincl="180" nlmk="10" nobs="180" objsymmetry="false" procsumsquare="0.0" procrustesfitfromparentset="false">
              <alignmentvectors>
                <vector>0.0 </vector>
                <vector>0.0 </vector>
                <vector>0.0 </vector>
                <vector>0.0 </vector>
                <vector>0.0 </vector>
                <vector>0.0 </vector>
                <vector>0.0 </vector>
                <vector>0.0 </vector>
                <vector>0.0 </vector>
                <vector>0.0 </vector>
              </alignmentvectors>
              <datavector>
                <datamatrix visiblename="PC scores, CovMatrix, RefRotRelabTri.txt, Procrustes coordinates" covarfromorigin="false" matrixtype="9" iscoordinates="false" issymmetrycomponent="false" isasymmetrycomponent="false">
                  <data>
                    <vector>0.012101229446888073 1.9351055198105942E-4 -0.006222381653825779 -0.006260447288519173 -0.014291768776462871 -0.005845094650400402 0.008765425894355154 -0.007145542394812227 -0.003927226240892749 -0.0033321626532813705 -0.0032201064034932886 0.002809479994770394 -6.169600236896035E-4 -0.009774982492133289 0.008995073045882504 0.011650617252590197 </vector>
                    <vector>0.005662699663276159 0.014872294130349533 0.0156117627930597 0.013277760903702666 5.723875183717903E-4 0.005788163091270541 0.00449301596635832 0.01201644521391753 0.0046707755948888615 0.010333063435496694 0.03503396559050844 0.012532333502107681 0.01018501587771853 -0.011931707938260098 0.005011490587765324 0.0021593521295118785 </vector>
                    <vector>0.01747919821659679 -0.017223243622908665 -0.01086278249323857 0.019804184216577536 0.001365188866849765 0.018917013916500337 0.007971647016132913 -0.0030897662881932053 0.00452973050033746 -0.008372537759659453 0.012384036584626725 0.020151663562997454 -0.007184059196219312 -0.0063376311121752715 -0.009737529733727325 0.006561202860232533 </vector>
                    <vector>-1.5730450178328065E-4 -0.0012809778940226157 -0.01111522775139308 -0.009828925104657122 0.025779763762383296 -0.002876648265038893 0.001949885251214433 0.004066442779267136 0.006335883713336319 -0.011904068387256184 0.015203002226952594 -3.6726606650280217E-4 0.01405529366715715 0.005431990442566173 0.00529700847194151 0.001042691092574534 </vector>
                    <vector>0.022805324207530463 -0.004552796119138501 0.007745908205047273 -4.167805741612336E-4 0.007377584427907585 0.00926396101869338 -0.021024758904841827 -0.0018177427120417333 -0.003258405932849059 0.00883214725689252 0.0015791371269837195 -0.0027667147489792102 -0.011186994808602873 0.006413724870997623 0.00676584711521957 0.007454851530417873 </vector>
                    <vector>-0.0075896232468524805 0.007191704838738218 0.021040660804869306 2.891368914629506E-4 -0.014321395768727485 -0.005841613475864054 0.0010287553702792546 -0.0052592721377118165 0.013717163627909293 3.7038790518516946E-4 -0.001056612166452375 0.01881755789461055 0.005149860745457217 -0.0030891584366793375 -0.005263481857369689 8.241916944837467E-4 </vector>
                    <vector>0.02023467348688517 0.0212058099357686 9.383378917900884E-4 -0.01069980131336954 -0.007565965884903858 0.026872646140180017 0.013212782895816911 0.015117573296502512 -0.006393371892901811 -0.008204382311052855 -0.01051763906578668 0.018196116678845853 0.0035504688177152533 0.010027548626377397 0.011217606796974524 -0.010547799382405083 </vector>
                    <vector>0.004476138848323893 0.0036382319967215573 -0.011803582381102948 0.0014114792475470265 -0.004163455393173956 -0.0065830156998857685 0.0018967853632931029 -0.00650109336893224 0.009986084114299501 -7.732731576561667E-4 0.009953714711264173 0.005014622924862648 0.013920952464602785 8.641362422742054E-4 -0.0020656906712869165 -0.001742801162864614 </vector>
                    <vector>-0.006844088211725361 0.0013971556974191367 -0.009669943644364347 -0.006858123318233287 -0.006607921018334115 -0.0025629088963865293 2.589889330213499E-4 0.008734674596542064 -0.008357718483259717 0.001511782731456337 -0.0084446008335393 -0.008657208695107409 0.003874205597185688 0.00304538994731514 0.005496468141308001 0.008219522170709996 </vector>
                    <vector>0.007883753227419967 -0.019113761637754793 0.0027621267074701586 -0.0021055254880200827 -0.003061034052449311 -0.027525478584393224 0.00804654034112542 0.0051098331759611695 -0.0016660537576548458 -0.016075153021564224 -0.005056908588423493 0.0016304212710611804 -0.004056620363620288 0.005886236108167919 -0.011939819660277684 -0.003849274427393836 </vector>
                    <vector>-0.005903128606950141 -0.02611409935433927 -0.019092704363366853 0.02139547406269901 -0.003214915715490454 0.01926322661161074 -0.00359441834748095 0.019001458168437645 0.025828320769729914 -0.005936136859693537 -7.588202609174199E-4 -0.008160898320943593 0.005650648563377528 -0.011764793644317248 0.012291502097011422 -0.004121914274986762 </vector>
                    <vector>-0.03374204620444401 -0.0010168544590999583 0.008256796238761323 -0.013035865469133415 -0.002186487351458659 0.003491326666960191 0.003647671058018986 0.002243559501375767 -0.003230031334823751 -0.010744271958784512 -4.8085631244248203E-4 -0.0056587087692691294 0.005539352372899625 0.009067688871596532 -0.0025394436166097222 0.0020169279093502105 </vector>
                    <vector>0.012518524901146511 0.002721822956565159 -0.03620132468670188 0.004563086810366875 0.008410393919349567 0.008627326179424378 -0.004478535152888704 -0.005470168848481696 -0.01720024491822612 0.0033216257404249296 3.145069647970027E-4 -0.0021267108457476585 -0.0020505424941849445 0.0016579602922312982 0.008406456500489327 0.009696726082845716 </vector>
                    <vector>0.00971581458796789 -0.012777722880012322 -0.0059785142435733185 -0.006016891679786951 -0.0142649604968685 0.0119963616478791 0.013403044596892389 0.012140924844161247 0.01805992898828101 0.024114809994906884 0.002184239931364938 0.00814148022563176 0.003287620352436637 0.010720460962630476 -0.005757660913955806 -0.007446531050696316 </vector>
                    <vector>0.008106368448088506 0.011277844805815965 -0.008044815305003113 0.013442631434714745 0.01598341778318547 0.00243710674253665 0.006530128613024817 -0.008340337740031744 0.006307064396824926 0.0010578428001653307 -6.345973832338751E-4 0.005212301448164397 0.0037120647325482683 0.004902999143386989 -0.005012955887496798 0.0026701286065693225 </vector>
                    <vector>-0.00833549940956246 -0.0017897646992347414 -0.008353549904890671 -0.007918441938697904 0.014086420730702792 -0.010365022374463396 0.004342098522961925 0.011072045271591027 -0.024019165196096662 -0.006890276416368215 9.958342007961706E-4 0.009095820424480247 -0.006317783506233218 0.010090574416907153 0.0022821538712442823 -0.00365566286132771 </vector>
                    <vector>-0.0017759645699973224 -0.003404360849026294 -0.007272585006434884 0.0019184167713903301 0.006491964087652619 -0.010792073653365163 0.021417851302382836 -0.008932952742639213 -0.009689009418528132 0.001971688454224725 -0.00217172722851266 0.00742426571369644 -0.003537412161432975 -0.0016169303396058174 0.01484540643412341 -0.0028053184342368186 </vector>
                    <vector>-0.008373806177567174 -0.002230256469819349 -0.003107219129323214 -0.00687072486360195 -0.017507006285941464 0.016644385219586152 -0.014862166497910733 0.002737102201855525 -0.003447556712229955 7.263956753157151E-4 0.0028550092000534538 -0.009298874050487412 -0.006035999096868335 -0.013067619372825853 -0.0015414185704130743 0.008750131103589454 </vector>
                    <vector>-0.011056260196990991 -0.0070213157851825685 -0.006908473845304417 0.001838897909661014 0.010502709739544642 0.02514966524720371 -0.006053754698005011 0.006300411843847135 0.005559960320876691 -0.0028708119736017873 1.0751674987153877E-5 -5.037911593039175E-4 0.007905037196663696 -0.009241713176240876 0.00393059522953312 0.0036168196649242765 </vector>
                    <vector>0.03156115108076485 -6.598852723979469E-4 -0.0012277250906346472 0.017188991343989213 -0.021019616164763926 -0.006683508202031157 0.0019469536760562643 -0.029120074987093483 0.010794450999211457 0.003327881853322615 0.01036795878614618 -0.005885110505931395 -0.009909662877569923 0.002597278832071571 -0.008110624766315978 0.0017018745508867324 </vector>
                    <vector>0.003828365826327699 0.014921784465914082 0.005691230273511336 0.005986159430488784 0.01470216026979332 0.0027749478474559225 -0.0023079051671305983 0.012629615588128574 -0.0026866787901772544 0.003542100075487241 0.002827899428346566 5.171515078515091E-4 0.007620103169120037 -0.010479042634120847 0.011686072489054048 0.002959748609152565 </vector>
                    <vector>0.015251593446509221 1.8526695207725526E-5 0.006738137823013886 -0.01508474928265496 -0.011537970579629186 -0.004116960377383554 0.006309298101827536 -0.011004493092983837 -0.0012223060301060748 -0.0027043715435141657 -0.007492697364203376 -0.0047137057135893876 0.005733190168528748 0.011007522460753287 -0.0039998745461892115 -0.012095796135310009 </vector>
                    <vector>-1.0342933080314263E-4 0.012920033851241344 -0.008509677835349687 0.0019877379230268132 0.018269599902994402 0.006260256623173388 -0.008770147658909122 -0.013703512947455546 -0.007830020609711514 0.005886562682439141 0.00844353270323243 0.005501477324589664 0.010992298170250932 0.004841145042446701 -0.007210815340673908 4.741647736594926E-4 </vector>
                    <vector>-0.005923207331369806 0.0029399281004081406 -0.006667372923839268 -0.009290835433904717 0.005183271331724658 -0.008266716184938802 0.004684829093245695 -0.008680988192685568 0.010346986312188236 0.007728351828185002 0.00551948149538971 0.00125835517218008 -0.0024361121263695947 -0.008237492467383298 -0.01175437110855622 -0.004737507138719895 </vector>
                    <vector>0.006655243660535779 -0.004849102045355883 -0.004747971629050794 0.006383362483351532 7.136627214152026E-4 0.021894414801177018 -0.0023993765700044143 0.011671809103476323 -0.01187935093851964 -0.026391690567467374 0.004089170299218112 -0.011987673164973962 -0.010212843218390475 -0.001188148268395319 -0.006100084498125 -0.004083842661243574 </vector>
                    <vector>0.011515706871541315 0.01103040668928689 0.004542744647322192 -0.014114354886581217 0.0060839912960183665 -0.0075749430644320844 -0.0031236050971158317 -0.009765585064826571 0.004666063954986377 0.003745181782246928 -0.005233421204331824 0.004989684593353745 -0.0038806414273254222 -0.005810233292771244 0.016637557850158344 -0.007052172792357456 </vector>
                    <vector>-0.017593688687188365 -0.00949464490825812 -0.007151155868438211 0.006264496208983498 0.02359726733729661 0.002651661570177351 0.00768831577656991 -0.015074675425092483 -0.01144612021555078 0.010082899834479256 0.002303717225789337 -0.0012891097472149584 -0.013092798055186665 4.515532787140635E-4 0.003519699213956658 -0.013026388146809512 </vector>
                    <vector>-0.00635479591130142 0.009553804214815562 -0.010377125570656356 -2.612767031985972E-4 -0.001349305194475671 -0.016737565495914597 -0.013999957981751571 0.012344791310854255 -0.006070641560216314 0.009684121033007675 0.013285035012999125 0.0020810431076560038 0.0034915099532611443 0.0030352384813010056 0.007482390735835599 -2.899078978484287E-4 </vector>
                    <vector>0.016645415324098408 -0.0057098818159785425 5.767689021229582E-4 -0.006100980028124844 0.0077759181824364875 -0.0012549761227015996 -0.005608829735862728 0.0024955199965837928 0.0051928560298756385 0.008843314770182405 0.014961481243275728 0.005096782721760045 -0.00960592760856594 -0.006299231132575413 0.0037119069084761043 0.002976542623238228 </vector>
                    <vector>-0.006944582975678737 0.012371119744062407 0.0013649106745104262 0.012849099456657548 0.008433152720219755 -0.008337195847941336 9.250268657701437E-5 -0.003776000949527286 -0.003671367290998733 -0.013065747501438829 -0.018011262236252528 -0.005250655005555875 -2.7858266462629853E-4 0.009139677461272783 0.0039724666594017485 0.0045508386521647265 </vector>
                    <vector>-0.004781329422005303 0.011118277268454102 0.006222381653826574 0.015513964777349697 0.0016627543111810486 0.004240557379542523 -0.00964445414175188 -0.00714554239481372 -0.003927226240892414 0.004427477580913124 -0.0013674192730299308 0.002213813652732683 -0.0018365311385382921 0.00977498249213312 -0.0031148126350124166 0.014385623508068053 </vector>
                    <vector>0.011246821118639887 0.011258788340732202 -0.015611762793059402 -0.004546905969115605 -0.012488082646872303 0.006902302707466461 0.0024593173401574425 0.01201644521391876 0.004670775594888733 -0.025045640986922243 0.026586966967165303 -3.282274126978858E-4 -0.016145779578669882 0.011931707938259876 -0.003597014434657408 0.0041035748667901575 </vector>
                    <vector>-0.0228726042884784 0.00888855805245125 0.010862782493239569 -0.007269529852891125 -0.01847223291441057 0.016901304947709295 0.011651028398018216 -0.003089766288191795 0.004529730500337216 0.0018747686756173843 0.014830677431568155 0.018054935014962085 -0.011476914763842988 0.00633763111217485 0.011612209532711639 0.0017393843901664207 </vector>
                    <vector>-0.0011040876121460011 -6.683110173874294E-4 0.011115227751390212 -0.02161958237690225 0.017140526427319017 9.472933882474946E-5 -0.003473929199918975 0.004066442779267796 0.006335883713336365 0.0037518656236380336 0.018941003807173715 -0.01131115157686506 -0.008351288190382722 -0.005431990442565961 -0.004334732967355768 0.0032180108091910613 </vector>
                    <vector>-0.013496460345626286 0.018938223856844492 -0.007745908205047985 -0.006909056789131331 0.0026205709916921056 -0.0127316571992389 0.019125019365313464 -0.001817742712041279 -0.0032584059328493306 -0.00859288271800042 -0.0025812527632795867 0.007122217112679029 0.009059668136846048 -0.006413724870997673 -0.0029052056560596408 0.009639049674272874 </vector>
                    <vector>0.009669880761944027 -0.003976984481549199 -0.021040660804868074 0.013568560706289952 -0.004591311061811178 -0.002277621529745132 -0.005476789733091972 -0.005259272137712627 0.01371716362790937 1.4690421526166993E-4 -0.0011099710005855316 0.007507028955539639 -0.018007389235403508 0.0030891584366791254 0.005106802346039158 -0.0015179272086003465 </vector>
                    <vector>0.011054273865245805 0.02714648071969794 -9.383378917901773E-4 0.010438556172871283 0.007922507995764713 0.025600854479942252 0.015534252229320391 0.015117573296501043 -0.006393371892901436 0.012070936934631368 -0.005676715788573292 0.008386412750645045 -0.01653398234520507 -0.010027548626377666 -0.01466196780424852 -0.004702921875831048 </vector>
                    <vector>0.0014850051046039472 0.005573805781577415 0.011803582381103387 0.003544588406696136 -0.0026004860130973313 -0.0019451967666670835 -0.006568873568450132 -0.006501093368932474 0.009986084114299392 -0.0038068790537706893 0.00922941275485874 -0.007896505524348247 -0.012513375288235689 -8.641362422741935E-4 0.0011161709263398695 -0.002461421602634857 </vector>
                    <vector>0.004078526542243021 -0.0056709089868314895 0.00966994364436465 0.008367391901085977 0.004548101626645158 -0.0011613786187775886 -0.0022992992372573595 0.008734674596541139 -0.008357718483259603 0.002466262008381237 -0.008216709923744035 -0.008377874007162884 0.004446117240920535 -0.0030453899473150423 -0.00143040114892967 0.009783949064480215 </vector>
                    <vector>-0.020665936582802406 -6.391510395337302E-4 -0.002762126707469867 0.003553226694060201 0.001085240577747189 -0.008036058409773715 -0.027528540607811944 0.005109833175960271 -0.0016660537576544889 0.016625771319299883 0.0027507448403519194 0.004201797419043538 0.0012080317648900081 -0.005886236108167912 0.009126560058872267 -0.008607096411051597 </vector>
                    <vector>-0.021403329215927663 -0.016083861815904505 0.019092704363368775 -0.0033818436934808186 -0.021369724533976456 0.007340412478666054 0.018168931927608288 0.019001458168439275 0.025828320769729737 0.005638654603259439 0.002004770129099739 -0.009473825621849853 0.002962552730055102 0.011764793644317423 -0.01286993360926489 0.0015607722397203401 </vector>
                    <vector>0.012896464843003145 -0.031196808644587543 -0.008256796238761775 0.006013084182798756 0.01177103793545847 0.0049534800814062556 9.787242339145577E-4 0.0022435595013749476 -0.0032300313348235083 0.009802594096309597 0.004424901320994667 -0.00784774414336978 0.001057507213573811 -0.009067688871596435 0.003159781246333336 7.297633512143317E-4 </vector>
                    <vector>-0.0026459148706611335 0.012534788406859005 0.036201324686701335 -0.009394492749280984 -0.0018165883136617555 8.699095944080561E-4 0.009681492210366143 -0.005470168848480693 -0.01720024491822638 -0.003105427762139122 -0.0012200125427603635 3.097911816028725E-4 0.0029379674888737354 -0.001657960292231321 -0.0034230657640780928 0.01236841252526609 </vector>
                    <vector>-0.01563666114137134 0.0036279585797094694 0.005978514243574267 0.015415009507284229 0.0014385983990903945 0.01775313735102962 0.0028948940306096353 0.012140924844159538 0.01805992898828085 -0.02250047227003306 -0.008945597397250501 0.002412305112608478 -0.008442329766705083 -0.010720460962630447 0.001998454532812744 -0.009198242406534066 </vector>
                    <vector>0.006966721671390239 0.012015314479181048 0.008044815305002624 -0.019291262059183197 -0.00800132439571074 0.006815163804896692 -0.0014613730836425668 -0.008340337740029834 0.006307064396824718 -6.570512583442053E-4 -0.0010440444782558048 2.7673917342037856E-4 -0.006393037337218013 -0.00490299914338703 0.005673933274848884 2.5650477222280757E-4 </vector>
                    <vector>0.0017823793678153148 -0.008337081736112561 0.008353549904888923 -0.011045490744177135 0.011795172994033546 -0.00192031113812672 -0.01107248452421941 0.011072045271591181 -0.024019165196096502 0.005697185292027039 0.00400120914196639 0.010574766528045815 -0.0032897797043789333 -0.010090574416907316 -0.003631754456090755 -0.0023200122453107533 </vector>
                    <vector>-0.00237791988460053 -0.0030148333232016514 0.007272585006434519 -0.006768292203420493 1.2704831058786998E-4 0.012240335471234246 -0.020624436857822847 -0.008932952742639009 -0.009689009418527891 -7.77904383193421E-4 -0.0028282183943593203 0.0073542542913629825 -0.0036807539995758775 0.0016169303396056296 -0.01461010285859104 0.003847180548553206 </vector>
                    <vector>0.0013962477193052052 -0.008552494731186482 0.0031072191293243963 0.018763648525741763 0.0012757833866569857 -0.0035651937965433906 0.02202745889890035 0.002737102201854377 -0.003447556712230022 -0.0019378388036931456 0.0022188981455684396 -9.56213611004458E-4 0.011044817754691542 0.013067619372825828 0.005152399376123386 0.007238338635912815 </vector>
                    <vector>-0.0018752604674840598 -0.012962374901148089 0.006908473845303824 -0.01056864272023229 0.0014114703140392084 0.008436546588344224 0.024453594616184102 0.006300411843848282 0.005559960320876505 0.002556299617761014 0.0013065256409755303 -0.006544398252673349 -0.004462540769924594 0.00924171317624101 -0.0019946508657383054 0.004955030905132758 </vector>
                    <vector>-0.01353251298367095 0.028520392677211067 0.001227725090637534 0.014862817548800903 -0.022724047651086498 -0.0019570137560772035 -0.006680569411494812 -0.02912007498709353 0.01079445099921129 -0.007652811303803917 0.007746214957595422 0.004197654330602837 0.010733854952200451 -0.0025972788320714393 0.008054795809294978 -0.0019490704342074719 </vector>
                    <vector>0.012043490804053465 0.009605746498844703 -0.005691230273512291 -0.015822625903726118 -0.0012775487609563445 -4.511958079737298E-4 0.0035809473829455855 0.012629615588130168 -0.0026866787901774127 -0.004437584907199741 9.226745433797933E-4 -0.005692013977656467 -0.005092582337898214 0.010479042634120875 -0.009279739746929638 0.007694857521621865 </vector>
                    <vector>-0.006231652335368489 0.013920415046510943 -0.00673813782301368 0.015547290479644727 0.01090670366143916 0.0031009367606932327 -0.006865915561150585 -0.011004493092985988 -0.0012223060301057185 0.005797611061095755 -0.005462769006755579 -0.007419651943718324 1.9301838492659742E-4 -0.011007522460753042 -0.0015868564777780036 -0.012640773989402929 </vector>
                    <vector>0.011828301759098403 0.005198966227953941 0.008509677835348253 -0.018019353308322602 0.0036100261794192786 -0.004021050598511071 0.009996872262424046 -0.013703512947454274 -0.007830020609711967 -0.009066115268872714 0.004873440125450093 -0.005287376138086731 -0.011096870071829733 -0.004841145042446682 0.0067146855604847625 -0.002670896466300525 </vector>
                    <vector>0.005108592630238882 -0.004198790738323454 0.006667372923838284 -0.002142632038392448 0.010420895005046974 -5.019359437353174E-4 -0.009488639545459735 -0.00868098819268606 0.010346986312188127 -0.00938825772105583 0.0014327298842391138 0.0026949682717659854 5.052188097961634E-4 0.008237492467383348 0.008577370727059082 -0.009329411849504518 </vector>
                    <vector>-0.007150095385029257 0.004084384263553081 0.004747971629051002 -0.002604053886697988 -0.005871587045164555 0.009763926008159823 0.019743053368662652 0.011671809103477045 -0.01187935093851954 0.0216976510701477 0.015570953175162069 6.850224297830845E-4 0.015733315568701733 0.0011881482683952808 0.0037528442893561926 -0.006309117331759154 </vector>
                    <vector>0.005344203060679334 0.015024009788620035 -0.0045427446473235876 -0.0015479625456650515 0.015291624371255303 -0.006710078686220744 -0.004702288300055722 -0.009765585064827392 0.004666063954986537 -9.769353791110524E-4 -0.0063608711155834835 0.006128219995956472 -0.001549596692622229 0.005810233292771206 -0.018053496745967287 7.827691575250867E-4 </vector>
                    <vector>-0.001453109662152276 -0.019939273704560494 0.007151155868436846 -0.024388132693262853 0.0011375070444122639 0.007906719219222428 -0.0019040219934160455 -0.015074675425090622 -0.011446120215551032 -0.01003606531068752 -0.0024998750385055507 0.009533723532138555 0.009065940682963344 -4.515532787142205E-4 -0.008776492515990556 -0.010249304845931154 </vector>
                    <vector>0.011318730820218347 -0.0018828007512096958 0.010377125570656336 0.0013653181783444676 -1.5746839477788965E-4 -0.020808423702423633 -0.006569202785822175 0.01234479131085432 -0.006070641560216572 -0.014641280111722256 0.00747711656781184 -0.001474353095282866 -0.0037878311894905337 -0.003035238481301123 -0.006880711397983523 0.002953985167635619 </vector>
                    <vector>-0.012028273733789192 0.012844969157191903 -5.767689021240572E-4 -0.0055759960794359905 0.008160583839753752 -0.005402389022252258 0.001961664835460192 0.0024955199965836653 0.00519285602987544 -0.014648526441729677 0.009352583076527988 0.0107095759961446 0.001885741582679104 0.00629923113257529 -0.0020723652462669275 0.004282915031985801 </vector>
                    <vector>0.014130380160589203 -0.0012665673867790252 -0.0013649106745101626 -0.011913103484849375 -0.009710581188008664 -0.004410043397733897 -0.007075938706918558 -0.0037760009495255895 -0.0036713672909986826 0.01979329953672276 -0.010165855525434189 -0.003008294020258908 0.00431244169538303 -0.009139677461272729 -0.0016310389544891605 0.005816385108212641 </vector>
                    <vector>-0.005883029669527683 -0.010576727394020007 -0.006222381653828147 -0.009246811181171401 0.01256759077914071 0.010513628824700624 6.792875075918225E-4 -0.007145542394813719 -0.003927226240892391 0.004454775274955138 -0.0012756843055366559 -8.704369437507803E-4 0.002741561058739975 -0.009774982492133079 0.005592193987571567 -0.013615270392925944 </vector>
                    <vector>0.010048434697798599 -0.012340188827573713 0.015611762793061888 -0.006143178320131809 -0.011785072007165187 9.969844208403478E-4 -0.007259204261465033 0.012016445213919258 0.004670775594888324 -0.03550683591443884 -0.008568287361198062 -0.015086649239106038 0.005760811242665009 -0.011931707938260067 -6.356914940091772E-4 -0.005419754224587261 </vector>
                    <vector>-0.02365536562130493 -0.00652580788190228 -0.010862782493235634 -0.008719803868632458 -0.017833521066211652 -0.002554858132277807 -0.020368438123498745 -0.0030897662881897592 0.00452973050033689 -0.006538621403852699 -0.013442848686323363 -0.003854254015281845 0.02104388217218272 -0.006337631112174759 0.010550933223208457 0.005152346689398193 </vector>
                    <vector>-0.0010307071470185602 7.767186416850068E-4 -0.011115227751391553 0.02724039287411433 -0.004377783048665465 0.0031269742945382985 0.0015163078496698813 0.004066442779266062 0.006335883713336282 -0.007214151948704085 -0.01791072674522775 -0.01198860834015735 -0.007345708577118082 0.005431990442565995 -0.0017455072615013799 -0.005108689447049893 </vector>
                    <vector>-0.015345499201190419 -0.0174735920456921 0.007745908205048155 0.006597565820214702 -0.0033278496489245325 -0.02283995582938229 0.002489553870563794 -0.001817742712040399 -0.0032584059328495158 -0.005783646496472758 0.006859295330942188 0.011071579070744061 0.0031974521466600005 0.006413724870997557 0.0030731672491737133 -0.009586821245110767 </vector>
                    <vector>0.010023010710292933 0.0029769541175582977 0.021040660804867946 -0.012547260999101506 0.006910297991188787 0.0038117350228723925 0.004544607984046561 -0.0052592721377125685 0.01371716362790938 7.29859025502697E-4 8.490714183710057E-4 -0.01386868917882367 0.013721552801188686 -0.003089158436679004 0.0033455118736959626 0.004146213153599261 </vector>
                    <vector>0.00824743336875765 -0.028126646244809775 9.383378917879382E-4 -0.0012024180038074182 0.013049282695275003 -0.0019937174276227383 -0.029878785672213467 0.015117573296504344 -0.00639337189290185 0.013210733774333197 -0.0018463839708380428 -0.012172854530908696 0.013983064885248456 0.010027548626377471 -0.014743465617671939 -0.004440832764641913 </vector>
                    <vector>9.127319098603997E-4 -0.005695565951875781 -0.011803582381103166 -0.004311397761785863 8.593508112943614E-4 0.0049341721600803575 0.004752666147965355 -0.006501093368933086 0.009986084114299437 -0.008233533223149674 -0.005646531554227066 -0.014563209941653082 -0.0026176853889705153 8.641362422742331E-4 -4.764647451422409E-4 0.0026603411791274864 </vector>
                    <vector>0.004632016432869673 0.005228576408386299 -0.009669943644366033 -0.0022935658089615527 0.009243269525042548 0.0015057454434897922 0.002090049745345346 0.008734674596541257 -0.008357718483259488 0.006557347480936116 0.005531542667213213 9.734438809067777E-4 -0.009434465454419217 0.003045389947315027 0.0043700809361501055 -0.008869842126819325 </vector>
                    <vector>-0.020494879753886162 0.0027293502467637992 0.0027621267074694443 -0.001598170507262527 0.0033539555871679393 0.020731247640187998 0.019814493534846205 0.005109833175957208 -0.0016660537576542204 0.012416987812972626 -0.011393036592184966 0.0026979256528736873 0.003440296421419302 0.005886236108168011 0.00263634038987799 0.012264824356102292 </vector>
                    <vector>-0.01966390913433349 0.018169309012594965 -0.019092704363364448 -0.013481935711987863 -0.016921566206566676 -0.012744470906552684 -0.01488523443076822 0.019001458168441687 0.02582832076972976 0.003625226052707339 -0.004761435190377687 -8.131560432716621E-4 -0.009892869545327256 -0.011764793644317652 -0.009715433522865788 -0.008583795929187728 </vector>
                    <vector>0.015990401308689835 0.029729896418267048 0.008256796238759242 0.004624379143150102 0.012382634332316263 0.0014133124674148392 -0.004847413115507709 0.0022435595013753176 -0.0032300313348234797 0.0057885697615376545 -0.009064384305255052 -0.0019678654908102918 -0.007670261733254789 0.00906768887159652 0.0030164326154038927 0.00119075872878729 </vector>
                    <vector>-0.003902094625583837 -0.01220227206058355 -0.03620132468670036 0.005002071384808842 -0.008156946057132967 -0.008192188303855373 -0.005232216061671208 -0.005470168848480088 -0.01720024491822643 -0.0019331838913934024 0.0027193587906732554 0.002839177314377196 -8.165143718287613E-4 0.0016579602922312938 0.004194382871038951 -0.012128567926655242 </vector>
                    <vector>-0.01592373991059218 -0.002025280811633454 -0.005978514243575933 -0.00934537233437566 0.01234326129494677 0.005609196285025051 -0.017090676238494903 0.012140924844161544 0.01805992898828074 -0.013949012265976066 0.019791918097341703 -0.006917902856024607 0.005406918523587522 0.010720460962630476 -0.0035700546029947887 0.00870954614321055 </vector>
                    <vector>0.00571371587773099 -0.012659243411389548 -0.008044815304999486 0.007120730122180953 -0.019633369207769678 0.004436703897590592 -0.005375660657282535 -0.008340337740030202 0.006307064396824619 2.065605497299206E-5 0.001233417429770272 -0.005820893082961466 0.0026579531000187314 0.004902999143387085 0.004818877148408917 0.0030062828433386193 </vector>
                    <vector>0.002617768008446964 0.00811363659152854 -0.008353549904890272 0.016158419170533116 -1.8563848804664012E-4 0.008942878813854128 0.00680532342560004 0.01107204527158926 -0.024019165196096436 0.00258272049233761 -0.006465071516070161 9.234507997681149E-4 0.01103610330897783 0.010090574416907168 -0.004306973841203558 -1.4857179717852047E-4 </vector>
                    <vector>-0.002060280693907059 0.0032402108583517155 -0.007272585006434136 0.0046629974346661844 -0.0049073797028988085 0.02394444014902358 -0.0013627157078646359 -0.008932952742640547 -0.009689009418527763 8.949267228703371E-4 0.002793395903963223 -6.486440613913528E-4 0.008198308793223572 -0.0016169303396057517 -0.009852180246815445 -0.011453839884337246 </vector>
                    <vector>0.002255444328965444 0.0083670571110503 -0.0031072191293259957 -0.011726149756036086 0.014703725417262753 -0.021193206352258083 -0.006983377181581558 0.002737102201857115 -0.0034475567122301378 -0.002835708332942419 -7.984274920041588E-4 0.009876765580351533 -0.005035061605879577 -0.013067619372825771 0.00834854510735946 -0.003040157911951823 </vector>
                    <vector>-5.525077394650708E-4 0.01308566009403632 -0.0069084738453030975 0.008176164488191563 -0.006843887174507077 -0.017817537980352363 -0.018753371651749336 0.006300411843850519 0.005559960320876323 0.001426094763128937 -0.002491571936121645 -0.006594067450520213 -0.004388814540490938 -0.009241713176241026 0.001166960095965201 -0.005212405153231396 </vector>
                    <vector>-0.01635205294986166 -0.027002815972421837 -0.0012277250906346563 -0.02679801724847969 -0.004376295086945823 0.005027865444466955 0.0048146110513295716 -0.029120074987093226 0.01079445099921123 -0.010642856620854037 -0.0023019491673021493 0.011524575047880644 -1.418237634303784E-4 0.0025972788320714423 0.005529178978280145 0.006173069812749646 </vector>
                    <vector>0.011008461504113743 -0.010776354293537266 0.005691230273513877 0.009739364568907668 -0.012535246272801679 -0.0033861784279867364 -0.001249222746506028 0.012629615588129806 -0.00268667879017751 -0.004220082782038975 0.0016535989339452827 -0.006857778677842329 -0.0033621852411551637 -0.010479042634121069 -0.003279818760184943 -0.011600309950563471 </vector>
                    <vector>-0.007609752134556381 -0.013217530720472687 0.0067381378230104705 -0.002449800988750339 0.01883276137831279 0.007522492624922735 4.1074322227148527E-4 -0.011004493092985967 -0.0012223060301056786 0.007841052032025871 0.0014042942241466608 -0.002608235473878522 -0.0069487839781967545 0.011007522460753013 -0.008475329459081582 0.009511891036605793 </vector>
                    <vector>0.01124079219833162 -0.006370444497648803 -0.008509677835347354 0.01482806867145833 -0.010856231488906635 -0.010725298979142374 -0.0010364674404235595 -0.01370351294745439 -0.007830020609712062 -0.010255595159903345 8.761464723454407E-4 -0.012270348123705485 -7.317299636870013E-4 0.004841145042446703 0.00401604640990583 0.006007666880192409 </vector>
                    <vector>0.005507656085938042 0.003659683970644312 -0.006667372923840064 0.009134262364932729 0.005454463842277992 0.008190539099608894 0.004816771675408823 -0.008680988192687396 0.010346986312188356 -0.008644187104817978 0.003933208264897245 0.001480557401813249 0.0023078236092764037 -0.008237492467383253 0.0017743840215367858 0.012548337554879684 </vector>
                    <vector>-0.007527067387089128 -0.003339059055721325 -0.004747971629049627 -0.00257363119519456 -0.005884985432855419 -0.013025128463456652 -0.017761431133809506 0.01167180910347931 -0.011879350938519863 0.00965451992421024 -0.024900459629854103 0.014838418254480637 -0.00527520788393733 -0.001188148268395335 -4.8666924063295834E-4 0.007324749471229787 </vector>
                    <vector>0.0037947589712255163 -0.015488098037933105 0.004542744647321014 0.01232606846204522 0.00918139424179978 0.001082350166723644 0.008121895674575184 -0.009765585064828566 0.004666063954986615 0.002659684820532332 0.005860133167382386 8.65891762365025E-4 0.006261514328378931 -0.0058102332927713095 -0.014426139715137872 -0.010882461358991418 </vector>
                    <vector>5.742406531302887E-4 0.01998390380350936 -0.007151155868435203 0.01730358486949945 -0.017223846527542493 0.005332445989737929 -0.006140564170296845 -0.015074675425091439 -0.011446120215550897 -0.007036527557908728 0.007580188787577786 0.011983250596018341 0.005429997238239236 4.515532787141456E-4 -0.013041032661671888 0.003465045140438577 </vector>
                    <vector>0.011451235108463515 7.265125876446431E-4 -0.01037712557065639 -0.0010378942242737373 9.009248596258988E-4 -0.003755536516153274 0.021495135907845183 0.012344791310852594 -0.006070641560216412 -0.0163472383279269 0.0017441773214080555 -0.004064257870918607 5.6481220970165116E-5 0.0030352384813009284 -0.003992262972212362 -0.0063349865093506276 </vector>
                    <vector>-0.013267610367293682 -0.011560411619222671 5.767689021230055E-4 0.009784632697802241 0.001395644601119977 -0.0042299009754067935 0.0038912560713339184 0.0024955199965830967 0.005192856029875385 -0.017378680220012082 1.7779462300214423E-4 0.0057705859750521735 0.00921690711889688 -0.006299231132575359 7.218080729337153E-4 -0.004702876990842135 </vector>
                    <vector>0.014185995459456785 -1.7137459640485905E-4 0.0013649106745131745 8.787747613748293E-4 -0.015344222905327755 0.004248707600464519 0.007173972057356034 -0.003776000949526792 -0.0036713672909985877 0.022131084401537757 -0.0023096381375528182 0.0028665871673982067 -0.00440790928900658 0.009139677461272743 0.0019549085515980016 -0.00571567636881116 </vector>
                    <vector>0.012019375271803145 -0.001418385890908523 0.006222381653829092 -0.00631699491493944 -0.014266864766191706 -0.010472620982163497 0.001149796653987066 -0.0071455423948115935 -0.003927226240892807 -0.0010295189623880836 0.00451801769627187 4.835757944489773E-4 0.0028354844317801534 0.0097749824921333 0.014015721724771883 -0.004495304884084644 </vector>
                    <vector>0.004126986159586033 -0.015369426970927847 -0.015611762793060858 -0.008541543832192005 0.010181777401307148 -0.0013213200611894625 -0.007207228159354304 0.012016445213918685 0.004670775594888543 -0.010502168309681753 -0.03498364483232185 0.014146768985381003 0.007788636511719822 0.011931707938260167 0.005352307298300428 0.0010633184447976487 </vector>
                    <vector>0.019134019220674873 0.015363977338305985 0.010862782493236604 -0.012362658042057065 0.015531713983377904 0.0016394340990422665 -0.020462473640834616 -0.003089766288190439 0.004529730500337131 -0.013781127748879128 -0.005791741416480155 9.118322350756055E-4 0.021374489768555785 0.006337631112175205 -0.004299753697525565 -0.010926160644478915 </vector>
                    <vector>-2.6730512614100348E-5 0.0012903234288158742 0.011115227751389137 0.025653922508748206 0.010152844343950283 -0.0030558756074877884 0.0016549265860533414 0.00406644277926617 0.006335883713336285 -0.01827932328200892 -0.006221290961930619 0.012888003515628915 -0.005620100516430116 -0.0054319904425660665 0.004954245594090377 0.0021449834637566226 </vector>
                    <vector>0.023149213135397074 0.0022191655920591265 -0.007745908205048572 0.005724009445789915 0.004673133199729526 0.022928581217850852 0.0014634288841588272 -0.001817742712043432 -0.0032584059328489446 0.006531871825589297 -0.006151028343889045 -0.011407011312704858 0.0016381868824253275 -0.006413724870997447 0.00980026471429044 -0.0023035429357703787 </vector>
                    <vector>-0.008279109972449862 -0.006385870150635579 -0.021040660804866676 -0.010760472369349402 -0.009455062733536565 -0.003604228275172669 0.004710872971511637 -0.0052592721377117116 0.01371716362790931 8.878109763403391E-4 6.822082826321602E-4 0.011841342055923958 0.015504972400144392 0.0030891584366792794 -0.0038679646967627974 -0.003663656959475601 </vector>
                    <vector>0.017982404993980367 -0.023146522347542133 -9.383378917879898E-4 0.0016418150995830322 -0.013001308822421178 6.526298194165992E-4 -0.029938116452876074 0.01511757329650495 -0.006393371892902097 -0.0011192883843471558 0.013292095927157008 0.010125642361348532 0.015529837661282988 -0.010027548626377447 0.003258134085641259 0.015049097525864565 </vector>
                    <vector>0.004084554850304529 -0.004072955036125104 0.011803582381103721 -0.004024381152876658 -0.0017694605996080885 -0.004716213001193332 0.004969026599517447 -0.006501093368932305 0.009986084114299423 -0.006089466380834569 -0.007911560347129686 0.014785153648874646 -5.818867410916582E-4 -8.641362422742758E-4 -0.0026897391004755172 2.640784241416937E-4 </vector>
                    <vector>-0.006950414516267178 -6.96653102175729E-4 0.009669943644366175 -2.4492440287484036E-4 -0.009520424763080662 -0.0014105622409772052 0.002155433005903817 0.008734674596541854 -0.00835771848325972 0.005882748525299648 0.006244200513518329 3.384865247398511E-4 -0.009478510340368534 -0.0030453899473151295 0.009188349013637813 -0.0036532107996642875 </vector>
                    <vector>0.009779447254309523 0.018216801593472363 -0.0027621267074692314 -8.367674374815686E-4 -0.0036198048713329506 -0.019822386290589463 0.0207237010330667 0.005109833175960327 -0.0016660537576545977 -0.010695100570723716 0.01302296789984821 -0.003147084906495315 0.0030348474240029116 -0.005886236108168135 -0.012017244174228706 -0.003600284654621748 </vector>
                    <vector>-0.0032273683155680574 0.026577757734507313 0.01909270436336559 -0.01681580247155933 0.013613624817173464 0.012064550369606134 -0.015441449644585119 0.01900145816843938 0.025828320769729813 -0.0045555091621785745 0.003880833065038945 0.002171266886645989 -0.009685850024573507 0.01176479364431737 0.007786635213751857 0.010365303330782694 </vector>
                    <vector>-0.033465461224716365 0.004429738149240051 -0.008256796238759974 0.00718747578961828 -0.011093002625129017 -0.0016291399908328666 -0.0047792017045942626 0.0022435595013758788 -0.0032300313348237737 -0.008733374001375282 0.006276844849893946 0.0030080439600445653 -0.007325099397345389 -0.009067688871596681 -9.478970222641628E-4 -0.0031013325053334618 </vector>
                    <vector>0.012178402626732936 -0.003975964709185566 0.036201324686699794 0.0031240347467898495 0.009044163533382277 0.007949463403514946 -0.005594109912937475 -0.005470168848481499 -0.017200244918226228 0.0026092757360358545 -0.0020793730602496454 -0.0026992500716589906 -0.0012006967113003004 -0.0016579602922311512 0.012422892333404923 -0.003219744352116389 </vector>
                    <vector>0.010960234864591974 0.011727766488941756 0.005978514243576724 -0.006461641994185168 -0.014069089032431552 -0.0063695169037428015 -0.016822114958168894 0.012140924844163136 0.01805992898828076 0.018997350733063408 -0.01501318188437098 0.006105119488787728 0.006310282392550502 -0.010720460962630551 -0.008965138860631971 0.002868408809543507 </vector>
                    <vector>0.006922206737734735 -0.012041015188109752 0.008044815304999176 0.0027162808389859707 0.020707385212171102 -0.004673168117289604 -0.005171418444174029 -0.008340337740030615 0.006307064396824789 0.0012326946700227535 -4.7000842186495134E-5 0.005398163154662807 0.0034361818230132 -0.00490299914338696 -0.002614826988487069 -0.005042022741508231 </vector>
                    <vector>-0.008111314260808867 0.0026249550563472545 0.008353549904888716 0.01573766482695455 0.003668089084709775 -0.008628897311917905 0.007199280490898632 0.011072045271590124 -0.02401916519609664 -0.006313741408810438 0.00293330262197891 -0.0024383504671766057 0.01080290630456673 -0.01009057441690724 -1.933123134846785E-4 0.004305197741937646 </vector>
                    <vector>-0.0014219623037682544 0.0035667556898294423 0.007272585006433763 0.003494173166188782 0.005797988833105231 -0.023981453993239647 -2.8822304002261944E-4 -0.008932952742637838 -0.00968900941852823 0.0028382611685626616 7.404242396188059E-4 -4.895006769677994E-4 0.008209348041998797 0.001616930339605881 0.010636807517288047 0.010729129953167037 </vector>
                    <vector>-0.008104801562592523 0.003067061370698654 0.0031072191293268483 -0.008276963440301276 -0.01688768798430356 0.020858935885536636 -0.007926181052227135 0.002737102201855254 -0.003447556712230005 -9.527027606259838E-4 -0.00278766670522211 -0.009086985950230273 -0.006350514155919865 0.013067619372825773 0.003692385451832872 -0.008081278068121941 </vector>
                    <vector>-0.010288115724029925 0.008105210654127892 0.006908473845302202 0.00650669050876051 0.00844697792222259 0.016959160857290774 -0.019533060973809163 0.006300411843847948 0.005559960320876579 -0.002409634204660953 0.0015605575881778462 0.007136872798514969 -0.0034363447543353533 0.009241713176240927 0.005288508073251008 -7.50097131156321E-4 </vector>
                    <vector>0.03146564107620866 -0.0025406963177036163 0.0012277250906373451 -0.027111011317049932 -0.0015095537435331062 -0.004807035944065831 0.005035108334062976 -0.02912007498709254 0.010794450999211355 -0.002882013284551051 -0.010500636478260628 -0.011394618234444528 -0.001731652189492221 -0.0025972788320715963 -0.0057153424144362145 -0.006001122576042137 </vector>
                    <vector>0.0022970750882859866 -0.015232842235976962 -0.00569123027351445 0.006804923270301852 0.014341570367682644 0.0033267893072347616 -0.001399726659686186 0.012629615588128557 -0.0026866787901773047 0.0014197328596078304 -0.004304398532775236 0.007256312664311919 -0.0023831375343976923 0.010479042634120968 0.011303811965690915 0.004189061600538369 </vector>
                    <vector>0.015171259229186196 -0.001563438293273834 -0.006738137823010396 0.0016718372025332725 -0.018917700346109935 -0.00749652567654278 7.474677702867156E-4 -0.011004493092983961 -0.0012223060301060104 0.001832091204308912 0.007752262963548218 0.0035426671471152295 -0.006522116262961872 -0.011007522460753368 -0.010153803159431372 0.007694645016617258 </vector>
                    <vector>-0.001411714052723834 -0.012843092920984135 0.008509677835346185 0.012136051033863508 0.013800204635065072 0.010668070636903094 -0.001516104163001214 -0.013703512947456397 -0.00783002060971155 3.1253468197437037E-4 -0.010288206199206642 0.012253859453743146 9.694329809682116E-4 -0.004841145042446716 -0.005670406970936677 -0.0044796400406539654 </vector>
                    <vector>-0.00619055575968253 -0.0023247756262109124 0.006667372923839237 0.010096075823737252 -0.003354873726312376 -0.007966434921853803 0.005179009051076457 -0.008680988192686187 0.010346986312188163 0.003453348384015757 -0.008846834625829445 -0.0017850164596363695 0.002081301580844293 0.008237492467383199 -0.012368193027568029 -0.002763515022557609 </vector>
                    <vector>0.0071122282235691016 0.004149972111140784 0.004747971629049739 -0.0037829165982954482 0.005190970341286475 0.012216022761454849 -0.01832733464806849 0.011671809103477659 -0.011879350938519741 -0.024333666545901918 0.011005240441617272 -0.013967962183144677 -0.007273410957996494 0.0011881482683951282 -0.007340278029438228 -9.549982514996482E-5 </vector>
                    <vector>0.010339072613311396 -0.012140220507841037 -0.004542744647321961 0.014016916443468721 -0.006305237296975736 -7.172617806559396E-4 0.008162242753687283 -0.009765585064828134 0.0046660639549864664 0.005997143665849694 0.0023343847016256613 -0.001722119896547214 0.006081992542789047 0.005810233292771391 0.009704646348699443 0.015243402230385037 </vector>
                    <vector>-0.016541362730084243 0.011228066734189029 0.007151155868433512 0.013179176344075744 0.020551988941024755 -0.005602291025272936 -0.005895408707732504 -0.015074675425091891 -0.011446120215550776 0.0071829879449764635 -0.007441549993842221 -0.012618196706718305 0.003723476430007716 -4.5155327871408734E-4 -0.004487912109712144 0.01272531789793743 </vector>
                    <vector>-0.007289918690921575 -0.008860908053302221 0.01037712557065678 -8.190307193437977E-4 -0.0011036660293014598 0.0047151153560794894 0.02130522493192144 0.012344791310851866 -0.00607064156021624 8.452671610787004E-4 -0.016418278804581264 0.004017534582986983 6.170883600819853E-4 -0.0030352384813010272 0.005998581896566773 0.004481878282945237 </vector>
                    <vector>0.017138206467850258 0.003994306038538363 -5.767689021237139E-4 0.00985527095465741 7.48662336317623E-4 0.004400046092346342 0.003697773716666866 0.002495519996582695 0.0051928560298755404 -7.753113144127331E-4 -0.017362287564810102 -0.006987888113645163 0.008331894085081544 0.006299231132575508 0.004745295843083485 -3.467365668056208E-4 </vector>
                    <vector>-0.008162069612850046 -0.011603984490811818 -0.0013649106745129225 -0.0024530582519021993 0.015172340849796885 -0.003922920976946255 0.007357178967686766 -0.003776000949527137 -0.0036713672909985994 -0.0010927606321328555 0.022224427986233444 -0.0022305370504118807 -0.004761479891288165 -0.009139677461272706 0.005852656739150155 -0.0014956713849562041 </vector>
                    <vector>-0.006218199777360131 0.010383216842038719 -0.006222381653828217 0.015507258469688971 0.0017241779973196584 -0.004668534174301439 -0.00944471340194766 -0.007145542394813208 -0.003927226240892435 -0.0011226126216733999 0.004495790709030078 -0.001939043051019826 -0.002124601035050433 -0.009774982492133225 -0.014587267033453597 0.0019646531403356956 </vector>
                    <vector>-0.01571113436107507 -0.0025321053027756155 0.015611762793059803 -0.0071345825835677935 0.011212684488798488 -0.006785147512108331 0.002766188295107546 0.012016445213918507 0.004670775594888881 0.025173772478941737 -0.02646567822931034 0.0025543157369980994 -0.015945827120383404 -0.011931707938260061 -0.0043757990937557615 0.0032604020950751543 </vector>
                    <vector>0.006176167404708514 0.023749051504810693 -0.010862782493238696 -0.011084380347946645 0.016468332199358372 -0.016362155784223027 0.01239679110736544 -0.003089766288190488 0.004529730500337238 0.01491115916351263 0.0010588121016962982 -0.016297409547716146 -0.01385982297596338 -0.00633763111217501 -8.134034894805861E-4 -0.011713549549630487 </vector>
                    <vector>0.0011880116488016026 5.042592523374096E-4 -0.011115227751388405 -0.017411467769457952 -0.02140198071372106 -2.5032602949860857E-4 -0.003466193100884076 0.0040664427792688855 0.006335883713336295 0.019118220335960587 0.002707724518274956 0.012355874406660161 -0.006709585090039383 0.005431990442565883 -0.003551501210439956 0.004065998354475403 </vector>
                    <vector>-0.007459825006340032 0.02202638816483079 0.007745908205048635 -0.006180785246052827 -0.004049734778981183 0.013575994810689145 0.018535205034277615 -0.001817742712042771 -0.003258405932849099 -0.003048500760419428 -0.008438432457925735 -0.008304864321764954 0.007989542661942477 0.006413724870997577 -0.009839014364393054 0.0021319697146929975 </vector>
                    <vector>-0.0024333874634404305 -0.010168658956296147 0.02104066080486681 0.01225812410763998 0.007411097777543561 0.0020298784529907787 -0.0055733633543268695 -0.00525927213771325 0.013717163627909434 -0.0011002469306878972 2.075407480814106E-4 -0.00494886871578719 -0.018871413546645906 -0.0030891584366792594 0.0019179699836742257 -0.004970404848082601 </vector>
                    <vector>-0.028482106855642918 0.0069208363090416305 9.383378917891385E-4 0.011902219317178782 -0.005483316810369676 -0.024878928712553625 0.01666600277639775 0.015117573296504335 -0.006393371892902229 -0.005006351463280007 0.012364023036624665 -0.006023262147937178 -0.017533533702964187 0.010027548626377242 0.0035258588206977613 0.014988632147047447 </vector>
                    <vector>-0.005388870758184108 0.002057333955154107 -0.011803582381103699 0.0028999185142365652 0.003304104581875392 0.0016488435398040338 -0.006649451511259043 -0.006501093368932916 0.00998608411429954 0.009006806380805968 -0.004307183157037403 0.00954858701679011 -0.011303267075632253 8.641362422741044E-4 0.002542155416429474 -9.175400162626692E-4 </vector>
                    <vector>0.0022120717788555342 -0.006625732105805367 -0.009669943644365428 0.009151689127194801 -0.002635348506710294 0.0010571634528989144 -0.002349038678366079 0.008734674596541309 -0.00835771848325958 -0.008069130212391942 0.002913058166325747 0.007683764814200233 0.005560259857233409 0.0030453899473149577 -0.009866549077457943 6.503199561097211E-4 </vector>
                    <vector>0.0126111265264662 0.016384411390991 0.0027621267074692795 0.003703695995283242 -2.9292153471772346E-4 0.006794230944206426 -0.02786103387597138 0.005109833175959732 -0.0016660537576543896 0.0036581652085917907 0.016449945180608605 -0.00432834692393503 6.163239422003422E-4 0.005886236108168105 0.009303479270399841 -0.008415549928708507 </vector>
                    <vector>0.02556703774128331 0.007944790341744059 -0.019092704363368063 -0.007913538350711293 0.020136481922052894 -0.006518755705054866 0.018479652778250567 0.019001458168439476 0.025828320769730087 0.0023109108069862983 0.005520255451294293 0.008974054364214229 0.004242220981949957 -0.011764793644317444 -0.002576068574144886 0.01270571020417501 </vector>
                    <vector>0.017751644895754266 -0.028713041959166904 0.008256796238761487 0.008411486325984548 -0.01019614698085512 -0.004904639134374255 0.0011997420574886134 0.00224355950137629 -0.003230031334823768 0.0049557021972471684 0.009545240617697475 0.0076265742600792755 0.0021309093603548456 0.009067688871596511 -4.769889987940425E-4 -0.0032076866381372006 </vector>
                    <vector>-0.008616430275562368 0.009480449104018093 -0.036201324686700585 -0.009565158195180352 -2.534478622268936E-4 -4.3513787556957387E-4 0.009710751214559782 -0.005470168848480792 -0.01720024491822629 -0.0013884418490307077 -0.0030338657554706892 -7.124664686298599E-4 0.002867056866013715 0.0016579602922311984 -0.0126008393715282 0.0024318418438097184 </vector>
                    <vector>0.006207925322624002 0.014803003691645694 -0.005978514243575752 0.015362264014163296 0.0019216992019205335 -0.017605557932902107 0.0036876316416035526 0.012140924844161866 0.018059928988280585 -0.01016579772893079 -0.02197615802870706 -0.001223577369607249 -0.008694538876024348 0.010720460962630515 0.009327715516950894 -0.001263015092514107 </vector>
                    <vector>-0.013820084325819236 0.0013813986055734103 -0.008044815305000676 -0.020563361556897593 0.003649951424580793 -0.006873810640128649 -0.0011544679557430944 -0.008340337740029378 0.0063070643968246 -0.0010784988551380491 -5.98820046536551E-4 6.085916347967658E-4 -0.006370017832567157 0.0049029991433869845 1.940787390881998E-4 -0.005676411449907673 </vector>
                    <vector>0.005717731401115362 -0.006323871892293668 -0.00835354990488826 -0.008239977231834582 -0.013900782242657167 0.0014221435606123053 -0.011147421948561017 0.011072045271591696 -0.0240191651960967 0.004307555924031281 0.005469237315273764 -0.010019271224248498 -0.004718319802744878 0.010090574416907219 0.002024819969959077 0.0038042346585066473 </vector>
                    <vector>0.0038362452639047074 1.641499906745078E-4 -0.0072725850064340545 -0.006581414206058315 -0.0015845843847566467 -0.01315236649565948 -0.02005513559451897 -0.008932952742637406 -0.009689009418528143 -0.0028666151770945156 -6.21668675450542E-4 -0.00677562165230544 -0.004660896631790713 -0.0016169303396057532 -0.004993226187307562 0.014259158318574217 </vector>
                    <vector>0.006118361848601661 -0.006136800641230947 -0.0031072191293257732 0.018596874619638017 0.0028032808686781607 0.004548821132672794 0.021845543679492246 0.002737102201853896 -0.003447556712229834 0.002109312657627 -0.002056581708049421 -5.778915298645647E-4 0.011071060702748147 -0.01306761937282576 -0.006807126536946012 -0.005709973191637543 </vector>
                    <vector>0.011608767936456179 -0.006064344308853869 -0.00690847384530253 -0.010015062397852789 -0.0036588225650391174 -0.007332127266850262 0.024807126349754897 0.006300411843849638 0.005559960320876422 0.0014447172104731256 0.0024808202611342456 0.007097858609823508 -0.0035162226561727236 -0.009241713176241189 -0.005097555325497932 0.001595585488307358 </vector>
                    <vector>-0.015209098130902217 0.02766270124481934 -0.0012277250906388287 0.00960902590448656 0.025395911251705965 0.0016556427575584167 -0.0067615647273882445 -0.029120074987094877 0.0107944509992116 0.007314974767531433 -0.008066009618843599 -0.005639464541949412 0.01005148664099988 0.0025972788320717576 0.0025814457880361076 -0.00787494436363619 </vector>
                    <vector>-0.014836827330441543 -0.00414543017237688 0.005691230273513873 -0.01572552399939423 -0.002166913996988977 6.112305805335516E-4 0.0035571279136373595 0.012629615588129917 -0.0026866787901774093 6.779827065522374E-4 -0.004481498362291736 0.006340627169990372 -0.004257917927965185 -0.010479042634121078 -0.008406253728868548 0.008640561341410714 </vector>
                    <vector>-0.007641841311952433 0.013199004025265307 0.006738137823012011 0.017534550271404353 -0.00729479079868292 -0.003405532247541169 -0.00672004132410016 -0.011004493092985014 -0.0012223060301059777 -0.005136680488511551 0.00608840314005651 0.0073219411874677195 0.0012155938096677656 0.011007522460753157 0.012475204005270786 0.0025839050987044596 </vector>
                    <vector>-0.011137362867527988 -0.006549589353592575 -0.008509677835346438 -0.016815806594487875 -0.00741336841409149 0.004465042355966656 0.009806615099331503 -0.013703512947454668 -0.00783002060971195 0.004369032477464601 -0.00931967917557796 0.006768870799115502 -0.010260568206564196 0.004841145042446429 0.003194768930768333 -0.006481831653851643 </vector>
                    <vector>4.1555124543189834E-4 -0.006599612071052622 -0.006667372923838102 1.5657306897002427E-4 -0.01063773517400549 7.617708532808649E-5 -0.009501600768655583 -0.008680988192685667 0.010346986312188085 9.158352766330881E-4 -0.009452689760286966 -0.0027389125739935628 1.282885170933162E-4 -0.008237492467383194 0.009979987087019837 -0.007810830416159726 </vector>
                    <vector>8.718237265531708E-4 0.008188161101077346 -0.004747971629050694 -0.003809731288156051 0.005171322711440179 -0.008869286337717736 0.020160807703814662 0.01167180910347794 -0.011879350938519601 0.016737170643257686 0.020811289330635693 -0.002850745089507014 0.015488051102327698 -0.0011881482683951273 0.006586753738758236 -0.0032409068099859143 </vector>
                    <vector>-0.015310465842766659 0.004457691348646312 0.004542744647323554 0.0017882864245352265 -0.01526538553781796 0.0064925928977067 -0.004998290577460474 -0.009765585064827649 0.004666063954986372 -0.006404866602779051 -6.267119630505873E-4 -0.005855576355719108 -0.0023808729010534805 -0.005810233292771368 -0.0022114181350200296 0.017934634151349015 </vector>
                    <vector>0.01701944803405887 -0.010489258895251046 -0.0071511558684343775 -0.02356808107848567 -0.006373420809757397 -0.0079841075599178 -0.0015477516062742404 -0.015074675425089466 -0.011446120215551329 -0.003046372276570044 -0.009883906013367517 -0.010694140848803907 0.007662800816947423 4.5155327871436923E-4 0.009521333447715526 0.009561343006371523 </vector>
                    <vector>-0.005096439197162284 -0.010280316802460474 -0.010377125570656403 0.0012991709274727775 4.4838033484775983E-4 0.020493102012070705 -0.007495177926092567 0.012344791310851451 -0.00607064156021608 0.006663117294919593 -0.015029212334407335 0.0019832147632623393 -0.0035479911742317726 0.0030352384813009618 -0.0034901277636230155 0.0066248944071990515 </vector>
                    <vector>-0.0033778049568048475 0.01727029343520118 5.767689021244547E-4 -0.0036836526696770555 -0.009171562783556235 0.00548487709810893 0.0017175736645286919 0.0024955199965833457 0.00519285602987555 0.00853536544982995 -0.015139275866277817 -0.01086736869681245 3.8902048966893264E-4 -0.006299231132575386 -0.004433714981409406 0.0017263343676038553 </vector>
                    <vector>-0.007241412483778006 -0.012199745147657768 0.0013649106745114515 -0.013727874218032647 0.006911070185107698 0.004088488247476543 -0.007266474743933587 -0.003776000949526572 -0.0036713672909986 -0.009065336900098494 0.020320900373805753 0.002384067838158016 0.004686491953632197 0.009139677461272717 -0.005927375210999576 0.001164837716645982 </vector>
                    <vector>-0.007238045849797611 -0.009699891377545587 0.0062223816538266655 -0.009196969862410474 0.012604110455011636 0.006232063602619859 0.008494657487764009 -0.0071455423948137056 -0.003927226240892434 -0.0033979586185249053 -0.003150598423241652 -0.0026973894471814647 -9.989532932423869E-4 0.009774982492133105 -0.010900909089759287 -0.00989031862398347 </vector>
                    <vector>-0.015373807278226173 0.0041106386301951545 -0.015611762793060951 0.013088449801307344 0.002306305245561397 -0.005580982646274684 0.004747910819198283 0.012016445213917988 0.004670775594888956 0.035547809296603845 0.008396677865156549 -0.013818541572683096 0.008357143066949492 0.011931707938260054 -0.0017552928636428381 -0.005166893311587705 </vector>
                    <vector>0.0037385850678036394 -0.024252535390756703 0.010862782493236996 0.01963218789494871 0.002940518931035081 -0.018540739046751874 0.008811445242815784 -0.003089766288191138 0.00452973050033711 0.011906359073262094 -0.009038936015088213 -0.018966767250038142 -0.009897575004712993 0.006337631112175043 -0.007312455835185841 0.00918677625431312 </vector>
                    <vector>0.0011308181247599433 -6.220124114283908E-4 0.01111522775139395 -0.00403434013184443 -0.027293370771266232 0.002961146268664001 0.0018190026138654573 0.004066442779268108 0.006335883713336152 0.014527457658371146 -0.012719712845243026 -0.0015768519387640459 0.013971388706812733 -0.005431990442565957 -6.19512626734187E-4 -0.005362994272947583 </vector>
                    <vector>-0.009652752789770706 -0.02115738944890368 -0.0077459082050473065 0.0011850473433403389 -0.007293704191424007 -0.010196924018611863 -0.020588448249472566 -0.0018177427120403078 -0.0032584059328493336 0.0020610108924115048 0.00873228110716858 0.004284794200025538 -0.01069785501927137 -0.006413724870997693 -0.006895059058230424 -0.00733550673850254 </vector>
                    <vector>-0.0013907707894940235 0.010362854632184353 -0.02104066080486916 -0.002808088336943786 0.014046373795340928 0.005881849804916482 7.659167615798455E-4 -0.005259272137713354 0.013717163627909541 -0.0010347151916017393 4.277627179531207E-4 -0.019348371011463812 0.0025024168352589127 0.0030891584366793913 -0.0012388376492759238 0.005181584168076053 </vector>
                    <vector>-0.02903667885922622 -0.00399995837215562 -9.383378917888611E-4 -0.012080371272452508 0.005078800826657519 -0.026253484299355263 0.014403864223556656 0.01511757329650505 -0.006393371892902358 -0.010951648550283927 -0.007615380138583958 -0.018512055111993914 0.0010041446839220685 -0.0100275486263773 0.011403833718607813 -0.010346175650033325 </vector>
                    <vector>-0.005569559954908299 -0.0015008507454520857 0.011803582381102955 4.797927461808909E-4 0.0043699466127078155 0.006661409767859169 0.0015998469689317946 -0.006501093368933413 0.009986084114299557 0.009896345434605292 -0.0013178524077291222 -0.006888648124526783 0.013095262029327355 -8.641362422740072E-4 0.0015735681741360422 0.002197343178493565 </vector>
                    <vector>0.0028718879740239458 0.006367562089007447 0.009669943644365103 -0.008122467498208875 0.004972323136439017 0.0025719408597571613 1.4386623135389674E-4 0.008734674596541587 -0.008357718483259599 -0.008349010533680389 0.0019725094102256945 0.008039387482422663 0.005032393099447831 -0.0030453899473151568 -0.007757947864707808 -0.006130738264815714 </vector>
                    <vector>0.01088648932849312 -0.01757765055393858 -0.0027621267074695866 -0.0027164592565785714 0.0025345642935853127 0.027858444700364356 0.006804839574745593 0.00510983317595745 -0.0016660537576542959 -0.005930670748576009 -0.015773712740200493 -0.0010547125125489297 -0.004242879188892922 -0.005886236108168037 0.002890684115356714 0.012207381065673848 </vector>
                    <vector>0.024630697531495237 -0.010493895918602563 0.019092704363365232 0.020197646165044283 0.007756099716809435 -0.019404962848269005 -0.002727482283022017 0.019001458168440063 0.025828320769729587 -0.0010831454410811093 -0.005885603194138883 0.007302558735203506 0.006723297294517953 0.011764793644317486 0.0050832983955134 -0.011926075570502584 </vector>
                    <vector>0.02056899638171334 0.026767070495347597 -0.00825679623876016 -0.01320055997241772 -6.780353103313188E-4 -0.0033243400905728663 0.0038004774706798567 0.002243559501376496 -0.0032300313348236063 -0.0010692200949339152 -0.010701746170888914 0.004839700183324782 0.006267592183771761 -0.009067688871596629 -0.0022118842240688563 0.0023715691541194464 </vector>
                    <vector>-0.009532487756071779 -0.008558823697672758 0.036201324686701154 0.006270458002494648 -0.007227575219710777 -0.008819372997922962 -0.004087382297429776 -0.005470168848480152 -0.017200244918226464 4.961520261035877E-4 0.003299385603010363 0.002389458890055985 -0.0017372707775735225 -0.0016579602922313045 -0.00899982656932682 -0.009148668173149412 </vector>
                    <vector>0.004676426276779142 -0.0153557250686511 0.005978514243574387 -0.008953367513097131 0.012630490633343506 -0.011383620447284762 0.013927220927559748 0.012140924844161922 0.018059928988280773 0.0035031215369696906 0.023958779281621222 -0.008517424601396704 0.00213204737415463 -0.010720460962630397 0.006966684327819826 0.006329833596991014 </vector>
                    <vector>-0.013888928409124814 2.5700708928774654E-5 0.008044815305001781 0.01657498122019696 -0.012706060816459197 -0.002141995687608489 0.006632791527815505 -0.008340337740030832 0.006307064396824611 -5.756434116783737E-4 0.0010910453204424743 -0.005674902328083445 0.0029568555142046355 -0.004902999143387023 -0.003059106286361263 0.004785517969285388 </vector>
                    <vector>0.006328934892993427 0.005712126679765765 0.00835354990489131 -0.004692174082774964 -0.01546326207873963 0.010549208450047901 0.003873204033321353 0.01107204527159054 -0.02401916519609679 6.16556116784191E-4 -0.0069345117639455466 -0.008136416060869834 -0.007513126600187737 -0.010090574416907387 0.003825066769575689 -0.0019851854966265615 </vector>
                    <vector>0.0037998821883691355 -5.519223666275636E-4 0.007272585006434941 0.0032741190372315176 -0.005925037143691769 0.011741118522004273 0.020912659897844427 -0.008932952742640289 -0.009689009418527976 -0.0020603567853687598 0.0020877941547405164 -0.006864753614395536 -0.004528594042423122 0.001616930339605744 0.003973295341303323 -0.014576310501719996 </vector>
                    <vector>0.00670855384328732 0.0054854333604880045 0.0031072191293239205 -0.010486685085439653 0.015611904597647538 -0.017293742088992203 -0.01410127784667298 0.0027371022018570492 -0.0034475567122300294 0.0028905415643194926 5.687685596534361E-4 0.010043199561234346 -0.004694303598771982 0.013067619372825643 -0.00884478482795604 8.42939432209756E-4 </vector>
                    <vector>0.012163376191514011 0.004857164247020308 0.006908473845304282 0.004061952211473115 -0.009858448236259516 -0.02539570744563392 -0.00492053364237453 0.006300411843851191 0.005559960320876145 -1.46665413100008E-4 -0.002867083229153462 -5.924745458418517E-4 0.007898885524259543 0.009241713176241048 -0.0032938572075126697 -0.00420493377397609 </vector>
                    <vector>-0.017933128092536776 -0.025979696359507476 0.0012277250906332867 0.01224819376824529 0.024233601394616684 0.006764049700137095 0.0016454610774295705 -0.02912007498709546 0.010794450999211638 0.010534824588354872 0.0027544215206651615 0.007196963903841418 -0.009002202762708291 -0.002597278832071872 -0.0023394533948586267 0.007950193010249348 </vector>
                    <vector>-0.014340565892339632 0.005627095737132243 -0.005691230273512165 0.00901770263342506 -0.01306402160672685 -0.002875593499258289 -0.0021812207232583666 0.012629615588129731 -0.0026866787901774158 0.003017852047592226 0.0033817239893951918 -0.0015642986866556906 0.007475719872295479 0.0104790426341209 -0.002024072218761255 -0.011883919122159903 </vector>
                    <vector>-0.008939606893817226 -0.01235697675323737 -0.006738137823012074 -0.017219127682180157 0.008010996684667785 0.0043955889158476015 0.006118447790862866 -0.011004493092984974 -0.0012223060301059718 -0.007629702265404228 -0.002289493956792469 0.0038769847966027074 0.006329097878035193 -0.011007522460753122 0.01174065963720989 0.0049461289727857835 </vector>
                    <vector>-0.010416587706374152 0.007644126693030441 0.00850967783534922 0.005883302274458187 -0.017410230814483188 -0.006647020038394298 -0.008480768099424298 -0.013703512947454019 -0.007830020609711975 0.00875358058689856 0.005414766073756552 -0.006966483315656779 0.010127437090861545 -0.004841145042446464 -0.0010442785895478223 0.007150536506954764 </vector>
                    <vector>0.0010819631294437654 0.006523566364534498 0.006667372923840153 -0.007953443785345366 -0.0070660212787339435 0.00846837086558753 0.004309630494382114 -0.008680988192686314 0.010346986312188274 0.005934909337040122 0.007414104741590396 -9.099518121297361E-4 -0.0025865203906407794 0.008237492467383263 0.003790822300509231 0.012092926872062332 </vector>
                    <vector>3.7867161459967814E-5 -0.008234356374693603 0.004747971629050267 0.006386970484995423 6.806167038806367E-4 -0.021979948769611832 -0.0014157187205932663 0.011671809103478892 -0.011879350938519937 0.0026360154757548654 -0.026576193616779504 0.01328293975336122 -0.008459904610705395 0.0011881482683951147 0.003587433740082335 0.006404617156909521 </vector>
                    <vector>-0.015683275673990495 -0.0028837892807791502 -0.004542744647320886 -0.012468953897805392 -0.008986387074281961 0.007427340466874868 -0.003459954453632586 -0.00976558506482727 0.004666063954986345 -0.005020208286738349 0.004026486413957819 -0.004406100099409393 -0.004532395850167031 0.005810233292771393 0.008348850397268187 -0.016026171387910026 </vector>
                    <vector>0.01799447239223702 0.008711206970371583 0.007151155868437603 0.01120895634918603 -0.021689495985436555 -0.0023044281939517464 0.007799430701147079 -0.015074675425090864 -0.011446120215551202 0.0028530773657114363 0.00994142503234809 0.003084473174579726 -0.012789417112971355 -4.5155327871425083E-4 0.01326440462570291 -0.002476013052006332 </vector>
                    <vector>-0.004028812129297017 0.010743708804512116 0.010377125570656044 -5.462874589980812E-4 0.001261134424083273 0.016093308346347052 -0.014736022146098404 0.012344791310852051 -0.006070641560216076 0.013796012950643768 0.008941162236769457 -0.0025431814877044513 0.00317074282940837 -0.003035238481300954 8.821295014170135E-4 -0.007435863450580608 </vector>
                    <vector>-0.005109932734061226 -0.016839275195730412 -5.767689021223313E-4 -0.004279274875221183 -0.008909246176071473 0.0010023429299064522 -0.0056594385521270725 0.0024955199965839663 0.005192856029875537 0.015423837756142512 0.008009704488282166 -0.0037216878824993618 -0.010217635667760945 0.0062992311325753645 -0.0026729305968164487 -0.00393617846518027 </vector>
                    <vector>-0.00596831054773885 0.012870551877591101 -0.001364910674511718 0.014366161736750822 -0.005461759661788751 0.008332964374679577 -2.812402607689357E-4 -0.003776000949527924 -0.0036713672909986094 -0.0187005389045894 -0.012058572460799673 0.00523883107067019 4.490381959053368E-4 -0.009139677461272828 -0.00422161778466059 -0.004320713723255853 </vector>
                  </data>
                </datamatrix>
              </datavector>
              <classifiernames>Individual	Transformation</classifiernames>
              <classifiermat>
                <vector>Ind01	ori_Cn00</vector>
                <vector>Ind02	ori_Cn00</vector>
                <vector>Ind03	ori_Cn00</vector>
                <vector>Ind04	ori_Cn00</vector>
                <vector>Ind05	ori_Cn00</vector>
                <vector>Ind06	ori_Cn00</vector>
                <vector>Ind07	ori_Cn00</vector>
                <vector>Ind08	ori_Cn00</vector>
                <vector>Ind09	ori_Cn00</vector>
                <vector>Ind10	ori_Cn00</vector>
                <vector>Ind11	ori_Cn00</vector>
                <vector>Ind12	ori_Cn00</vector>
                <vector>Ind13	ori_Cn00</vector>
                <vector>Ind14	ori_Cn00</vector>
                <vector>Ind15	ori_Cn00</vector>
                <vector>Ind16	ori_Cn00</vector>
                <vector>Ind17	ori_Cn00</vector>
                <vector>Ind18	ori_Cn00</vector>
                <vector>Ind19	ori_Cn00</vector>
                <vector>Ind20	ori_Cn00</vector>
                <vector>Ind21	ori_Cn00</vector>
                <vector>Ind22	ori_Cn00</vector>
                <vector>Ind23	ori_Cn00</vector>
                <vector>Ind24	ori_Cn00</vector>
                <vector>Ind25	ori_Cn00</vector>
                <vector>Ind26	ori_Cn00</vector>
                <vector>Ind27	ori_Cn00</vector>
                <vector>Ind28	ori_Cn00</vector>
                <vector>Ind29	ori_Cn00</vector>
                <vector>Ind30	ori_Cn00</vector>
                <vector>Ind01	ref_Cn00</vector>
                <vector>Ind02	ref_Cn00</vector>
                <vector>Ind03	ref_Cn00</vector>
                <vector>Ind04	ref_Cn00</vector>
                <vector>Ind05	ref_Cn00</vector>
                <vector>Ind06	ref_Cn00</vector>
                <vector>Ind07	ref_Cn00</vector>
                <vector>Ind08	ref_Cn00</vector>
                <vector>Ind09	ref_Cn00</vector>
                <vector>Ind10	ref_Cn00</vector>
                <vector>Ind11	ref_Cn00</vector>
                <vector>Ind12	ref_Cn00</vector>
                <vector>Ind13	ref_Cn00</vector>
                <vector>Ind14	ref_Cn00</vector>
                <vector>Ind15	ref_Cn00</vector>
                <vector>Ind16	ref_Cn00</vector>
                <vector>Ind17	ref_Cn00</vector>
                <vector>Ind18	ref_Cn00</vector>
                <vector>Ind19	ref_Cn00</vector>
                <vector>Ind20	ref_Cn00</vector>
                <vector>Ind21	ref_Cn00</vector>
                <vector>Ind22	ref_Cn00</vector>
                <vector>Ind23	ref_Cn00</vector>
                <vector>Ind24	ref_Cn00</vector>
                <vector>Ind25	ref_Cn00</vector>
                <vector>Ind26	ref_Cn00</vector>
                <vector>Ind27	ref_Cn00</vector>
                <vector>Ind28	ref_Cn00</vector>
                <vector>Ind29	ref_Cn00</vector>
                <vector>Ind30	ref_Cn00</vector>
                <vector>Ind01	ori_Cn01</vector>
                <vector>Ind02	ori_Cn01</vector>
                <vector>Ind03	ori_Cn01</vector>
                <vector>Ind04	ori_Cn01</vector>
                <vector>Ind05	ori_Cn01</vector>
                <vector>Ind06	ori_Cn01</vector>
                <vector>Ind07	ori_Cn01</vector>
                <vector>Ind08	ori_Cn01</vector>
                <vector>Ind09	ori_Cn01</vector>
                <vector>Ind10	ori_Cn01</vector>
                <vector>Ind11	ori_Cn01</vector>
                <vector>Ind12	ori_Cn01</vector>
                <vector>Ind13	ori_Cn01</vector>
                <vector>Ind14	ori_Cn01</vector>
                <vector>Ind15	ori_Cn01</vector>
                <vector>Ind16	ori_Cn01</vector>
                <vector>Ind17	ori_Cn01</vector>
                <vector>Ind18	ori_Cn01</vector>
                <vector>Ind19	ori_Cn01</vector>
                <vector>Ind20	ori_Cn01</vector>
                <vector>Ind21	ori_Cn01</vector>
                <vector>Ind22	ori_Cn01</vector>
                <vector>Ind23	ori_Cn01</vector>
                <vector>Ind24	ori_Cn01</vector>
                <vector>Ind25	ori_Cn01</vector>
                <vector>Ind26	ori_Cn01</vector>
                <vector>Ind27	ori_Cn01</vector>
                <vector>Ind28	ori_Cn01</vector>
                <vector>Ind29	ori_Cn01</vector>
                <vector>Ind30	ori_Cn01</vector>
                <vector>Ind01	ref_Cn01</vector>
                <vector>Ind02	ref_Cn01</vector>
                <vector>Ind03	ref_Cn01</vector>
                <vector>Ind04	ref_Cn01</vector>
                <vector>Ind05	ref_Cn01</vector>
                <vector>Ind06	ref_Cn01</vector>
                <vector>Ind07	ref_Cn01</vector>
                <vector>Ind08	ref_Cn01</vector>
                <vector>Ind09	ref_Cn01</vector>
                <vector>Ind10	ref_Cn01</vector>
                <vector>Ind11	ref_Cn01</vector>
                <vector>Ind12	ref_Cn01</vector>
                <vector>Ind13	ref_Cn01</vector>
                <vector>Ind14	ref_Cn01</vector>
                <vector>Ind15	ref_Cn01</vector>
                <vector>Ind16	ref_Cn01</vector>
                <vector>Ind17	ref_Cn01</vector>
                <vector>Ind18	ref_Cn01</vector>
                <vector>Ind19	ref_Cn01</vector>
                <vector>Ind20	ref_Cn01</vector>
                <vector>Ind21	ref_Cn01</vector>
                <vector>Ind22	ref_Cn01</vector>
                <vector>Ind23	ref_Cn01</vector>
                <vector>Ind24	ref_Cn01</vector>
                <vector>Ind25	ref_Cn01</vector>
                <vector>Ind26	ref_Cn01</vector>
                <vector>Ind27	ref_Cn01</vector>
                <vector>Ind28	ref_Cn01</vector>
                <vector>Ind29	ref_Cn01</vector>
                <vector>Ind30	ref_Cn01</vector>
                <vector>Ind01	ori_Cn02</vector>
                <vector>Ind02	ori_Cn02</vector>
                <vector>Ind03	ori_Cn02</vector>
                <vector>Ind04	ori_Cn02</vector>
                <vector>Ind05	ori_Cn02</vector>
                <vector>Ind06	ori_Cn02</vector>
                <vector>Ind07	ori_Cn02</vector>
                <vector>Ind08	ori_Cn02</vector>
                <vector>Ind09	ori_Cn02</vector>
                <vector>Ind10	ori_Cn02</vector>
                <vector>Ind11	ori_Cn02</vector>
                <vector>Ind12	ori_Cn02</vector>
                <vector>Ind13	ori_Cn02</vector>
                <vector>Ind14	ori_Cn02</vector>
                <vector>Ind15	ori_Cn02</vector>
                <vector>Ind16	ori_Cn02</vector>
                <vector>Ind17	ori_Cn02</vector>
                <vector>Ind18	ori_Cn02</vector>
                <vector>Ind19	ori_Cn02</vector>
                <vector>Ind20	ori_Cn02</vector>
                <vector>Ind21	ori_Cn02</vector>
                <vector>Ind22	ori_Cn02</vector>
                <vector>Ind23	ori_Cn02</vector>
                <vector>Ind24	ori_Cn02</vector>
                <vector>Ind25	ori_Cn02</vector>
                <vector>Ind26	ori_Cn02</vector>
                <vector>Ind27	ori_Cn02</vector>
                <vector>Ind28	ori_Cn02</vector>
                <vector>Ind29	ori_Cn02</vector>
                <vector>Ind30	ori_Cn02</vector>
                <vector>Ind01	ref_Cn02</vector>
                <vector>Ind02	ref_Cn02</vector>
                <vector>Ind03	ref_Cn02</vector>
                <vector>Ind04	ref_Cn02</vector>
                <vector>Ind05	ref_Cn02</vector>
                <vector>Ind06	ref_Cn02</vector>
                <vector>Ind07	ref_Cn02</vector>
                <vector>Ind08	ref_Cn02</vector>
                <vector>Ind09	ref_Cn02</vector>
                <vector>Ind10	ref_Cn02</vector>
                <vector>Ind11	ref_Cn02</vector>
                <vector>Ind12	ref_Cn02</vector>
                <vector>Ind13	ref_Cn02</vector>
                <vector>Ind14	ref_Cn02</vector>
                <vector>Ind15	ref_Cn02</vector>
                <vector>Ind16	ref_Cn02</vector>
                <vector>Ind17	ref_Cn02</vector>
                <vector>Ind18	ref_Cn02</vector>
                <vector>Ind19	ref_Cn02</vector>
                <vector>Ind20	ref_Cn02</vector>
                <vector>Ind21	ref_Cn02</vector>
                <vector>Ind22	ref_Cn02</vector>
                <vector>Ind23	ref_Cn02</vector>
                <vector>Ind24	ref_Cn02</vector>
                <vector>Ind25	ref_Cn02</vector>
                <vector>Ind26	ref_Cn02</vector>
                <vector>Ind27	ref_Cn02</vector>
                <vector>Ind28	ref_Cn02</vector>
                <vector>Ind29	ref_Cn02</vector>
                <vector>Ind30	ref_Cn02</vector>
              </classifiermat>
              <idvec>Ind01_ori_Cn00	Ind02_ori_Cn00	Ind03_ori_Cn00	Ind04_ori_Cn00	Ind05_ori_Cn00	Ind06_ori_Cn00	Ind07_ori_Cn00	Ind08_ori_Cn00	Ind09_ori_Cn00	Ind10_ori_Cn00	Ind11_ori_Cn00	Ind12_ori_Cn00	Ind13_ori_Cn00	Ind14_ori_Cn00	Ind15_ori_Cn00	Ind16_ori_Cn00	Ind17_ori_Cn00	Ind18_ori_Cn00	Ind19_ori_Cn00	Ind20_ori_Cn00	Ind21_ori_Cn00	Ind22_ori_Cn00	Ind23_ori_Cn00	Ind24_ori_Cn00	Ind25_ori_Cn00	Ind26_ori_Cn00	Ind27_ori_Cn00	Ind28_ori_Cn00	Ind29_ori_Cn00	Ind30_ori_Cn00	Ind01_ref_Cn00	Ind02_ref_Cn00	Ind03_ref_Cn00	Ind04_ref_Cn00	Ind05_ref_Cn00	Ind06_ref_Cn00	Ind07_ref_Cn00	Ind08_ref_Cn00	Ind09_ref_Cn00	Ind10_ref_Cn00	Ind11_ref_Cn00	Ind12_ref_Cn00	Ind13_ref_Cn00	Ind14_ref_Cn00	Ind15_ref_Cn00	Ind16_ref_Cn00	Ind17_ref_Cn00	Ind18_ref_Cn00	Ind19_ref_Cn00	Ind20_ref_Cn00	Ind21_ref_Cn00	Ind22_ref_Cn00	Ind23_ref_Cn00	Ind24_ref_Cn00	Ind25_ref_Cn00	Ind26_ref_Cn00	Ind27_ref_Cn00	Ind28_ref_Cn00	Ind29_ref_Cn00	Ind30_ref_Cn00	Ind01_ori_Cn01	Ind02_ori_Cn01	Ind03_ori_Cn01	Ind04_ori_Cn01	Ind05_ori_Cn01	Ind06_ori_Cn01	Ind07_ori_Cn01	Ind08_ori_Cn01	Ind09_ori_Cn01	Ind10_ori_Cn01	Ind11_ori_Cn01	Ind12_ori_Cn01	Ind13_ori_Cn01	Ind14_ori_Cn01	Ind15_ori_Cn01	Ind16_ori_Cn01	Ind17_ori_Cn01	Ind18_ori_Cn01	Ind19_ori_Cn01	Ind20_ori_Cn01	Ind21_ori_Cn01	Ind22_ori_Cn01	Ind23_ori_Cn01	Ind24_ori_Cn01	Ind25_ori_Cn01	Ind26_ori_Cn01	Ind27_ori_Cn01	Ind28_ori_Cn01	Ind29_ori_Cn01	Ind30_ori_Cn01	Ind01_ref_Cn01	Ind02_ref_Cn01	Ind03_ref_Cn01	Ind04_ref_Cn01	Ind05_ref_Cn01	Ind06_ref_Cn01	Ind07_ref_Cn01	Ind08_ref_Cn01	Ind09_ref_Cn01	Ind10_ref_Cn01	Ind11_ref_Cn01	Ind12_ref_Cn01	Ind13_ref_Cn01	Ind14_ref_Cn01	Ind15_ref_Cn01	Ind16_ref_Cn01	Ind17_ref_Cn01	Ind18_ref_Cn01	Ind19_ref_Cn01	Ind20_ref_Cn01	Ind21_ref_Cn01	Ind22_ref_Cn01	Ind23_ref_Cn01	Ind24_ref_Cn01	Ind25_ref_Cn01	Ind26_ref_Cn01	Ind27_ref_Cn01	Ind28_ref_Cn01	Ind29_ref_Cn01	Ind30_ref_Cn01	Ind01_ori_Cn02	Ind02_ori_Cn02	Ind03_ori_Cn02	Ind04_ori_Cn02	Ind05_ori_Cn02	Ind06_ori_Cn02	Ind07_ori_Cn02	Ind08_ori_Cn02	Ind09_ori_Cn02	Ind10_ori_Cn02	Ind11_ori_Cn02	Ind12_ori_Cn02	Ind13_ori_Cn02	Ind14_ori_Cn02	Ind15_ori_Cn02	Ind16_ori_Cn02	Ind17_ori_Cn02	Ind18_ori_Cn02	Ind19_ori_Cn02	Ind20_ori_Cn02	Ind21_ori_Cn02	Ind22_ori_Cn02	Ind23_ori_Cn02	Ind24_ori_Cn02	Ind25_ori_Cn02	Ind26_ori_Cn02	Ind27_ori_Cn02	Ind28_ori_Cn02	Ind29_ori_Cn02	Ind30_ori_Cn02	Ind01_ref_Cn02	Ind02_ref_Cn02	Ind03_ref_Cn02	Ind04_ref_Cn02	Ind05_ref_Cn02	Ind06_ref_Cn02	Ind07_ref_Cn02	Ind08_ref_Cn02	Ind09_ref_Cn02	Ind10_ref_Cn02	Ind11_ref_Cn02	Ind12_ref_Cn02	Ind13_ref_Cn02	Ind14_ref_Cn02	Ind15_ref_Cn02	Ind16_ref_Cn02	Ind17_ref_Cn02	Ind18_ref_Cn02	Ind19_ref_Cn02	Ind20_ref_Cn02	Ind21_ref_Cn02	Ind22_ref_Cn02	Ind23_ref_Cn02	Ind24_ref_Cn02	Ind25_ref_Cn02	Ind26_ref_Cn02	Ind27_ref_Cn02	Ind28_ref_Cn02	Ind29_ref_Cn02	Ind30_ref_Cn02</idvec>
              <meanconfig>9.122013284849217E-18 -1.8852160788688382E-17 -0.06125259767011369 0.06325492280899933 0.013851395927010192 0.5635914656933585 0.06428600300887748 0.060169558732401256 0.08540666890207396 0.021418844225606328 0.48115882868304927 -0.29379139359734624 0.019965364892320564 -0.08575809107965132 -0.024154071231960277 -0.08467376703460566 -0.49501022461005934 -0.26980007209601226 -0.08425136790119798 0.0255885323472501 </meanconfig>
              <omitflag>false	false	false	false	false	false	false	false	false	false	false	false	false	false	false	false	false	false	false	false	false	false	false	false	false	false	false	false	false	false	false	false	false	false	false	false	false	false	false	false	false	false	false	false	false	false	false	false	false	false	false	false	false	false	false	false	false	false	false	false	false	false	false	false	false	false	false	false	false	false	false	false	false	false	false	false	false	false	false	false	false	false	false	false	false	false	false	false	false	false	false	false	false	false	false	false	false	false	false	false	false	false	false	false	false	false	false	false	false	false	false	false	false	false	false	false	false	false	false	false	false	false	false	false	false	false	false	false	false	false	false	false	false	false	false	false	false	false	false	false	false	false	false	false	false	false	false	false	false	false	false	false	false	false	false	false	false	false	false	false	false	false	false	false	false	false	false	false	false	false	false	false	false	false	false	false	false	false	false	false</omitflag>
              <uniquenumvec>2 3 4 5 6 7 8 9 10 11 12 13 14 15 16 17 18 19 20 21 22 23 24 25 26 27 28 29 30 31 32 33 34 35 36 37 38 39 40 41 42 43 44 45 46 47 48 49 50 51 52 53 54 55 56 57 58 59 60 61 62 63 64 65 66 67 68 69 70 71 72 73 74 75 76 77 78 79 80 81 82 83 84 85 86 87 88 89 90 91 92 93 94 95 96 97 98 99 100 101 102 103 104 105 106 107 108 109 110 111 112 113 114 115 116 117 118 119 120 121 122 123 124 125 126 127 128 129 130 131 132 133 134 135 136 137 138 139 140 141 142 143 144 145 146 147 148 149 150 151 152 153 154 155 156 157 158 159 160 161 162 163 164 165 166 167 168 169 170 171 172 173 174 175 176 177 178 179 180 181 </uniquenumvec>
              <linkedsets>1 </linkedsets>
              <linksetmatrix>
                <vector>0 </vector>
                <vector>1 </vector>
                <vector>2 </vector>
                <vector>3 </vector>
                <vector>4 </vector>
                <vector>5 </vector>
                <vector>6 </vector>
                <vector>7 </vector>
                <vector>8 </vector>
                <vector>9 </vector>
                <vector>10 </vector>
                <vector>11 </vector>
                <vector>12 </vector>
                <vector>13 </vector>
                <vector>14 </vector>
                <vector>15 </vector>
                <vector>16 </vector>
                <vector>17 </vector>
                <vector>18 </vector>
                <vector>19 </vector>
                <vector>20 </vector>
                <vector>21 </vector>
                <vector>22 </vector>
                <vector>23 </vector>
                <vector>24 </vector>
                <vector>25 </vector>
                <vector>26 </vector>
                <vector>27 </vector>
                <vector>28 </vector>
                <vector>29 </vector>
                <vector>30 </vector>
                <vector>31 </vector>
                <vector>32 </vector>
                <vector>33 </vector>
                <vector>34 </vector>
                <vector>35 </vector>
                <vector>36 </vector>
                <vector>37 </vector>
                <vector>38 </vector>
                <vector>39 </vector>
                <vector>40 </vector>
                <vector>41 </vector>
                <vector>42 </vector>
                <vector>43 </vector>
                <vector>44 </vector>
                <vector>45 </vector>
                <vector>46 </vector>
                <vector>47 </vector>
                <vector>48 </vector>
                <vector>49 </vector>
                <vector>50 </vector>
                <vector>51 </vector>
                <vector>52 </vector>
                <vector>53 </vector>
                <vector>54 </vector>
                <vector>55 </vector>
                <vector>56 </vector>
                <vector>57 </vector>
                <vector>58 </vector>
                <vector>59 </vector>
                <vector>60 </vector>
                <vector>61 </vector>
                <vector>62 </vector>
                <vector>63 </vector>
                <vector>64 </vector>
                <vector>65 </vector>
                <vector>66 </vector>
                <vector>67 </vector>
                <vector>68 </vector>
                <vector>69 </vector>
                <vector>70 </vector>
                <vector>71 </vector>
                <vector>72 </vector>
                <vector>73 </vector>
                <vector>74 </vector>
                <vector>75 </vector>
                <vector>76 </vector>
                <vector>77 </vector>
                <vector>78 </vector>
                <vector>79 </vector>
                <vector>80 </vector>
                <vector>81 </vector>
                <vector>82 </vector>
                <vector>83 </vector>
                <vector>84 </vector>
                <vector>85 </vector>
                <vector>86 </vector>
                <vector>87 </vector>
                <vector>88 </vector>
                <vector>89 </vector>
                <vector>90 </vector>
                <vector>91 </vector>
                <vector>92 </vector>
                <vector>93 </vector>
                <vector>94 </vector>
                <vector>95 </vector>
                <vector>96 </vector>
                <vector>97 </vector>
                <vector>98 </vector>
                <vector>99 </vector>
                <vector>100 </vector>
                <vector>101 </vector>
                <vector>102 </vector>
                <vector>103 </vector>
                <vector>104 </vector>
                <vector>105 </vector>
                <vector>106 </vector>
                <vector>107 </vector>
                <vector>108 </vector>
                <vector>109 </vector>
                <vector>110 </vector>
                <vector>111 </vector>
                <vector>112 </vector>
                <vector>113 </vector>
                <vector>114 </vector>
                <vector>115 </vector>
                <vector>116 </vector>
                <vector>117 </vector>
                <vector>118 </vector>
                <vector>119 </vector>
                <vector>120 </vector>
                <vector>121 </vector>
                <vector>122 </vector>
                <vector>123 </vector>
                <vector>124 </vector>
                <vector>125 </vector>
                <vector>126 </vector>
                <vector>127 </vector>
                <vector>128 </vector>
                <vector>129 </vector>
                <vector>130 </vector>
                <vector>131 </vector>
                <vector>132 </vector>
                <vector>133 </vector>
                <vector>134 </vector>
                <vector>135 </vector>
                <vector>136 </vector>
                <vector>137 </vector>
                <vector>138 </vector>
                <vector>139 </vector>
                <vector>140 </vector>
                <vector>141 </vector>
                <vector>142 </vector>
                <vector>143 </vector>
                <vector>144 </vector>
                <vector>145 </vector>
                <vector>146 </vector>
                <vector>147 </vector>
                <vector>148 </vector>
                <vector>149 </vector>
                <vector>150 </vector>
                <vector>151 </vector>
                <vector>152 </vector>
                <vector>153 </vector>
                <vector>154 </vector>
                <vector>155 </vector>
                <vector>156 </vector>
                <vector>157 </vector>
                <vector>158 </vector>
                <vector>159 </vector>
                <vector>160 </vector>
                <vector>161 </vector>
                <vector>162 </vector>
                <vector>163 </vector>
                <vector>164 </vector>
                <vector>165 </vector>
                <vector>166 </vector>
                <vector>167 </vector>
                <vector>168 </vector>
                <vector>169 </vector>
                <vector>170 </vector>
                <vector>171 </vector>
                <vector>172 </vector>
                <vector>173 </vector>
                <vector>174 </vector>
                <vector>175 </vector>
                <vector>176 </vector>
                <vector>177 </vector>
                <vector>178 </vector>
                <vector>179 </vector>
              </linksetmatrix>
            </morphojset_contents>
          </morphojset>
        </principal_component_analysis>
      </covariancematrix>
      <wireframelinks>
        <wireframelinks_content visiblename="RefRotRelabTri.txt wireframe" nlmk="10" pointsize="9.0" uniquenumber="185">
          <links>
            <vector>1 9 </vector>
            <vector>8 9 </vector>
            <vector>7 8 </vector>
            <vector>6 7 </vector>
            <vector>5 6 </vector>
            <vector>4 5 </vector>
            <vector>3 4 </vector>
            <vector>2 3 </vector>
            <vector>1 2 </vector>
            <vector>0 1 </vector>
            <vector>0 9 </vector>
            <vector>0 3 </vector>
            <vector>0 4 </vector>
            <vector>0 7 </vector>
            <vector>0 6 </vector>
          </links>
        </wireframelinks_content>
      </wireframelinks>
      <morphojset>
        <morphojset_contents visiblename="RefRotRelabTri.txt, averaged" uniqueid="186" alignmentmethod="1" dimension="2" hasprocrustesfit="false" hasrawdata="false" linkedoutlinenumber="0" linkedwireframenumber="185" nincl="30" nlmk="10" nobs="30" objsymmetry="false" procsumsquare="0.0" procrustesfitfromparentset="false">
          <alignmentvectors>
            <vector>0.0 </vector>
            <vector>0.0 </vector>
            <vector>0.0 </vector>
            <vector>0.0 </vector>
            <vector>0.0 </vector>
            <vector>0.0 </vector>
            <vector>0.0 </vector>
            <vector>0.0 </vector>
            <vector>0.0 </vector>
            <vector>0.0 </vector>
          </alignmentvectors>
          <datavector>
            <datamatrix visiblename="RefRotRelabTri.txt, centroid size" covarfromorigin="false" matrixtype="1" iscoordinates="false" issymmetrycomponent="false" isasymmetrycomponent="false">
              <data>
                <vector>1.0055640547273101 0.005548632554899942 </vector>
                <vector>1.0123443159047951 0.012268746106620057 </vector>
                <vector>1.0108322400174463 0.010773991568804119 </vector>
                <vector>1.0093416221772384 0.009298259070108103 </vector>
                <vector>0.9982840228577069 -0.0017174511175160766 </vector>
                <vector>1.0014600348882636 0.0014589700736442933 </vector>
                <vector>1.002654027802296 0.0026505120896671013 </vector>
                <vector>1.005246321041401 0.005232607043611458 </vector>
                <vector>1.0002795165780352 2.7947752055442946E-4 </vector>
                <vector>1.0175188824483492 0.017367195851216658 </vector>
                <vector>1.0025386338015396 0.0025354169139334072 </vector>
                <vector>1.0170961438365778 0.016951649310575388 </vector>
                <vector>0.9951884128009213 -0.004823200150894305 </vector>
                <vector>1.0027722542600364 0.0027684186504165795 </vector>
                <vector>1.0055269474190434 0.005511729890394899 </vector>
                <vector>0.9699457205351026 -0.030515167261662146 </vector>
                <vector>0.976170549604117 -0.02411796438806109 </vector>
                <vector>1.0056119147094649 0.0055962265823658 </vector>
                <vector>1.023054469662745 0.022792730579144476 </vector>
                <vector>0.9961515712696652 -0.0038558529861150268 </vector>
                <vector>0.9959931325352102 -0.004014916466279341 </vector>
                <vector>0.9935473493329857 -0.006473559008677329 </vector>
                <vector>1.002495990031318 0.0024928802218271546 </vector>
                <vector>1.012371568719262 0.012295666243589033 </vector>
                <vector>0.9899225514616186 -0.01012856976054368 </vector>
                <vector>1.0043096324451444 0.00430037257413243 </vector>
                <vector>0.9784950947249126 -0.021739505214358426 </vector>
                <vector>1.0040512546851525 0.004043070449725662 </vector>
                <vector>0.9839810009478255 -0.016148690096137206 </vector>
                <vector>1.0054051197565181 0.005390564521695434 </vector>
              </data>
              <namesvector>Centroid Size	Log Centroid Size</namesvector>
            </datamatrix>
            <datamatrix visiblename="RefRotRelabTri.txt, Procrustes coordinates" covarfromorigin="false" matrixtype="2" iscoordinates="true" issymmetrycomponent="false" isasymmetrycomponent="false">
              <data>
                <vector>1.5034270125132327E-17 -2.1394922870380622E-17 -0.06238658508813579 0.06014170209253472 0.013862506328838843 0.5640435304299463 0.06526568636232148 0.057004390297603284 0.08327753438303864 0.023957516495417677 0.4815447730281752 -0.29402704785587014 0.016734406943806925 -0.08502393753399957 -0.020890949294902886 -0.0840992185879524 -0.4954072793570141 -0.27001648257407623 -0.0820000933061284 0.028019547236396287 </vector>
                <vector>8.818177669548769E-18 -1.214306433183765E-17 -0.06011717506935862 0.06835489464950005 0.013829339249715897 0.5626940142631696 0.06340248407792927 0.06531915012928506 0.08925566277415527 0.017885553489071098 0.4803926412844905 -0.293323566239392 0.024866801326605927 -0.08756773693916758 -0.029138487704796618 -0.08624044813857117 -0.49422198053420613 -0.2693704480237775 -0.08826928540453521 0.022248586809882526 </vector>
                <vector>1.4456028966473393E-17 -3.707971429900425E-17 -0.05925771064402021 0.062344998888848535 0.013867063415792242 0.5642289511145462 0.062248825041927545 0.05935873093421432 0.08362120815866554 0.020146183343404785 0.4817030735079489 -0.294123704751239 0.020281756404470993 -0.08358842930914934 -0.02436349751464534 -0.08249118223225337 -0.49557013692374124 -0.2701052463633072 -0.08253058144639855 0.02422969837493501 </vector>
                <vector>2.3997008084345832E-17 -3.642919299551295E-17 -0.058970781435838976 0.06531388046364413 0.013852226413542099 0.5636252568812111 0.0621080866518768 0.06233812330200241 0.08604887041917546 0.018413254572634246 0.4811876774668878 -0.29380900841370683 0.022932355077842373 -0.08495624247197166 -0.027078088983336523 -0.08372713503627843 -0.4950399038804299 -0.26981624846750424 -0.0850404417297191 0.022618119169969298 </vector>
                <vector>-1.4456028966473393E-18 -2.3852447794681098E-17 -0.06244266782245068 0.062304692888251446 0.013850281271142335 0.5635461121031757 0.06542795691939221 0.05916201462119427 0.08517878072743877 0.022924590170189694 0.48112010864973226 -0.29376775148195694 0.01852182914132451 -0.08624328012050465 -0.02273611290498805 -0.08522928305844117 -0.4949703899208746 -0.2697783606212188 -0.08394978606071675 0.027081265499310378 </vector>
                <vector>1.590163186312073E-17 -2.0238440553062748E-17 -0.05545995988158089 0.06212685231666249 0.013888542219660916 0.5651028897859792 0.05844494310799316 0.05932740980311205 0.08153341230418426 0.01696630799198359 0.4824491871968252 -0.2945792752767487 0.02215657247622839 -0.0802785103558143 -0.026073452422603408 -0.0790931603086461 -0.4963377294164862 -0.2705236145092305 -0.08060151558422154 0.02095110055270231 </vector>
                <vector>4.2789845740761244E-17 -1.214306433183765E-16 -0.06472030193597815 0.06881161189433704 0.01380224521421143 0.5615916006680152 0.06802248939226646 0.06554919031582337 0.09195275494384036 0.021643619669987763 0.47945147012336137 -0.2927488953187768 0.02275601931487073 -0.09168379900027195 -0.027232453007862145 -0.09045523156432478 -0.49325371533757273 -0.2688427053492382 -0.09077850870713727 0.026134608684448588 </vector>
                <vector>4.481368979606752E-18 -6.938893903907228E-18 -0.05687356257847014 0.061372262283484524 0.013885155472505373 0.5649650883828966 0.05981977036927602 0.058504288484922735 0.08158671951445422 0.018567818854936892 0.4823315410546564 -0.29450744156613456 0.02075631487363847 -0.08105758503080603 -0.02471315693598408 -0.07994008113842144 -0.4962166965271617 -0.2704576468167621 -0.0805760852429145 0.022553296545883308 </vector>
                <vector>-7.679765388438989E-19 -1.734723475976807E-18 -0.0651172365911959 0.06613879938068724 0.013814862526735234 0.5621049792253815 0.06828764461887504 0.0628601056091923 0.08983649873507564 0.023323781421873618 0.47988976033953673 -0.29301651151063307 0.020294626032695676 -0.09056888780914567 -0.024719262143879716 -0.0894625808025609 -0.49370462286627204 -0.2690884677147483 -0.08858227065157072 0.027708782199953375 </vector>
                <vector>3.1803263726241462E-18 -1.380550766298209E-17 -0.062227195765078326 0.06516778773264363 0.013835646016109307 0.5629506266460812 0.06535339270261979 0.062032237691457215 0.08755055756744039 0.021306438472503547 0.4806117207438206 -0.29345733425076026 0.021044797343086643 -0.0876138171496978 -0.025323361802362037 -0.0864742262051472 -0.4944473667599299 -0.2694932923953209 -0.08639819004570647 0.025581579458240567 </vector>
                <vector>-4.336808689942018E-18 4.915049848600954E-18 -0.05209771862374138 0.07261129533457934 0.01384868720422691 0.5634812520331934 0.05560180271218424 0.06996436257924014 0.08893208567331089 0.008812300140084038 0.4810647352148938 -0.2937339409445216 0.032790013997115175 -0.08313475493458211 -0.03683436704956953 -0.08142359547466342 -0.4949134224191207 -0.2697473110886716 -0.08839181670929941 0.013170392355341958 </vector>
                <vector>1.0697461435190311E-17 -2.42861286636753E-17 -0.06267754373700027 0.06391978364213968 0.013840122485996588 0.563132767149337 0.06574188955678287 0.06076361729904905 0.0866949283069981 0.02232045330198265 0.48076722081175466 -0.2935522812390299 0.01975189142842059 -0.08731595509848938 -0.02401738456999783 -0.08624023694412232 -0.49460734329775113 -0.2695804859103073 -0.08549378098520348 0.02655233779944034 </vector>
                <vector>-5.782411586589357E-19 -4.589789196855302E-18 -0.0677847291319122 0.059877399940195475 0.013835143060498383 0.5629301621751006 0.07064432939103446 0.0564752268873339 0.08574771402672621 0.028764597446785337 0.4805942494698819 -0.293446666442934 0.013586816473403887 -0.08941739732961847 -0.017962984894814 -0.08864199738698081 -0.4944293925303802 -0.2694834957321667 -0.08423114586443836 0.03294217044228456 </vector>
                <vector>2.949029909160572E-17 -4.7704895589362195E-17 -0.05478179587159271 0.06934221301792035 0.013852381074165221 0.5636315497781698 0.058122047824420826 0.06656737355368045 0.08744301596394734 0.012771320380772602 0.4811930499452059 -0.29381228880221477 0.028588012648485244 -0.08361885671276269 -0.03266122009235467 -0.08211353339869297 -0.495045431019371 -0.26981926097595504 -0.08671006047290604 0.01705148315908228 </vector>
                <vector>8.384496800554567E-18 -1.566672139241554E-17 -0.058230174701016844 0.060384029211405316 0.013883361185164034 0.5648920816593913 0.061126198298479185 0.05745060583744782 0.08140919063044703 0.020236795952183854 0.4822692125211245 -0.2944693843059625 0.01919058496879679 -0.08166214348197202 -0.023179015929430197 -0.08062082516358916 -0.49615257370628846 -0.2704226973534288 -0.08031678326727597 0.02421153764452418 </vector>
                <vector>5.023470065849504E-18 -1.5034270125132327E-17 -0.07150861060545316 0.0659701316129913 0.013781669159926064 0.5607543934540821 0.07466301643935709 0.06237766933714355 0.09288611517057992 0.02894320756715613 0.47873671543500623 -0.29231247232608953 0.016689138055153385 -0.09584890362823019 -0.021377504565126746 -0.09491333918014744 -0.49251838459493236 -0.2684419211279924 -0.09135215449451047 0.03347123429108662 </vector>
                <vector>2.8912057932946786E-18 -6.5052130349130266E-18 -0.06457746362590676 0.05902816457235149 0.013856948788361705 0.563817402868526 0.06739921797131128 0.05578457168421741 0.08340862187137836 0.026411641725825066 0.4813517195857278 -0.2939091711039241 0.014611247232110701 -0.08626172080046897 -0.018831158245471585 -0.08543980629817655 -0.49520866837408944 -0.26990823176460177 -0.082010465203422 0.030477149116251535 </vector>
                <vector>-5.240310500346604E-19 -5.782411586589357E-19 -0.06279426584920027 0.06410057610130025 0.013838502512942842 0.5630668529994147 0.06586735206026452 0.06093845758326829 0.08690986022554381 0.022331141386750908 0.48071094746997994 -0.2935179212262506 0.01984057630441856 -0.08751202895583653 -0.024115594376343547 -0.08643171748805119 -0.4945494499829226 -0.269548931773164 -0.08570792836468309 0.026573571372568206 </vector>
                <vector>2.9634859381270453E-18 -1.4456028966473392E-19 -0.059415837361006474 0.06614683616404608 0.013845257780822883 0.5633417142008282 0.06259352366125363 0.06314821026356027 0.08699275917853432 0.018382206459733194 0.4809456066189787 -0.2936612020605509 0.023391192461137574 -0.08578168673480802 -0.027576921817527855 -0.08452904262377929 -0.4947908643998015 -0.2696805121402774 -0.08598471612239122 0.022633476471247777 </vector>
                <vector>1.8214596497756474E-17 -2.7466455036299447E-17 -0.055179807491255166 0.05244488334393868 0.013943419408592889 0.5673357560982821 0.05768950844891054 0.049670892468873684 0.07300850501998978 0.021564673391392643 0.48435546755206826 -0.2957432334726034 0.01417150048223452 -0.07479602608303021 -0.01782869752873462 -0.07400955673533134 -0.49829888696066105 -0.2715925226256786 -0.07186100893114504 0.02512513361415652 </vector>
                <vector>2.8912057932946783E-19 1.4817429690635227E-18 -0.06309032899832027 0.0680830678210415 0.013814964403373436 0.5621091244251958 0.0663586951104402 0.06490159720900922 0.0905068307997609 0.020596293735142702 0.4798932992495608 -0.2930186723382969 0.02302708437396708 -0.089919114332132 -0.02741650180144063 -0.08867936155618418 -0.49370826365293435 -0.26909045208689886 -0.0893857794844073 0.025017517123122782 </vector>
                <vector>1.4456028966473393E-17 -1.494391994409187E-17 -0.06107325791337948 0.05879844348266044 0.013876924181815358 0.5646301701400646 0.06388795809078664 0.05572726979789771 0.08145757471565722 0.02349177110353547 0.48204560899351795 -0.29433285393787495 0.016317252283135377 -0.0831922296014856 -0.020384316802277726 -0.08229021458619593 -0.4959225331753332 -0.2702973162021896 -0.08020521037392203 0.0274649598035879 </vector>
                <vector>-2.0961242001386418E-18 1.0842021724855044E-19 -0.06354644198212679 0.057263569639926494 0.013872182457037535 0.5644372368334435 0.06628275651865691 0.05407275547614499 0.081364927010619 0.026401048256672558 0.481880894711137 -0.29423228083044917 0.013687001635637276 -0.08443892871608792 -0.017818485028492204 -0.08366461789659907 -0.4957530771681744 -0.27020495600299443 -0.07996975815429415 0.030366173239942923 </vector>
                <vector>3.3248866622888804E-18 -5.565571152092256E-18 -0.056597398367173084 0.06053171306901562 0.01389126426524087 0.5652136455297451 0.0595026481392247 0.05767832048024407 0.08072070043594458 0.018748928239571975 0.48254374346175166 -0.29463701050925417 0.020199566713899275 -0.08036996512113749 -0.0241233020687715 -0.07928064130858758 -0.4964350077269925 -0.27057663502049095 -0.07970221485312395 0.02269164464089342 </vector>
                <vector>1.2432184911167118E-17 -4.04768811061255E-18 -0.06670059069216909 0.0670587144170189 0.013801337111449699 0.5615546513981198 0.06991427732394433 0.0637011287515235 0.09142484557634867 0.024235048778336845 0.4794199251683615 -0.29272963424376824 0.020209657086590487 -0.09239810462552782 -0.024724254884179602 -0.09129376319535577 -0.49322126227981117 -0.26882501715435153 -0.09012393441053479 0.028696975874004382 </vector>
                <vector>5.493291007259889E-18 -7.517135062566164E-18 -0.058798614500557005 0.059702989188402354 0.013884081214785958 0.5649213785296913 0.0616604961499898 0.05674246381461323 0.08110361256930261 0.021069599270609234 0.48229422434024477 -0.2944846563050566 0.018310167061779438 -0.08177078798315038 -0.022304998068745627 -0.0807725884590116 -0.4961783055550306 -0.2704367222246348 -0.07997066321176922 0.02502832416853712 </vector>
                <vector>2.42861286636753E-17 -5.2619945437963146E-17 -0.06490632133800894 0.056465660783307635 0.013869321374879362 0.5643208239104747 0.06760179729136846 0.05320900675924301 0.08135385734882354 0.02797769275325797 0.4817815087035962 -0.29417159659913333 0.012279452917958148 -0.0851493771754326 -0.016447536010814594 -0.08444335353656561 -0.4956508300784755 -0.27014922731134133 -0.07988125020932663 0.03194037041618958 </vector>
                <vector>-2.8912057932946783E-19 -5.493291007259889E-18 -0.0644234289579972 0.06773290077938048 0.013809777674209309 0.5618980845915785 0.06767298384750461 0.06448636525553982 0.09087012722595288 0.021925875686837418 0.47971312675702005 -0.29290866058226966 0.022010338585267405 -0.09084970578960283 -0.026446698267955662 -0.08965877646621793 -0.4935229044312292 -0.26898942400930886 -0.08968332243277201 0.026363340534063005 </vector>
                <vector>-1.4456028966473392E-19 -6.3606527452482924E-18 -0.0593316748768154 0.06460986153814093 0.013854181219697545 0.563704794862228 0.06243395989796244 0.06161722570130443 0.08561961886543286 0.019077806923330626 0.4812555819759367 -0.2938504703160054 0.022145102819067845 -0.08487800818114659 -0.026287943988617477 -0.08368766846147156 -0.4951097631956341 -0.26985432454622277 -0.08457906271703025 0.023260782479842146 </vector>
                <vector>2.0816681711721685E-17 -3.729655473350135E-17 -0.06248874866667021 0.061497968019623345 0.013854483118865732 0.5637170786634816 0.06543435228796853 0.05835400004389523 0.0845031769194519 0.023367859786225704 0.481266069110293 -0.2938568736689812 0.01781887030646725 -0.08584481138350876 -0.022014428252781715 -0.08486582780584906 -0.4951205522291588 -0.26986020499450053 -0.08325322259443575 0.027490811339613522 </vector>
              </data>
            </datamatrix>
          </datavector>
          <classifiernames>Individual</classifiernames>
          <classifiermat>
            <vector>Ind01</vector>
            <vector>Ind02</vector>
            <vector>Ind03</vector>
            <vector>Ind04</vector>
            <vector>Ind05</vector>
            <vector>Ind06</vector>
            <vector>Ind07</vector>
            <vector>Ind08</vector>
            <vector>Ind09</vector>
            <vector>Ind10</vector>
            <vector>Ind11</vector>
            <vector>Ind12</vector>
            <vector>Ind13</vector>
            <vector>Ind14</vector>
            <vector>Ind15</vector>
            <vector>Ind16</vector>
            <vector>Ind17</vector>
            <vector>Ind18</vector>
            <vector>Ind19</vector>
            <vector>Ind20</vector>
            <vector>Ind21</vector>
            <vector>Ind22</vector>
            <vector>Ind23</vector>
            <vector>Ind24</vector>
            <vector>Ind25</vector>
            <vector>Ind26</vector>
            <vector>Ind27</vector>
            <vector>Ind28</vector>
            <vector>Ind29</vector>
            <vector>Ind30</vector>
          </classifiermat>
          <idvec>Ind01	Ind02	Ind03	Ind04	Ind05	Ind06	Ind07	Ind08	Ind09	Ind10	Ind11	Ind12	Ind13	Ind14	Ind15	Ind16	Ind17	Ind18	Ind19	Ind20	Ind21	Ind22	Ind23	Ind24	Ind25	Ind26	Ind27	Ind28	Ind29	Ind30</idvec>
          <meanconfig>9.241317684088251E-18 -1.881211236170404E-17 -0.06125259767011368 0.06325492280899932 0.0138513959270102 0.5635914656933585 0.06428600300887745 0.06016955873240123 0.08540666890207395 0.021418844225606328 0.48115882868304927 -0.29379139359734624 0.019965364892320554 -0.08575809107965131 -0.024154071231960273 -0.08467376703460565 -0.49501022461005934 -0.26980007209601203 -0.084251367901198 0.025588532347250083 </meanconfig>
          <omitflag>false	false	false	false	false	false	false	false	false	false	false	false	false	false	false	false	false	false	false	false	false	false	false	false	false	false	false	false	false	false</omitflag>
          <uniquenumvec>187 188 189 190 191 192 193 194 195 196 197 198 199 200 201 202 203 204 205 206 207 208 209 210 211 212 213 214 215 216 </uniquenumvec>
          <linkedsets>219 </linkedsets>
          <linksetmatrix>
            <vector>0 </vector>
            <vector>1 </vector>
            <vector>2 </vector>
            <vector>3 </vector>
            <vector>4 </vector>
            <vector>5 </vector>
            <vector>6 </vector>
            <vector>7 </vector>
            <vector>8 </vector>
            <vector>9 </vector>
            <vector>10 </vector>
            <vector>11 </vector>
            <vector>12 </vector>
            <vector>13 </vector>
            <vector>14 </vector>
            <vector>15 </vector>
            <vector>16 </vector>
            <vector>17 </vector>
            <vector>18 </vector>
            <vector>19 </vector>
            <vector>20 </vector>
            <vector>21 </vector>
            <vector>22 </vector>
            <vector>23 </vector>
            <vector>24 </vector>
            <vector>25 </vector>
            <vector>26 </vector>
            <vector>27 </vector>
            <vector>28 </vector>
            <vector>29 </vector>
          </linksetmatrix>
        </morphojset_contents>
        <covariancematrix>
          <covariancematrix_contents visiblename="CovMatrix, RefRotRelabTri.txt, averaged, Procrustes coordinates" covarfromorigin="false" df="29" dim="2" fromexternaldata="false" frommorphojset="true" hasobjectsymmetry="false" isasymmetrycomponent="false" issymmetrycomponent="false" linkedoutlinenumber="0" linkedwireframenumber="185" matrixtype="2" pooledwithingroupcovariances="false" uniqueid="217">
            <covariancearray>
              <vector>1.2150865590638224E-34 -2.4033340806073604E-34 4.0172252517616424E-21 -1.622605409702837E-21 3.0394043823667424E-23 1.2366857317133719E-21 -4.092084583139863E-21 -1.4233027799515205E-21 -3.413830131001627E-21 -2.6677164158984705E-21 1.0558042382496078E-21 -6.446648799316698E-22 8.134259268549112E-22 4.255500593409638E-21 -6.033951207600298E-22 4.290321825601348E-21 -1.0861982820733037E-21 -5.920208517816312E-22 3.2786586562849342E-21 -2.832197813457994E-21 </vector>
              <vector>-2.4033340806073604E-34 5.998371558271301E-34 5.316894019610431E-21 -3.8779814438783535E-21 4.976792783513888E-23 2.0249785322301685E-21 -5.500978120410031E-21 -3.612110437625592E-21 -6.0168774556084176E-21 -2.665574568273076E-21 1.728798887112042E-21 -1.0555895559142008E-21 -3.7769034005367857E-22 6.5700420167502564E-21 6.999834359978071E-22 6.5435560121512894E-21 -1.7785668149470458E-21 -9.69388976316351E-22 5.87866846046393E-21 -2.9579315791247856E-21 </vector>
              <vector>4.0172252517616424E-21 5.316894019610431E-21 1.816800469620412E-5 1.9535597057893274E-7 9.592122801158958E-8 3.9028835629351945E-6 -1.8136473181227837E-5 1.0876116692795959E-6 -8.914819114799744E-6 -1.5831631588277207E-5 3.3320356995088657E-6 -2.034512001687842E-6 1.001013592566244E-5 1.5162840675358736E-5 -9.25318558140442E-6 1.5636275617698258E-5 -3.427956927520401E-6 -1.8683715612473567E-6 8.126337255565436E-6 -1.625045234463831E-5 </vector>
              <vector>-1.622605409702837E-21 -3.8779814438783535E-21 1.9535597057893274E-7 1.9649682341971172E-5 -1.0729538202000454E-7 -4.365679959941082E-6 7.70157908774991E-7 1.9635555426092534E-5 1.6919446099152103E-5 -9.994024404287953E-6 -3.7271420590915817E-6 2.2757605065086636E-6 1.6619810862026E-5 -1.0484754026970934E-5 -1.711480206973102E-5 -9.65565793768324E-6 3.8344374411115736E-6 2.089919453432543E-6 -1.7389968770801E-5 -9.150801399121564E-6 </vector>
              <vector>3.0394043823667424E-23 4.976792783513888E-23 9.592122801158958E-8 -1.0729538202000454E-7 1.1036922837923342E-9 4.4907499228661544E-8 -1.0107623613329418E-7 -1.0245377238148142E-7 -1.4088114054387507E-7 -2.942252921023355E-8 3.8339189010555004E-8 -2.340957517005608E-8 -3.8189451529264276E-8 1.3876147440108853E-7 4.495991253228513E-8 1.367179112302381E-7 -3.944288129434698E-8 -2.1497924058606174E-8 1.3926568766255875E-7 -3.630770201960716E-8 </vector>
              <vector>1.2366857317133719E-21 2.0249785322301685E-21 3.9028835629351945E-6 -4.365679959941082E-6 4.4907499228661544E-8 1.8272153539416134E-6 -4.112632717340195E-6 -4.16868249579211E-6 -5.732231531569212E-6 -1.1971563335440482E-6 1.5599611650840885E-6 -9.524987121232691E-7 -1.5538685829973845E-6 5.6459856575477065E-6 1.8293479686340066E-6 5.56283629348513E-6 -1.604868664312736E-6 -8.747166418183729E-7 5.666501300337589E-6 -1.4773031617555997E-6 </vector>
              <vector>-4.092084583139863E-21 -5.500978120410031E-21 -1.8136473181227837E-5 7.70157908774991E-7 -1.0107623613329418E-7 -4.112632717340195E-6 1.815240998418272E-5 -1.2171451845384465E-7 9.735212904538572E-6 1.5321567555610976E-5 -3.511106291585046E-6 2.1438509468804557E-6 -9.181612857081777E-6 -1.5659590926985655E-5 8.401260276689317E-6 -1.6091725464385958E-5 3.6121825277182866E-6 1.968781770459749E-6 -8.970797127100986E-6 1.578130544543948E-5 </vector>
              <vector>-1.4233027799515205E-21 -3.612110437625592E-21 1.0876116692795959E-6 1.9635555426092534E-5 -1.0245377238148142E-7 -4.16868249579211E-6 -1.2171451845384465E-7 1.9665277053992618E-5 1.646108398177374E-5 -1.0759677048094836E-5 -3.5589580554767158E-6 2.173068817492008E-6 1.709148676044372E-5 -9.727230662005916E-6 -1.7548695651053335E-5 -8.875878377997711E-6 3.661411827858187E-6 1.995613678300225E-6 -1.696977224198989E-5 -9.938046391986673E-6 </vector>
              <vector>-3.413830131001627E-21 -6.0168774556084176E-21 -8.914819114799744E-6 1.6919446099152103E-5 -1.4088114054387507E-7 -5.732231531569212E-6 9.735212904538572E-6 1.646108398177374E-5 1.9110079697227145E-5 -7.392632260164108E-7 -4.89381755644119E-6 2.9881224124097694E-6 9.38811044977586E-6 -1.666148367746741E-5 -1.0195260582427369E-5 -1.6180182873135703E-5 5.034698696985029E-6 2.7441091191595533E-6 -1.912332335431447E-5 2.0039969569369092E-7 </vector>
              <vector>-2.6677164158984705E-21 -2.665574568273076E-21 -1.5831631588277207E-5 -9.994024404287953E-6 -2.942252921023355E-8 -1.1971563335440482E-6 1.5321567555610976E-5 -1.0759677048094836E-5 -7.392632260164108E-7 1.8707607340948237E-5 -1.0220565325455288E-6 6.240588245116624E-7 -1.6978937437971964E-5 -7.889028204911166E-6 1.6570894814293655E-5 -8.713582936660258E-6 1.0514790617557223E-6 5.730975090323265E-7 1.6573698823609616E-6 1.864870525300597E-5 </vector>
              <vector>1.0558042382496078E-21 1.728798887112042E-21 3.3320356995088657E-6 -3.7271420590915817E-6 3.8339189010555004E-8 1.5599611650840885E-6 -3.511106291585046E-6 -3.5589580554767158E-6 -4.89381755644119E-6 -1.0220565325455288E-6 1.3317964033747198E-6 -8.131832941856875E-7 -1.3265949412535787E-6 4.8201862716383925E-6 1.5617818569323146E-6 4.749198591637111E-6 -1.3701355923852627E-6 -7.467778708984251E-7 4.837701232838634E-6 -1.2612282161616814E-6 </vector>
              <vector>-6.446648799316698E-22 -1.0555895559142008E-21 -2.034512001687842E-6 2.2757605065086636E-6 -2.340957517005608E-8 -9.524987121232691E-7 2.1438509468804557E-6 2.173068817492008E-6 2.9881224124097694E-6 6.240588245116624E-7 -8.131832941856875E-7 4.965226428507106E-7 8.100073266796603E-7 -2.9431637906718104E-6 -9.536104107219205E-7 -2.8998193310203255E-6 8.365928693557364E-7 4.5597606927257353E-7 -2.953858273560122E-6 7.700949731798036E-7 </vector>
              <vector>8.134259268549112E-22 -3.7769034005367857E-22 1.001013592566244E-5 1.6619810862026E-5 -3.8189451529264276E-8 -1.5538685829973845E-6 -9.181612857081777E-6 1.709148676044372E-5 9.38811044977586E-6 -1.6978937437971964E-5 -1.3265949412535787E-6 8.100073266796603E-7 1.9392468151530532E-5 -5.942333982752186E-7 -1.939824637543832E-5 3.591265759459418E-7 1.364784392782862E-6 7.438612563178263E-7 -1.0210855294448748E-5 -1.6497253362168466E-5 </vector>
              <vector>4.255500593409638E-21 6.5700420167502564E-21 1.5162840675358736E-5 -1.0484754026970934E-5 1.3876147440108853E-7 5.6459856575477065E-6 -1.5659590926985655E-5 -9.727230662005916E-6 -1.666148367746741E-5 -7.889028204911166E-6 4.8201862716383925E-6 -2.9431637906718104E-6 -5.942333982752186E-7 1.8425218886644887E-5 1.4986430021086301E-6 1.8373782231882087E-5 -4.9589477460394305E-6 -2.7028218668759664E-6 1.6253824325260912E-5 -8.69798822463898E-6 </vector>
              <vector>-6.033951207600298E-22 6.999834359978071E-22 -9.25318558140442E-6 -1.711480206973102E-5 4.495991253228513E-8 1.8293479686340066E-6 8.401260276689317E-6 -1.7548695651053335E-5 -1.0195260582427369E-5 1.6570894814293655E-5 1.5617818569323146E-6 -9.536104107219205E-7 -1.939824637543832E-5 1.4986430021086301E-6 1.9448446163831796E-5 5.439072554373958E-7 -1.6067417694646164E-6 -8.757375579121913E-7 1.0996986098749E-5 1.605005264894466E-5 </vector>
              <vector>4.290321825601348E-21 6.5435560121512894E-21 1.5636275617698258E-5 -9.65565793768324E-6 1.367179112302381E-7 5.56283629348513E-6 -1.6091725464385958E-5 -8.875878377997711E-6 -1.6180182873135703E-5 -8.713582936660258E-6 4.749198591637111E-6 -2.8998193310203255E-6 3.591265759459418E-7 1.8373782231882087E-5 5.439072554373958E-7 1.836924087434349E-5 -4.885916502867298E-6 -2.663016962464871E-6 1.573259888844005E-5 -9.497903853884384E-6 </vector>
              <vector>-1.0861982820733037E-21 -1.7785668149470458E-21 -3.427956927520401E-6 3.8344374411115736E-6 -3.944288129434698E-8 -1.604868664312736E-6 3.6121825277182866E-6 3.661411827858187E-6 5.034698696985029E-6 1.0514790617557223E-6 -1.3701355923852627E-6 8.365928693557364E-7 1.364784392782862E-6 -4.9589477460394305E-6 -1.6067417694646164E-6 -4.885916502867298E-6 1.409578473679597E-6 7.682757949570243E-7 -4.976966920501157E-6 1.297535918181247E-6 </vector>
              <vector>-5.920208517816312E-22 -9.69388976316351E-22 -1.8683715612473567E-6 2.089919453432543E-6 -2.1497924058606174E-8 -8.747166418183729E-7 1.968781770459749E-6 1.995613678300225E-6 2.7441091191595533E-6 5.730975090323265E-7 -7.467778708984251E-7 4.5597606927257353E-7 7.438612563178263E-7 -2.7028218668759664E-6 -8.757375579121913E-7 -2.663016962464871E-6 7.682757949570243E-7 4.187405725458131E-7 -2.71264302677758E-6 7.072081885757428E-7 </vector>
              <vector>3.2786586562849342E-21 5.87866846046393E-21 8.126337255565436E-6 -1.7389968770801E-5 1.3926568766255875E-7 5.666501300337589E-6 -8.970797127100986E-6 -1.696977224198989E-5 -1.912332335431447E-5 1.6573698823609616E-6 4.837701232838634E-6 -2.953858273560122E-6 -1.0210855294448748E-5 1.6253824325260912E-5 1.0996986098749E-5 1.573259888844005E-5 -4.976966920501157E-6 -2.71264302677758E-6 1.9181652421549763E-5 7.159479167289638E-7 </vector>
              <vector>-2.832197813457994E-21 -2.9579315791247856E-21 -1.625045234463831E-5 -9.150801399121564E-6 -3.630770201960716E-8 -1.4773031617555997E-6 1.578130544543948E-5 -9.938046391986673E-6 2.0039969569369092E-7 1.864870525300597E-5 -1.2612282161616814E-6 7.700949731798036E-7 -1.6497253362168466E-5 -8.69798822463898E-6 1.605005264894466E-5 -9.497903853884384E-6 1.297535918181247E-6 7.072081885757428E-7 7.159479167289638E-7 1.8636034616625622E-5 </vector>
            </covariancearray>
          </covariancematrix_contents>
          <principal_component_analysis>
            <pca_contents visiblename="PCA: CovMatrix, RefRotRelabTri.txt, averaged, Procrustes coordinates" covarfromorigin="false" dimension="2" linkedoutlinenumber="0" linkedwireframenumber="185" npcs="2" uniqueid="218" eigvalvariance="1.4797148737440333E-9" numvarscaledeigvalvar="0.4676143598624911" scaledeigvalvar="0.02739927889819284" shapedimension="16">
              <meanconfig>9.241317684088251E-18 -1.881211236170404E-17 -0.06125259767011368 0.06325492280899932 0.0138513959270102 0.5635914656933585 0.06428600300887745 0.06016955873240123 0.08540666890207395 0.021418844225606328 0.48115882868304927 -0.29379139359734624 0.019965364892320554 -0.08575809107965131 -0.024154071231960273 -0.08467376703460565 -0.49501022461005934 -0.26980007209601203 -0.084251367901198 0.025588532347250083 </meanconfig>
              <eigenvectors>
                <vector>4.713468720558055E-17 8.266070887939805E-17 </vector>
                <vector>9.742295215071113E-17 1.0361204049826316E-16 </vector>
                <vector>0.06062064582712484 0.3990487730150643 </vector>
                <vector>-0.3971886601880216 0.07004748121910906 </vector>
                <vector>0.0025135482269694987 0.0017443007273871798 </vector>
                <vector>0.1022723151382781 0.07097284697937885 </vector>
                <vector>-0.08005909443815676 -0.3951259519210989 </vector>
                <vector>-0.39373117209612635 0.08956592537579466 </vector>
                <vector>-0.3742857927314946 -0.1388614883006704 </vector>
                <vector>0.14609531081390245 -0.38061011538961054 </vector>
                <vector>0.08731364890011163 0.06059213809935554 </vector>
                <vector>-0.05331295418733286 -0.03699703223144646 </vector>
                <vector>-0.3009516500779894 0.2751293426494486 </vector>
                <vector>0.266198795635485 0.29740614937028403 </vector>
                <vector>0.3136651469043694 -0.26018728471439506 </vector>
                <vector>0.25109334937411937 0.31056263417050095 </vector>
                <vector>-0.08982719712708065 -0.062336438826741586 </vector>
                <vector>-0.04895936095094766 -0.03397581474793204 </vector>
                <vector>0.3810107445161464 0.11999660927165123 </vector>
                <vector>0.12753237646064092 -0.3869720747460783 </vector>
              </eigenvectors>
              <eigenvalues>1.2109359826159426E-4 1.1129748110613403E-4 </eigenvalues>
              <percentvar>52.10767925819544 47.89232074180456 </percentvar>
            </pca_contents>
            <morphojset>
              <morphojset_contents visiblename="PC scores, CovMatrix, RefRotRelabTri.txt, averaged, Procrustes coordinates" uniqueid="219" alignmentmethod="-1" dimension="1" hasprocrustesfit="false" hasrawdata="false" linkedoutlinenumber="0" linkedwireframenumber="185" nincl="30" nlmk="10" nobs="30" objsymmetry="false" procsumsquare="0.0" procrustesfitfromparentset="false">
                <alignmentvectors>
                  <vector>0.0 </vector>
                  <vector>0.0 </vector>
                  <vector>0.0 </vector>
                  <vector>0.0 </vector>
                  <vector>0.0 </vector>
                  <vector>0.0 </vector>
                  <vector>0.0 </vector>
                  <vector>0.0 </vector>
                  <vector>0.0 </vector>
                  <vector>0.0 </vector>
                </alignmentvectors>
                <datavector>
                  <datamatrix visiblename="PC scores, CovMatrix, RefRotRelabTri.txt, averaged, Procrustes coordinates" covarfromorigin="false" matrixtype="9" iscoordinates="false" issymmetrycomponent="false" isasymmetrycomponent="false">
                    <data>
                      <vector>0.007145542394812992 -0.003927226240892592 </vector>
                      <vector>-0.012016445213918491 0.004670775594888688 </vector>
                      <vector>0.0030897662881911076 0.004529730500337121 </vector>
                      <vector>-0.00406644277926738 0.006335883713336243 </vector>
                      <vector>0.0018177427120416236 -0.003258405932849256 </vector>
                      <vector>0.005259272137712554 0.013717163627909324 </vector>
                      <vector>-0.015117573296503749 -0.006393371892901975 </vector>
                      <vector>0.00650109336893273 0.009986084114299408 </vector>
                      <vector>-0.008734674596541604 -0.008357718483259653 </vector>
                      <vector>-0.0051098331759593975 -0.001666053757654506 </vector>
                      <vector>-0.019001458168439542 0.025828320769729803 </vector>
                      <vector>-0.0022435595013758462 -0.0032300313348236926 </vector>
                      <vector>0.00547016884848074 -0.017200244918226363 </vector>
                      <vector>-0.012140924844161538 0.01805992898828076 </vector>
                      <vector>0.008340337740030401 0.006307064396824633 </vector>
                      <vector>-0.011072045271590726 -0.024019165196096617 </vector>
                      <vector>0.008932952742638996 -0.00968900941852807 </vector>
                      <vector>-0.002737102201855578 -0.0034475567122300263 </vector>
                      <vector>-0.006300411843849131 0.0055599603208764115 </vector>
                      <vector>0.029120074987093833 0.010794450999211308 </vector>
                      <vector>-0.012629615588129512 -0.0026866787901773975 </vector>
                      <vector>0.011004493092984922 -0.0012223060301059718 </vector>
                      <vector>0.013703512947454845 -0.007830020609711903 </vector>
                      <vector>0.00868098819268619 0.010346986312188135 </vector>
                      <vector>-0.011671809103477914 -0.01187935093851973 </vector>
                      <vector>0.009765585064827576 0.004666063954986388 </vector>
                      <vector>0.015074675425091059 -0.011446120215551074 </vector>
                      <vector>-0.012344791310852811 -0.006070641560216303 </vector>
                      <vector>-0.002495519996583448 0.0051928560298754685 </vector>
                      <vector>0.003776000949526847 -0.0036713672909986774 </vector>
                    </data>
                  </datamatrix>
                </datavector>
                <classifiernames>Individual</classifiernames>
                <classifiermat>
                  <vector>Ind01</vector>
                  <vector>Ind02</vector>
                  <vector>Ind03</vector>
                  <vector>Ind04</vector>
                  <vector>Ind05</vector>
                  <vector>Ind06</vector>
                  <vector>Ind07</vector>
                  <vector>Ind08</vector>
                  <vector>Ind09</vector>
                  <vector>Ind10</vector>
                  <vector>Ind11</vector>
                  <vector>Ind12</vector>
                  <vector>Ind13</vector>
                  <vector>Ind14</vector>
                  <vector>Ind15</vector>
                  <vector>Ind16</vector>
                  <vector>Ind17</vector>
                  <vector>Ind18</vector>
                  <vector>Ind19</vector>
                  <vector>Ind20</vector>
                  <vector>Ind21</vector>
                  <vector>Ind22</vector>
                  <vector>Ind23</vector>
                  <vector>Ind24</vector>
                  <vector>Ind25</vector>
                  <vector>Ind26</vector>
                  <vector>Ind27</vector>
                  <vector>Ind28</vector>
                  <vector>Ind29</vector>
                  <vector>Ind30</vector>
                </classifiermat>
                <idvec>Ind01	Ind02	Ind03	Ind04	Ind05	Ind06	Ind07	Ind08	Ind09	Ind10	Ind11	Ind12	Ind13	Ind14	Ind15	Ind16	Ind17	Ind18	Ind19	Ind20	Ind21	Ind22	Ind23	Ind24	Ind25	Ind26	Ind27	Ind28	Ind29	Ind30</idvec>
                <meanconfig>9.241317684088251E-18 -1.881211236170404E-17 -0.06125259767011368 0.06325492280899932 0.0138513959270102 0.5635914656933585 0.06428600300887745 0.06016955873240123 0.08540666890207395 0.021418844225606328 0.48115882868304927 -0.29379139359734624 0.019965364892320554 -0.08575809107965131 -0.024154071231960273 -0.08467376703460565 -0.49501022461005934 -0.26980007209601203 -0.084251367901198 0.025588532347250083 </meanconfig>
                <omitflag>false	false	false	false	false	false	false	false	false	false	false	false	false	false	false	false	false	false	false	false	false	false	false	false	false	false	false	false	false	false</omitflag>
                <uniquenumvec>187 188 189 190 191 192 193 194 195 196 197 198 199 200 201 202 203 204 205 206 207 208 209 210 211 212 213 214 215 216 </uniquenumvec>
                <linkedsets>186 </linkedsets>
                <linksetmatrix>
                  <vector>0 </vector>
                  <vector>1 </vector>
                  <vector>2 </vector>
                  <vector>3 </vector>
                  <vector>4 </vector>
                  <vector>5 </vector>
                  <vector>6 </vector>
                  <vector>7 </vector>
                  <vector>8 </vector>
                  <vector>9 </vector>
                  <vector>10 </vector>
                  <vector>11 </vector>
                  <vector>12 </vector>
                  <vector>13 </vector>
                  <vector>14 </vector>
                  <vector>15 </vector>
                  <vector>16 </vector>
                  <vector>17 </vector>
                  <vector>18 </vector>
                  <vector>19 </vector>
                  <vector>20 </vector>
                  <vector>21 </vector>
                  <vector>22 </vector>
                  <vector>23 </vector>
                  <vector>24 </vector>
                  <vector>25 </vector>
                  <vector>26 </vector>
                  <vector>27 </vector>
                  <vector>28 </vector>
                  <vector>29 </vector>
                </linksetmatrix>
              </morphojset_contents>
            </morphojset>
          </principal_component_analysis>
        </covariancematrix>
      </morphojset>
      <morphojset>
        <morphojset_contents visiblename="RotatedPCs-ImportedShapeChanges" uniqueid="220" alignmentmethod="1" dimension="2" hasprocrustesfit="false" hasrawdata="false" linkedoutlinenumber="0" linkedwireframenumber="185" nincl="16" nlmk="10" nobs="16" objsymmetry="false" procsumsquare="0.0" procrustesfitfromparentset="false">
          <alignmentvectors>
            <vector>0.0 </vector>
            <vector>0.0 </vector>
            <vector>0.0 </vector>
            <vector>0.0 </vector>
            <vector>0.0 </vector>
            <vector>0.0 </vector>
            <vector>0.0 </vector>
            <vector>0.0 </vector>
            <vector>0.0 </vector>
            <vector>0.0 </vector>
          </alignmentvectors>
          <datavector>
            <datamatrix visiblename="RotatedPCs-ImportedShapeChanges" covarfromorigin="false" matrixtype="4" iscoordinates="false" issymmetrycomponent="false" isasymmetrycomponent="false">
              <data>
                <vector>-0.0133227242206587 -0.542094377308362 0.219653700940051 0.319904382635232 0.00308843824185535 0.125654876813338 -0.203674186790803 0.330307992467462 0.0258931675477062 0.0159665608499086 -0.158678644822642 -0.139280441807194 -0.385518783056729 0.0190949181246857 0.385990776648758 1.33909041005895E-4 0.151645405988429 -0.146907337519588 -0.0250779900289292 0.0172195167035107 </vector>
                <vector>-0.542094377308362 0.0133227242206587 -0.0959010488594297 -0.201371494575997 -0.232676350878696 0.00571912843226464 -0.0858929421786515 0.205839325516567 0.208035933372931 -0.395132571246191 0.0322581281888721 -0.156048497910082 0.225320132164124 0.0239947292506406 0.223869424734797 -0.0350344188672902 0.0398850239012668 0.154275552900989 0.227195533585299 0.384435522278441 </vector>
                <vector>0.0 0.0 -0.043745 -0.40009 0.096727 -0.002377 -0.024038 0.401756 -0.324616 0.237929 -0.050422 -0.082579 0.35995 -0.180061 0.368361 0.162161 -0.046305 0.084956 -0.335912 -0.221695 </vector>
                <vector>-0.00833102056380081 -0.338969783199573 -0.30196122926623 0.0913891420470481 0.00491997607731179 0.200192732930628 0.306086270804106 0.0764446774844532 -0.290558622809307 -0.288902870737623 0.106742365507286 0.366952407260997 -0.0374086438146235 -0.0871493346891944 0.033082481876387 -0.0888823802729495 -0.0885866438400542 0.371753160992082 0.276015066028924 -0.302827967415846 </vector>
                <vector>-0.338969783199573 0.00833102056380081 -0.282319343595205 0.0709971612665215 0.425739539725169 -0.0104633565248509 -0.285465961337311 -0.0570426571023646 0.0979718625481771 0.0824003587647555 0.2589798653948 0.0913590329051237 -0.121871949163664 -0.400537571721094 -0.102049218957807 0.406040656809161 0.254179111663715 -0.103969976442217 0.0938058769216992 -0.087113270836236 </vector>
                <vector>-0.00567455392081563 -0.230907791747701 0.291723782467125 -0.314436071738951 0.00755022564622898 0.307194840163323 -0.306817958879752 -0.299725254797054 0.311932232533801 0.0292529529271019 0.0374998148144481 0.3562458179086 -0.0103246324115694 -0.124733829716189 0.00418418704170258 -0.125090084879273 -0.0199537181269862 0.357656863541411 -0.310118418238024 0.0445416813237775 </vector>
                <vector>-0.230907791747701 0.00567455392081563 0.0409211872881725 -0.113503283262544 0.373536840912233 -0.00917975092420939 0.0464469860040767 0.111356047473145 -0.30276783737788 -0.0932948331958676 0.32448674018191 0.0207693577809304 -0.128544439076788 0.407849373941327 -0.148424319108427 -0.401042001673012 0.323074337071066 -0.0366845717123786 -0.297819950116754 0.108055588114873 </vector>
                <vector>0.0 0.0 -0.060621 0.397189 -0.002514 -0.102272 0.080059 0.393731 0.374286 -0.146095 -0.087314 0.053313 0.300952 -0.266199 -0.313665 -0.251093 0.089827 0.048959 -0.381011 -0.127532 </vector>
                <vector>0.0 0.0 0.399049 0.070047 0.001744 0.070973 -0.395126 0.089566 -0.138861 -0.38061 0.060592 -0.036997 0.275129 0.297406 -0.260187 0.310563 -0.062336 -0.033976 0.119997 -0.386972 </vector>
                <vector>-0.00466813092094939 -0.189950240567641 0.126077372350266 0.00689399469805485 0.00665584903263981 0.270797641256289 -0.125586303888036 0.0130789606454693 -0.336474445808268 0.291019158744928 -0.200218260996529 -0.0680117213375274 0.338473666546221 -0.268576824843668 -0.351258911005904 -0.25162506031008 0.196635643172013 -0.0777644688061028 0.350364494179008 0.27413832828844 </vector>
                <vector>0.189950240567641 -0.00466813092094939 -0.0239653824975211 -0.500514850147429 0.187450099169498 -0.00460678141768262 6.50934514233904E-4 0.501087140148731 0.260160754209813 -0.0379627997570567 -0.151359031192479 0.202266355951024 -0.281003878314442 0.0370274019463128 -0.282483464845195 -0.0231783345594207 -0.161111778661055 -0.194587548217517 0.261711274817666 0.0251365743135259 </vector>
                <vector>-0.0149635290340736 -0.608832229767648 -0.0897126098878975 -0.0102410062018645 -0.00950018329995578 -0.386547226489172 0.0891015339432213 -0.0146357073328972 0.0784046990333235 0.235582938642991 0.235223796235533 0.0142515106362252 0.230966933626432 0.247217147436194 -0.218543266577162 0.258264855510711 -0.234240192165279 0.0257898318010979 -0.0667367430020542 0.239149885764362 </vector>
                <vector>0.608832229767648 -0.0149635290340736 -0.332645385212394 -0.0635218079164422 -0.15554330378794 0.00382306284652009 -0.329123557427853 0.0797861361444818 -0.086821440367538 -0.231639116837663 0.245255433337458 -0.240900916688969 -0.0672707026587611 -0.0620792635387287 -0.0641395234998179 0.065308848772822 0.256793315630242 0.228562173162295 -0.0753379643305934 0.235624413089757 </vector>
                <vector>0.0 0.0 -0.400939 0.053316 0.078363 -0.001926 -0.403074 -0.033556 0.246642 0.320565 -0.040849 -0.066901 0.172477 0.36585 0.154297 -0.373881 -0.037513 0.068827 0.230597 -0.332294 </vector>
                <vector>-0.00430014003830485 -0.174967921858982 -0.291199754972608 -0.153886852451594 0.0108063505002024 0.439704024545204 0.283289567568332 -0.168005863219594 0.177522667176466 -0.092879998672808 -0.35175918574336 -0.154089924728799 0.123419855174521 0.276813577397898 -0.109672599259107 0.282542542473063 0.34376454636073 -0.171183082325286 -0.181870331334798 -0.0840462808586897 </vector>
                <vector>-0.174967921858982 0.00430014003830485 0.177737208507091 -0.142300362179937 -0.363416752984596 0.00893140441085466 0.184512908578093 0.133396514818938 0.116730134427891 0.326423035401209 0.230377196289408 -0.353634131832708 -0.260306752339812 -0.0264722221428003 -0.258691431285907 0.0392279892660494 0.247471329317967 0.341889820571795 0.100554301649262 -0.331763163783779 </vector>
              </data>
            </datamatrix>
          </datavector>
          <idvec>PC1	PC2	PC3	PC4	PC5	PC6	PC7	PC8	PC9	PC10	PC11	PC12	PC13	PC14	PC15	PC16</idvec>
          <meanconfig>9.122013284849217E-18 -1.8852160788688382E-17 -0.06125259767011369 0.06325492280899933 0.013851395927010192 0.5635914656933585 0.06428600300887748 0.060169558732401256 0.08540666890207396 0.021418844225606328 0.48115882868304927 -0.29379139359734624 0.019965364892320564 -0.08575809107965132 -0.024154071231960277 -0.08467376703460566 -0.49501022461005934 -0.26980007209601226 -0.08425136790119798 0.0255885323472501 </meanconfig>
          <omitflag>false	false	false	false	false	false	false	false	false	false	false	false	false	false	false	false</omitflag>
          <uniquenumvec>221 222 223 224 225 226 227 228 229 230 231 232 233 234 235 236 </uniquenumvec>
        </morphojset_contents>
      </morphojset>
    </morphojset>
  </morphojproject>
</morphojroot>
