# Supplementary material for: A Step-by-Step Guide for Geometric Morphometrics of Floral Symmetry
Source: Front Plant Sci. 2018 Oct 10;9:1433. doi: 10.3389/fpls.2018.01433 (PMC6191499; doi:10.3389/fpls.2018.01433)
Supplement: Supplementary file 1 [file Data_Sheet_1.ZIP › SupplementaryInformation/CaseStudy4_BilateralSymmetryAndRotationalSymmetry_Trillium/Eigenvectors.txt]

PC1	PC2	PC3	PC4	PC5	PC6	PC7	PC8	PC9	PC10	PC11	PC12	PC13	PC14	PC15	PC16
0.447879	-0.305693	0.000000	-0.278351	-0.193625	0.105966	-0.205236	0.000000	-0.000000	0.183673	0.048653	0.253754	0.553633	0.000000	0.169722	-0.042740
-0.305693	-0.447879	-0.000000	-0.193625	0.278351	-0.205236	-0.105966	0.000000	-0.000000	-0.048653	0.183673	-0.553633	0.253754	0.000000	-0.042740	-0.169722
0.199847	0.132310	-0.043745	-0.406202	0.076712	0.236185	0.176051	-0.060621	0.399049	0.005969	-0.128196	-0.226600	-0.259526	-0.400939	-0.237522	-0.244890
0.342859	0.159176	-0.400090	0.111284	-0.031756	-0.221231	-0.250619	0.397189	0.070047	-0.485230	-0.122941	-0.037080	-0.052583	0.053316	0.104903	-0.181455
0.197022	-0.123815	0.096727	0.346327	0.247661	-0.172849	0.331225	-0.002514	0.001744	0.183871	0.037058	-0.076800	-0.135594	0.078363	0.356869	-0.069520
0.063464	0.108601	-0.002377	0.109882	-0.167668	0.273825	0.139545	-0.102272	0.070973	0.058407	-0.264464	-0.345654	0.173080	-0.001926	0.088155	0.430869
-0.038540	-0.217659	-0.024038	-0.049359	-0.415624	-0.291400	-0.106680	0.080059	-0.395126	-0.028532	0.122304	-0.064381	-0.334838	-0.403074	-0.117571	0.316978
0.006636	0.389139	0.401756	-0.000831	-0.095378	-0.316366	-0.046346	0.393731	0.089566	0.490425	0.103647	0.021865	0.078115	-0.033556	-0.167131	-0.134491
-0.160590	0.134760	-0.324616	-0.092704	0.292282	0.419038	-0.115660	0.374286	-0.138861	0.174908	0.387693	0.032347	-0.112423	0.246642	-0.074754	0.198877
0.340409	-0.201262	0.237929	-0.104286	0.281743	0.070480	-0.067766	-0.146095	-0.380610	0.030659	-0.291879	0.110023	-0.311530	0.320565	-0.338865	-0.018687
-0.113289	-0.115694	-0.050422	0.271993	0.066965	-0.123016	0.302597	-0.087314	0.060592	-0.193718	0.159594	0.318996	0.117141	-0.040849	-0.302210	-0.292365
0.055343	-0.201711	-0.082579	0.290578	-0.242002	0.302454	0.189378	0.053313	-0.036997	0.180942	0.113125	-0.092919	-0.222716	-0.066901	0.311000	-0.228210
-0.398612	-0.201252	0.359950	-0.120417	-0.041856	0.052706	-0.117696	0.300952	0.275129	-0.194717	-0.394478	0.178012	-0.161811	0.172477	0.281101	0.063042
-0.009771	0.029067	-0.180061	-0.374599	-0.166436	-0.305350	0.297760	-0.266199	0.297406	-0.026357	0.269833	0.194892	-0.164278	0.365850	0.086804	0.264181
0.021750	0.445683	0.368361	-0.062764	-0.087001	0.074982	-0.128160	-0.313665	-0.260187	-0.356334	0.276054	-0.224521	0.038280	0.154297	0.228175	-0.163968
0.029486	-0.018921	0.162161	0.274996	0.311683	0.082980	-0.411821	-0.251093	0.310563	-0.080980	0.239363	0.260726	-0.054662	-0.373881	0.023980	0.284243
0.048900	0.148983	-0.046305	0.152673	0.221688	-0.172725	0.273754	0.089827	-0.062336	-0.111042	-0.228675	-0.097777	0.333543	-0.037513	-0.165660	0.389837
-0.209334	-0.039522	0.084956	0.135855	-0.361322	0.331296	0.139668	0.048959	-0.033976	-0.207327	0.030449	0.123483	0.194056	0.068827	-0.371202	-0.091659
-0.204367	0.102376	-0.335912	0.238804	-0.167202	-0.128887	-0.410193	-0.381011	0.119997	0.335922	-0.280008	-0.093030	-0.038406	0.230597	-0.138150	-0.155250
-0.313399	0.223312	-0.221695	-0.249253	0.192786	-0.012853	0.116167	-0.127532	-0.386972	0.088113	-0.260806	0.318297	0.106764	-0.332294	0.305097	-0.155069
