# Supplementary material for: A Step-by-Step Guide for Geometric Morphometrics of Floral Symmetry
Source: Front Plant Sci. 2018 Oct 10;9:1433. doi: 10.3389/fpls.2018.01433 (PMC6191499; doi:10.3389/fpls.2018.01433)
Supplement: Supplementary file 1 [file Data_Sheet_1.ZIP › SupplementaryInformation/CaseStudy4_BilateralSymmetryAndRotationalSymmetry_Trillium/CaseStudy4_FolderDescription.xlsx]

## Sheet: Sheet1
Description of files in this folder:
Files	Description
TrilliumRawSimul30.txt	Raw 2D landmark coordinates for the first imaging and first digitizing session
coTri.txt	A column vector containing the information about relabelled reflected landmarks
RefRotRelabTri.txt	Raw 2D landmark coordinates of all original and transformed relabelled configurations of landmarks ready for analysis in MorphoJ
PCscores.txt	Principal component scores obtained from PCA of Procrustes coordinates (TrilliumRawSimul30.txt) via MorphoJ
Eigenvalues.txt	Eigenvalues obtained from PCA of of Procrustes coordinates (TrilliumRawSimul30.txt) via MorphoJ
Eigenvectors.txt	Eigenvectors obtained from PCA of of Procrustes coordinates (TrilliumRawSimul30.txt) via MorphoJ
RotatedEvec.txt	Rotated Eigenvectors obtained from PCA of of Procrustes coordinates (TrilliumRawSimul30.txt) after applying function RotatePC
SymmetryFunctions.R	The R file (openable with any text editor) containing functions C1v, Cn and RotatePC
RscriptBilateralSymmetryAndRotationalSymmetryTrilliumProject.html	A step-by-step guide for analysis of bilateral symmetry combined with rotational symmetry (actinomorphy) in R using function C1v, Cn, and MorphoJ
RefRotRelabTri.txt.morphoj	The MorphoJ project containing all compiled datasets and analyses
