# Supplementary material for: A Step-by-Step Guide for Geometric Morphometrics of Floral Symmetry
Source: Front Plant Sci. 2018 Oct 10;9:1433. doi: 10.3389/fpls.2018.01433 (PMC6191499; doi:10.3389/fpls.2018.01433)
Supplement: Supplementary file 1 [file Data_Sheet_1.ZIP › SupplementaryInformation/CaseStudy4_BilateralSymmetryAndRotationalSymmetry_Trillium/coTri.txt]

1	1	1
4	5	8
3	6	9
2	7	10
10	8	2
9	9	3
8	10	4
7	2	5
6	3	6
5	4	7
