# Supplementary material for: A Step-by-Step Guide for Geometric Morphometrics of Floral Symmetry
Source: Front Plant Sci. 2018 Oct 10;9:1433. doi: 10.3389/fpls.2018.01433 (PMC6191499; doi:10.3389/fpls.2018.01433)
Supplement: Supplementary file 1 [file Data_Sheet_1.ZIP › SupplementaryInformation/CaseStudy4_BilateralSymmetryAndRotationalSymmetry_Trillium/TrilliumRawSimul30.txt]

Ind01	0.0119614525	-0.0201122252	-0.0556854148	0.0569888808	0.0185008494	0.5652414363	0.0824666221	0.0437729546	0.0780767346	0.0079375488	0.4826548719	-0.3023935183	0.0176334403	-0.084379776	-0.0207768087	-0.0972898613	-0.4898350186	-0.2844035265	-0.0867063275	0.0220094103
Ind02	0.002396865	-0.0152587937	-0.0739495639	0.0507996013	0.0108878496	0.5609833414	0.0560855696	0.0822787409	0.094094553	-5.541532E-4	0.4921783096	-0.288381329	0.0037406655	-0.0935177432	-0.0194685315	-0.0704453036	-0.5040987736	-0.2779536459	-0.1106135955	0.0149808863
Ind03	0.0071387909	-0.0182156926	-0.0615552448	0.0638509537	0.0105822468	0.5660595125	0.0671243095	0.0400426839	0.0941239336	0.0283319734	0.508545591	-0.2762801219	0.0108827019	-0.0880955825	-0.0377790307	-0.0685023019	-0.4959730806	-0.270611531	-0.094739022	0.0103386754
Ind04	0.0051934699	0.0170631465	-0.0618346448	0.0726767505	0.0198861089	0.561064714	0.0493816706	0.0515898537	0.1014489438	0.0142339416	0.4889271263	-0.3102005658	0.0156901596	-0.0780250281	-0.02298921	-0.0795161274	-0.4928330011	-0.2773968886	-0.096977582	0.0294841089
Ind05	0.0124136088	-0.0072200312	-0.0597972099	0.0643397744	0.0283821521	0.5623790711	0.0667111194	0.0564887908	0.094444927	0.037199345	0.4590659065	-0.2986405924	0.0181402915	-0.093388864	-0.0195969847	-0.0732420725	-0.5056333402	-0.2765989921	-0.0812794447	0.0128509193
Ind06	0.0053397452	-0.0130143198	-0.060227989	0.0520183385	0.0095195572	0.5614332805	0.0656494828	0.0756350142	0.071976467	0.0150640006	0.4921271994	-0.300920862	0.0347383861	-0.0782040695	-0.0185477295	-0.0756657064	-0.4950912451	-0.2591837339	-0.0819356874	0.0238969606
Ind07	0.0150272166	-0.0312505548	-0.0520142776	0.0778966312	0.0145286502	0.5690876153	0.0461847217	0.0615505177	0.0952517166	0.0284252152	0.4777021009	-0.2878651648	0.0255557465	-0.0874795603	-0.0128205322	-0.1015436212	-0.497719325	-0.2572280526	-0.1014661633	0.0381043059
Ind08	0.0105358178	-3.061342E-4	-0.0608884243	0.0689473988	0.0192582242	0.5647065912	0.0602715773	0.0597206575	0.0849271665	0.0081247248	0.4898836456	-0.3038613661	0.0081748026	-0.0754270044	-0.0252281426	-0.0819475276	-0.4964655938	-0.2638033697	-0.0782414051	0.0245561535
Ind09	-0.001694084	-0.0026981876	-0.0671190416	0.061847167	0.0169381909	0.5646197151	0.0705795132	0.0509682948	0.0888315014	0.0082977349	0.4647567791	-0.3090365989	0.0208118109	-0.0921016708	-0.0304812561	-0.1050531566	-0.4949426197	-0.2704124955	-0.0829142473	0.0267815036
Ind10	1.247757E-4	0.0077411828	-0.0652319731	0.0751756044	0.0183863668	0.5587833144	0.0788704527	0.0570440038	0.0690607917	0.0324418765	0.503334693	-0.3084626563	0.0257811821	-0.0797465302	-0.0321030178	-0.0990725271	-0.4961138249	-0.2766497553	-0.0914931196	0.0125240424
Ind11	0.0025562208	0.0130961321	-0.0602577606	0.079469711	0.0152912208	0.5733641715	0.0552517885	0.0445692878	0.0889310451	-0.0025607809	0.4833748465	-0.268629611	0.0305982436	-0.0999318798	-0.0515948837	-0.073093094	-0.5020548579	-0.2620234399	-0.086330167	0.0144806227
Ind12	-0.0090945412	0.0178826079	-0.06504088	0.0528210938	0.0030413671	0.5747568424	0.0673260246	0.0595895327	0.0954823829	0.0166448129	0.493527092	-0.304622726	0.0431483827	-0.0814086006	-0.0125752908	-0.0955606716	-0.4986372288	-0.2609754204	-0.0855212713	0.0337936035
Ind13	0.0017798529	-0.0092505503	-0.0696561038	0.0722165105	0.0089520229	0.5641564868	0.0641503706	0.0358515838	0.1018303803	0.0225152163	0.4712135854	-0.2842161572	-0.0035754421	-0.0886898039	-0.0306433347	-0.0888191032	-0.4866996607	-0.2869257538	-0.0767703654	0.0334123553
Ind14	0.0207256582	-0.0047499303	-0.0492069212	0.0588480848	0.025692534	0.5676856267	0.056703499	0.0721072312	0.0947098228	0.0204530219	0.482755855	-0.2845644412	0.021414962	-0.0735692705	-0.0473715923	-0.0960690078	-0.5064842257	-0.2525890162	-0.0812465312	0.0164821006
Ind15	-0.0098649683	-0.0079273713	-0.0651411663	0.0675471034	0.0214005361	0.5707830295	0.0436933761	0.0584372675	0.0857854738	0.0252160614	0.4846547194	-0.3014156217	0.002593659	-0.0833611451	-0.031577818	-0.0748343661	-0.493503651	-0.2685698028	-0.084049056	0.0272464052
Ind16	-0.0047206691	0.0117773568	-0.0692028162	0.0762014505	0.0234608142	0.5381858562	0.069994504	0.0608114808	0.098341973	0.0383035959	0.470155814	-0.2877330694	0.0235323302	-0.073715823	-0.0219547786	-0.0879494095	-0.477327716	-0.2547924448	-0.0865355454	0.0486832322
Ind17	-0.0041200804	-0.0027450551	-0.0653647308	0.056737063	0.0271058756	0.5459987435	0.0630987483	0.0503201105	0.0764194649	0.0205206686	0.4779630272	-0.2789670698	0.0158232663	-0.0744560171	-0.025758087	-0.0905920262	-0.4779910353	-0.2740371553	-0.086821971	0.0415507562
Ind18	1.700561E-4	0.002549714	-0.0566895379	0.060936811	-0.0086769281	0.5765451594	0.0813967416	0.0580302018	0.0929591458	0.0159274239	0.4715818073	-0.2833392338	0.0227462267	-0.0922226328	-0.0229481746	-0.080038356	-0.505672082	-0.2667279518	-0.0829811128	0.0250835119
Ind19	0.0021539047	0.0077035872	-0.0595637172	0.0625537908	0.0050848463	0.5837990651	0.0558360151	0.0498226085	0.1025027155	0.0143195383	0.4901651842	-0.292493793	0.0273140426	-0.1007873241	-0.0326774984	-0.0736417869	-0.506186232	-0.2704265182	-0.0914402433	0.0324506303
Ind20	-0.0028081355	-0.0139060992	-0.0627602038	0.0650446817	0.0189462002	0.5685918761	0.0637578595	0.056057093	0.0564989057	0.0272049513	0.4727905358	-0.285034165	-0.0148627645	-0.0699361335	-0.0253402176	-0.0744231011	-0.5079217299	-0.264149889	-0.077162801	-2.424495E-4
Ind21	0.0052889263	-0.0065376787	-0.0579795096	0.0649130763	0.027265372	0.5605881278	0.0621786966	0.0686779301	0.0977668163	0.0110331754	0.4776334274	-0.297374684	0.0228326936	-0.1012142395	-0.014735086	-0.0772517897	-0.4812462626	-0.2777618524	-0.0899895599	0.0319412613
Ind22	0.0091445215	0.003183754	-0.0566984552	0.0653532811	-9.96063E-5	0.5633414638	0.0543845462	0.0639911143	0.0645853198	0.0363099515	0.477865987	-0.2853286107	0.0134556407	-0.0736376751	-0.0154692298	-0.0989382234	-0.4938542562	-0.2695431001	-0.085907011	0.0227424231
Ind23	0.0022883422	0.0036159488	-0.0667586205	0.0613505711	0.0066418636	0.566037217	0.0508690033	0.0622783355	0.0999630284	0.0310475511	0.4871960264	-0.2971754598	0.0026827624	-0.0845535242	-0.0162644145	-0.0708397292	-0.4898721494	-0.2718312186	-0.0750020893	0.0378484064
Ind24	-0.0047724184	0.0096935874	-0.0465067643	0.0614183392	0.0205653745	0.5670926271	0.0659297805	0.0686620014	0.0857483703	0.0196567072	0.488629357	-0.3086831587	0.0102610757	-0.0729720218	-0.0330101268	-0.0779574194	-0.5069136301	-0.2629132593	-0.0786492295	0.0356775992
Ind25	-0.0049724069	-0.0011504734	-0.0509250346	0.0767365258	0.0169505477	0.5557440589	0.0727896835	0.0369353416	0.1003526672	0.0250090997	0.4777926883	-0.2888040193	0.0210637901	-0.104708646	-0.0118260071	-0.0893241231	-0.4903087001	-0.2543844484	-0.0931584196	0.0129451179
Ind26	0.0088100531	-0.0089791282	-0.0490316807	0.0637971629	0.021484181	0.5590758624	0.0598496644	0.0621380511	0.0767252434	0.0203247068	0.4758790722	-0.3015386208	0.0223101058	-0.0818734547	-0.0137153653	-0.0833617298	-0.5014497636	-0.2895906032	-0.0835042733	0.0361889035
Ind27	-0.0207297446	0.0131557767	-0.0651994917	0.0467542988	0.0212476068	0.5416313475	0.0531096136	0.047816988	0.0869553268	0.0306010599	0.4753238911	-0.2772191092	0.0112107256	-0.0869933597	-0.030318803	-0.0812156521	-0.4935062522	-0.271617076	-0.078174252	0.0415620118
Ind28	0.0073357947	0.0062108246	-0.0710257474	0.0757355711	0.0190936067	0.5580516746	0.0767277962	0.0778778718	0.1032800887	0.0111712171	0.4832111596	-0.2965169753	0.0204397999	-0.0803247877	-0.0180862935	-0.0838717811	-0.4944479905	-0.2769223108	-0.071663669	0.0336551007
Ind29	0.0068165222	0.0031106612	-0.0557909528	0.0677892885	0.0188016152	0.5516102864	0.0653502609	0.0678908078	0.0885856491	0.0296387222	0.4657715372	-0.282601178	0.0101244243	-0.0740862981	-0.0310830434	-0.0657037861	-0.4978300732	-0.2714425046	-0.0935021554	0.0242554694
Ind30	-0.0186410604	-0.0042857226	-0.0726472825	0.0710974404	0.0172100589	0.5715178092	0.0561740249	0.0541112722	0.0771880258	0.0236226188	0.4817298442	-0.3050946729	0.0268589387	-0.0919874304	-0.0172328952	-0.088338279	-0.4852106585	-0.2755180134	-0.0779288374	0.0285061649
