# Supplementary material for: A Step-by-Step Guide for Geometric Morphometrics of Floral Symmetry
Source: Front Plant Sci. 2018 Oct 10;9:1433. doi: 10.3389/fpls.2018.01433 (PMC6191499; doi:10.3389/fpls.2018.01433)
Supplement: Supplementary file 1 [file Data_Sheet_1.ZIP › SupplementaryInformation/CaseStudy4_BilateralSymmetryAndRotationalSymmetry_Trillium/Eigenvalues.txt]

Eigenvalues
 0.00014864
 0.00014864
 0.00012376
 0.00012277
 0.00012277
 0.00012068
 0.00012068
 0.00011771
 0.00010819
 0.00009756
 0.00009756
 0.00006372
 0.00006372
 0.00005776
 0.00005242
 0.00005242
